# Supplementary material for: Voltage sensors of a Na+ channel dissociate from the pore domain and form inter-channel dimers in the resting state
Source: Nat Commun. 2023 Dec 19;14:7835. doi: 10.1038/s41467-023-43347-3 (PMC10730821; doi:10.1038/s41467-023-43347-3)
Supplement: Supplementary file 11 — Source Data [file 41467_2023_43347_MOESM11_ESM.zip]

Archive with 5 entries (5 files):
- initial_coordinate.pdb
- mdcrd
- mdin
- prmtop
- Source Data file.xlsx
