# Supplementary material for: Voltage sensors of a Na+ channel dissociate from the pore domain and form inter-channel dimers in the resting state
Source: Nat Commun. 2023 Dec 19;14:7835. doi: 10.1038/s41467-023-43347-3 (PMC10730821; doi:10.1038/s41467-023-43347-3)
Supplement: Supplementary file 11 — Source Data [file 41467_2023_43347_MOESM11_ESM.zip › initial_coordinate.pdb]

CRYST1  113.394   86.271  100.178  90.00  90.00  90.00 P 1           1
ATOM      1  N   GLY     1      57.007  32.016  17.278  1.00  0.00           N  
ATOM      2  H1  GLY     1      57.235  32.613  16.496  1.00  0.00           H  
ATOM      3  H2  GLY     1      57.374  31.087  17.125  1.00  0.00           H  
ATOM      4  H3  GLY     1      57.518  32.392  18.063  1.00  0.00           H  
ATOM      5  CA  GLY     1      55.560  32.008  17.453  1.00  0.00           C  
ATOM      6  HA2 GLY     1      54.972  31.615  16.624  1.00  0.00           H  
ATOM      7  HA3 GLY     1      55.230  31.316  18.227  1.00  0.00           H  
ATOM      8  C   GLY     1      54.943  33.419  17.758  1.00  0.00           C  
ATOM      9  O   GLY     1      55.755  34.280  18.026  1.00  0.00           O  
ATOM     10  N   SER     2      53.622  33.579  17.513  1.00  0.00           N  
ATOM     11  H   SER     2      53.158  32.715  17.271  1.00  0.00           H  
ATOM     12  CA  SER     2      52.896  34.838  17.695  1.00  0.00           C  
ATOM     13  HA  SER     2      52.953  35.438  16.787  1.00  0.00           H  
ATOM     14  CB  SER     2      51.416  34.511  17.779  1.00  0.00           C  
ATOM     15  HB2 SER     2      51.144  33.820  16.980  1.00  0.00           H  
ATOM     16  HB3 SER     2      51.279  33.922  18.686  1.00  0.00           H  
ATOM     17  OG  SER     2      50.629  35.663  17.922  1.00  0.00           O  
ATOM     18  HG  SER     2      49.721  35.441  18.144  1.00  0.00           H  
ATOM     19  C   SER     2      53.211  35.622  18.982  1.00  0.00           C  
ATOM     20  O   SER     2      53.372  36.831  18.800  1.00  0.00           O  
ATOM     21  N   MET     3      53.351  34.993  20.197  1.00  0.00           N  
ATOM     22  H   MET     3      53.328  33.986  20.271  1.00  0.00           H  
ATOM     23  CA  MET     3      53.658  35.683  21.441  1.00  0.00           C  
ATOM     24  HA  MET     3      52.830  36.349  21.682  1.00  0.00           H  
ATOM     25  CB  MET     3      53.790  34.679  22.577  1.00  0.00           C  
ATOM     26  HB2 MET     3      52.969  33.963  22.603  1.00  0.00           H  
ATOM     27  HB3 MET     3      54.561  33.985  22.241  1.00  0.00           H  
ATOM     28  CG  MET     3      54.008  35.353  23.905  1.00  0.00           C  
ATOM     29  HG2 MET     3      54.963  35.879  23.883  1.00  0.00           H  
ATOM     30  HG3 MET     3      53.204  36.061  24.105  1.00  0.00           H  
ATOM     31  SD  MET     3      54.192  34.080  25.167  1.00  0.00           S  
ATOM     32  CE  MET     3      55.089  35.010  26.501  1.00  0.00           C  
ATOM     33  HE1 MET     3      54.431  35.732  26.986  1.00  0.00           H  
ATOM     34  HE2 MET     3      55.462  34.381  27.309  1.00  0.00           H  
ATOM     35  HE3 MET     3      55.950  35.566  26.129  1.00  0.00           H  
ATOM     36  C   MET     3      54.967  36.462  21.237  1.00  0.00           C  
ATOM     37  O   MET     3      55.092  37.587  21.740  1.00  0.00           O  
ATOM     38  N   TYR     4      56.040  35.896  20.587  1.00  0.00           N  
ATOM     39  H   TYR     4      55.900  35.006  20.132  1.00  0.00           H  
ATOM     40  CA  TYR     4      57.315  36.466  20.409  1.00  0.00           C  
ATOM     41  HA  TYR     4      57.807  36.699  21.354  1.00  0.00           H  
ATOM     42  CB  TYR     4      58.327  35.521  19.794  1.00  0.00           C  
ATOM     43  HB2 TYR     4      58.350  34.565  20.317  1.00  0.00           H  
ATOM     44  HB3 TYR     4      58.057  35.290  18.764  1.00  0.00           H  
ATOM     45  CG  TYR     4      59.734  36.054  19.754  1.00  0.00           C  
ATOM     46  CD1 TYR     4      60.161  36.752  18.625  1.00  0.00           C  
ATOM     47  HD1 TYR     4      59.508  36.897  17.777  1.00  0.00           H  
ATOM     48  CE1 TYR     4      61.445  37.265  18.514  1.00  0.00           C  
ATOM     49  HE1 TYR     4      61.741  37.671  17.558  1.00  0.00           H  
ATOM     50  CZ  TYR     4      62.356  37.074  19.625  1.00  0.00           C  
ATOM     51  OH  TYR     4      63.690  37.412  19.443  1.00  0.00           O  
ATOM     52  HH  TYR     4      64.127  37.605  20.276  1.00  0.00           H  
ATOM     53  CE2 TYR     4      61.904  36.372  20.768  1.00  0.00           C  
ATOM     54  HE2 TYR     4      62.561  36.231  21.614  1.00  0.00           H  
ATOM     55  CD2 TYR     4      60.598  35.781  20.813  1.00  0.00           C  
ATOM     56  HD2 TYR     4      60.261  35.259  21.697  1.00  0.00           H  
ATOM     57  C   TYR     4      57.182  37.761  19.601  1.00  0.00           C  
ATOM     58  O   TYR     4      57.425  38.848  20.121  1.00  0.00           O  
ATOM     59  N   LEU     5      56.602  37.712  18.424  1.00  0.00           N  
ATOM     60  H   LEU     5      56.213  36.819  18.155  1.00  0.00           H  
ATOM     61  CA  LEU     5      56.223  38.917  17.642  1.00  0.00           C  
ATOM     62  HA  LEU     5      57.123  39.419  17.287  1.00  0.00           H  
ATOM     63  CB  LEU     5      55.649  38.473  16.325  1.00  0.00           C  
ATOM     64  HB2 LEU     5      56.431  37.892  15.836  1.00  0.00           H  
ATOM     65  HB3 LEU     5      54.794  37.841  16.563  1.00  0.00           H  
ATOM     66  CG  LEU     5      55.229  39.598  15.428  1.00  0.00           C  
ATOM     67  HG  LEU     5      54.396  40.173  15.834  1.00  0.00           H  
ATOM     68  CD1 LEU     5      56.385  40.601  15.171  1.00  0.00           C  
ATOM     69 HD11 LEU     5      57.359  40.163  14.955  1.00  0.00           H  
ATOM     70 HD12 LEU     5      56.151  41.185  14.281  1.00  0.00           H  
ATOM     71 HD13 LEU     5      56.521  41.337  15.964  1.00  0.00           H  
ATOM     72  CD2 LEU     5      54.747  39.012  14.061  1.00  0.00           C  
ATOM     73 HD21 LEU     5      54.131  38.132  14.246  1.00  0.00           H  
ATOM     74 HD22 LEU     5      54.341  39.771  13.392  1.00  0.00           H  
ATOM     75 HD23 LEU     5      55.608  38.636  13.510  1.00  0.00           H  
ATOM     76  C   LEU     5      55.422  39.975  18.388  1.00  0.00           C  
ATOM     77  O   LEU     5      55.860  41.099  18.447  1.00  0.00           O  
ATOM     78  N   ARG     6      54.233  39.596  18.984  1.00  0.00           N  
ATOM     79  H   ARG     6      54.101  38.595  18.978  1.00  0.00           H  
ATOM     80  CA  ARG     6      53.388  40.489  19.781  1.00  0.00           C  
ATOM     81  HA  ARG     6      52.940  41.332  19.255  1.00  0.00           H  
ATOM     82  CB  ARG     6      52.136  39.648  20.208  1.00  0.00           C  
ATOM     83  HB2 ARG     6      52.555  38.709  20.571  1.00  0.00           H  
ATOM     84  HB3 ARG     6      51.644  40.201  21.008  1.00  0.00           H  
ATOM     85  CG  ARG     6      51.031  39.469  19.177  1.00  0.00           C  
ATOM     86  HG2 ARG     6      51.241  38.677  18.457  1.00  0.00           H  
ATOM     87  HG3 ARG     6      50.136  39.073  19.657  1.00  0.00           H  
ATOM     88  CD  ARG     6      50.589  40.751  18.433  1.00  0.00           C  
ATOM     89  HD2 ARG     6      49.592  40.617  18.014  1.00  0.00           H  
ATOM     90  HD3 ARG     6      50.549  41.560  19.162  1.00  0.00           H  
ATOM     91  NE  ARG     6      51.531  41.041  17.380  1.00  0.00           N  
ATOM     92  HE  ARG     6      52.246  41.746  17.484  1.00  0.00           H  
ATOM     93  CZ  ARG     6      51.285  40.824  16.068  1.00  0.00           C  
ATOM     94  NH1 ARG     6      50.478  39.973  15.616  1.00  0.00           N  
ATOM     95 HH11 ARG     6      49.999  39.232  16.107  1.00  0.00           H  
ATOM     96 HH12 ARG     6      50.330  40.026  14.618  1.00  0.00           H  
ATOM     97  NH2 ARG     6      51.947  41.625  15.198  1.00  0.00           N  
ATOM     98 HH21 ARG     6      52.728  42.197  15.488  1.00  0.00           H  
ATOM     99 HH22 ARG     6      51.841  41.309  14.245  1.00  0.00           H  
ATOM    100  C   ARG     6      54.030  41.181  20.982  1.00  0.00           C  
ATOM    101  O   ARG     6      53.822  42.393  21.225  1.00  0.00           O  
ATOM    102  N   ILE     7      54.943  40.504  21.708  1.00  0.00           N  
ATOM    103  H   ILE     7      55.037  39.535  21.438  1.00  0.00           H  
ATOM    104  CA  ILE     7      55.740  41.095  22.796  1.00  0.00           C  
ATOM    105  HA  ILE     7      55.095  41.749  23.383  1.00  0.00           H  
ATOM    106  CB  ILE     7      56.335  40.034  23.740  1.00  0.00           C  
ATOM    107  HB  ILE     7      56.796  39.197  23.214  1.00  0.00           H  
ATOM    108  CG2 ILE     7      57.443  40.630  24.612  1.00  0.00           C  
ATOM    109 HG21 ILE     7      57.208  41.551  25.145  1.00  0.00           H  
ATOM    110 HG22 ILE     7      57.855  39.925  25.334  1.00  0.00           H  
ATOM    111 HG23 ILE     7      58.299  40.830  23.966  1.00  0.00           H  
ATOM    112  CG1 ILE     7      55.270  39.433  24.702  1.00  0.00           C  
ATOM    113 HG12 ILE     7      54.929  40.180  25.419  1.00  0.00           H  
ATOM    114 HG13 ILE     7      54.364  39.183  24.150  1.00  0.00           H  
ATOM    115  CD1 ILE     7      55.746  38.330  25.572  1.00  0.00           C  
ATOM    116 HD11 ILE     7      56.504  38.674  26.275  1.00  0.00           H  
ATOM    117 HD12 ILE     7      54.981  37.833  26.170  1.00  0.00           H  
ATOM    118 HD13 ILE     7      56.197  37.648  24.852  1.00  0.00           H  
ATOM    119  C   ILE     7      56.797  42.036  22.119  1.00  0.00           C  
ATOM    120  O   ILE     7      56.858  43.187  22.551  1.00  0.00           O  
ATOM    121  N   THR     8      57.447  41.680  20.999  1.00  0.00           N  
ATOM    122  H   THR     8      57.267  40.783  20.571  1.00  0.00           H  
ATOM    123  CA  THR     8      58.310  42.544  20.184  1.00  0.00           C  
ATOM    124  HA  THR     8      59.259  42.755  20.677  1.00  0.00           H  
ATOM    125  CB  THR     8      58.902  41.753  18.924  1.00  0.00           C  
ATOM    126  HB  THR     8      58.507  40.740  18.847  1.00  0.00           H  
ATOM    127  CG2 THR     8      58.723  42.359  17.574  1.00  0.00           C  
ATOM    128 HG21 THR     8      59.209  43.331  17.664  1.00  0.00           H  
ATOM    129 HG22 THR     8      59.180  41.770  16.779  1.00  0.00           H  
ATOM    130 HG23 THR     8      57.639  42.430  17.491  1.00  0.00           H  
ATOM    131  OG1 THR     8      60.318  41.518  19.073  1.00  0.00           O  
ATOM    132  HG1 THR     8      60.752  42.370  19.153  1.00  0.00           H  
ATOM    133  C   THR     8      57.665  43.832  19.764  1.00  0.00           C  
ATOM    134  O   THR     8      58.343  44.894  19.776  1.00  0.00           O  
ATOM    135  N   ASN     9      56.400  43.784  19.371  1.00  0.00           N  
ATOM    136  H   ASN     9      55.977  42.868  19.323  1.00  0.00           H  
ATOM    137  CA  ASN     9      55.613  44.959  19.010  1.00  0.00           C  
ATOM    138  HA  ASN     9      56.156  45.612  18.327  1.00  0.00           H  
ATOM    139  CB  ASN     9      54.297  44.510  18.336  1.00  0.00           C  
ATOM    140  HB2 ASN     9      53.567  43.950  18.921  1.00  0.00           H  
ATOM    141  HB3 ASN     9      53.742  45.358  17.937  1.00  0.00           H  
ATOM    142  CG  ASN     9      54.511  43.618  17.136  1.00  0.00           C  
ATOM    143  OD1 ASN     9      53.745  42.711  16.957  1.00  0.00           O  
ATOM    144  ND2 ASN     9      55.487  43.876  16.224  1.00  0.00           N  
ATOM    145 HD21 ASN     9      55.600  43.186  15.495  1.00  0.00           H  
ATOM    146 HD22 ASN     9      56.141  44.608  16.461  1.00  0.00           H  
ATOM    147  C   ASN     9      55.233  45.897  20.170  1.00  0.00           C  
ATOM    148  O   ASN     9      54.967  47.104  19.977  1.00  0.00           O  
ATOM    149  N   ILE    10      55.352  45.501  21.433  1.00  0.00           N  
ATOM    150  H   ILE    10      55.515  44.507  21.506  1.00  0.00           H  
ATOM    151  CA  ILE    10      55.421  46.201  22.672  1.00  0.00           C  
ATOM    152  HA  ILE    10      54.841  47.115  22.544  1.00  0.00           H  
ATOM    153  CB  ILE    10      54.831  45.366  23.819  1.00  0.00           C  
ATOM    154  HB  ILE    10      55.429  44.458  23.893  1.00  0.00           H  
ATOM    155  CG2 ILE    10      55.079  46.087  25.158  1.00  0.00           C  
ATOM    156 HG21 ILE    10      54.850  47.149  25.071  1.00  0.00           H  
ATOM    157 HG22 ILE    10      54.428  45.699  25.941  1.00  0.00           H  
ATOM    158 HG23 ILE    10      56.129  46.023  25.442  1.00  0.00           H  
ATOM    159  CG1 ILE    10      53.331  44.999  23.561  1.00  0.00           C  
ATOM    160 HG12 ILE    10      52.818  45.939  23.765  1.00  0.00           H  
ATOM    161 HG13 ILE    10      53.115  44.699  22.535  1.00  0.00           H  
ATOM    162  CD1 ILE    10      52.760  43.900  24.557  1.00  0.00           C  
ATOM    163 HD11 ILE    10      52.574  44.368  25.524  1.00  0.00           H  
ATOM    164 HD12 ILE    10      51.799  43.519  24.213  1.00  0.00           H  
ATOM    165 HD13 ILE    10      53.535  43.150  24.713  1.00  0.00           H  
ATOM    166  C   ILE    10      56.858  46.726  22.911  1.00  0.00           C  
ATOM    167  O   ILE    10      57.043  47.929  22.779  1.00  0.00           O  
ATOM    168  N   VAL    11      57.753  45.808  23.231  1.00  0.00           N  
ATOM    169  H   VAL    11      57.437  44.868  23.037  1.00  0.00           H  
ATOM    170  CA  VAL    11      59.210  46.098  23.620  1.00  0.00           C  
ATOM    171  HA  VAL    11      59.146  46.526  24.621  1.00  0.00           H  
ATOM    172  CB  VAL    11      59.923  44.782  23.890  1.00  0.00           C  
ATOM    173  HB  VAL    11      59.848  44.234  22.951  1.00  0.00           H  
ATOM    174  CG1 VAL    11      61.436  44.902  24.346  1.00  0.00           C  
ATOM    175 HG11 VAL    11      61.495  45.389  25.319  1.00  0.00           H  
ATOM    176 HG12 VAL    11      61.921  43.931  24.252  1.00  0.00           H  
ATOM    177 HG13 VAL    11      62.004  45.614  23.747  1.00  0.00           H  
ATOM    178  CG2 VAL    11      59.292  44.042  25.095  1.00  0.00           C  
ATOM    179 HG21 VAL    11      58.266  43.743  24.881  1.00  0.00           H  
ATOM    180 HG22 VAL    11      59.880  43.136  25.241  1.00  0.00           H  
ATOM    181 HG23 VAL    11      59.433  44.525  26.062  1.00  0.00           H  
ATOM    182  C   VAL    11      59.967  47.121  22.774  1.00  0.00           C  
ATOM    183  O   VAL    11      60.636  47.967  23.299  1.00  0.00           O  
ATOM    184  N   GLU    12      59.975  46.914  21.421  1.00  0.00           N  
ATOM    185  H   GLU    12      59.502  46.072  21.125  1.00  0.00           H  
ATOM    186  CA  GLU    12      60.558  47.791  20.471  1.00  0.00           C  
ATOM    187  HA  GLU    12      61.523  48.074  20.892  1.00  0.00           H  
ATOM    188  CB  GLU    12      60.874  47.011  19.139  1.00  0.00           C  
ATOM    189  HB2 GLU    12      60.060  46.363  18.814  1.00  0.00           H  
ATOM    190  HB3 GLU    12      61.054  47.757  18.365  1.00  0.00           H  
ATOM    191  CG  GLU    12      62.157  46.155  19.284  1.00  0.00           C  
ATOM    192  HG2 GLU    12      62.519  45.925  18.282  1.00  0.00           H  
ATOM    193  HG3 GLU    12      62.952  46.805  19.651  1.00  0.00           H  
ATOM    194  CD  GLU    12      62.116  44.870  20.106  1.00  0.00           C  
ATOM    195  OE1 GLU    12      62.506  44.937  21.277  1.00  0.00           O  
ATOM    196  OE2 GLU    12      61.649  43.820  19.582  1.00  0.00           O  
ATOM    197  C   GLU    12      59.730  49.076  20.188  1.00  0.00           C  
ATOM    198  O   GLU    12      60.116  49.848  19.275  1.00  0.00           O  
ATOM    199  N   SER    13      58.601  49.357  20.845  1.00  0.00           N  
ATOM    200  H   SER    13      58.236  48.743  21.559  1.00  0.00           H  
ATOM    201  CA  SER    13      57.793  50.545  20.508  1.00  0.00           C  
ATOM    202  HA  SER    13      57.900  50.626  19.427  1.00  0.00           H  
ATOM    203  CB  SER    13      56.328  50.447  20.898  1.00  0.00           C  
ATOM    204  HB2 SER    13      55.770  51.305  20.521  1.00  0.00           H  
ATOM    205  HB3 SER    13      56.032  49.537  20.376  1.00  0.00           H  
ATOM    206  OG  SER    13      56.161  50.378  22.288  1.00  0.00           O  
ATOM    207  HG  SER    13      56.524  49.590  22.701  1.00  0.00           H  
ATOM    208  C   SER    13      58.547  51.849  20.952  1.00  0.00           C  
ATOM    209  O   SER    13      59.062  51.945  22.062  1.00  0.00           O  
ATOM    210  N   SER    14      58.434  52.891  20.202  1.00  0.00           N  
ATOM    211  H   SER    14      57.793  52.832  19.424  1.00  0.00           H  
ATOM    212  CA  SER    14      58.742  54.261  20.661  1.00  0.00           C  
ATOM    213  HA  SER    14      59.759  54.258  21.055  1.00  0.00           H  
ATOM    214  CB  SER    14      58.852  55.203  19.415  1.00  0.00           C  
ATOM    215  HB2 SER    14      59.146  56.212  19.705  1.00  0.00           H  
ATOM    216  HB3 SER    14      59.486  54.871  18.594  1.00  0.00           H  
ATOM    217  OG  SER    14      57.593  55.233  18.828  1.00  0.00           O  
ATOM    218  HG  SER    14      57.441  54.432  18.320  1.00  0.00           H  
ATOM    219  C   SER    14      57.678  54.742  21.698  1.00  0.00           C  
ATOM    220  O   SER    14      57.781  55.861  22.263  1.00  0.00           O  
ATOM    221  N   PHE    15      56.636  53.964  22.000  1.00  0.00           N  
ATOM    222  H   PHE    15      56.604  53.030  21.614  1.00  0.00           H  
ATOM    223  CA  PHE    15      55.824  54.155  23.293  1.00  0.00           C  
ATOM    224  HA  PHE    15      55.714  55.227  23.459  1.00  0.00           H  
ATOM    225  CB  PHE    15      54.286  53.719  23.257  1.00  0.00           C  
ATOM    226  HB2 PHE    15      53.841  54.311  22.457  1.00  0.00           H  
ATOM    227  HB3 PHE    15      54.234  52.639  23.120  1.00  0.00           H  
ATOM    228  CG  PHE    15      53.454  54.039  24.527  1.00  0.00           C  
ATOM    229  CD1 PHE    15      52.739  55.276  24.567  1.00  0.00           C  
ATOM    230  HD1 PHE    15      52.885  55.989  23.770  1.00  0.00           H  
ATOM    231  CE1 PHE    15      51.846  55.581  25.604  1.00  0.00           C  
ATOM    232  HE1 PHE    15      51.454  56.587  25.614  1.00  0.00           H  
ATOM    233  CZ  PHE    15      51.765  54.658  26.662  1.00  0.00           C  
ATOM    234  HZ  PHE    15      51.164  54.794  27.549  1.00  0.00           H  
ATOM    235  CE2 PHE    15      52.496  53.498  26.662  1.00  0.00           C  
ATOM    236  HE2 PHE    15      52.364  52.812  27.486  1.00  0.00           H  
ATOM    237  CD2 PHE    15      53.340  53.142  25.549  1.00  0.00           C  
ATOM    238  HD2 PHE    15      53.962  52.260  25.516  1.00  0.00           H  
ATOM    239  C   PHE    15      56.606  53.512  24.457  1.00  0.00           C  
ATOM    240  O   PHE    15      56.971  54.263  25.365  1.00  0.00           O  
ATOM    241  N   PHE    16      56.962  52.201  24.408  1.00  0.00           N  
ATOM    242  H   PHE    16      56.839  51.741  23.517  1.00  0.00           H  
ATOM    243  CA  PHE    16      57.366  51.442  25.581  1.00  0.00           C  
ATOM    244  HA  PHE    16      56.686  51.673  26.401  1.00  0.00           H  
ATOM    245  CB  PHE    16      57.388  49.963  25.234  1.00  0.00           C  
ATOM    246  HB2 PHE    16      56.392  49.556  25.059  1.00  0.00           H  
ATOM    247  HB3 PHE    16      57.833  49.713  24.271  1.00  0.00           H  
ATOM    248  CG  PHE    16      57.974  48.893  26.213  1.00  0.00           C  
ATOM    249  CD1 PHE    16      57.115  48.244  27.170  1.00  0.00           C  
ATOM    250  HD1 PHE    16      56.126  48.624  27.380  1.00  0.00           H  
ATOM    251  CE1 PHE    16      57.644  47.133  27.877  1.00  0.00           C  
ATOM    252  HE1 PHE    16      57.043  46.498  28.511  1.00  0.00           H  
ATOM    253  CZ  PHE    16      58.992  46.828  27.736  1.00  0.00           C  
ATOM    254  HZ  PHE    16      59.393  45.988  28.284  1.00  0.00           H  
ATOM    255  CE2 PHE    16      59.823  47.531  26.870  1.00  0.00           C  
ATOM    256  HE2 PHE    16      60.883  47.327  26.903  1.00  0.00           H  
ATOM    257  CD2 PHE    16      59.305  48.630  26.184  1.00  0.00           C  
ATOM    258  HD2 PHE    16      59.964  49.158  25.511  1.00  0.00           H  
ATOM    259  C   PHE    16      58.743  51.847  26.136  1.00  0.00           C  
ATOM    260  O   PHE    16      58.850  52.279  27.312  1.00  0.00           O  
ATOM    261  N   THR    17      59.704  51.848  25.208  1.00  0.00           N  
ATOM    262  H   THR    17      59.500  51.609  24.248  1.00  0.00           H  
ATOM    263  CA  THR    17      61.032  52.450  25.506  1.00  0.00           C  
ATOM    264  HA  THR    17      61.693  51.892  26.170  1.00  0.00           H  
ATOM    265  CB  THR    17      61.749  52.520  24.109  1.00  0.00           C  
ATOM    266  HB  THR    17      62.655  53.024  24.443  1.00  0.00           H  
ATOM    267  CG2 THR    17      62.050  51.154  23.510  1.00  0.00           C  
ATOM    268 HG21 THR    17      61.116  50.597  23.442  1.00  0.00           H  
ATOM    269 HG22 THR    17      62.462  51.252  22.505  1.00  0.00           H  
ATOM    270 HG23 THR    17      62.769  50.703  24.193  1.00  0.00           H  
ATOM    271  OG1 THR    17      61.099  53.279  23.068  1.00  0.00           O  
ATOM    272  HG1 THR    17      60.400  52.737  22.693  1.00  0.00           H  
ATOM    273  C   THR    17      61.038  53.920  25.921  1.00  0.00           C  
ATOM    274  O   THR    17      61.825  54.243  26.770  1.00  0.00           O  
ATOM    275  N   LYS    18      60.198  54.782  25.393  1.00  0.00           N  
ATOM    276  H   LYS    18      59.849  54.631  24.457  1.00  0.00           H  
ATOM    277  CA  LYS    18      59.975  56.173  25.898  1.00  0.00           C  
ATOM    278  HA  LYS    18      60.947  56.625  26.093  1.00  0.00           H  
ATOM    279  CB  LYS    18      59.437  57.075  24.826  1.00  0.00           C  
ATOM    280  HB2 LYS    18      60.014  56.936  23.912  1.00  0.00           H  
ATOM    281  HB3 LYS    18      58.391  56.820  24.655  1.00  0.00           H  
ATOM    282  CG  LYS    18      59.526  58.560  25.210  1.00  0.00           C  
ATOM    283  HG2 LYS    18      58.753  58.778  25.947  1.00  0.00           H  
ATOM    284  HG3 LYS    18      60.540  58.746  25.563  1.00  0.00           H  
ATOM    285  CD  LYS    18      59.219  59.483  24.022  1.00  0.00           C  
ATOM    286  HD2 LYS    18      59.115  60.505  24.388  1.00  0.00           H  
ATOM    287  HD3 LYS    18      59.977  59.420  23.242  1.00  0.00           H  
ATOM    288  CE  LYS    18      57.868  59.118  23.362  1.00  0.00           C  
ATOM    289  HE2 LYS    18      57.744  59.721  22.462  1.00  0.00           H  
ATOM    290  HE3 LYS    18      58.026  58.102  23.001  1.00  0.00           H  
ATOM    291  NZ  LYS    18      56.809  59.177  24.394  1.00  0.00           N  
ATOM    292  HZ1 LYS    18      57.087  59.845  25.099  1.00  0.00           H  
ATOM    293  HZ2 LYS    18      55.925  59.484  24.013  1.00  0.00           H  
ATOM    294  HZ3 LYS    18      56.716  58.297  24.880  1.00  0.00           H  
ATOM    295  C   LYS    18      59.309  56.218  27.228  1.00  0.00           C  
ATOM    296  O   LYS    18      59.633  57.064  28.075  1.00  0.00           O  
ATOM    297  N   PHE    19      58.417  55.245  27.509  1.00  0.00           N  
ATOM    298  H   PHE    19      58.123  54.627  26.766  1.00  0.00           H  
ATOM    299  CA  PHE    19      57.737  55.207  28.817  1.00  0.00           C  
ATOM    300  HA  PHE    19      57.404  56.225  29.021  1.00  0.00           H  
ATOM    301  CB  PHE    19      56.561  54.193  28.729  1.00  0.00           C  
ATOM    302  HB2 PHE    19      55.832  54.575  28.015  1.00  0.00           H  
ATOM    303  HB3 PHE    19      56.810  53.190  28.383  1.00  0.00           H  
ATOM    304  CG  PHE    19      55.838  54.089  30.016  1.00  0.00           C  
ATOM    305  CD1 PHE    19      55.125  55.167  30.584  1.00  0.00           C  
ATOM    306  HD1 PHE    19      54.941  56.124  30.120  1.00  0.00           H  
ATOM    307  CE1 PHE    19      54.438  54.998  31.847  1.00  0.00           C  
ATOM    308  HE1 PHE    19      53.812  55.806  32.195  1.00  0.00           H  
ATOM    309  CZ  PHE    19      54.431  53.742  32.464  1.00  0.00           C  
ATOM    310  HZ  PHE    19      53.715  53.642  33.267  1.00  0.00           H  
ATOM    311  CE2 PHE    19      55.116  52.664  31.877  1.00  0.00           C  
ATOM    312  HE2 PHE    19      55.086  51.717  32.396  1.00  0.00           H  
ATOM    313  CD2 PHE    19      55.810  52.805  30.667  1.00  0.00           C  
ATOM    314  HD2 PHE    19      56.219  51.951  30.148  1.00  0.00           H  
ATOM    315  C   PHE    19      58.669  54.947  29.991  1.00  0.00           C  
ATOM    316  O   PHE    19      58.663  55.686  30.964  1.00  0.00           O  
ATOM    317  N   ILE    20      59.612  54.015  29.860  1.00  0.00           N  
ATOM    318  H   ILE    20      59.662  53.396  29.064  1.00  0.00           H  
ATOM    319  CA  ILE    20      60.602  53.798  30.942  1.00  0.00           C  
ATOM    320  HA  ILE    20      59.993  53.793  31.846  1.00  0.00           H  
ATOM    321  CB  ILE    20      61.284  52.463  30.793  1.00  0.00           C  
ATOM    322  HB  ILE    20      61.990  52.369  31.618  1.00  0.00           H  
ATOM    323  CG2 ILE    20      60.246  51.325  30.978  1.00  0.00           C  
ATOM    324 HG21 ILE    20      59.462  51.450  30.231  1.00  0.00           H  
ATOM    325 HG22 ILE    20      60.802  50.388  30.957  1.00  0.00           H  
ATOM    326 HG23 ILE    20      59.800  51.380  31.971  1.00  0.00           H  
ATOM    327  CG1 ILE    20      62.084  52.367  29.491  1.00  0.00           C  
ATOM    328 HG12 ILE    20      61.471  51.898  28.721  1.00  0.00           H  
ATOM    329 HG13 ILE    20      62.490  53.325  29.165  1.00  0.00           H  
ATOM    330  CD1 ILE    20      63.293  51.388  29.574  1.00  0.00           C  
ATOM    331 HD11 ILE    20      62.833  50.468  29.934  1.00  0.00           H  
ATOM    332 HD12 ILE    20      63.651  51.336  28.546  1.00  0.00           H  
ATOM    333 HD13 ILE    20      64.029  51.839  30.240  1.00  0.00           H  
ATOM    334  C   ILE    20      61.615  54.962  31.114  1.00  0.00           C  
ATOM    335  O   ILE    20      62.127  55.204  32.147  1.00  0.00           O  
ATOM    336  N   ILE    21      61.856  55.741  30.045  1.00  0.00           N  
ATOM    337  H   ILE    21      61.179  55.670  29.299  1.00  0.00           H  
ATOM    338  CA  ILE    21      62.562  57.091  30.064  1.00  0.00           C  
ATOM    339  HA  ILE    21      63.556  56.909  30.474  1.00  0.00           H  
ATOM    340  CB  ILE    21      62.835  57.648  28.651  1.00  0.00           C  
ATOM    341  HB  ILE    21      61.948  57.640  28.019  1.00  0.00           H  
ATOM    342  CG2 ILE    21      63.273  59.139  28.729  1.00  0.00           C  
ATOM    343 HG21 ILE    21      64.193  59.243  29.303  1.00  0.00           H  
ATOM    344 HG22 ILE    21      63.363  59.542  27.721  1.00  0.00           H  
ATOM    345 HG23 ILE    21      62.527  59.806  29.160  1.00  0.00           H  
ATOM    346  CG1 ILE    21      63.915  56.916  27.933  1.00  0.00           C  
ATOM    347 HG12 ILE    21      64.862  57.244  28.362  1.00  0.00           H  
ATOM    348 HG13 ILE    21      63.835  55.831  28.002  1.00  0.00           H  
ATOM    349  CD1 ILE    21      64.024  57.139  26.457  1.00  0.00           C  
ATOM    350 HD11 ILE    21      64.377  58.153  26.267  1.00  0.00           H  
ATOM    351 HD12 ILE    21      64.692  56.404  26.010  1.00  0.00           H  
ATOM    352 HD13 ILE    21      63.045  57.114  25.978  1.00  0.00           H  
ATOM    353  C   ILE    21      61.868  58.083  30.990  1.00  0.00           C  
ATOM    354  O   ILE    21      62.533  58.695  31.865  1.00  0.00           O  
ATOM    355  N   TYR    22      60.583  58.370  30.735  1.00  0.00           N  
ATOM    356  H   TYR    22      60.152  57.786  30.033  1.00  0.00           H  
ATOM    357  CA  TYR    22      59.750  59.282  31.570  1.00  0.00           C  
ATOM    358  HA  TYR    22      60.078  60.303  31.381  1.00  0.00           H  
ATOM    359  CB  TYR    22      58.338  59.206  31.034  1.00  0.00           C  
ATOM    360  HB2 TYR    22      57.883  58.226  31.178  1.00  0.00           H  
ATOM    361  HB3 TYR    22      57.759  59.865  31.682  1.00  0.00           H  
ATOM    362  CG  TYR    22      58.049  59.707  29.640  1.00  0.00           C  
ATOM    363  CD1 TYR    22      58.941  60.700  29.006  1.00  0.00           C  
ATOM    364  HD1 TYR    22      59.903  60.948  29.429  1.00  0.00           H  
ATOM    365  CE1 TYR    22      58.583  61.249  27.796  1.00  0.00           C  
ATOM    366  HE1 TYR    22      59.263  61.939  27.320  1.00  0.00           H  
ATOM    367  CZ  TYR    22      57.414  60.943  27.143  1.00  0.00           C  
ATOM    368  OH  TYR    22      57.043  61.498  25.955  1.00  0.00           O  
ATOM    369  HH  TYR    22      57.388  62.393  25.904  1.00  0.00           H  
ATOM    370  CE2 TYR    22      56.561  59.909  27.713  1.00  0.00           C  
ATOM    371  HE2 TYR    22      55.604  59.714  27.251  1.00  0.00           H  
ATOM    372  CD2 TYR    22      56.895  59.268  28.957  1.00  0.00           C  
ATOM    373  HD2 TYR    22      56.250  58.550  29.443  1.00  0.00           H  
ATOM    374  C   TYR    22      59.921  58.811  32.996  1.00  0.00           C  
ATOM    375  O   TYR    22      60.259  59.549  33.853  1.00  0.00           O  
ATOM    376  N   LEU    23      59.654  57.513  33.261  1.00  0.00           N  
ATOM    377  H   LEU    23      59.370  56.953  32.469  1.00  0.00           H  
ATOM    378  CA  LEU    23      59.721  56.961  34.598  1.00  0.00           C  
ATOM    379  HA  LEU    23      59.053  57.533  35.242  1.00  0.00           H  
ATOM    380  CB  LEU    23      59.242  55.519  34.620  1.00  0.00           C  
ATOM    381  HB2 LEU    23      59.850  54.933  33.930  1.00  0.00           H  
ATOM    382  HB3 LEU    23      59.348  55.159  35.643  1.00  0.00           H  
ATOM    383  CG  LEU    23      57.769  55.232  34.140  1.00  0.00           C  
ATOM    384  HG  LEU    23      57.726  55.561  33.102  1.00  0.00           H  
ATOM    385  CD1 LEU    23      57.577  53.708  34.299  1.00  0.00           C  
ATOM    386 HD11 LEU    23      57.828  53.423  35.321  1.00  0.00           H  
ATOM    387 HD12 LEU    23      56.561  53.334  34.171  1.00  0.00           H  
ATOM    388 HD13 LEU    23      58.265  53.150  33.665  1.00  0.00           H  
ATOM    389  CD2 LEU    23      56.686  55.872  34.891  1.00  0.00           C  
ATOM    390 HD21 LEU    23      56.758  56.943  34.698  1.00  0.00           H  
ATOM    391 HD22 LEU    23      55.738  55.501  34.501  1.00  0.00           H  
ATOM    392 HD23 LEU    23      56.846  55.581  35.929  1.00  0.00           H  
ATOM    393  C   LEU    23      61.133  57.101  35.180  1.00  0.00           C  
ATOM    394  O   LEU    23      61.169  57.339  36.365  1.00  0.00           O  
ATOM    395  N   ILE    24      62.268  56.923  34.453  1.00  0.00           N  
ATOM    396  H   ILE    24      62.112  56.874  33.456  1.00  0.00           H  
ATOM    397  CA  ILE    24      63.624  57.267  34.837  1.00  0.00           C  
ATOM    398  HA  ILE    24      63.820  56.888  35.840  1.00  0.00           H  
ATOM    399  CB  ILE    24      64.769  56.774  33.843  1.00  0.00           C  
ATOM    400  HB  ILE    24      64.436  56.995  32.829  1.00  0.00           H  
ATOM    401  CG2 ILE    24      66.163  57.337  34.216  1.00  0.00           C  
ATOM    402 HG21 ILE    24      66.159  57.523  35.290  1.00  0.00           H  
ATOM    403 HG22 ILE    24      66.881  56.561  33.951  1.00  0.00           H  
ATOM    404 HG23 ILE    24      66.412  58.244  33.665  1.00  0.00           H  
ATOM    405  CG1 ILE    24      64.832  55.270  34.003  1.00  0.00           C  
ATOM    406 HG12 ILE    24      63.834  54.883  33.799  1.00  0.00           H  
ATOM    407 HG13 ILE    24      65.469  54.904  33.198  1.00  0.00           H  
ATOM    408  CD1 ILE    24      65.261  54.577  35.318  1.00  0.00           C  
ATOM    409 HD11 ILE    24      64.533  54.800  36.098  1.00  0.00           H  
ATOM    410 HD12 ILE    24      65.239  53.504  35.126  1.00  0.00           H  
ATOM    411 HD13 ILE    24      66.270  54.856  35.621  1.00  0.00           H  
ATOM    412  C   ILE    24      63.816  58.764  35.098  1.00  0.00           C  
ATOM    413  O   ILE    24      64.323  59.055  36.152  1.00  0.00           O  
ATOM    414  N   VAL    25      63.344  59.748  34.293  1.00  0.00           N  
ATOM    415  H   VAL    25      62.806  59.510  33.472  1.00  0.00           H  
ATOM    416  CA  VAL    25      63.345  61.193  34.639  1.00  0.00           C  
ATOM    417  HA  VAL    25      64.343  61.476  34.973  1.00  0.00           H  
ATOM    418  CB  VAL    25      62.792  62.057  33.502  1.00  0.00           C  
ATOM    419  HB  VAL    25      61.784  61.778  33.196  1.00  0.00           H  
ATOM    420  CG1 VAL    25      62.942  63.542  33.838  1.00  0.00           C  
ATOM    421 HG11 VAL    25      63.885  63.686  34.365  1.00  0.00           H  
ATOM    422 HG12 VAL    25      62.827  64.203  32.979  1.00  0.00           H  
ATOM    423 HG13 VAL    25      62.096  63.757  34.491  1.00  0.00           H  
ATOM    424  CG2 VAL    25      63.564  61.786  32.193  1.00  0.00           C  
ATOM    425 HG21 VAL    25      63.575  60.738  31.895  1.00  0.00           H  
ATOM    426 HG22 VAL    25      63.109  62.406  31.421  1.00  0.00           H  
ATOM    427 HG23 VAL    25      64.607  62.074  32.320  1.00  0.00           H  
ATOM    428  C   VAL    25      62.584  61.445  35.928  1.00  0.00           C  
ATOM    429  O   VAL    25      63.159  62.162  36.755  1.00  0.00           O  
ATOM    430  N   LEU    26      61.408  60.979  36.145  1.00  0.00           N  
ATOM    431  H   LEU    26      60.857  60.566  35.407  1.00  0.00           H  
ATOM    432  CA  LEU    26      60.751  61.130  37.452  1.00  0.00           C  
ATOM    433  HA  LEU    26      60.614  62.184  37.694  1.00  0.00           H  
ATOM    434  CB  LEU    26      59.302  60.637  37.230  1.00  0.00           C  
ATOM    435  HB2 LEU    26      59.374  59.845  36.485  1.00  0.00           H  
ATOM    436  HB3 LEU    26      58.937  60.264  38.187  1.00  0.00           H  
ATOM    437  CG  LEU    26      58.237  61.652  36.846  1.00  0.00           C  
ATOM    438  HG  LEU    26      57.342  61.061  36.650  1.00  0.00           H  
ATOM    439  CD1 LEU    26      57.933  62.650  37.980  1.00  0.00           C  
ATOM    440 HD11 LEU    26      58.861  63.145  38.269  1.00  0.00           H  
ATOM    441 HD12 LEU    26      57.254  63.422  37.617  1.00  0.00           H  
ATOM    442 HD13 LEU    26      57.515  61.994  38.743  1.00  0.00           H  
ATOM    443  CD2 LEU    26      58.482  62.378  35.484  1.00  0.00           C  
ATOM    444 HD21 LEU    26      58.774  61.576  34.806  1.00  0.00           H  
ATOM    445 HD22 LEU    26      57.598  62.944  35.191  1.00  0.00           H  
ATOM    446 HD23 LEU    26      59.214  63.162  35.681  1.00  0.00           H  
ATOM    447  C   LEU    26      61.434  60.379  38.604  1.00  0.00           C  
ATOM    448  O   LEU    26      61.522  60.897  39.728  1.00  0.00           O  
ATOM    449  N   ASN    27      62.071  59.259  38.370  1.00  0.00           N  
ATOM    450  H   ASN    27      61.953  58.740  37.512  1.00  0.00           H  
ATOM    451  CA  ASN    27      62.719  58.494  39.336  1.00  0.00           C  
ATOM    452  HA  ASN    27      62.057  58.493  40.202  1.00  0.00           H  
ATOM    453  CB  ASN    27      63.155  57.011  38.952  1.00  0.00           C  
ATOM    454  HB2 ASN    27      62.242  56.426  38.843  1.00  0.00           H  
ATOM    455  HB3 ASN    27      63.817  57.021  38.086  1.00  0.00           H  
ATOM    456  CG  ASN    27      63.937  56.333  40.047  1.00  0.00           C  
ATOM    457  OD1 ASN    27      65.142  56.279  40.036  1.00  0.00           O  
ATOM    458  ND2 ASN    27      63.270  55.654  40.970  1.00  0.00           N  
ATOM    459 HD21 ASN    27      63.726  54.863  41.402  1.00  0.00           H  
ATOM    460 HD22 ASN    27      62.260  55.641  41.002  1.00  0.00           H  
ATOM    461  C   ASN    27      63.939  59.320  39.755  1.00  0.00           C  
ATOM    462  O   ASN    27      64.158  59.426  40.964  1.00  0.00           O  
ATOM    463  N   GLY    28      64.733  59.943  38.820  1.00  0.00           N  
ATOM    464  H   GLY    28      64.586  59.739  37.842  1.00  0.00           H  
ATOM    465  CA  GLY    28      65.733  60.925  39.329  1.00  0.00           C  
ATOM    466  HA2 GLY    28      66.507  60.394  39.881  1.00  0.00           H  
ATOM    467  HA3 GLY    28      66.229  61.303  38.435  1.00  0.00           H  
ATOM    468  C   GLY    28      65.313  62.139  40.232  1.00  0.00           C  
ATOM    469  O   GLY    28      65.974  62.343  41.235  1.00  0.00           O  
ATOM    470  N   ILE    29      64.218  62.835  39.885  1.00  0.00           N  
ATOM    471  H   ILE    29      63.718  62.634  39.031  1.00  0.00           H  
ATOM    472  CA  ILE    29      63.503  63.722  40.849  1.00  0.00           C  
ATOM    473  HA  ILE    29      64.089  64.632  40.979  1.00  0.00           H  
ATOM    474  CB  ILE    29      62.215  64.252  40.070  1.00  0.00           C  
ATOM    475  HB  ILE    29      61.632  63.353  39.873  1.00  0.00           H  
ATOM    476  CG2 ILE    29      61.341  65.031  41.038  1.00  0.00           C  
ATOM    477 HG21 ILE    29      61.920  65.760  41.605  1.00  0.00           H  
ATOM    478 HG22 ILE    29      60.593  65.557  40.444  1.00  0.00           H  
ATOM    479 HG23 ILE    29      60.901  64.317  41.735  1.00  0.00           H  
ATOM    480  CG1 ILE    29      62.406  65.164  38.795  1.00  0.00           C  
ATOM    481 HG12 ILE    29      62.630  66.205  39.025  1.00  0.00           H  
ATOM    482 HG13 ILE    29      63.234  64.859  38.156  1.00  0.00           H  
ATOM    483  CD1 ILE    29      61.220  65.182  37.756  1.00  0.00           C  
ATOM    484 HD11 ILE    29      60.348  65.647  38.218  1.00  0.00           H  
ATOM    485 HD12 ILE    29      61.585  65.770  36.914  1.00  0.00           H  
ATOM    486 HD13 ILE    29      61.053  64.172  37.382  1.00  0.00           H  
ATOM    487  C   ILE    29      63.306  62.968  42.186  1.00  0.00           C  
ATOM    488  O   ILE    29      63.668  63.535  43.217  1.00  0.00           O  
ATOM    489  N   THR    30      62.796  61.740  42.220  1.00  0.00           N  
ATOM    490  H   THR    30      62.431  61.456  41.322  1.00  0.00           H  
ATOM    491  CA  THR    30      62.250  61.113  43.421  1.00  0.00           C  
ATOM    492  HA  THR    30      61.736  61.856  44.031  1.00  0.00           H  
ATOM    493  CB  THR    30      61.262  59.989  43.072  1.00  0.00           C  
ATOM    494  HB  THR    30      61.903  59.166  42.754  1.00  0.00           H  
ATOM    495  CG2 THR    30      60.362  59.472  44.206  1.00  0.00           C  
ATOM    496 HG21 THR    30      59.614  60.234  44.426  1.00  0.00           H  
ATOM    497 HG22 THR    30      59.737  58.612  43.965  1.00  0.00           H  
ATOM    498 HG23 THR    30      60.888  59.222  45.128  1.00  0.00           H  
ATOM    499  OG1 THR    30      60.375  60.273  42.055  1.00  0.00           O  
ATOM    500  HG1 THR    30      60.851  60.233  41.222  1.00  0.00           H  
ATOM    501  C   THR    30      63.428  60.601  44.330  1.00  0.00           C  
ATOM    502  O   THR    30      63.288  60.526  45.546  1.00  0.00           O  
ATOM    503  N   MET    31      64.549  60.229  43.684  1.00  0.00           N  
ATOM    504  H   MET    31      64.569  60.298  42.676  1.00  0.00           H  
ATOM    505  CA  MET    31      65.812  60.053  44.394  1.00  0.00           C  
ATOM    506  HA  MET    31      65.639  59.403  45.251  1.00  0.00           H  
ATOM    507  CB  MET    31      66.848  59.440  43.455  1.00  0.00           C  
ATOM    508  HB2 MET    31      67.009  59.837  42.453  1.00  0.00           H  
ATOM    509  HB3 MET    31      67.803  59.379  43.977  1.00  0.00           H  
ATOM    510  CG  MET    31      66.488  57.979  43.104  1.00  0.00           C  
ATOM    511  HG2 MET    31      65.541  57.921  42.566  1.00  0.00           H  
ATOM    512  HG3 MET    31      67.359  57.580  42.584  1.00  0.00           H  
ATOM    513  SD  MET    31      66.206  56.989  44.602  1.00  0.00           S  
ATOM    514  CE  MET    31      67.870  57.099  45.415  1.00  0.00           C  
ATOM    515  HE1 MET    31      68.001  58.082  45.868  1.00  0.00           H  
ATOM    516  HE2 MET    31      68.013  56.322  46.166  1.00  0.00           H  
ATOM    517  HE3 MET    31      68.586  56.871  44.626  1.00  0.00           H  
ATOM    518  C   MET    31      66.386  61.335  45.002  1.00  0.00           C  
ATOM    519  O   MET    31      66.945  61.460  46.089  1.00  0.00           O  
ATOM    520  N   GLY    32      66.233  62.471  44.255  1.00  0.00           N  
ATOM    521  H   GLY    32      65.950  62.356  43.292  1.00  0.00           H  
ATOM    522  CA  GLY    32      66.516  63.857  44.768  1.00  0.00           C  
ATOM    523  HA2 GLY    32      67.556  64.061  45.024  1.00  0.00           H  
ATOM    524  HA3 GLY    32      66.415  64.570  43.949  1.00  0.00           H  
ATOM    525  C   GLY    32      65.641  64.327  46.024  1.00  0.00           C  
ATOM    526  O   GLY    32      66.165  64.784  47.016  1.00  0.00           O  
ATOM    527  N   LEU    33      64.318  64.138  45.936  1.00  0.00           N  
ATOM    528  H   LEU    33      63.927  63.672  45.130  1.00  0.00           H  
ATOM    529  CA  LEU    33      63.366  64.450  47.021  1.00  0.00           C  
ATOM    530  HA  LEU    33      63.608  65.494  47.222  1.00  0.00           H  
ATOM    531  CB  LEU    33      61.983  64.249  46.507  1.00  0.00           C  
ATOM    532  HB2 LEU    33      61.953  63.251  46.069  1.00  0.00           H  
ATOM    533  HB3 LEU    33      61.246  64.144  47.302  1.00  0.00           H  
ATOM    534  CG  LEU    33      61.378  65.335  45.537  1.00  0.00           C  
ATOM    535  HG  LEU    33      62.000  65.654  44.701  1.00  0.00           H  
ATOM    536  CD1 LEU    33      60.119  64.754  44.833  1.00  0.00           C  
ATOM    537 HD11 LEU    33      59.413  64.292  45.524  1.00  0.00           H  
ATOM    538 HD12 LEU    33      59.593  65.513  44.254  1.00  0.00           H  
ATOM    539 HD13 LEU    33      60.395  63.935  44.169  1.00  0.00           H  
ATOM    540  CD2 LEU    33      60.996  66.581  46.313  1.00  0.00           C  
ATOM    541 HD21 LEU    33      61.901  67.106  46.618  1.00  0.00           H  
ATOM    542 HD22 LEU    33      60.241  67.161  45.782  1.00  0.00           H  
ATOM    543 HD23 LEU    33      60.522  66.293  47.252  1.00  0.00           H  
ATOM    544  C   LEU    33      63.678  63.633  48.284  1.00  0.00           C  
ATOM    545  O   LEU    33      63.423  64.106  49.386  1.00  0.00           O  
ATOM    546  N   GLU    34      64.226  62.394  48.093  1.00  0.00           N  
ATOM    547  H   GLU    34      64.416  62.110  47.143  1.00  0.00           H  
ATOM    548  CA  GLU    34      64.574  61.524  49.253  1.00  0.00           C  
ATOM    549  HA  GLU    34      63.674  61.273  49.815  1.00  0.00           H  
ATOM    550  CB  GLU    34      64.995  60.166  48.740  1.00  0.00           C  
ATOM    551  HB2 GLU    34      64.139  59.657  48.296  1.00  0.00           H  
ATOM    552  HB3 GLU    34      65.773  60.126  47.978  1.00  0.00           H  
ATOM    553  CG  GLU    34      65.421  59.130  49.854  1.00  0.00           C  
ATOM    554  HG2 GLU    34      66.354  59.548  50.233  1.00  0.00           H  
ATOM    555  HG3 GLU    34      64.702  59.169  50.672  1.00  0.00           H  
ATOM    556  CD  GLU    34      65.709  57.665  49.450  1.00  0.00           C  
ATOM    557  OE1 GLU    34      65.971  56.869  50.351  1.00  0.00           O  
ATOM    558  OE2 GLU    34      65.750  57.275  48.269  1.00  0.00           O  
ATOM    559  C   GLU    34      65.632  62.193  50.188  1.00  0.00           C  
ATOM    560  O   GLU    34      65.524  61.952  51.408  1.00  0.00           O  
ATOM    561  N   THR    35      66.540  63.068  49.674  1.00  0.00           N  
ATOM    562  H   THR    35      66.522  63.322  48.697  1.00  0.00           H  
ATOM    563  CA  THR    35      67.496  63.804  50.572  1.00  0.00           C  
ATOM    564  HA  THR    35      67.969  63.098  51.254  1.00  0.00           H  
ATOM    565  CB  THR    35      68.569  64.432  49.707  1.00  0.00           C  
ATOM    566  HB  THR    35      69.387  64.751  50.353  1.00  0.00           H  
ATOM    567  CG2 THR    35      69.201  63.541  48.605  1.00  0.00           C  
ATOM    568 HG21 THR    35      68.416  63.128  47.971  1.00  0.00           H  
ATOM    569 HG22 THR    35      70.056  63.974  48.086  1.00  0.00           H  
ATOM    570 HG23 THR    35      69.521  62.668  49.173  1.00  0.00           H  
ATOM    571  OG1 THR    35      68.059  65.548  49.009  1.00  0.00           O  
ATOM    572  HG1 THR    35      67.495  65.242  48.296  1.00  0.00           H  
ATOM    573  C   THR    35      66.803  64.955  51.374  1.00  0.00           C  
ATOM    574  O   THR    35      67.420  65.451  52.357  1.00  0.00           O  
ATOM    575  N   SER    36      65.510  65.248  51.050  1.00  0.00           N  
ATOM    576  H   SER    36      65.047  64.846  50.248  1.00  0.00           H  
ATOM    577  CA  SER    36      64.818  66.386  51.770  1.00  0.00           C  
ATOM    578  HA  SER    36      65.553  67.146  52.033  1.00  0.00           H  
ATOM    579  CB  SER    36      63.863  67.033  50.700  1.00  0.00           C  
ATOM    580  HB2 SER    36      64.531  67.433  49.937  1.00  0.00           H  
ATOM    581  HB3 SER    36      63.026  66.396  50.414  1.00  0.00           H  
ATOM    582  OG  SER    36      63.211  68.099  51.229  1.00  0.00           O  
ATOM    583  HG  SER    36      63.786  68.868  51.242  1.00  0.00           H  
ATOM    584  C   SER    36      64.073  65.908  53.003  1.00  0.00           C  
ATOM    585  O   SER    36      62.929  65.501  52.874  1.00  0.00           O  
ATOM    586  N   LYS    37      64.771  65.828  54.182  1.00  0.00           N  
ATOM    587  H   LYS    37      65.722  66.165  54.133  1.00  0.00           H  
ATOM    588  CA  LYS    37      64.289  65.237  55.386  1.00  0.00           C  
ATOM    589  HA  LYS    37      64.205  64.184  55.116  1.00  0.00           H  
ATOM    590  CB  LYS    37      65.294  65.310  56.533  1.00  0.00           C  
ATOM    591  HB2 LYS    37      66.122  64.665  56.237  1.00  0.00           H  
ATOM    592  HB3 LYS    37      65.706  66.319  56.523  1.00  0.00           H  
ATOM    593  CG  LYS    37      64.664  64.863  57.927  1.00  0.00           C  
ATOM    594  HG2 LYS    37      63.629  64.600  57.712  1.00  0.00           H  
ATOM    595  HG3 LYS    37      65.227  63.988  58.251  1.00  0.00           H  
ATOM    596  CD  LYS    37      64.601  66.035  59.005  1.00  0.00           C  
ATOM    597  HD2 LYS    37      64.304  65.611  59.963  1.00  0.00           H  
ATOM    598  HD3 LYS    37      65.614  66.417  59.133  1.00  0.00           H  
ATOM    599  CE  LYS    37      63.552  67.090  58.652  1.00  0.00           C  
ATOM    600  HE2 LYS    37      63.785  67.488  57.665  1.00  0.00           H  
ATOM    601  HE3 LYS    37      62.604  66.562  58.550  1.00  0.00           H  
ATOM    602  NZ  LYS    37      63.242  68.168  59.615  1.00  0.00           N  
ATOM    603  HZ1 LYS    37      64.004  68.826  59.698  1.00  0.00           H  
ATOM    604  HZ2 LYS    37      62.440  68.724  59.356  1.00  0.00           H  
ATOM    605  HZ3 LYS    37      63.022  67.743  60.505  1.00  0.00           H  
ATOM    606  C   LYS    37      62.880  65.745  55.715  1.00  0.00           C  
ATOM    607  O   LYS    37      62.017  64.937  56.129  1.00  0.00           O  
ATOM    608  N   THR    38      62.655  67.011  55.474  1.00  0.00           N  
ATOM    609  H   THR    38      63.363  67.688  55.227  1.00  0.00           H  
ATOM    610  CA  THR    38      61.344  67.642  55.763  1.00  0.00           C  
ATOM    611  HA  THR    38      60.998  67.233  56.712  1.00  0.00           H  
ATOM    612  CB  THR    38      61.432  69.139  55.946  1.00  0.00           C  
ATOM    613  HB  THR    38      61.802  69.607  55.034  1.00  0.00           H  
ATOM    614  CG2 THR    38      60.062  69.753  56.240  1.00  0.00           C  
ATOM    615 HG21 THR    38      59.538  69.278  57.069  1.00  0.00           H  
ATOM    616 HG22 THR    38      60.270  70.752  56.622  1.00  0.00           H  
ATOM    617 HG23 THR    38      59.463  69.736  55.329  1.00  0.00           H  
ATOM    618  OG1 THR    38      62.359  69.440  57.011  1.00  0.00           O  
ATOM    619  HG1 THR    38      62.471  70.386  56.897  1.00  0.00           H  
ATOM    620  C   THR    38      60.240  67.240  54.786  1.00  0.00           C  
ATOM    621  O   THR    38      59.141  66.975  55.249  1.00  0.00           O  
ATOM    622  N   PHE    39      60.521  67.052  53.520  1.00  0.00           N  
ATOM    623  H   PHE    39      61.487  67.144  53.241  1.00  0.00           H  
ATOM    624  CA  PHE    39      59.642  66.235  52.633  1.00  0.00           C  
ATOM    625  HA  PHE    39      58.763  66.844  52.421  1.00  0.00           H  
ATOM    626  CB  PHE    39      60.289  66.185  51.236  1.00  0.00           C  
ATOM    627  HB2 PHE    39      60.753  67.151  51.034  1.00  0.00           H  
ATOM    628  HB3 PHE    39      61.007  65.366  51.193  1.00  0.00           H  
ATOM    629  CG  PHE    39      59.268  65.902  50.055  1.00  0.00           C  
ATOM    630  CD1 PHE    39      58.168  66.809  49.799  1.00  0.00           C  
ATOM    631  HD1 PHE    39      58.040  67.665  50.444  1.00  0.00           H  
ATOM    632  CE1 PHE    39      57.247  66.473  48.832  1.00  0.00           C  
ATOM    633  HE1 PHE    39      56.401  67.112  48.623  1.00  0.00           H  
ATOM    634  CZ  PHE    39      57.445  65.310  48.117  1.00  0.00           C  
ATOM    635  HZ  PHE    39      56.766  65.029  47.325  1.00  0.00           H  
ATOM    636  CE2 PHE    39      58.483  64.468  48.345  1.00  0.00           C  
ATOM    637  HE2 PHE    39      58.566  63.559  47.768  1.00  0.00           H  
ATOM    638  CD2 PHE    39      59.389  64.729  49.408  1.00  0.00           C  
ATOM    639  HD2 PHE    39      60.252  64.096  49.551  1.00  0.00           H  
ATOM    640  C   PHE    39      59.271  64.839  53.189  1.00  0.00           C  
ATOM    641  O   PHE    39      58.103  64.447  53.075  1.00  0.00           O  
ATOM    642  N   MET    40      60.280  64.080  53.680  1.00  0.00           N  
ATOM    643  H   MET    40      61.217  64.451  53.610  1.00  0.00           H  
ATOM    644  CA  MET    40      60.070  62.736  54.283  1.00  0.00           C  
ATOM    645  HA  MET    40      59.690  62.050  53.527  1.00  0.00           H  
ATOM    646  CB  MET    40      61.341  61.996  54.716  1.00  0.00           C  
ATOM    647  HB2 MET    40      61.791  62.470  55.588  1.00  0.00           H  
ATOM    648  HB3 MET    40      61.082  61.005  55.088  1.00  0.00           H  
ATOM    649  CG  MET    40      62.397  61.801  53.645  1.00  0.00           C  
ATOM    650  HG2 MET    40      62.739  62.831  53.535  1.00  0.00           H  
ATOM    651  HG3 MET    40      63.208  61.159  53.991  1.00  0.00           H  
ATOM    652  SD  MET    40      61.805  60.973  52.138  1.00  0.00           S  
ATOM    653  CE  MET    40      61.266  62.354  51.022  1.00  0.00           C  
ATOM    654  HE1 MET    40      61.160  62.145  49.958  1.00  0.00           H  
ATOM    655  HE2 MET    40      60.262  62.679  51.294  1.00  0.00           H  
ATOM    656  HE3 MET    40      61.857  63.245  51.235  1.00  0.00           H  
ATOM    657  C   MET    40      59.018  62.641  55.354  1.00  0.00           C  
ATOM    658  O   MET    40      58.408  61.593  55.396  1.00  0.00           O  
ATOM    659  N   GLN    41      58.848  63.674  56.179  1.00  0.00           N  
ATOM    660  H   GLN    41      59.550  64.396  56.106  1.00  0.00           H  
ATOM    661  CA  GLN    41      57.862  63.723  57.227  1.00  0.00           C  
ATOM    662  HA  GLN    41      58.061  62.913  57.929  1.00  0.00           H  
ATOM    663  CB  GLN    41      57.981  65.003  57.964  1.00  0.00           C  
ATOM    664  HB2 GLN    41      57.965  65.892  57.333  1.00  0.00           H  
ATOM    665  HB3 GLN    41      57.233  65.170  58.739  1.00  0.00           H  
ATOM    666  CG  GLN    41      59.349  65.060  58.764  1.00  0.00           C  
ATOM    667  HG2 GLN    41      59.407  64.228  59.466  1.00  0.00           H  
ATOM    668  HG3 GLN    41      60.236  64.941  58.141  1.00  0.00           H  
ATOM    669  CD  GLN    41      59.479  66.455  59.416  1.00  0.00           C  
ATOM    670  OE1 GLN    41      60.489  67.168  59.203  1.00  0.00           O  
ATOM    671  NE2 GLN    41      58.514  66.871  60.237  1.00  0.00           N  
ATOM    672 HE21 GLN    41      58.722  67.709  60.760  1.00  0.00           H  
ATOM    673 HE22 GLN    41      57.752  66.259  60.493  1.00  0.00           H  
ATOM    674  C   GLN    41      56.400  63.636  56.760  1.00  0.00           C  
ATOM    675  O   GLN    41      55.542  62.989  57.467  1.00  0.00           O  
ATOM    676  N   SER    42      56.017  64.065  55.562  1.00  0.00           N  
ATOM    677  H   SER    42      56.613  64.446  54.841  1.00  0.00           H  
ATOM    678  CA  SER    42      54.552  63.950  55.157  1.00  0.00           C  
ATOM    679  HA  SER    42      53.927  63.453  55.900  1.00  0.00           H  
ATOM    680  CB  SER    42      53.939  65.344  55.099  1.00  0.00           C  
ATOM    681  HB2 SER    42      54.408  65.899  54.287  1.00  0.00           H  
ATOM    682  HB3 SER    42      52.865  65.479  54.970  1.00  0.00           H  
ATOM    683  OG  SER    42      54.220  66.118  56.294  1.00  0.00           O  
ATOM    684  HG  SER    42      53.698  65.873  57.061  1.00  0.00           H  
ATOM    685  C   SER    42      54.369  63.203  53.831  1.00  0.00           C  
ATOM    686  O   SER    42      53.351  62.581  53.608  1.00  0.00           O  
ATOM    687  N   PHE    43      55.429  63.178  53.004  1.00  0.00           N  
ATOM    688  H   PHE    43      56.317  63.622  53.188  1.00  0.00           H  
ATOM    689  CA  PHE    43      55.473  62.587  51.674  1.00  0.00           C  
ATOM    690  HA  PHE    43      54.446  62.228  51.603  1.00  0.00           H  
ATOM    691  CB  PHE    43      55.523  63.691  50.645  1.00  0.00           C  
ATOM    692  HB2 PHE    43      56.493  64.177  50.759  1.00  0.00           H  
ATOM    693  HB3 PHE    43      55.487  63.251  49.648  1.00  0.00           H  
ATOM    694  CG  PHE    43      54.633  64.948  50.661  1.00  0.00           C  
ATOM    695  CD1 PHE    43      55.000  66.074  51.413  1.00  0.00           C  
ATOM    696  HD1 PHE    43      55.924  66.190  51.959  1.00  0.00           H  
ATOM    697  CE1 PHE    43      54.171  67.205  51.441  1.00  0.00           C  
ATOM    698  HE1 PHE    43      54.401  68.005  52.129  1.00  0.00           H  
ATOM    699  CZ  PHE    43      52.950  67.101  50.771  1.00  0.00           C  
ATOM    700  HZ  PHE    43      52.267  67.935  50.838  1.00  0.00           H  
ATOM    701  CE2 PHE    43      52.554  66.021  49.981  1.00  0.00           C  
ATOM    702  HE2 PHE    43      51.600  66.018  49.475  1.00  0.00           H  
ATOM    703  CD2 PHE    43      53.456  64.974  49.872  1.00  0.00           C  
ATOM    704  HD2 PHE    43      53.190  64.142  49.237  1.00  0.00           H  
ATOM    705  C   PHE    43      56.616  61.614  51.311  1.00  0.00           C  
ATOM    706  O   PHE    43      56.818  61.234  50.153  1.00  0.00           O  
ATOM    707  N   GLY    44      57.289  61.027  52.361  1.00  0.00           N  
ATOM    708  H   GLY    44      57.097  61.376  53.289  1.00  0.00           H  
ATOM    709  CA  GLY    44      58.218  59.873  52.239  1.00  0.00           C  
ATOM    710  HA2 GLY    44      58.901  60.097  51.420  1.00  0.00           H  
ATOM    711  HA3 GLY    44      58.776  59.757  53.168  1.00  0.00           H  
ATOM    712  C   GLY    44      57.451  58.616  51.824  1.00  0.00           C  
ATOM    713  O   GLY    44      58.020  57.752  51.135  1.00  0.00           O  
ATOM    714  N   VAL    45      56.204  58.376  52.395  1.00  0.00           N  
ATOM    715  H   VAL    45      55.843  58.990  53.111  1.00  0.00           H  
ATOM    716  CA  VAL    45      55.333  57.304  51.950  1.00  0.00           C  
ATOM    717  HA  VAL    45      55.730  56.311  52.160  1.00  0.00           H  
ATOM    718  CB  VAL    45      54.018  57.327  52.732  1.00  0.00           C  
ATOM    719  HB  VAL    45      53.380  56.565  52.284  1.00  0.00           H  
ATOM    720  CG1 VAL    45      54.175  56.849  54.137  1.00  0.00           C  
ATOM    721 HG11 VAL    45      54.968  57.298  54.736  1.00  0.00           H  
ATOM    722 HG12 VAL    45      53.189  56.926  54.594  1.00  0.00           H  
ATOM    723 HG13 VAL    45      54.528  55.825  54.019  1.00  0.00           H  
ATOM    724  CG2 VAL    45      53.262  58.669  52.746  1.00  0.00           C  
ATOM    725 HG21 VAL    45      52.801  58.940  51.796  1.00  0.00           H  
ATOM    726 HG22 VAL    45      52.393  58.660  53.403  1.00  0.00           H  
ATOM    727 HG23 VAL    45      53.889  59.481  53.113  1.00  0.00           H  
ATOM    728  C   VAL    45      55.178  57.245  50.396  1.00  0.00           C  
ATOM    729  O   VAL    45      55.408  56.232  49.819  1.00  0.00           O  
ATOM    730  N   TYR    46      54.806  58.339  49.716  1.00  0.00           N  
ATOM    731  H   TYR    46      54.460  59.099  50.284  1.00  0.00           H  
ATOM    732  CA  TYR    46      54.764  58.451  48.240  1.00  0.00           C  
ATOM    733  HA  TYR    46      54.082  57.681  47.881  1.00  0.00           H  
ATOM    734  CB  TYR    46      54.038  59.731  47.804  1.00  0.00           C  
ATOM    735  HB2 TYR    46      54.723  60.579  47.827  1.00  0.00           H  
ATOM    736  HB3 TYR    46      53.714  59.612  46.771  1.00  0.00           H  
ATOM    737  CG  TYR    46      52.898  60.104  48.785  1.00  0.00           C  
ATOM    738  CD1 TYR    46      53.056  61.307  49.499  1.00  0.00           C  
ATOM    739  HD1 TYR    46      53.932  61.874  49.219  1.00  0.00           H  
ATOM    740  CE1 TYR    46      52.121  61.742  50.477  1.00  0.00           C  
ATOM    741  HE1 TYR    46      52.184  62.688  50.996  1.00  0.00           H  
ATOM    742  CZ  TYR    46      50.899  61.007  50.521  1.00  0.00           C  
ATOM    743  OH  TYR    46      49.820  61.425  51.253  1.00  0.00           O  
ATOM    744  HH  TYR    46      50.135  61.879  52.039  1.00  0.00           H  
ATOM    745  CE2 TYR    46      50.636  59.952  49.620  1.00  0.00           C  
ATOM    746  HE2 TYR    46      49.668  59.478  49.546  1.00  0.00           H  
ATOM    747  CD2 TYR    46      51.647  59.438  48.809  1.00  0.00           C  
ATOM    748  HD2 TYR    46      51.509  58.588  48.156  1.00  0.00           H  
ATOM    749  C   TYR    46      56.142  58.284  47.587  1.00  0.00           C  
ATOM    750  O   TYR    46      56.235  57.734  46.472  1.00  0.00           O  
ATOM    751  N   THR    47      57.244  58.845  48.173  1.00  0.00           N  
ATOM    752  H   THR    47      57.034  59.436  48.965  1.00  0.00           H  
ATOM    753  CA  THR    47      58.589  58.878  47.759  1.00  0.00           C  
ATOM    754  HA  THR    47      58.653  59.210  46.722  1.00  0.00           H  
ATOM    755  CB  THR    47      59.623  59.658  48.659  1.00  0.00           C  
ATOM    756  HB  THR    47      59.669  59.263  49.674  1.00  0.00           H  
ATOM    757  CG2 THR    47      61.069  59.735  48.209  1.00  0.00           C  
ATOM    758 HG21 THR    47      61.064  60.220  47.233  1.00  0.00           H  
ATOM    759 HG22 THR    47      61.721  60.199  48.949  1.00  0.00           H  
ATOM    760 HG23 THR    47      61.328  58.685  48.073  1.00  0.00           H  
ATOM    761  OG1 THR    47      59.228  60.995  48.650  1.00  0.00           O  
ATOM    762  HG1 THR    47      58.317  61.074  48.942  1.00  0.00           H  
ATOM    763  C   THR    47      59.068  57.435  47.629  1.00  0.00           C  
ATOM    764  O   THR    47      59.722  57.081  46.665  1.00  0.00           O  
ATOM    765  N   THR    48      58.713  56.538  48.530  1.00  0.00           N  
ATOM    766  H   THR    48      58.253  56.879  49.362  1.00  0.00           H  
ATOM    767  CA  THR    48      59.110  55.100  48.578  1.00  0.00           C  
ATOM    768  HA  THR    48      60.113  55.066  48.153  1.00  0.00           H  
ATOM    769  CB  THR    48      59.154  54.568  50.013  1.00  0.00           C  
ATOM    770  HB  THR    48      59.320  53.493  50.084  1.00  0.00           H  
ATOM    771  CG2 THR    48      60.264  55.201  50.766  1.00  0.00           C  
ATOM    772 HG21 THR    48      60.125  56.278  50.852  1.00  0.00           H  
ATOM    773 HG22 THR    48      60.271  54.776  51.770  1.00  0.00           H  
ATOM    774 HG23 THR    48      61.264  54.938  50.419  1.00  0.00           H  
ATOM    775  OG1 THR    48      57.906  54.979  50.646  1.00  0.00           O  
ATOM    776  HG1 THR    48      57.936  55.919  50.842  1.00  0.00           H  
ATOM    777  C   THR    48      58.180  54.256  47.606  1.00  0.00           C  
ATOM    778  O   THR    48      58.564  53.413  46.823  1.00  0.00           O  
ATOM    779  N   LEU    49      56.849  54.600  47.702  1.00  0.00           N  
ATOM    780  H   LEU    49      56.575  55.171  48.489  1.00  0.00           H  
ATOM    781  CA  LEU    49      55.792  53.893  46.907  1.00  0.00           C  
ATOM    782  HA  LEU    49      55.831  52.841  47.188  1.00  0.00           H  
ATOM    783  CB  LEU    49      54.473  54.489  47.379  1.00  0.00           C  
ATOM    784  HB2 LEU    49      54.413  54.344  48.458  1.00  0.00           H  
ATOM    785  HB3 LEU    49      54.499  55.539  47.086  1.00  0.00           H  
ATOM    786  CG  LEU    49      53.167  53.877  46.879  1.00  0.00           C  
ATOM    787  HG  LEU    49      52.323  54.255  47.457  1.00  0.00           H  
ATOM    788  CD1 LEU    49      52.930  54.220  45.452  1.00  0.00           C  
ATOM    789 HD11 LEU    49      53.445  53.543  44.770  1.00  0.00           H  
ATOM    790 HD12 LEU    49      51.860  54.081  45.302  1.00  0.00           H  
ATOM    791 HD13 LEU    49      53.187  55.262  45.257  1.00  0.00           H  
ATOM    792  CD2 LEU    49      53.122  52.353  47.047  1.00  0.00           C  
ATOM    793 HD21 LEU    49      53.363  52.213  48.101  1.00  0.00           H  
ATOM    794 HD22 LEU    49      52.154  51.943  46.760  1.00  0.00           H  
ATOM    795 HD23 LEU    49      53.884  51.846  46.455  1.00  0.00           H  
ATOM    796  C   LEU    49      55.958  54.034  45.409  1.00  0.00           C  
ATOM    797  O   LEU    49      55.862  53.078  44.675  1.00  0.00           O  
ATOM    798  N   PHE    50      56.271  55.245  44.884  1.00  0.00           N  
ATOM    799  H   PHE    50      56.199  56.072  45.460  1.00  0.00           H  
ATOM    800  CA  PHE    50      56.528  55.405  43.434  1.00  0.00           C  
ATOM    801  HA  PHE    50      55.692  54.990  42.872  1.00  0.00           H  
ATOM    802  CB  PHE    50      56.675  56.862  43.079  1.00  0.00           C  
ATOM    803  HB2 PHE    50      55.707  57.283  43.351  1.00  0.00           H  
ATOM    804  HB3 PHE    50      57.450  57.258  43.735  1.00  0.00           H  
ATOM    805  CG  PHE    50      57.016  57.112  41.589  1.00  0.00           C  
ATOM    806  CD1 PHE    50      58.298  57.539  41.169  1.00  0.00           C  
ATOM    807  HD1 PHE    50      59.104  57.497  41.887  1.00  0.00           H  
ATOM    808  CE1 PHE    50      58.522  57.791  39.761  1.00  0.00           C  
ATOM    809  HE1 PHE    50      59.510  58.104  39.458  1.00  0.00           H  
ATOM    810  CZ  PHE    50      57.446  57.681  38.844  1.00  0.00           C  
ATOM    811  HZ  PHE    50      57.616  57.841  37.789  1.00  0.00           H  
ATOM    812  CE2 PHE    50      56.162  57.402  39.266  1.00  0.00           C  
ATOM    813  HE2 PHE    50      55.318  57.454  38.593  1.00  0.00           H  
ATOM    814  CD2 PHE    50      55.923  57.137  40.646  1.00  0.00           C  
ATOM    815  HD2 PHE    50      54.953  56.887  41.048  1.00  0.00           H  
ATOM    816  C   PHE    50      57.773  54.591  42.992  1.00  0.00           C  
ATOM    817  O   PHE    50      57.717  53.919  41.917  1.00  0.00           O  
ATOM    818  N   LYS    51      58.729  54.435  43.888  1.00  0.00           N  
ATOM    819  H   LYS    51      58.794  54.993  44.727  1.00  0.00           H  
ATOM    820  CA  LYS    51      60.009  53.745  43.609  1.00  0.00           C  
ATOM    821  HA  LYS    51      60.361  54.215  42.690  1.00  0.00           H  
ATOM    822  CB  LYS    51      61.133  53.908  44.698  1.00  0.00           C  
ATOM    823  HB2 LYS    51      60.759  53.640  45.685  1.00  0.00           H  
ATOM    824  HB3 LYS    51      61.891  53.150  44.499  1.00  0.00           H  
ATOM    825  CG  LYS    51      61.768  55.313  44.598  1.00  0.00           C  
ATOM    826  HG2 LYS    51      62.306  55.371  43.652  1.00  0.00           H  
ATOM    827  HG3 LYS    51      60.960  56.044  44.601  1.00  0.00           H  
ATOM    828  CD  LYS    51      62.725  55.748  45.617  1.00  0.00           C  
ATOM    829  HD2 LYS    51      62.407  55.469  46.622  1.00  0.00           H  
ATOM    830  HD3 LYS    51      63.655  55.217  45.416  1.00  0.00           H  
ATOM    831  CE  LYS    51      62.872  57.249  45.600  1.00  0.00           C  
ATOM    832  HE2 LYS    51      63.239  57.561  44.623  1.00  0.00           H  
ATOM    833  HE3 LYS    51      61.839  57.578  45.719  1.00  0.00           H  
ATOM    834  NZ  LYS    51      63.701  57.813  46.667  1.00  0.00           N  
ATOM    835  HZ1 LYS    51      64.699  57.682  46.585  1.00  0.00           H  
ATOM    836  HZ2 LYS    51      63.673  58.823  46.681  1.00  0.00           H  
ATOM    837  HZ3 LYS    51      63.461  57.433  47.571  1.00  0.00           H  
ATOM    838  C   LYS    51      59.677  52.224  43.453  1.00  0.00           C  
ATOM    839  O   LYS    51      59.996  51.546  42.459  1.00  0.00           O  
ATOM    840  N   GLN    52      58.825  51.757  44.322  1.00  0.00           N  
ATOM    841  H   GLN    52      58.517  52.390  45.045  1.00  0.00           H  
ATOM    842  CA  GLN    52      58.255  50.339  44.149  1.00  0.00           C  
ATOM    843  HA  GLN    52      59.088  49.639  44.085  1.00  0.00           H  
ATOM    844  CB  GLN    52      57.427  49.966  45.354  1.00  0.00           C  
ATOM    845  HB2 GLN    52      56.503  50.544  45.344  1.00  0.00           H  
ATOM    846  HB3 GLN    52      57.214  48.897  45.374  1.00  0.00           H  
ATOM    847  CG  GLN    52      58.244  50.097  46.658  1.00  0.00           C  
ATOM    848  HG2 GLN    52      59.083  49.411  46.541  1.00  0.00           H  
ATOM    849  HG3 GLN    52      58.790  51.039  46.722  1.00  0.00           H  
ATOM    850  CD  GLN    52      57.334  49.837  47.879  1.00  0.00           C  
ATOM    851  OE1 GLN    52      56.330  50.444  48.140  1.00  0.00           O  
ATOM    852  NE2 GLN    52      57.583  48.785  48.644  1.00  0.00           N  
ATOM    853 HE21 GLN    52      56.926  48.558  49.377  1.00  0.00           H  
ATOM    854 HE22 GLN    52      58.276  48.056  48.552  1.00  0.00           H  
ATOM    855  C   GLN    52      57.465  50.095  42.814  1.00  0.00           C  
ATOM    856  O   GLN    52      57.779  49.159  42.075  1.00  0.00           O  
ATOM    857  N   ILE    53      56.627  51.053  42.388  1.00  0.00           N  
ATOM    858  H   ILE    53      56.376  51.754  43.071  1.00  0.00           H  
ATOM    859  CA  ILE    53      55.812  51.024  41.104  1.00  0.00           C  
ATOM    860  HA  ILE    53      55.363  50.033  41.034  1.00  0.00           H  
ATOM    861  CB  ILE    53      54.788  52.124  41.040  1.00  0.00           C  
ATOM    862  HB  ILE    53      55.111  52.919  41.712  1.00  0.00           H  
ATOM    863  CG2 ILE    53      54.509  52.779  39.676  1.00  0.00           C  
ATOM    864 HG21 ILE    53      54.392  52.056  38.869  1.00  0.00           H  
ATOM    865 HG22 ILE    53      53.669  53.473  39.696  1.00  0.00           H  
ATOM    866 HG23 ILE    53      55.332  53.367  39.268  1.00  0.00           H  
ATOM    867  CG1 ILE    53      53.468  51.555  41.602  1.00  0.00           C  
ATOM    868 HG12 ILE    53      52.714  52.335  41.712  1.00  0.00           H  
ATOM    869 HG13 ILE    53      53.096  50.775  40.938  1.00  0.00           H  
ATOM    870  CD1 ILE    53      53.609  50.760  42.915  1.00  0.00           C  
ATOM    871 HD11 ILE    53      54.181  51.233  43.714  1.00  0.00           H  
ATOM    872 HD12 ILE    53      52.639  50.456  43.309  1.00  0.00           H  
ATOM    873 HD13 ILE    53      54.103  49.825  42.650  1.00  0.00           H  
ATOM    874  C   ILE    53      56.738  51.056  39.893  1.00  0.00           C  
ATOM    875  O   ILE    53      56.674  50.123  39.091  1.00  0.00           O  
ATOM    876  N   VAL    54      57.654  51.990  39.768  1.00  0.00           N  
ATOM    877  H   VAL    54      57.754  52.659  40.518  1.00  0.00           H  
ATOM    878  CA  VAL    54      58.594  51.963  38.660  1.00  0.00           C  
ATOM    879  HA  VAL    54      58.120  51.990  37.679  1.00  0.00           H  
ATOM    880  CB  VAL    54      59.490  53.240  38.550  1.00  0.00           C  
ATOM    881  HB  VAL    54      60.158  53.250  37.688  1.00  0.00           H  
ATOM    882  CG1 VAL    54      58.679  54.516  38.368  1.00  0.00           C  
ATOM    883 HG11 VAL    54      58.040  54.699  39.231  1.00  0.00           H  
ATOM    884 HG12 VAL    54      59.273  55.423  38.262  1.00  0.00           H  
ATOM    885 HG13 VAL    54      58.141  54.342  37.436  1.00  0.00           H  
ATOM    886  CG2 VAL    54      60.366  53.373  39.740  1.00  0.00           C  
ATOM    887 HG21 VAL    54      60.977  52.477  39.851  1.00  0.00           H  
ATOM    888 HG22 VAL    54      61.055  54.214  39.655  1.00  0.00           H  
ATOM    889 HG23 VAL    54      59.819  53.504  40.673  1.00  0.00           H  
ATOM    890  C   VAL    54      59.427  50.688  38.616  1.00  0.00           C  
ATOM    891  O   VAL    54      59.683  50.241  37.537  1.00  0.00           O  
ATOM    892  N   ILE    55      59.920  50.080  39.773  1.00  0.00           N  
ATOM    893  H   ILE    55      59.677  50.412  40.696  1.00  0.00           H  
ATOM    894  CA  ILE    55      60.737  48.819  39.694  1.00  0.00           C  
ATOM    895  HA  ILE    55      61.395  48.989  38.842  1.00  0.00           H  
ATOM    896  CB  ILE    55      61.787  48.713  40.862  1.00  0.00           C  
ATOM    897  HB  ILE    55      62.239  49.703  40.916  1.00  0.00           H  
ATOM    898  CG2 ILE    55      61.204  48.265  42.219  1.00  0.00           C  
ATOM    899 HG21 ILE    55      60.801  47.253  42.191  1.00  0.00           H  
ATOM    900 HG22 ILE    55      61.831  48.354  43.106  1.00  0.00           H  
ATOM    901 HG23 ILE    55      60.432  49.013  42.402  1.00  0.00           H  
ATOM    902  CG1 ILE    55      62.958  47.710  40.520  1.00  0.00           C  
ATOM    903 HG12 ILE    55      62.549  46.700  40.515  1.00  0.00           H  
ATOM    904 HG13 ILE    55      63.301  47.888  39.501  1.00  0.00           H  
ATOM    905  CD1 ILE    55      64.192  47.771  41.385  1.00  0.00           C  
ATOM    906 HD11 ILE    55      63.967  47.409  42.388  1.00  0.00           H  
ATOM    907 HD12 ILE    55      64.947  47.132  40.925  1.00  0.00           H  
ATOM    908 HD13 ILE    55      64.471  48.824  41.410  1.00  0.00           H  
ATOM    909  C   ILE    55      59.850  47.633  39.366  1.00  0.00           C  
ATOM    910  O   ILE    55      60.390  46.784  38.652  1.00  0.00           O  
ATOM    911  N   THR    56      58.588  47.624  39.692  1.00  0.00           N  
ATOM    912  H   THR    56      58.254  48.460  40.150  1.00  0.00           H  
ATOM    913  CA  THR    56      57.653  46.641  39.080  1.00  0.00           C  
ATOM    914  HA  THR    56      58.015  45.649  39.352  1.00  0.00           H  
ATOM    915  CB  THR    56      56.272  46.571  39.758  1.00  0.00           C  
ATOM    916  HB  THR    56      55.753  45.757  39.251  1.00  0.00           H  
ATOM    917  CG2 THR    56      56.266  46.116  41.233  1.00  0.00           C  
ATOM    918 HG21 THR    56      56.774  46.822  41.890  1.00  0.00           H  
ATOM    919 HG22 THR    56      55.228  45.977  41.534  1.00  0.00           H  
ATOM    920 HG23 THR    56      56.690  45.129  41.418  1.00  0.00           H  
ATOM    921  OG1 THR    56      55.593  47.768  39.634  1.00  0.00           O  
ATOM    922  HG1 THR    56      56.207  48.462  39.883  1.00  0.00           H  
ATOM    923  C   THR    56      57.530  46.689  37.601  1.00  0.00           C  
ATOM    924  O   THR    56      57.698  45.741  36.852  1.00  0.00           O  
ATOM    925  N   ILE    57      57.234  47.893  37.056  1.00  0.00           N  
ATOM    926  H   ILE    57      57.112  48.635  37.731  1.00  0.00           H  
ATOM    927  CA  ILE    57      57.271  48.258  35.609  1.00  0.00           C  
ATOM    928  HA  ILE    57      56.450  47.666  35.203  1.00  0.00           H  
ATOM    929  CB  ILE    57      56.955  49.784  35.371  1.00  0.00           C  
ATOM    930  HB  ILE    57      57.526  50.450  36.018  1.00  0.00           H  
ATOM    931  CG2 ILE    57      57.005  50.082  33.868  1.00  0.00           C  
ATOM    932 HG21 ILE    57      56.319  49.429  33.329  1.00  0.00           H  
ATOM    933 HG22 ILE    57      56.782  51.138  33.715  1.00  0.00           H  
ATOM    934 HG23 ILE    57      57.977  49.953  33.391  1.00  0.00           H  
ATOM    935  CG1 ILE    57      55.413  50.016  35.838  1.00  0.00           C  
ATOM    936 HG12 ILE    57      54.717  49.373  35.299  1.00  0.00           H  
ATOM    937 HG13 ILE    57      55.375  49.568  36.831  1.00  0.00           H  
ATOM    938  CD1 ILE    57      54.897  51.462  35.854  1.00  0.00           C  
ATOM    939 HD11 ILE    57      54.939  51.994  34.903  1.00  0.00           H  
ATOM    940 HD12 ILE    57      53.838  51.474  36.113  1.00  0.00           H  
ATOM    941 HD13 ILE    57      55.511  51.995  36.580  1.00  0.00           H  
ATOM    942  C   ILE    57      58.669  47.802  35.050  1.00  0.00           C  
ATOM    943  O   ILE    57      58.670  47.130  34.045  1.00  0.00           O  
ATOM    944  N   PHE    58      59.764  48.216  35.653  1.00  0.00           N  
ATOM    945  H   PHE    58      59.660  49.060  36.198  1.00  0.00           H  
ATOM    946  CA  PHE    58      61.093  47.842  35.119  1.00  0.00           C  
ATOM    947  HA  PHE    58      61.116  47.968  34.036  1.00  0.00           H  
ATOM    948  CB  PHE    58      62.198  48.787  35.564  1.00  0.00           C  
ATOM    949  HB2 PHE    58      62.533  48.567  36.578  1.00  0.00           H  
ATOM    950  HB3 PHE    58      63.066  48.691  34.911  1.00  0.00           H  
ATOM    951  CG  PHE    58      62.042  50.331  35.635  1.00  0.00           C  
ATOM    952  CD1 PHE    58      61.435  50.963  34.596  1.00  0.00           C  
ATOM    953  HD1 PHE    58      60.994  50.345  33.828  1.00  0.00           H  
ATOM    954  CE1 PHE    58      61.263  52.319  34.545  1.00  0.00           C  
ATOM    955  HE1 PHE    58      60.766  52.748  33.688  1.00  0.00           H  
ATOM    956  CZ  PHE    58      61.878  53.110  35.524  1.00  0.00           C  
ATOM    957  HZ  PHE    58      61.766  54.184  35.487  1.00  0.00           H  
ATOM    958  CE2 PHE    58      62.594  52.531  36.604  1.00  0.00           C  
ATOM    959  HE2 PHE    58      63.087  53.161  37.329  1.00  0.00           H  
ATOM    960  CD2 PHE    58      62.680  51.080  36.632  1.00  0.00           C  
ATOM    961  HD2 PHE    58      63.206  50.572  37.427  1.00  0.00           H  
ATOM    962  C   PHE    58      61.576  46.342  35.250  1.00  0.00           C  
ATOM    963  O   PHE    58      62.380  45.942  34.328  1.00  0.00           O  
ATOM    964  N   THR    59      61.040  45.597  36.221  1.00  0.00           N  
ATOM    965  H   THR    59      60.407  46.041  36.870  1.00  0.00           H  
ATOM    966  CA  THR    59      61.160  44.121  36.313  1.00  0.00           C  
ATOM    967  HA  THR    59      62.208  43.830  36.238  1.00  0.00           H  
ATOM    968  CB  THR    59      60.826  43.662  37.732  1.00  0.00           C  
ATOM    969  HB  THR    59      60.556  42.625  37.532  1.00  0.00           H  
ATOM    970  CG2 THR    59      61.971  43.826  38.712  1.00  0.00           C  
ATOM    971 HG21 THR    59      62.148  44.901  38.674  1.00  0.00           H  
ATOM    972 HG22 THR    59      61.584  43.473  39.667  1.00  0.00           H  
ATOM    973 HG23 THR    59      62.839  43.230  38.428  1.00  0.00           H  
ATOM    974  OG1 THR    59      59.635  44.213  38.234  1.00  0.00           O  
ATOM    975  HG1 THR    59      59.837  45.144  38.355  1.00  0.00           H  
ATOM    976  C   THR    59      60.231  43.408  35.370  1.00  0.00           C  
ATOM    977  O   THR    59      60.781  42.430  34.912  1.00  0.00           O  
ATOM    978  N   ILE    60      58.990  43.791  35.026  1.00  0.00           N  
ATOM    979  H   ILE    60      58.503  44.498  35.558  1.00  0.00           H  
ATOM    980  CA  ILE    60      58.269  43.151  33.961  1.00  0.00           C  
ATOM    981  HA  ILE    60      58.259  42.061  33.957  1.00  0.00           H  
ATOM    982  CB  ILE    60      56.895  43.778  34.034  1.00  0.00           C  
ATOM    983  HB  ILE    60      56.982  44.831  34.301  1.00  0.00           H  
ATOM    984  CG2 ILE    60      56.073  43.871  32.738  1.00  0.00           C  
ATOM    985 HG21 ILE    60      56.079  42.963  32.136  1.00  0.00           H  
ATOM    986 HG22 ILE    60      55.037  44.141  32.940  1.00  0.00           H  
ATOM    987 HG23 ILE    60      56.519  44.634  32.100  1.00  0.00           H  
ATOM    988  CG1 ILE    60      56.031  43.051  35.118  1.00  0.00           C  
ATOM    989 HG12 ILE    60      56.426  43.295  36.104  1.00  0.00           H  
ATOM    990 HG13 ILE    60      55.005  43.362  35.314  1.00  0.00           H  
ATOM    991  CD1 ILE    60      55.883  41.522  35.013  1.00  0.00           C  
ATOM    992 HD11 ILE    60      56.854  41.030  34.956  1.00  0.00           H  
ATOM    993 HD12 ILE    60      55.438  41.085  35.907  1.00  0.00           H  
ATOM    994 HD13 ILE    60      55.273  41.272  34.145  1.00  0.00           H  
ATOM    995  C   ILE    60      58.900  43.532  32.647  1.00  0.00           C  
ATOM    996  O   ILE    60      58.931  42.760  31.692  1.00  0.00           O  
ATOM    997  N   GLU    61      59.503  44.755  32.549  1.00  0.00           N  
ATOM    998  H   GLU    61      59.467  45.354  33.362  1.00  0.00           H  
ATOM    999  CA  GLU    61      60.092  45.272  31.332  1.00  0.00           C  
ATOM   1000  HA  GLU    61      59.433  45.124  30.477  1.00  0.00           H  
ATOM   1001  CB  GLU    61      60.310  46.740  31.449  1.00  0.00           C  
ATOM   1002  HB2 GLU    61      59.292  47.127  31.487  1.00  0.00           H  
ATOM   1003  HB3 GLU    61      60.724  46.956  32.434  1.00  0.00           H  
ATOM   1004  CG  GLU    61      61.043  47.482  30.323  1.00  0.00           C  
ATOM   1005  HG2 GLU    61      61.131  46.835  29.450  1.00  0.00           H  
ATOM   1006  HG3 GLU    61      60.443  48.349  30.047  1.00  0.00           H  
ATOM   1007  CD  GLU    61      62.380  48.060  30.817  1.00  0.00           C  
ATOM   1008  OE1 GLU    61      62.430  48.712  31.899  1.00  0.00           O  
ATOM   1009  OE2 GLU    61      63.381  47.945  30.080  1.00  0.00           O  
ATOM   1010  C   GLU    61      61.399  44.475  30.925  1.00  0.00           C  
ATOM   1011  O   GLU    61      61.606  44.119  29.765  1.00  0.00           O  
ATOM   1012  N   ILE    62      62.243  44.257  31.921  1.00  0.00           N  
ATOM   1013  H   ILE    62      62.120  44.658  32.840  1.00  0.00           H  
ATOM   1014  CA  ILE    62      63.554  43.654  31.695  1.00  0.00           C  
ATOM   1015  HA  ILE    62      63.893  44.143  30.782  1.00  0.00           H  
ATOM   1016  CB  ILE    62      64.567  44.072  32.755  1.00  0.00           C  
ATOM   1017  HB  ILE    62      64.299  45.083  33.061  1.00  0.00           H  
ATOM   1018  CG2 ILE    62      64.455  43.151  34.060  1.00  0.00           C  
ATOM   1019 HG21 ILE    62      64.761  42.157  33.735  1.00  0.00           H  
ATOM   1020 HG22 ILE    62      65.143  43.469  34.843  1.00  0.00           H  
ATOM   1021 HG23 ILE    62      63.436  43.169  34.448  1.00  0.00           H  
ATOM   1022  CG1 ILE    62      66.027  44.062  32.334  1.00  0.00           C  
ATOM   1023 HG12 ILE    62      66.606  43.959  33.251  1.00  0.00           H  
ATOM   1024 HG13 ILE    62      66.220  43.116  31.828  1.00  0.00           H  
ATOM   1025  CD1 ILE    62      66.559  45.278  31.461  1.00  0.00           C  
ATOM   1026 HD11 ILE    62      66.410  46.209  32.008  1.00  0.00           H  
ATOM   1027 HD12 ILE    62      67.646  45.209  31.432  1.00  0.00           H  
ATOM   1028 HD13 ILE    62      65.986  45.299  30.534  1.00  0.00           H  
ATOM   1029  C   ILE    62      63.338  42.180  31.390  1.00  0.00           C  
ATOM   1030  O   ILE    62      63.975  41.675  30.468  1.00  0.00           O  
ATOM   1031  N   ILE    63      62.403  41.488  32.052  1.00  0.00           N  
ATOM   1032  H   ILE    63      61.913  42.021  32.756  1.00  0.00           H  
ATOM   1033  CA  ILE    63      61.869  40.196  31.652  1.00  0.00           C  
ATOM   1034  HA  ILE    63      62.662  39.448  31.644  1.00  0.00           H  
ATOM   1035  CB  ILE    63      60.882  39.775  32.753  1.00  0.00           C  
ATOM   1036  HB  ILE    63      60.233  40.631  32.943  1.00  0.00           H  
ATOM   1037  CG2 ILE    63      60.079  38.530  32.316  1.00  0.00           C  
ATOM   1038 HG21 ILE    63      60.702  37.853  31.730  1.00  0.00           H  
ATOM   1039 HG22 ILE    63      59.667  38.029  33.192  1.00  0.00           H  
ATOM   1040 HG23 ILE    63      59.244  38.732  31.645  1.00  0.00           H  
ATOM   1041  CG1 ILE    63      61.664  39.525  34.072  1.00  0.00           C  
ATOM   1042 HG12 ILE    63      62.264  38.630  33.908  1.00  0.00           H  
ATOM   1043 HG13 ILE    63      62.303  40.393  34.235  1.00  0.00           H  
ATOM   1044  CD1 ILE    63      60.745  39.161  35.260  1.00  0.00           C  
ATOM   1045 HD11 ILE    63      60.521  38.098  35.350  1.00  0.00           H  
ATOM   1046 HD12 ILE    63      61.353  39.300  36.154  1.00  0.00           H  
ATOM   1047 HD13 ILE    63      59.866  39.800  35.346  1.00  0.00           H  
ATOM   1048  C   ILE    63      61.287  40.161  30.232  1.00  0.00           C  
ATOM   1049  O   ILE    63      61.634  39.232  29.515  1.00  0.00           O  
ATOM   1050  N   LEU    64      60.371  40.972  29.818  1.00  0.00           N  
ATOM   1051  H   LEU    64      59.861  41.626  30.395  1.00  0.00           H  
ATOM   1052  CA  LEU    64      60.059  41.025  28.389  1.00  0.00           C  
ATOM   1053  HA  LEU    64      59.574  40.126  28.008  1.00  0.00           H  
ATOM   1054  CB  LEU    64      58.953  42.049  28.025  1.00  0.00           C  
ATOM   1055  HB2 LEU    64      59.093  43.013  28.513  1.00  0.00           H  
ATOM   1056  HB3 LEU    64      58.885  42.132  26.940  1.00  0.00           H  
ATOM   1057  CG  LEU    64      57.571  41.446  28.332  1.00  0.00           C  
ATOM   1058  HG  LEU    64      57.429  40.728  27.524  1.00  0.00           H  
ATOM   1059  CD1 LEU    64      57.234  40.799  29.709  1.00  0.00           C  
ATOM   1060 HD11 LEU    64      57.339  41.494  30.542  1.00  0.00           H  
ATOM   1061 HD12 LEU    64      56.205  40.442  29.750  1.00  0.00           H  
ATOM   1062 HD13 LEU    64      57.868  39.928  29.873  1.00  0.00           H  
ATOM   1063  CD2 LEU    64      56.431  42.530  28.121  1.00  0.00           C  
ATOM   1064 HD21 LEU    64      56.640  43.095  27.212  1.00  0.00           H  
ATOM   1065 HD22 LEU    64      55.490  42.071  27.818  1.00  0.00           H  
ATOM   1066 HD23 LEU    64      56.348  43.217  28.962  1.00  0.00           H  
ATOM   1067  C   LEU    64      61.274  41.284  27.468  1.00  0.00           C  
ATOM   1068  O   LEU    64      61.431  40.679  26.404  1.00  0.00           O  
ATOM   1069  N   ARG    65      62.204  42.158  27.839  1.00  0.00           N  
ATOM   1070  H   ARG    65      62.136  42.766  28.642  1.00  0.00           H  
ATOM   1071  CA  ARG    65      63.385  42.424  26.962  1.00  0.00           C  
ATOM   1072  HA  ARG    65      63.013  42.340  25.941  1.00  0.00           H  
ATOM   1073  CB  ARG    65      63.759  43.904  26.948  1.00  0.00           C  
ATOM   1074  HB2 ARG    65      64.045  44.157  25.927  1.00  0.00           H  
ATOM   1075  HB3 ARG    65      62.856  44.437  27.246  1.00  0.00           H  
ATOM   1076  CG  ARG    65      64.798  44.446  27.888  1.00  0.00           C  
ATOM   1077  HG2 ARG    65      64.363  44.385  28.886  1.00  0.00           H  
ATOM   1078  HG3 ARG    65      65.670  43.793  27.860  1.00  0.00           H  
ATOM   1079  CD  ARG    65      65.148  45.900  27.580  1.00  0.00           C  
ATOM   1080  HD2 ARG    65      65.103  45.983  26.495  1.00  0.00           H  
ATOM   1081  HD3 ARG    65      64.424  46.559  28.059  1.00  0.00           H  
ATOM   1082  NE  ARG    65      66.559  46.252  27.964  1.00  0.00           N  
ATOM   1083  HE  ARG    65      67.378  45.751  27.650  1.00  0.00           H  
ATOM   1084  CZ  ARG    65      66.930  47.177  28.876  1.00  0.00           C  
ATOM   1085  NH1 ARG    65      66.092  47.865  29.547  1.00  0.00           N  
ATOM   1086 HH11 ARG    65      65.090  47.961  29.470  1.00  0.00           H  
ATOM   1087 HH12 ARG    65      66.539  48.439  30.248  1.00  0.00           H  
ATOM   1088  NH2 ARG    65      68.243  47.387  29.154  1.00  0.00           N  
ATOM   1089 HH21 ARG    65      68.990  46.872  28.712  1.00  0.00           H  
ATOM   1090 HH22 ARG    65      68.314  48.018  29.940  1.00  0.00           H  
ATOM   1091  C   ARG    65      64.592  41.506  26.942  1.00  0.00           C  
ATOM   1092  O   ARG    65      65.222  41.439  25.904  1.00  0.00           O  
ATOM   1093  N   ILE    66      64.801  40.613  27.921  1.00  0.00           N  
ATOM   1094  H   ILE    66      64.315  40.749  28.796  1.00  0.00           H  
ATOM   1095  CA  ILE    66      65.574  39.389  27.802  1.00  0.00           C  
ATOM   1096  HA  ILE    66      66.478  39.709  27.283  1.00  0.00           H  
ATOM   1097  CB  ILE    66      66.102  38.917  29.190  1.00  0.00           C  
ATOM   1098  HB  ILE    66      66.537  39.797  29.663  1.00  0.00           H  
ATOM   1099  CG2 ILE    66      64.933  38.396  30.117  1.00  0.00           C  
ATOM   1100 HG21 ILE    66      64.634  37.371  29.897  1.00  0.00           H  
ATOM   1101 HG22 ILE    66      65.382  38.418  31.110  1.00  0.00           H  
ATOM   1102 HG23 ILE    66      64.101  39.096  30.042  1.00  0.00           H  
ATOM   1103  CG1 ILE    66      67.200  37.800  29.033  1.00  0.00           C  
ATOM   1104 HG12 ILE    66      66.712  36.854  28.798  1.00  0.00           H  
ATOM   1105 HG13 ILE    66      67.762  38.032  28.129  1.00  0.00           H  
ATOM   1106  CD1 ILE    66      68.163  37.411  30.181  1.00  0.00           C  
ATOM   1107 HD11 ILE    66      67.482  37.240  31.015  1.00  0.00           H  
ATOM   1108 HD12 ILE    66      68.663  36.492  29.876  1.00  0.00           H  
ATOM   1109 HD13 ILE    66      68.922  38.137  30.474  1.00  0.00           H  
ATOM   1110  C   ILE    66      64.780  38.311  27.040  1.00  0.00           C  
ATOM   1111  O   ILE    66      65.321  37.742  26.069  1.00  0.00           O  
ATOM   1112  N   TYR    67      63.510  38.155  27.312  1.00  0.00           N  
ATOM   1113  H   TYR    67      63.027  38.792  27.929  1.00  0.00           H  
ATOM   1114  CA  TYR    67      62.659  37.171  26.589  1.00  0.00           C  
ATOM   1115  HA  TYR    67      62.996  36.146  26.745  1.00  0.00           H  
ATOM   1116  CB  TYR    67      61.230  37.262  27.117  1.00  0.00           C  
ATOM   1117  HB2 TYR    67      61.284  36.715  28.058  1.00  0.00           H  
ATOM   1118  HB3 TYR    67      60.907  38.293  27.264  1.00  0.00           H  
ATOM   1119  CG  TYR    67      60.256  36.604  26.158  1.00  0.00           C  
ATOM   1120  CD1 TYR    67      59.924  35.241  26.258  1.00  0.00           C  
ATOM   1121  HD1 TYR    67      60.280  34.613  27.061  1.00  0.00           H  
ATOM   1122  CE1 TYR    67      58.975  34.743  25.389  1.00  0.00           C  
ATOM   1123  HE1 TYR    67      58.588  33.735  25.375  1.00  0.00           H  
ATOM   1124  CZ  TYR    67      58.486  35.569  24.310  1.00  0.00           C  
ATOM   1125  OH  TYR    67      57.661  34.993  23.430  1.00  0.00           O  
ATOM   1126  HH  TYR    67      57.378  34.108  23.673  1.00  0.00           H  
ATOM   1127  CE2 TYR    67      58.741  36.983  24.369  1.00  0.00           C  
ATOM   1128  HE2 TYR    67      58.171  37.523  23.627  1.00  0.00           H  
ATOM   1129  CD2 TYR    67      59.626  37.453  25.272  1.00  0.00           C  
ATOM   1130  HD2 TYR    67      60.048  38.446  25.239  1.00  0.00           H  
ATOM   1131  C   TYR    67      62.695  37.470  25.076  1.00  0.00           C  
ATOM   1132  O   TYR    67      62.845  36.501  24.285  1.00  0.00           O  
ATOM   1133  N   VAL    68      62.682  38.727  24.640  1.00  0.00           N  
ATOM   1134  H   VAL    68      62.593  39.355  25.426  1.00  0.00           H  
ATOM   1135  CA  VAL    68      62.792  39.140  23.188  1.00  0.00           C  
ATOM   1136  HA  VAL    68      62.370  38.322  22.603  1.00  0.00           H  
ATOM   1137  CB  VAL    68      62.217  40.552  22.834  1.00  0.00           C  
ATOM   1138  HB  VAL    68      62.689  41.277  23.497  1.00  0.00           H  
ATOM   1139  CG1 VAL    68      62.555  40.948  21.322  1.00  0.00           C  
ATOM   1140 HG11 VAL    68      62.088  40.215  20.664  1.00  0.00           H  
ATOM   1141 HG12 VAL    68      62.139  41.892  20.970  1.00  0.00           H  
ATOM   1142 HG13 VAL    68      63.641  40.924  21.233  1.00  0.00           H  
ATOM   1143  CG2 VAL    68      60.681  40.614  22.797  1.00  0.00           C  
ATOM   1144 HG21 VAL    68      60.290  40.431  23.798  1.00  0.00           H  
ATOM   1145 HG22 VAL    68      60.218  41.521  22.409  1.00  0.00           H  
ATOM   1146 HG23 VAL    68      60.369  39.708  22.278  1.00  0.00           H  
ATOM   1147  C   VAL    68      64.248  39.044  22.832  1.00  0.00           C  
ATOM   1148  O   VAL    68      64.537  38.520  21.761  1.00  0.00           O  
ATOM   1149  N   HIE    69      65.218  39.584  23.599  1.00  0.00           N  
ATOM   1150  H   HIE    69      65.017  39.994  24.500  1.00  0.00           H  
ATOM   1151  CA  HIE    69      66.625  39.838  23.245  1.00  0.00           C  
ATOM   1152  HA  HIE    69      66.622  39.539  22.197  1.00  0.00           H  
ATOM   1153  CB  HIE    69      67.022  41.296  23.284  1.00  0.00           C  
ATOM   1154  HB2 HIE    69      66.998  41.663  24.310  1.00  0.00           H  
ATOM   1155  HB3 HIE    69      68.049  41.343  22.922  1.00  0.00           H  
ATOM   1156  CG  HIE    69      66.100  42.092  22.295  1.00  0.00           C  
ATOM   1157  ND1 HIE    69      66.046  41.972  20.933  1.00  0.00           N  
ATOM   1158  CE1 HIE    69      65.131  42.880  20.542  1.00  0.00           C  
ATOM   1159  HE1 HIE    69      64.720  42.869  19.543  1.00  0.00           H  
ATOM   1160  NE2 HIE    69      64.757  43.607  21.608  1.00  0.00           N  
ATOM   1161  HE2 HIE    69      63.951  44.211  21.535  1.00  0.00           H  
ATOM   1162  CD2 HIE    69      65.273  43.113  22.751  1.00  0.00           C  
ATOM   1163  HD2 HIE    69      65.125  43.437  23.770  1.00  0.00           H  
ATOM   1164  C   HIE    69      67.721  38.795  23.651  1.00  0.00           C  
ATOM   1165  O   HIE    69      68.935  39.010  23.312  1.00  0.00           O  
ATOM   1166  N   ARG    70      67.351  37.592  23.961  1.00  0.00           N  
ATOM   1167  H   ARG    70      66.372  37.504  24.191  1.00  0.00           H  
ATOM   1168  CA  ARG    70      68.108  36.375  23.826  1.00  0.00           C  
ATOM   1169  HA  ARG    70      67.514  35.581  24.277  1.00  0.00           H  
ATOM   1170  CB  ARG    70      68.387  36.050  22.355  1.00  0.00           C  
ATOM   1171  HB2 ARG    70      69.062  36.836  22.017  1.00  0.00           H  
ATOM   1172  HB3 ARG    70      69.026  35.167  22.317  1.00  0.00           H  
ATOM   1173  CG  ARG    70      67.165  36.087  21.394  1.00  0.00           C  
ATOM   1174  HG2 ARG    70      66.632  35.139  21.471  1.00  0.00           H  
ATOM   1175  HG3 ARG    70      66.508  36.903  21.694  1.00  0.00           H  
ATOM   1176  CD  ARG    70      67.557  36.409  19.936  1.00  0.00           C  
ATOM   1177  HD2 ARG    70      68.238  35.689  19.482  1.00  0.00           H  
ATOM   1178  HD3 ARG    70      66.693  36.326  19.277  1.00  0.00           H  
ATOM   1179  NE  ARG    70      68.281  37.690  19.868  1.00  0.00           N  
ATOM   1180  HE  ARG    70      69.285  37.610  19.793  1.00  0.00           H  
ATOM   1181  CZ  ARG    70      67.830  38.919  19.756  1.00  0.00           C  
ATOM   1182  NH1 ARG    70      66.612  39.206  19.564  1.00  0.00           N  
ATOM   1183 HH11 ARG    70      65.934  38.502  19.311  1.00  0.00           H  
ATOM   1184 HH12 ARG    70      66.313  40.162  19.692  1.00  0.00           H  
ATOM   1185  NH2 ARG    70      68.628  39.919  19.927  1.00  0.00           N  
ATOM   1186 HH21 ARG    70      69.599  39.819  20.188  1.00  0.00           H  
ATOM   1187 HH22 ARG    70      68.279  40.825  19.651  1.00  0.00           H  
ATOM   1188  C   ARG    70      69.387  36.357  24.658  1.00  0.00           C  
ATOM   1189  O   ARG    70      69.593  37.201  25.558  1.00  0.00           O  
ATOM   1190  N   ILE    71      70.344  35.488  24.371  1.00  0.00           N  
ATOM   1191  H   ILE    71      70.147  34.788  23.670  1.00  0.00           H  
ATOM   1192  CA  ILE    71      71.672  35.509  24.966  1.00  0.00           C  
ATOM   1193  HA  ILE    71      71.562  35.467  26.050  1.00  0.00           H  
ATOM   1194  CB  ILE    71      72.529  34.272  24.497  1.00  0.00           C  
ATOM   1195  HB  ILE    71      71.911  33.411  24.750  1.00  0.00           H  
ATOM   1196  CG2 ILE    71      72.831  34.264  23.002  1.00  0.00           C  
ATOM   1197 HG21 ILE    71      73.582  35.012  22.750  1.00  0.00           H  
ATOM   1198 HG22 ILE    71      73.224  33.282  22.736  1.00  0.00           H  
ATOM   1199 HG23 ILE    71      71.890  34.491  22.500  1.00  0.00           H  
ATOM   1200  CG1 ILE    71      73.810  34.199  25.412  1.00  0.00           C  
ATOM   1201 HG12 ILE    71      74.472  35.020  25.136  1.00  0.00           H  
ATOM   1202 HG13 ILE    71      73.477  34.287  26.446  1.00  0.00           H  
ATOM   1203  CD1 ILE    71      74.594  32.876  25.154  1.00  0.00           C  
ATOM   1204 HD11 ILE    71      74.972  32.909  24.133  1.00  0.00           H  
ATOM   1205 HD12 ILE    71      75.486  32.794  25.776  1.00  0.00           H  
ATOM   1206 HD13 ILE    71      74.019  32.001  25.458  1.00  0.00           H  
ATOM   1207  C   ILE    71      72.339  36.900  24.640  1.00  0.00           C  
ATOM   1208  O   ILE    71      73.019  37.385  25.575  1.00  0.00           O  
ATOM   1209  N   SER    72      72.102  37.587  23.528  1.00  0.00           N  
ATOM   1210  H   SER    72      71.592  37.085  22.815  1.00  0.00           H  
ATOM   1211  CA  SER    72      72.549  38.975  23.245  1.00  0.00           C  
ATOM   1212  HA  SER    72      73.625  38.886  23.391  1.00  0.00           H  
ATOM   1213  CB  SER    72      72.178  39.401  21.846  1.00  0.00           C  
ATOM   1214  HB2 SER    72      72.349  40.478  21.832  1.00  0.00           H  
ATOM   1215  HB3 SER    72      72.918  38.983  21.164  1.00  0.00           H  
ATOM   1216  OG  SER    72      70.887  38.932  21.479  1.00  0.00           O  
ATOM   1217  HG  SER    72      70.183  39.145  22.096  1.00  0.00           H  
ATOM   1218  C   SER    72      72.205  40.008  24.246  1.00  0.00           C  
ATOM   1219  O   SER    72      73.019  40.915  24.392  1.00  0.00           O  
ATOM   1220  N   PHE    73      71.123  39.901  24.983  1.00  0.00           N  
ATOM   1221  H   PHE    73      70.408  39.247  24.699  1.00  0.00           H  
ATOM   1222  CA  PHE    73      70.861  40.607  26.266  1.00  0.00           C  
ATOM   1223  HA  PHE    73      70.624  41.636  25.997  1.00  0.00           H  
ATOM   1224  CB  PHE    73      69.601  40.106  27.042  1.00  0.00           C  
ATOM   1225  HB2 PHE    73      68.743  40.147  26.371  1.00  0.00           H  
ATOM   1226  HB3 PHE    73      69.779  39.059  27.290  1.00  0.00           H  
ATOM   1227  CG  PHE    73      69.219  40.818  28.329  1.00  0.00           C  
ATOM   1228  CD1 PHE    73      68.273  41.822  28.405  1.00  0.00           C  
ATOM   1229  HD1 PHE    73      67.708  41.973  27.497  1.00  0.00           H  
ATOM   1230  CE1 PHE    73      67.961  42.508  29.560  1.00  0.00           C  
ATOM   1231  HE1 PHE    73      67.128  43.195  29.593  1.00  0.00           H  
ATOM   1232  CZ  PHE    73      68.758  42.288  30.646  1.00  0.00           C  
ATOM   1233  HZ  PHE    73      68.636  42.896  31.530  1.00  0.00           H  
ATOM   1234  CE2 PHE    73      69.704  41.261  30.608  1.00  0.00           C  
ATOM   1235  HE2 PHE    73      70.273  41.078  31.508  1.00  0.00           H  
ATOM   1236  CD2 PHE    73      70.018  40.568  29.466  1.00  0.00           C  
ATOM   1237  HD2 PHE    73      70.805  39.829  29.439  1.00  0.00           H  
ATOM   1238  C   PHE    73      72.092  40.751  27.174  1.00  0.00           C  
ATOM   1239  O   PHE    73      72.351  41.865  27.649  1.00  0.00           O  
ATOM   1240  N   PHE    74      72.894  39.686  27.337  1.00  0.00           N  
ATOM   1241  H   PHE    74      72.556  38.805  26.976  1.00  0.00           H  
ATOM   1242  CA  PHE    74      74.135  39.762  28.107  1.00  0.00           C  
ATOM   1243  HA  PHE    74      73.880  40.357  28.984  1.00  0.00           H  
ATOM   1244  CB  PHE    74      74.539  38.371  28.672  1.00  0.00           C  
ATOM   1245  HB2 PHE    74      74.547  37.691  27.820  1.00  0.00           H  
ATOM   1246  HB3 PHE    74      75.458  38.363  29.259  1.00  0.00           H  
ATOM   1247  CG  PHE    74      73.399  37.849  29.521  1.00  0.00           C  
ATOM   1248  CD1 PHE    74      73.138  38.453  30.781  1.00  0.00           C  
ATOM   1249  HD1 PHE    74      73.822  39.207  31.142  1.00  0.00           H  
ATOM   1250  CE1 PHE    74      72.080  38.023  31.581  1.00  0.00           C  
ATOM   1251  HE1 PHE    74      71.906  38.639  32.451  1.00  0.00           H  
ATOM   1252  CZ  PHE    74      71.359  36.857  31.227  1.00  0.00           C  
ATOM   1253  HZ  PHE    74      70.710  36.404  31.963  1.00  0.00           H  
ATOM   1254  CE2 PHE    74      71.619  36.299  29.956  1.00  0.00           C  
ATOM   1255  HE2 PHE    74      70.987  35.528  29.541  1.00  0.00           H  
ATOM   1256  CD2 PHE    74      72.601  36.746  29.136  1.00  0.00           C  
ATOM   1257  HD2 PHE    74      72.828  36.084  28.313  1.00  0.00           H  
ATOM   1258  C   PHE    74      75.330  40.472  27.468  1.00  0.00           C  
ATOM   1259  O   PHE    74      76.467  40.588  28.005  1.00  0.00           O  
ATOM   1260  N   LYS    75      75.184  41.069  26.235  1.00  0.00           N  
ATOM   1261  H   LYS    75      74.218  41.108  25.944  1.00  0.00           H  
ATOM   1262  CA  LYS    75      76.227  41.801  25.515  1.00  0.00           C  
ATOM   1263  HA  LYS    75      77.155  41.541  26.025  1.00  0.00           H  
ATOM   1264  CB  LYS    75      76.226  41.345  23.977  1.00  0.00           C  
ATOM   1265  HB2 LYS    75      76.537  40.308  23.849  1.00  0.00           H  
ATOM   1266  HB3 LYS    75      75.245  41.556  23.552  1.00  0.00           H  
ATOM   1267  CG  LYS    75      77.224  42.222  23.137  1.00  0.00           C  
ATOM   1268  HG2 LYS    75      77.284  42.076  22.058  1.00  0.00           H  
ATOM   1269  HG3 LYS    75      76.997  43.287  23.183  1.00  0.00           H  
ATOM   1270  CD  LYS    75      78.752  41.943  23.535  1.00  0.00           C  
ATOM   1271  HD2 LYS    75      78.806  41.744  24.605  1.00  0.00           H  
ATOM   1272  HD3 LYS    75      79.161  41.064  23.037  1.00  0.00           H  
ATOM   1273  CE  LYS    75      79.669  43.104  23.309  1.00  0.00           C  
ATOM   1274  HE2 LYS    75      80.659  42.750  23.595  1.00  0.00           H  
ATOM   1275  HE3 LYS    75      79.674  43.518  22.301  1.00  0.00           H  
ATOM   1276  NZ  LYS    75      79.362  44.227  24.221  1.00  0.00           N  
ATOM   1277  HZ1 LYS    75      79.946  44.274  25.044  1.00  0.00           H  
ATOM   1278  HZ2 LYS    75      79.489  45.082  23.698  1.00  0.00           H  
ATOM   1279  HZ3 LYS    75      78.386  44.148  24.468  1.00  0.00           H  
ATOM   1280  C   LYS    75      76.017  43.300  25.626  1.00  0.00           C  
ATOM   1281  O   LYS    75      77.020  44.012  25.758  1.00  0.00           O  
ATOM   1282  N   ASP    76      74.743  43.779  25.626  1.00  0.00           N  
ATOM   1283  H   ASP    76      74.042  43.053  25.631  1.00  0.00           H  
ATOM   1284  CA  ASP    76      74.450  45.173  25.717  1.00  0.00           C  
ATOM   1285  HA  ASP    76      75.022  45.733  24.977  1.00  0.00           H  
ATOM   1286  CB  ASP    76      72.944  45.394  25.468  1.00  0.00           C  
ATOM   1287  HB2 ASP    76      72.676  45.296  24.416  1.00  0.00           H  
ATOM   1288  HB3 ASP    76      72.342  44.617  25.940  1.00  0.00           H  
ATOM   1289  CG  ASP    76      72.451  46.728  25.904  1.00  0.00           C  
ATOM   1290  OD1 ASP    76      73.133  47.779  25.706  1.00  0.00           O  
ATOM   1291  OD2 ASP    76      71.339  46.744  26.421  1.00  0.00           O  
ATOM   1292  C   ASP    76      74.951  45.760  27.097  1.00  0.00           C  
ATOM   1293  O   ASP    76      74.509  45.263  28.141  1.00  0.00           O  
ATOM   1294  N   PRO    77      75.818  46.785  27.062  1.00  0.00           N  
ATOM   1295  CD  PRO    77      76.400  47.532  26.004  1.00  0.00           C  
ATOM   1296  HD2 PRO    77      75.758  48.376  25.755  1.00  0.00           H  
ATOM   1297  HD3 PRO    77      76.599  46.960  25.098  1.00  0.00           H  
ATOM   1298  CG  PRO    77      77.730  47.969  26.543  1.00  0.00           C  
ATOM   1299  HG2 PRO    77      78.150  48.690  25.840  1.00  0.00           H  
ATOM   1300  HG3 PRO    77      78.329  47.063  26.452  1.00  0.00           H  
ATOM   1301  CB  PRO    77      77.387  48.460  27.959  1.00  0.00           C  
ATOM   1302  HB2 PRO    77      76.855  49.407  27.862  1.00  0.00           H  
ATOM   1303  HB3 PRO    77      78.209  48.538  28.670  1.00  0.00           H  
ATOM   1304  CA  PRO    77      76.257  47.362  28.353  1.00  0.00           C  
ATOM   1305  HA  PRO    77      76.738  46.593  28.959  1.00  0.00           H  
ATOM   1306  C   PRO    77      75.103  47.944  29.104  1.00  0.00           C  
ATOM   1307  O   PRO    77      75.034  47.803  30.321  1.00  0.00           O  
ATOM   1308  N   TRP    78      74.006  48.444  28.453  1.00  0.00           N  
ATOM   1309  H   TRP    78      74.044  48.528  27.447  1.00  0.00           H  
ATOM   1310  CA  TRP    78      72.770  49.035  29.058  1.00  0.00           C  
ATOM   1311  HA  TRP    78      73.183  49.710  29.808  1.00  0.00           H  
ATOM   1312  CB  TRP    78      71.973  49.860  28.008  1.00  0.00           C  
ATOM   1313  HB2 TRP    78      71.623  49.177  27.234  1.00  0.00           H  
ATOM   1314  HB3 TRP    78      71.087  50.270  28.493  1.00  0.00           H  
ATOM   1315  CG  TRP    78      72.822  51.020  27.472  1.00  0.00           C  
ATOM   1316  CD1 TRP    78      73.204  51.058  26.161  1.00  0.00           C  
ATOM   1317  HD1 TRP    78      72.903  50.294  25.460  1.00  0.00           H  
ATOM   1318  NE1 TRP    78      74.006  52.220  25.928  1.00  0.00           N  
ATOM   1319  HE1 TRP    78      74.169  52.530  24.980  1.00  0.00           H  
ATOM   1320  CE2 TRP    78      74.127  52.927  27.096  1.00  0.00           C  
ATOM   1321  CZ2 TRP    78      74.860  54.088  27.353  1.00  0.00           C  
ATOM   1322  HZ2 TRP    78      75.323  54.694  26.588  1.00  0.00           H  
ATOM   1323  CH2 TRP    78      74.867  54.567  28.655  1.00  0.00           C  
ATOM   1324  HH2 TRP    78      75.509  55.416  28.838  1.00  0.00           H  
ATOM   1325  CZ3 TRP    78      74.097  53.910  29.646  1.00  0.00           C  
ATOM   1326  HZ3 TRP    78      74.004  54.367  30.620  1.00  0.00           H  
ATOM   1327  CE3 TRP    78      73.414  52.666  29.419  1.00  0.00           C  
ATOM   1328  HE3 TRP    78      72.915  52.189  30.249  1.00  0.00           H  
ATOM   1329  CD2 TRP    78      73.398  52.184  28.104  1.00  0.00           C  
ATOM   1330  C   TRP    78      71.947  48.031  29.760  1.00  0.00           C  
ATOM   1331  O   TRP    78      71.410  48.289  30.852  1.00  0.00           O  
ATOM   1332  N   SER    79      71.769  46.860  29.156  1.00  0.00           N  
ATOM   1333  H   SER    79      72.218  46.711  28.264  1.00  0.00           H  
ATOM   1334  CA  SER    79      71.036  45.658  29.731  1.00  0.00           C  
ATOM   1335  HA  SER    79      70.122  46.052  30.177  1.00  0.00           H  
ATOM   1336  CB  SER    79      70.634  44.684  28.643  1.00  0.00           C  
ATOM   1337  HB2 SER    79      71.562  44.380  28.158  1.00  0.00           H  
ATOM   1338  HB3 SER    79      70.086  43.813  29.004  1.00  0.00           H  
ATOM   1339  OG  SER    79      69.729  45.324  27.764  1.00  0.00           O  
ATOM   1340  HG  SER    79      70.252  45.886  27.188  1.00  0.00           H  
ATOM   1341  C   SER    79      71.770  45.023  30.918  1.00  0.00           C  
ATOM   1342  O   SER    79      71.119  44.606  31.911  1.00  0.00           O  
ATOM   1343  N   LEU    80      73.125  44.981  30.943  1.00  0.00           N  
ATOM   1344  H   LEU    80      73.631  45.297  30.128  1.00  0.00           H  
ATOM   1345  CA  LEU    80      73.906  44.589  32.188  1.00  0.00           C  
ATOM   1346  HA  LEU    80      73.501  43.652  32.568  1.00  0.00           H  
ATOM   1347  CB  LEU    80      75.349  44.398  31.794  1.00  0.00           C  
ATOM   1348  HB2 LEU    80      75.696  45.289  31.271  1.00  0.00           H  
ATOM   1349  HB3 LEU    80      75.893  44.168  32.709  1.00  0.00           H  
ATOM   1350  CG  LEU    80      75.687  43.182  30.830  1.00  0.00           C  
ATOM   1351  HG  LEU    80      74.956  43.136  30.022  1.00  0.00           H  
ATOM   1352  CD1 LEU    80      77.150  43.391  30.325  1.00  0.00           C  
ATOM   1353 HD11 LEU    80      77.828  43.227  31.162  1.00  0.00           H  
ATOM   1354 HD12 LEU    80      77.389  42.535  29.695  1.00  0.00           H  
ATOM   1355 HD13 LEU    80      77.456  44.359  29.927  1.00  0.00           H  
ATOM   1356  CD2 LEU    80      75.552  41.860  31.540  1.00  0.00           C  
ATOM   1357 HD21 LEU    80      74.522  41.745  31.878  1.00  0.00           H  
ATOM   1358 HD22 LEU    80      75.804  40.992  30.931  1.00  0.00           H  
ATOM   1359 HD23 LEU    80      76.216  41.679  32.385  1.00  0.00           H  
ATOM   1360  C   LEU    80      73.871  45.624  33.311  1.00  0.00           C  
ATOM   1361  O   LEU    80      73.601  45.307  34.449  1.00  0.00           O  
ATOM   1362  N   PHE    81      73.992  46.920  32.941  1.00  0.00           N  
ATOM   1363  H   PHE    81      74.070  47.167  31.965  1.00  0.00           H  
ATOM   1364  CA  PHE    81      73.865  47.998  33.871  1.00  0.00           C  
ATOM   1365  HA  PHE    81      74.578  47.844  34.682  1.00  0.00           H  
ATOM   1366  CB  PHE    81      74.099  49.290  33.099  1.00  0.00           C  
ATOM   1367  HB2 PHE    81      75.007  49.446  32.518  1.00  0.00           H  
ATOM   1368  HB3 PHE    81      73.327  49.413  32.339  1.00  0.00           H  
ATOM   1369  CG  PHE    81      74.078  50.374  34.131  1.00  0.00           C  
ATOM   1370  CD1 PHE    81      72.885  51.151  34.385  1.00  0.00           C  
ATOM   1371  HD1 PHE    81      72.042  50.949  33.741  1.00  0.00           H  
ATOM   1372  CE1 PHE    81      72.911  52.179  35.394  1.00  0.00           C  
ATOM   1373  HE1 PHE    81      72.043  52.775  35.632  1.00  0.00           H  
ATOM   1374  CZ  PHE    81      74.207  52.499  35.966  1.00  0.00           C  
ATOM   1375  HZ  PHE    81      74.291  53.203  36.780  1.00  0.00           H  
ATOM   1376  CE2 PHE    81      75.310  51.755  35.677  1.00  0.00           C  
ATOM   1377  HE2 PHE    81      76.164  51.994  36.294  1.00  0.00           H  
ATOM   1378  CD2 PHE    81      75.210  50.692  34.765  1.00  0.00           C  
ATOM   1379  HD2 PHE    81      76.066  50.036  34.710  1.00  0.00           H  
ATOM   1380  C   PHE    81      72.438  47.974  34.529  1.00  0.00           C  
ATOM   1381  O   PHE    81      72.294  48.125  35.748  1.00  0.00           O  
ATOM   1382  N   ASP    82      71.370  47.839  33.656  1.00  0.00           N  
ATOM   1383  H   ASP    82      71.529  48.086  32.690  1.00  0.00           H  
ATOM   1384  CA  ASP    82      70.051  47.690  34.092  1.00  0.00           C  
ATOM   1385  HA  ASP    82      69.790  48.605  34.624  1.00  0.00           H  
ATOM   1386  CB  ASP    82      69.043  47.508  32.971  1.00  0.00           C  
ATOM   1387  HB2 ASP    82      69.539  46.891  32.222  1.00  0.00           H  
ATOM   1388  HB3 ASP    82      68.151  47.016  33.361  1.00  0.00           H  
ATOM   1389  CG  ASP    82      68.717  48.857  32.361  1.00  0.00           C  
ATOM   1390  OD1 ASP    82      68.967  49.916  32.947  1.00  0.00           O  
ATOM   1391  OD2 ASP    82      67.875  48.862  31.419  1.00  0.00           O  
ATOM   1392  C   ASP    82      69.926  46.536  35.128  1.00  0.00           C  
ATOM   1393  O   ASP    82      69.483  46.847  36.199  1.00  0.00           O  
ATOM   1394  N   PHE    83      70.253  45.335  34.770  1.00  0.00           N  
ATOM   1395  H   PHE    83      70.659  45.278  33.847  1.00  0.00           H  
ATOM   1396  CA  PHE    83      70.241  44.045  35.547  1.00  0.00           C  
ATOM   1397  HA  PHE    83      69.186  43.927  35.797  1.00  0.00           H  
ATOM   1398  CB  PHE    83      70.746  42.829  34.755  1.00  0.00           C  
ATOM   1399  HB2 PHE    83      70.066  42.649  33.921  1.00  0.00           H  
ATOM   1400  HB3 PHE    83      71.736  43.042  34.353  1.00  0.00           H  
ATOM   1401  CG  PHE    83      70.922  41.572  35.582  1.00  0.00           C  
ATOM   1402  CD1 PHE    83      69.817  40.665  35.733  1.00  0.00           C  
ATOM   1403  HD1 PHE    83      68.916  40.813  35.158  1.00  0.00           H  
ATOM   1404  CE1 PHE    83      69.867  39.563  36.637  1.00  0.00           C  
ATOM   1405  HE1 PHE    83      69.034  38.878  36.692  1.00  0.00           H  
ATOM   1406  CZ  PHE    83      71.054  39.360  37.381  1.00  0.00           C  
ATOM   1407  HZ  PHE    83      71.128  38.526  38.062  1.00  0.00           H  
ATOM   1408  CE2 PHE    83      72.110  40.284  37.284  1.00  0.00           C  
ATOM   1409  HE2 PHE    83      72.985  40.135  37.900  1.00  0.00           H  
ATOM   1410  CD2 PHE    83      72.081  41.329  36.388  1.00  0.00           C  
ATOM   1411  HD2 PHE    83      72.967  41.946  36.360  1.00  0.00           H  
ATOM   1412  C   PHE    83      70.871  44.301  36.880  1.00  0.00           C  
ATOM   1413  O   PHE    83      70.217  44.048  37.877  1.00  0.00           O  
ATOM   1414  N   PHE    84      72.074  44.914  36.920  1.00  0.00           N  
ATOM   1415  H   PHE    84      72.666  44.938  36.102  1.00  0.00           H  
ATOM   1416  CA  PHE    84      72.696  45.257  38.233  1.00  0.00           C  
ATOM   1417  HA  PHE    84      72.453  44.360  38.804  1.00  0.00           H  
ATOM   1418  CB  PHE    84      74.233  45.551  38.091  1.00  0.00           C  
ATOM   1419  HB2 PHE    84      74.345  46.504  37.572  1.00  0.00           H  
ATOM   1420  HB3 PHE    84      74.672  45.680  39.080  1.00  0.00           H  
ATOM   1421  CG  PHE    84      75.045  44.538  37.375  1.00  0.00           C  
ATOM   1422  CD1 PHE    84      75.285  43.265  37.982  1.00  0.00           C  
ATOM   1423  HD1 PHE    84      74.837  42.983  38.923  1.00  0.00           H  
ATOM   1424  CE1 PHE    84      76.043  42.330  37.265  1.00  0.00           C  
ATOM   1425  HE1 PHE    84      76.350  41.400  37.721  1.00  0.00           H  
ATOM   1426  CZ  PHE    84      76.694  42.697  36.050  1.00  0.00           C  
ATOM   1427  HZ  PHE    84      77.312  42.012  35.489  1.00  0.00           H  
ATOM   1428  CE2 PHE    84      76.627  44.020  35.590  1.00  0.00           C  
ATOM   1429  HE2 PHE    84      77.087  44.298  34.653  1.00  0.00           H  
ATOM   1430  CD2 PHE    84      75.845  44.925  36.294  1.00  0.00           C  
ATOM   1431  HD2 PHE    84      75.823  45.977  36.050  1.00  0.00           H  
ATOM   1432  C   PHE    84      71.946  46.269  39.096  1.00  0.00           C  
ATOM   1433  O   PHE    84      71.962  46.137  40.308  1.00  0.00           O  
ATOM   1434  N   VAL    85      71.552  47.432  38.551  1.00  0.00           N  
ATOM   1435  H   VAL    85      72.022  47.572  37.668  1.00  0.00           H  
ATOM   1436  CA  VAL    85      70.856  48.446  39.384  1.00  0.00           C  
ATOM   1437  HA  VAL    85      71.298  48.671  40.355  1.00  0.00           H  
ATOM   1438  CB  VAL    85      70.788  49.909  38.736  1.00  0.00           C  
ATOM   1439  HB  VAL    85      70.333  50.577  39.467  1.00  0.00           H  
ATOM   1440  CG1 VAL    85      72.264  50.379  38.573  1.00  0.00           C  
ATOM   1441 HG11 VAL    85      72.708  49.795  37.766  1.00  0.00           H  
ATOM   1442 HG12 VAL    85      72.292  51.417  38.241  1.00  0.00           H  
ATOM   1443 HG13 VAL    85      72.896  50.279  39.456  1.00  0.00           H  
ATOM   1444  CG2 VAL    85      70.113  49.926  37.413  1.00  0.00           C  
ATOM   1445 HG21 VAL    85      69.031  49.989  37.531  1.00  0.00           H  
ATOM   1446 HG22 VAL    85      70.473  50.627  36.660  1.00  0.00           H  
ATOM   1447 HG23 VAL    85      70.391  49.004  36.902  1.00  0.00           H  
ATOM   1448  C   VAL    85      69.448  48.042  39.739  1.00  0.00           C  
ATOM   1449  O   VAL    85      68.919  48.421  40.766  1.00  0.00           O  
ATOM   1450  N   VAL    86      68.840  47.132  38.950  1.00  0.00           N  
ATOM   1451  H   VAL    86      69.349  46.809  38.140  1.00  0.00           H  
ATOM   1452  CA  VAL    86      67.599  46.495  39.347  1.00  0.00           C  
ATOM   1453  HA  VAL    86      66.926  47.247  39.759  1.00  0.00           H  
ATOM   1454  CB  VAL    86      66.818  45.815  38.196  1.00  0.00           C  
ATOM   1455  HB  VAL    86      67.636  45.386  37.617  1.00  0.00           H  
ATOM   1456  CG1 VAL    86      65.890  44.639  38.470  1.00  0.00           C  
ATOM   1457 HG11 VAL    86      64.984  44.966  38.982  1.00  0.00           H  
ATOM   1458 HG12 VAL    86      65.737  44.191  37.488  1.00  0.00           H  
ATOM   1459 HG13 VAL    86      66.360  43.858  39.068  1.00  0.00           H  
ATOM   1460  CG2 VAL    86      66.198  46.909  37.344  1.00  0.00           C  
ATOM   1461 HG21 VAL    86      67.003  47.612  37.128  1.00  0.00           H  
ATOM   1462 HG22 VAL    86      65.755  46.536  36.421  1.00  0.00           H  
ATOM   1463 HG23 VAL    86      65.410  47.343  37.959  1.00  0.00           H  
ATOM   1464  C   VAL    86      67.776  45.481  40.474  1.00  0.00           C  
ATOM   1465  O   VAL    86      67.136  45.610  41.507  1.00  0.00           O  
ATOM   1466  N   ALA    87      68.807  44.623  40.433  1.00  0.00           N  
ATOM   1467  H   ALA    87      69.386  44.658  39.606  1.00  0.00           H  
ATOM   1468  CA  ALA    87      69.227  43.824  41.542  1.00  0.00           C  
ATOM   1469  HA  ALA    87      68.440  43.113  41.793  1.00  0.00           H  
ATOM   1470  CB  ALA    87      70.380  42.854  41.024  1.00  0.00           C  
ATOM   1471  HB1 ALA    87      71.214  43.518  40.795  1.00  0.00           H  
ATOM   1472  HB2 ALA    87      70.677  42.117  41.770  1.00  0.00           H  
ATOM   1473  HB3 ALA    87      69.963  42.379  40.136  1.00  0.00           H  
ATOM   1474  C   ALA    87      69.575  44.629  42.778  1.00  0.00           C  
ATOM   1475  O   ALA    87      69.024  44.418  43.839  1.00  0.00           O  
ATOM   1476  N   ILE    88      70.441  45.646  42.647  1.00  0.00           N  
ATOM   1477  H   ILE    88      70.728  45.850  41.701  1.00  0.00           H  
ATOM   1478  CA  ILE    88      70.823  46.528  43.750  1.00  0.00           C  
ATOM   1479  HA  ILE    88      71.237  45.840  44.488  1.00  0.00           H  
ATOM   1480  CB  ILE    88      71.904  47.578  43.347  1.00  0.00           C  
ATOM   1481  HB  ILE    88      71.647  47.800  42.311  1.00  0.00           H  
ATOM   1482  CG2 ILE    88      71.865  48.830  44.133  1.00  0.00           C  
ATOM   1483 HG21 ILE    88      72.083  48.613  45.179  1.00  0.00           H  
ATOM   1484 HG22 ILE    88      72.611  49.495  43.697  1.00  0.00           H  
ATOM   1485 HG23 ILE    88      70.927  49.349  43.938  1.00  0.00           H  
ATOM   1486  CG1 ILE    88      73.252  46.826  43.212  1.00  0.00           C  
ATOM   1487 HG12 ILE    88      73.523  46.772  44.266  1.00  0.00           H  
ATOM   1488 HG13 ILE    88      73.161  45.780  42.920  1.00  0.00           H  
ATOM   1489  CD1 ILE    88      74.253  47.629  42.321  1.00  0.00           C  
ATOM   1490 HD11 ILE    88      74.657  48.482  42.867  1.00  0.00           H  
ATOM   1491 HD12 ILE    88      74.996  46.876  42.059  1.00  0.00           H  
ATOM   1492 HD13 ILE    88      73.856  47.859  41.332  1.00  0.00           H  
ATOM   1493  C   ILE    88      69.619  47.159  44.541  1.00  0.00           C  
ATOM   1494  O   ILE    88      69.485  47.386  45.707  1.00  0.00           O  
ATOM   1495  N   SER    89      68.718  47.478  43.659  1.00  0.00           N  
ATOM   1496  H   SER    89      68.771  47.246  42.678  1.00  0.00           H  
ATOM   1497  CA  SER    89      67.345  48.164  44.009  1.00  0.00           C  
ATOM   1498  HA  SER    89      67.444  48.636  44.987  1.00  0.00           H  
ATOM   1499  CB  SER    89      66.960  49.170  42.888  1.00  0.00           C  
ATOM   1500  HB2 SER    89      67.887  49.646  42.566  1.00  0.00           H  
ATOM   1501  HB3 SER    89      66.606  48.664  41.990  1.00  0.00           H  
ATOM   1502  OG  SER    89      65.993  50.099  43.333  1.00  0.00           O  
ATOM   1503  HG  SER    89      65.151  49.711  43.582  1.00  0.00           H  
ATOM   1504  C   SER    89      66.219  47.237  44.404  1.00  0.00           C  
ATOM   1505  O   SER    89      65.140  47.711  44.786  1.00  0.00           O  
ATOM   1506  N   LEU    90      66.413  45.931  44.185  1.00  0.00           N  
ATOM   1507  H   LEU    90      67.257  45.578  43.757  1.00  0.00           H  
ATOM   1508  CA  LEU    90      65.469  44.949  44.728  1.00  0.00           C  
ATOM   1509  HA  LEU    90      64.485  45.417  44.759  1.00  0.00           H  
ATOM   1510  CB  LEU    90      65.327  43.776  43.781  1.00  0.00           C  
ATOM   1511  HB2 LEU    90      66.318  43.450  43.466  1.00  0.00           H  
ATOM   1512  HB3 LEU    90      64.814  42.962  44.292  1.00  0.00           H  
ATOM   1513  CG  LEU    90      64.443  44.103  42.553  1.00  0.00           C  
ATOM   1514  HG  LEU    90      64.858  44.970  42.037  1.00  0.00           H  
ATOM   1515  CD1 LEU    90      64.590  42.888  41.553  1.00  0.00           C  
ATOM   1516 HD11 LEU    90      64.159  41.994  42.003  1.00  0.00           H  
ATOM   1517 HD12 LEU    90      64.159  42.965  40.555  1.00  0.00           H  
ATOM   1518 HD13 LEU    90      65.664  42.773  41.409  1.00  0.00           H  
ATOM   1519  CD2 LEU    90      62.958  44.393  42.777  1.00  0.00           C  
ATOM   1520 HD21 LEU    90      62.890  45.302  43.375  1.00  0.00           H  
ATOM   1521 HD22 LEU    90      62.484  44.530  41.805  1.00  0.00           H  
ATOM   1522 HD23 LEU    90      62.462  43.609  43.349  1.00  0.00           H  
ATOM   1523  C   LEU    90      65.910  44.383  46.111  1.00  0.00           C  
ATOM   1524  O   LEU    90      65.063  44.153  46.944  1.00  0.00           O  
ATOM   1525  N   VAL    91      67.254  44.150  46.307  1.00  0.00           N  
ATOM   1526  H   VAL    91      67.888  44.394  45.559  1.00  0.00           H  
ATOM   1527  CA  VAL    91      67.733  43.697  47.631  1.00  0.00           C  
ATOM   1528  HA  VAL    91      67.129  42.805  47.800  1.00  0.00           H  
ATOM   1529  CB  VAL    91      69.181  43.251  47.545  1.00  0.00           C  
ATOM   1530  HB  VAL    91      69.310  42.786  46.568  1.00  0.00           H  
ATOM   1531  CG1 VAL    91      70.136  44.508  47.493  1.00  0.00           C  
ATOM   1532 HG11 VAL    91      69.912  45.272  48.238  1.00  0.00           H  
ATOM   1533 HG12 VAL    91      71.175  44.180  47.455  1.00  0.00           H  
ATOM   1534 HG13 VAL    91      70.066  45.045  46.547  1.00  0.00           H  
ATOM   1535  CG2 VAL    91      69.758  42.352  48.652  1.00  0.00           C  
ATOM   1536 HG21 VAL    91      69.251  41.395  48.528  1.00  0.00           H  
ATOM   1537 HG22 VAL    91      70.796  42.135  48.403  1.00  0.00           H  
ATOM   1538 HG23 VAL    91      69.656  42.806  49.638  1.00  0.00           H  
ATOM   1539  C   VAL    91      67.324  44.802  48.608  1.00  0.00           C  
ATOM   1540  O   VAL    91      67.421  46.025  48.267  1.00  0.00           O  
ATOM   1541  N   PRO    92      66.585  44.490  49.682  1.00  0.00           N  
ATOM   1542  CD  PRO    92      66.272  43.212  50.286  1.00  0.00           C  
ATOM   1543  HD2 PRO    92      67.131  42.565  50.465  1.00  0.00           H  
ATOM   1544  HD3 PRO    92      65.551  42.718  49.634  1.00  0.00           H  
ATOM   1545  CG  PRO    92      65.608  43.531  51.620  1.00  0.00           C  
ATOM   1546  HG2 PRO    92      66.383  43.770  52.347  1.00  0.00           H  
ATOM   1547  HG3 PRO    92      64.861  42.813  51.958  1.00  0.00           H  
ATOM   1548  CB  PRO    92      64.758  44.785  51.312  1.00  0.00           C  
ATOM   1549  HB2 PRO    92      64.507  45.361  52.203  1.00  0.00           H  
ATOM   1550  HB3 PRO    92      63.899  44.547  50.685  1.00  0.00           H  
ATOM   1551  CA  PRO    92      65.745  45.524  50.392  1.00  0.00           C  
ATOM   1552  HA  PRO    92      65.219  46.080  49.616  1.00  0.00           H  
ATOM   1553  C   PRO    92      66.612  46.536  51.220  1.00  0.00           C  
ATOM   1554  O   PRO    92      67.788  46.290  51.434  1.00  0.00           O  
ATOM   1555  N   THR    93      66.040  47.617  51.746  1.00  0.00           N  
ATOM   1556  H   THR    93      65.101  47.847  51.455  1.00  0.00           H  
ATOM   1557  CA  THR    93      66.548  48.462  52.798  1.00  0.00           C  
ATOM   1558  HA  THR    93      67.415  49.006  52.425  1.00  0.00           H  
ATOM   1559  CB  THR    93      65.441  49.425  53.322  1.00  0.00           C  
ATOM   1560  HB  THR    93      65.770  49.941  54.224  1.00  0.00           H  
ATOM   1561  CG2 THR    93      65.275  50.534  52.344  1.00  0.00           C  
ATOM   1562 HG21 THR    93      64.701  50.179  51.488  1.00  0.00           H  
ATOM   1563 HG22 THR    93      64.736  51.402  52.723  1.00  0.00           H  
ATOM   1564 HG23 THR    93      66.210  50.850  51.881  1.00  0.00           H  
ATOM   1565  OG1 THR    93      64.164  48.861  53.549  1.00  0.00           O  
ATOM   1566  HG1 THR    93      64.139  48.615  54.477  1.00  0.00           H  
ATOM   1567  C   THR    93      67.097  47.573  53.937  1.00  0.00           C  
ATOM   1568  O   THR    93      66.504  46.528  54.268  1.00  0.00           O  
ATOM   1569  N   SER    94      68.251  47.916  54.400  1.00  0.00           N  
ATOM   1570  H   SER    94      68.771  48.580  53.845  1.00  0.00           H  
ATOM   1571  CA  SER    94      68.885  47.267  55.558  1.00  0.00           C  
ATOM   1572  HA  SER    94      69.847  47.742  55.751  1.00  0.00           H  
ATOM   1573  CB  SER    94      67.913  47.445  56.783  1.00  0.00           C  
ATOM   1574  HB2 SER    94      66.999  46.850  56.803  1.00  0.00           H  
ATOM   1575  HB3 SER    94      68.448  47.082  57.661  1.00  0.00           H  
ATOM   1576  OG  SER    94      67.609  48.872  57.020  1.00  0.00           O  
ATOM   1577  HG  SER    94      66.998  48.823  57.758  1.00  0.00           H  
ATOM   1578  C   SER    94      69.215  45.786  55.366  1.00  0.00           C  
ATOM   1579  O   SER    94      69.198  44.985  56.322  1.00  0.00           O  
ATOM   1580  N   SER    95      69.538  45.486  54.122  1.00  0.00           N  
ATOM   1581  H   SER    95      69.475  46.292  53.516  1.00  0.00           H  
ATOM   1582  CA  SER    95      70.255  44.294  53.679  1.00  0.00           C  
ATOM   1583  HA  SER    95      69.898  43.481  54.310  1.00  0.00           H  
ATOM   1584  CB  SER    95      70.008  43.848  52.272  1.00  0.00           C  
ATOM   1585  HB2 SER    95      70.714  43.046  52.054  1.00  0.00           H  
ATOM   1586  HB3 SER    95      68.998  43.444  52.215  1.00  0.00           H  
ATOM   1587  OG  SER    95      70.168  44.879  51.360  1.00  0.00           O  
ATOM   1588  HG  SER    95      69.351  45.377  51.443  1.00  0.00           H  
ATOM   1589  C   SER    95      71.786  44.351  54.003  1.00  0.00           C  
ATOM   1590  O   SER    95      72.605  44.401  53.111  1.00  0.00           O  
ATOM   1591  N   GLY    96      72.063  44.413  55.319  1.00  0.00           N  
ATOM   1592  H   GLY    96      71.317  44.407  56.000  1.00  0.00           H  
ATOM   1593  CA  GLY    96      73.265  44.937  55.821  1.00  0.00           C  
ATOM   1594  HA2 GLY    96      73.166  44.790  56.896  1.00  0.00           H  
ATOM   1595  HA3 GLY    96      74.146  44.543  55.314  1.00  0.00           H  
ATOM   1596  C   GLY    96      73.262  46.481  55.653  1.00  0.00           C  
ATOM   1597  O   GLY    96      72.228  47.153  55.572  1.00  0.00           O  
ATOM   1598  N   PHE    97      74.470  47.070  55.594  1.00  0.00           N  
ATOM   1599  H   PHE    97      75.248  46.516  55.921  1.00  0.00           H  
ATOM   1600  CA  PHE    97      74.708  48.533  55.513  1.00  0.00           C  
ATOM   1601  HA  PHE    97      74.379  48.898  56.486  1.00  0.00           H  
ATOM   1602  CB  PHE    97      76.296  48.720  55.508  1.00  0.00           C  
ATOM   1603  HB2 PHE    97      76.676  48.562  54.498  1.00  0.00           H  
ATOM   1604  HB3 PHE    97      76.451  49.758  55.802  1.00  0.00           H  
ATOM   1605  CG  PHE    97      77.032  47.786  56.372  1.00  0.00           C  
ATOM   1606  CD1 PHE    97      76.993  48.014  57.778  1.00  0.00           C  
ATOM   1607  HD1 PHE    97      76.389  48.765  58.264  1.00  0.00           H  
ATOM   1608  CE1 PHE    97      77.775  47.291  58.722  1.00  0.00           C  
ATOM   1609  HE1 PHE    97      77.700  47.626  59.747  1.00  0.00           H  
ATOM   1610  CZ  PHE    97      78.590  46.240  58.210  1.00  0.00           C  
ATOM   1611  HZ  PHE    97      79.242  45.653  58.840  1.00  0.00           H  
ATOM   1612  CE2 PHE    97      78.529  45.879  56.860  1.00  0.00           C  
ATOM   1613  HE2 PHE    97      79.091  45.012  56.548  1.00  0.00           H  
ATOM   1614  CD2 PHE    97      77.814  46.674  55.926  1.00  0.00           C  
ATOM   1615  HD2 PHE    97      77.886  46.479  54.866  1.00  0.00           H  
ATOM   1616  C   PHE    97      73.888  49.276  54.365  1.00  0.00           C  
ATOM   1617  O   PHE    97      73.833  48.851  53.209  1.00  0.00           O  
ATOM   1618  N   GLU    98      73.269  50.430  54.658  1.00  0.00           N  
ATOM   1619  H   GLU    98      73.269  50.693  55.633  1.00  0.00           H  
ATOM   1620  CA  GLU    98      72.551  51.163  53.711  1.00  0.00           C  
ATOM   1621  HA  GLU    98      71.960  50.493  53.088  1.00  0.00           H  
ATOM   1622  CB  GLU    98      71.507  52.044  54.493  1.00  0.00           C  
ATOM   1623  HB2 GLU    98      72.012  52.636  55.256  1.00  0.00           H  
ATOM   1624  HB3 GLU    98      71.134  52.768  53.768  1.00  0.00           H  
ATOM   1625  CG  GLU    98      70.299  51.244  54.993  1.00  0.00           C  
ATOM   1626  HG2 GLU    98      70.592  50.274  55.395  1.00  0.00           H  
ATOM   1627  HG3 GLU    98      69.829  51.861  55.760  1.00  0.00           H  
ATOM   1628  CD  GLU    98      69.246  50.970  53.885  1.00  0.00           C  
ATOM   1629  OE1 GLU    98      68.148  51.511  54.035  1.00  0.00           O  
ATOM   1630  OE2 GLU    98      69.572  50.262  52.892  1.00  0.00           O  
ATOM   1631  C   GLU    98      73.444  52.073  52.798  1.00  0.00           C  
ATOM   1632  O   GLU    98      73.042  53.007  52.109  1.00  0.00           O  
ATOM   1633  N   ILE    99      74.719  51.741  52.714  1.00  0.00           N  
ATOM   1634  H   ILE    99      75.097  51.295  53.537  1.00  0.00           H  
ATOM   1635  CA  ILE    99      75.611  52.070  51.547  1.00  0.00           C  
ATOM   1636  HA  ILE    99      75.532  53.155  51.466  1.00  0.00           H  
ATOM   1637  CB  ILE    99      77.064  51.683  51.689  1.00  0.00           C  
ATOM   1638  HB  ILE    99      77.400  51.793  52.721  1.00  0.00           H  
ATOM   1639  CG2 ILE    99      77.233  50.134  51.614  1.00  0.00           C  
ATOM   1640 HG21 ILE    99      77.075  49.781  50.595  1.00  0.00           H  
ATOM   1641 HG22 ILE    99      78.221  49.853  51.981  1.00  0.00           H  
ATOM   1642 HG23 ILE    99      76.577  49.585  52.289  1.00  0.00           H  
ATOM   1643  CG1 ILE    99      77.947  52.501  50.684  1.00  0.00           C  
ATOM   1644 HG12 ILE    99      77.936  52.009  49.712  1.00  0.00           H  
ATOM   1645 HG13 ILE    99      77.574  53.509  50.500  1.00  0.00           H  
ATOM   1646  CD1 ILE    99      79.445  52.476  51.143  1.00  0.00           C  
ATOM   1647 HD11 ILE    99      79.727  51.442  50.942  1.00  0.00           H  
ATOM   1648 HD12 ILE    99      79.949  53.130  50.431  1.00  0.00           H  
ATOM   1649 HD13 ILE    99      79.665  52.743  52.176  1.00  0.00           H  
ATOM   1650  C   ILE    99      74.985  51.482  50.253  1.00  0.00           C  
ATOM   1651  O   ILE    99      75.038  52.111  49.209  1.00  0.00           O  
ATOM   1652  N   LEU   100      74.247  50.337  50.326  1.00  0.00           N  
ATOM   1653  H   LEU   100      74.192  49.932  51.250  1.00  0.00           H  
ATOM   1654  CA  LEU   100      73.354  49.806  49.186  1.00  0.00           C  
ATOM   1655  HA  LEU   100      74.063  49.726  48.362  1.00  0.00           H  
ATOM   1656  CB  LEU   100      72.650  48.488  49.588  1.00  0.00           C  
ATOM   1657  HB2 LEU   100      72.150  48.531  50.555  1.00  0.00           H  
ATOM   1658  HB3 LEU   100      71.840  48.330  48.876  1.00  0.00           H  
ATOM   1659  CG  LEU   100      73.541  47.229  49.465  1.00  0.00           C  
ATOM   1660  HG  LEU   100      73.688  46.993  48.411  1.00  0.00           H  
ATOM   1661  CD1 LEU   100      74.899  47.206  50.169  1.00  0.00           C  
ATOM   1662 HD11 LEU   100      74.859  47.482  51.223  1.00  0.00           H  
ATOM   1663 HD12 LEU   100      75.317  46.204  50.258  1.00  0.00           H  
ATOM   1664 HD13 LEU   100      75.590  47.769  49.541  1.00  0.00           H  
ATOM   1665  CD2 LEU   100      72.733  46.053  49.987  1.00  0.00           C  
ATOM   1666 HD21 LEU   100      71.760  46.117  49.500  1.00  0.00           H  
ATOM   1667 HD22 LEU   100      73.295  45.178  49.663  1.00  0.00           H  
ATOM   1668 HD23 LEU   100      72.579  46.010  51.066  1.00  0.00           H  
ATOM   1669  C   LEU   100      72.371  50.897  48.742  1.00  0.00           C  
ATOM   1670  O   LEU   100      72.262  51.137  47.576  1.00  0.00           O  
ATOM   1671  N   ARG   101      71.802  51.676  49.645  1.00  0.00           N  
ATOM   1672  H   ARG   101      72.113  51.570  50.600  1.00  0.00           H  
ATOM   1673  CA  ARG   101      70.871  52.777  49.356  1.00  0.00           C  
ATOM   1674  HA  ARG   101      70.090  52.304  48.760  1.00  0.00           H  
ATOM   1675  CB  ARG   101      70.306  53.303  50.669  1.00  0.00           C  
ATOM   1676  HB2 ARG   101      70.177  52.464  51.352  1.00  0.00           H  
ATOM   1677  HB3 ARG   101      71.075  53.890  51.171  1.00  0.00           H  
ATOM   1678  CG  ARG   101      68.903  54.024  50.616  1.00  0.00           C  
ATOM   1679  HG2 ARG   101      69.030  55.094  50.455  1.00  0.00           H  
ATOM   1680  HG3 ARG   101      68.323  53.663  49.767  1.00  0.00           H  
ATOM   1681  CD  ARG   101      68.112  53.692  51.807  1.00  0.00           C  
ATOM   1682  HD2 ARG   101      67.905  52.623  51.749  1.00  0.00           H  
ATOM   1683  HD3 ARG   101      68.651  54.054  52.682  1.00  0.00           H  
ATOM   1684  NE  ARG   101      66.892  54.461  51.709  1.00  0.00           N  
ATOM   1685  HE  ARG   101      66.774  55.154  50.984  1.00  0.00           H  
ATOM   1686  CZ  ARG   101      65.988  54.367  52.632  1.00  0.00           C  
ATOM   1687  NH1 ARG   101      65.958  53.599  53.655  1.00  0.00           N  
ATOM   1688 HH11 ARG   101      66.669  52.902  53.823  1.00  0.00           H  
ATOM   1689 HH12 ARG   101      65.324  53.693  54.435  1.00  0.00           H  
ATOM   1690  NH2 ARG   101      64.949  55.123  52.499  1.00  0.00           N  
ATOM   1691 HH21 ARG   101      64.931  55.797  51.747  1.00  0.00           H  
ATOM   1692 HH22 ARG   101      64.405  55.395  53.305  1.00  0.00           H  
ATOM   1693  C   ARG   101      71.450  53.865  48.534  1.00  0.00           C  
ATOM   1694  O   ARG   101      70.760  54.266  47.575  1.00  0.00           O  
ATOM   1695  N   VAL   102      72.687  54.310  48.778  1.00  0.00           N  
ATOM   1696  H   VAL   102      73.107  53.857  49.577  1.00  0.00           H  
ATOM   1697  CA  VAL   102      73.362  55.252  47.839  1.00  0.00           C  
ATOM   1698  HA  VAL   102      72.561  55.942  47.574  1.00  0.00           H  
ATOM   1699  CB  VAL   102      74.514  56.008  48.574  1.00  0.00           C  
ATOM   1700  HB  VAL   102      74.987  56.603  47.793  1.00  0.00           H  
ATOM   1701  CG1 VAL   102      74.065  56.989  49.716  1.00  0.00           C  
ATOM   1702 HG11 VAL   102      73.465  56.454  50.453  1.00  0.00           H  
ATOM   1703 HG12 VAL   102      74.898  57.601  50.062  1.00  0.00           H  
ATOM   1704 HG13 VAL   102      73.538  57.794  49.204  1.00  0.00           H  
ATOM   1705  CG2 VAL   102      75.648  55.181  49.113  1.00  0.00           C  
ATOM   1706 HG21 VAL   102      75.957  54.538  48.289  1.00  0.00           H  
ATOM   1707 HG22 VAL   102      76.503  55.842  49.249  1.00  0.00           H  
ATOM   1708 HG23 VAL   102      75.434  54.582  49.998  1.00  0.00           H  
ATOM   1709  C   VAL   102      73.723  54.642  46.468  1.00  0.00           C  
ATOM   1710  O   VAL   102      73.629  55.267  45.444  1.00  0.00           O  
ATOM   1711  N   LEU   103      74.008  53.309  46.398  1.00  0.00           N  
ATOM   1712  H   LEU   103      74.247  52.824  47.250  1.00  0.00           H  
ATOM   1713  CA  LEU   103      74.068  52.602  45.101  1.00  0.00           C  
ATOM   1714  HA  LEU   103      74.689  53.139  44.384  1.00  0.00           H  
ATOM   1715  CB  LEU   103      74.702  51.148  45.195  1.00  0.00           C  
ATOM   1716  HB2 LEU   103      74.306  50.606  46.053  1.00  0.00           H  
ATOM   1717  HB3 LEU   103      74.378  50.551  44.342  1.00  0.00           H  
ATOM   1718  CG  LEU   103      76.241  51.224  45.129  1.00  0.00           C  
ATOM   1719  HG  LEU   103      76.646  51.832  44.320  1.00  0.00           H  
ATOM   1720  CD1 LEU   103      76.946  51.719  46.383  1.00  0.00           C  
ATOM   1721 HD11 LEU   103      76.523  51.254  47.273  1.00  0.00           H  
ATOM   1722 HD12 LEU   103      77.999  51.440  46.413  1.00  0.00           H  
ATOM   1723 HD13 LEU   103      76.728  52.784  46.461  1.00  0.00           H  
ATOM   1724  CD2 LEU   103      76.811  49.752  44.934  1.00  0.00           C  
ATOM   1725 HD21 LEU   103      76.694  49.312  43.944  1.00  0.00           H  
ATOM   1726 HD22 LEU   103      77.858  49.626  45.210  1.00  0.00           H  
ATOM   1727 HD23 LEU   103      76.315  49.077  45.632  1.00  0.00           H  
ATOM   1728  C   LEU   103      72.670  52.569  44.490  1.00  0.00           C  
ATOM   1729  O   LEU   103      72.591  52.643  43.245  1.00  0.00           O  
ATOM   1730  N   ARG   104      71.600  52.631  45.253  1.00  0.00           N  
ATOM   1731  H   ARG   104      71.713  52.501  46.248  1.00  0.00           H  
ATOM   1732  CA  ARG   104      70.220  52.702  44.637  1.00  0.00           C  
ATOM   1733  HA  ARG   104      70.174  51.985  43.817  1.00  0.00           H  
ATOM   1734  CB  ARG   104      69.098  52.227  45.582  1.00  0.00           C  
ATOM   1735  HB2 ARG   104      69.030  52.801  46.506  1.00  0.00           H  
ATOM   1736  HB3 ARG   104      68.200  52.231  44.963  1.00  0.00           H  
ATOM   1737  CG  ARG   104      69.353  50.757  46.103  1.00  0.00           C  
ATOM   1738  HG2 ARG   104      69.250  50.116  45.227  1.00  0.00           H  
ATOM   1739  HG3 ARG   104      70.261  50.621  46.691  1.00  0.00           H  
ATOM   1740  CD  ARG   104      68.189  50.474  47.145  1.00  0.00           C  
ATOM   1741  HD2 ARG   104      68.200  51.372  47.762  1.00  0.00           H  
ATOM   1742  HD3 ARG   104      67.225  50.555  46.642  1.00  0.00           H  
ATOM   1743  NE  ARG   104      68.500  49.221  47.871  1.00  0.00           N  
ATOM   1744  HE  ARG   104      68.541  48.380  47.312  1.00  0.00           H  
ATOM   1745  CZ  ARG   104      68.824  49.008  49.180  1.00  0.00           C  
ATOM   1746  NH1 ARG   104      68.657  49.970  49.990  1.00  0.00           N  
ATOM   1747 HH11 ARG   104      67.942  50.616  49.687  1.00  0.00           H  
ATOM   1748 HH12 ARG   104      68.925  49.967  50.963  1.00  0.00           H  
ATOM   1749  NH2 ARG   104      69.257  47.894  49.633  1.00  0.00           N  
ATOM   1750 HH21 ARG   104      69.137  47.071  49.059  1.00  0.00           H  
ATOM   1751 HH22 ARG   104      69.469  47.790  50.615  1.00  0.00           H  
ATOM   1752  C   ARG   104      70.018  54.080  43.925  1.00  0.00           C  
ATOM   1753  O   ARG   104      69.013  54.177  43.214  1.00  0.00           O  
ATOM   1754  N   VAL   105      70.937  55.089  43.991  1.00  0.00           N  
ATOM   1755  H   VAL   105      71.692  55.048  44.660  1.00  0.00           H  
ATOM   1756  CA  VAL   105      70.808  56.236  43.157  1.00  0.00           C  
ATOM   1757  HA  VAL   105      69.779  56.594  43.140  1.00  0.00           H  
ATOM   1758  CB  VAL   105      71.674  57.392  43.665  1.00  0.00           C  
ATOM   1759  HB  VAL   105      71.830  57.320  44.741  1.00  0.00           H  
ATOM   1760  CG1 VAL   105      73.156  57.405  43.012  1.00  0.00           C  
ATOM   1761 HG11 VAL   105      73.195  57.880  42.032  1.00  0.00           H  
ATOM   1762 HG12 VAL   105      73.794  57.967  43.695  1.00  0.00           H  
ATOM   1763 HG13 VAL   105      73.622  56.420  42.991  1.00  0.00           H  
ATOM   1764  CG2 VAL   105      70.976  58.735  43.351  1.00  0.00           C  
ATOM   1765 HG21 VAL   105      70.071  58.834  43.950  1.00  0.00           H  
ATOM   1766 HG22 VAL   105      71.607  59.589  43.598  1.00  0.00           H  
ATOM   1767 HG23 VAL   105      70.822  58.723  42.272  1.00  0.00           H  
ATOM   1768  C   VAL   105      71.161  55.910  41.673  1.00  0.00           C  
ATOM   1769  O   VAL   105      70.805  56.670  40.850  1.00  0.00           O  
ATOM   1770  N   LEU   106      71.851  54.832  41.374  1.00  0.00           N  
ATOM   1771  H   LEU   106      72.055  54.173  42.111  1.00  0.00           H  
ATOM   1772  CA  LEU   106      72.615  54.692  40.144  1.00  0.00           C  
ATOM   1773  HA  LEU   106      72.948  55.677  39.817  1.00  0.00           H  
ATOM   1774  CB  LEU   106      73.788  53.698  40.334  1.00  0.00           C  
ATOM   1775  HB2 LEU   106      73.344  52.726  40.547  1.00  0.00           H  
ATOM   1776  HB3 LEU   106      74.299  53.531  39.385  1.00  0.00           H  
ATOM   1777  CG  LEU   106      74.850  54.157  41.388  1.00  0.00           C  
ATOM   1778  HG  LEU   106      74.349  54.258  42.351  1.00  0.00           H  
ATOM   1779  CD1 LEU   106      75.843  53.042  41.594  1.00  0.00           C  
ATOM   1780 HD11 LEU   106      76.352  52.726  40.683  1.00  0.00           H  
ATOM   1781 HD12 LEU   106      76.542  53.381  42.358  1.00  0.00           H  
ATOM   1782 HD13 LEU   106      75.293  52.147  41.886  1.00  0.00           H  
ATOM   1783  CD2 LEU   106      75.596  55.394  41.026  1.00  0.00           C  
ATOM   1784 HD21 LEU   106      75.034  56.326  40.966  1.00  0.00           H  
ATOM   1785 HD22 LEU   106      76.403  55.532  41.745  1.00  0.00           H  
ATOM   1786 HD23 LEU   106      76.006  55.251  40.026  1.00  0.00           H  
ATOM   1787  C   LEU   106      71.721  54.347  38.925  1.00  0.00           C  
ATOM   1788  O   LEU   106      72.146  54.594  37.807  1.00  0.00           O  
ATOM   1789  N   ARG   107      70.402  53.957  39.091  1.00  0.00           N  
ATOM   1790  H   ARG   107      70.163  53.710  40.041  1.00  0.00           H  
ATOM   1791  CA  ARG   107      69.475  53.714  37.922  1.00  0.00           C  
ATOM   1792  HA  ARG   107      69.999  52.953  37.343  1.00  0.00           H  
ATOM   1793  CB  ARG   107      68.126  53.018  38.301  1.00  0.00           C  
ATOM   1794  HB2 ARG   107      67.688  52.617  37.387  1.00  0.00           H  
ATOM   1795  HB3 ARG   107      68.375  52.267  39.051  1.00  0.00           H  
ATOM   1796  CG  ARG   107      67.008  53.963  38.842  1.00  0.00           C  
ATOM   1797  HG2 ARG   107      67.381  54.721  39.531  1.00  0.00           H  
ATOM   1798  HG3 ARG   107      66.567  54.500  38.002  1.00  0.00           H  
ATOM   1799  CD  ARG   107      65.913  53.069  39.460  1.00  0.00           C  
ATOM   1800  HD2 ARG   107      64.978  53.629  39.453  1.00  0.00           H  
ATOM   1801  HD3 ARG   107      65.629  52.250  38.800  1.00  0.00           H  
ATOM   1802  NE  ARG   107      66.224  52.652  40.799  1.00  0.00           N  
ATOM   1803  HE  ARG   107      65.970  51.699  41.018  1.00  0.00           H  
ATOM   1804  CZ  ARG   107      66.393  53.369  41.879  1.00  0.00           C  
ATOM   1805  NH1 ARG   107      66.481  54.615  41.935  1.00  0.00           N  
ATOM   1806 HH11 ARG   107      66.092  55.139  41.165  1.00  0.00           H  
ATOM   1807 HH12 ARG   107      66.990  55.041  42.698  1.00  0.00           H  
ATOM   1808  NH2 ARG   107      66.443  52.797  43.024  1.00  0.00           N  
ATOM   1809 HH21 ARG   107      66.330  51.823  43.269  1.00  0.00           H  
ATOM   1810 HH22 ARG   107      66.616  53.366  43.840  1.00  0.00           H  
ATOM   1811  C   ARG   107      69.215  54.911  37.051  1.00  0.00           C  
ATOM   1812  O   ARG   107      68.777  54.793  35.932  1.00  0.00           O  
ATOM   1813  N   LEU   108      69.502  56.041  37.548  1.00  0.00           N  
ATOM   1814  H   LEU   108      70.033  56.063  38.407  1.00  0.00           H  
ATOM   1815  CA  LEU   108      69.309  57.281  36.876  1.00  0.00           C  
ATOM   1816  HA  LEU   108      68.272  57.515  36.637  1.00  0.00           H  
ATOM   1817  CB  LEU   108      69.746  58.379  37.818  1.00  0.00           C  
ATOM   1818  HB2 LEU   108      70.605  58.029  38.390  1.00  0.00           H  
ATOM   1819  HB3 LEU   108      70.028  59.279  37.272  1.00  0.00           H  
ATOM   1820  CG  LEU   108      68.699  58.953  38.789  1.00  0.00           C  
ATOM   1821  HG  LEU   108      67.968  59.504  38.197  1.00  0.00           H  
ATOM   1822  CD1 LEU   108      67.871  57.887  39.452  1.00  0.00           C  
ATOM   1823 HD11 LEU   108      68.512  57.096  39.841  1.00  0.00           H  
ATOM   1824 HD12 LEU   108      67.197  58.405  40.134  1.00  0.00           H  
ATOM   1825 HD13 LEU   108      67.178  57.478  38.717  1.00  0.00           H  
ATOM   1826  CD2 LEU   108      69.235  59.952  39.756  1.00  0.00           C  
ATOM   1827 HD21 LEU   108      69.747  60.747  39.215  1.00  0.00           H  
ATOM   1828 HD22 LEU   108      68.439  60.276  40.426  1.00  0.00           H  
ATOM   1829 HD23 LEU   108      69.977  59.426  40.357  1.00  0.00           H  
ATOM   1830  C   LEU   108      70.108  57.348  35.564  1.00  0.00           C  
ATOM   1831  O   LEU   108      69.635  57.920  34.596  1.00  0.00           O  
ATOM   1832  N   PHE   109      71.258  56.656  35.530  1.00  0.00           N  
ATOM   1833  H   PHE   109      71.577  56.218  36.382  1.00  0.00           H  
ATOM   1834  CA  PHE   109      72.073  56.574  34.304  1.00  0.00           C  
ATOM   1835  HA  PHE   109      72.263  57.589  33.953  1.00  0.00           H  
ATOM   1836  CB  PHE   109      73.425  55.905  34.612  1.00  0.00           C  
ATOM   1837  HB2 PHE   109      73.251  54.970  35.145  1.00  0.00           H  
ATOM   1838  HB3 PHE   109      73.899  55.610  33.676  1.00  0.00           H  
ATOM   1839  CG  PHE   109      74.484  56.791  35.329  1.00  0.00           C  
ATOM   1840  CD1 PHE   109      75.187  57.798  34.582  1.00  0.00           C  
ATOM   1841  HD1 PHE   109      75.026  57.890  33.518  1.00  0.00           H  
ATOM   1842  CE1 PHE   109      76.097  58.588  35.223  1.00  0.00           C  
ATOM   1843  HE1 PHE   109      76.618  59.311  34.613  1.00  0.00           H  
ATOM   1844  CZ  PHE   109      76.412  58.421  36.570  1.00  0.00           C  
ATOM   1845  HZ  PHE   109      77.259  58.953  36.979  1.00  0.00           H  
ATOM   1846  CE2 PHE   109      75.801  57.365  37.359  1.00  0.00           C  
ATOM   1847  HE2 PHE   109      76.024  57.115  38.385  1.00  0.00           H  
ATOM   1848  CD2 PHE   109      74.848  56.557  36.755  1.00  0.00           C  
ATOM   1849  HD2 PHE   109      74.262  55.801  37.256  1.00  0.00           H  
ATOM   1850  C   PHE   109      71.366  55.838  33.097  1.00  0.00           C  
ATOM   1851  O   PHE   109      71.777  56.029  31.912  1.00  0.00           O  
ATOM   1852  N   ARG   110      70.232  55.135  33.359  1.00  0.00           N  
ATOM   1853  H   ARG   110      69.846  55.107  34.292  1.00  0.00           H  
ATOM   1854  CA  ARG   110      69.387  54.538  32.397  1.00  0.00           C  
ATOM   1855  HA  ARG   110      69.972  53.848  31.789  1.00  0.00           H  
ATOM   1856  CB  ARG   110      68.250  53.742  33.087  1.00  0.00           C  
ATOM   1857  HB2 ARG   110      68.761  53.171  33.863  1.00  0.00           H  
ATOM   1858  HB3 ARG   110      67.609  54.456  33.604  1.00  0.00           H  
ATOM   1859  CG  ARG   110      67.410  52.846  32.178  1.00  0.00           C  
ATOM   1860  HG2 ARG   110      66.899  53.446  31.425  1.00  0.00           H  
ATOM   1861  HG3 ARG   110      68.051  52.165  31.619  1.00  0.00           H  
ATOM   1862  CD  ARG   110      66.517  52.088  33.200  1.00  0.00           C  
ATOM   1863  HD2 ARG   110      66.928  52.061  34.209  1.00  0.00           H  
ATOM   1864  HD3 ARG   110      65.572  52.631  33.161  1.00  0.00           H  
ATOM   1865  NE  ARG   110      66.297  50.765  32.712  1.00  0.00           N  
ATOM   1866  HE  ARG   110      67.163  50.326  32.434  1.00  0.00           H  
ATOM   1867  CZ  ARG   110      65.229  50.055  32.742  1.00  0.00           C  
ATOM   1868  NH1 ARG   110      64.068  50.538  33.046  1.00  0.00           N  
ATOM   1869 HH11 ARG   110      63.952  51.450  33.464  1.00  0.00           H  
ATOM   1870 HH12 ARG   110      63.345  49.879  32.792  1.00  0.00           H  
ATOM   1871  NH2 ARG   110      65.272  48.882  32.259  1.00  0.00           N  
ATOM   1872 HH21 ARG   110      66.129  48.478  31.910  1.00  0.00           H  
ATOM   1873 HH22 ARG   110      64.383  48.428  32.108  1.00  0.00           H  
ATOM   1874  C   ARG   110      68.781  55.548  31.395  1.00  0.00           C  
ATOM   1875  O   ARG   110      68.308  55.175  30.357  1.00  0.00           O  
ATOM   1876  N   LEU   111      68.876  56.883  31.644  1.00  0.00           N  
ATOM   1877  H   LEU   111      69.000  57.129  32.615  1.00  0.00           H  
ATOM   1878  CA  LEU   111      68.633  58.014  30.713  1.00  0.00           C  
ATOM   1879  HA  LEU   111      67.668  57.939  30.211  1.00  0.00           H  
ATOM   1880  CB  LEU   111      68.675  59.225  31.695  1.00  0.00           C  
ATOM   1881  HB2 LEU   111      67.895  59.056  32.438  1.00  0.00           H  
ATOM   1882  HB3 LEU   111      69.596  59.489  32.215  1.00  0.00           H  
ATOM   1883  CG  LEU   111      68.338  60.523  30.854  1.00  0.00           C  
ATOM   1884  HG  LEU   111      69.143  60.867  30.205  1.00  0.00           H  
ATOM   1885  CD1 LEU   111      66.987  60.492  30.132  1.00  0.00           C  
ATOM   1886 HD11 LEU   111      66.160  60.365  30.830  1.00  0.00           H  
ATOM   1887 HD12 LEU   111      66.794  61.512  29.799  1.00  0.00           H  
ATOM   1888 HD13 LEU   111      66.780  59.761  29.351  1.00  0.00           H  
ATOM   1889  CD2 LEU   111      68.344  61.757  31.725  1.00  0.00           C  
ATOM   1890 HD21 LEU   111      69.320  61.830  32.204  1.00  0.00           H  
ATOM   1891 HD22 LEU   111      68.208  62.662  31.132  1.00  0.00           H  
ATOM   1892 HD23 LEU   111      67.488  61.688  32.397  1.00  0.00           H  
ATOM   1893  C   LEU   111      69.636  58.063  29.621  1.00  0.00           C  
ATOM   1894  O   LEU   111      69.312  58.300  28.441  1.00  0.00           O  
ATOM   1895  N   VAL   112      70.927  57.901  29.993  1.00  0.00           N  
ATOM   1896  H   VAL   112      71.058  57.546  30.929  1.00  0.00           H  
ATOM   1897  CA  VAL   112      72.147  57.760  29.130  1.00  0.00           C  
ATOM   1898  HA  VAL   112      72.137  58.736  28.644  1.00  0.00           H  
ATOM   1899  CB  VAL   112      73.462  57.699  29.900  1.00  0.00           C  
ATOM   1900  HB  VAL   112      73.603  56.665  30.213  1.00  0.00           H  
ATOM   1901  CG1 VAL   112      74.591  58.041  28.985  1.00  0.00           C  
ATOM   1902 HG11 VAL   112      74.323  59.049  28.666  1.00  0.00           H  
ATOM   1903 HG12 VAL   112      75.541  58.077  29.518  1.00  0.00           H  
ATOM   1904 HG13 VAL   112      74.696  57.332  28.164  1.00  0.00           H  
ATOM   1905  CG2 VAL   112      73.531  58.713  31.055  1.00  0.00           C  
ATOM   1906 HG21 VAL   112      72.716  58.506  31.749  1.00  0.00           H  
ATOM   1907 HG22 VAL   112      74.427  58.548  31.653  1.00  0.00           H  
ATOM   1908 HG23 VAL   112      73.556  59.746  30.707  1.00  0.00           H  
ATOM   1909  C   VAL   112      71.972  56.785  28.009  1.00  0.00           C  
ATOM   1910  O   VAL   112      72.309  57.069  26.878  1.00  0.00           O  
ATOM   1911  N   THR   113      71.191  55.761  28.290  1.00  0.00           N  
ATOM   1912  H   THR   113      70.972  55.589  29.261  1.00  0.00           H  
ATOM   1913  CA  THR   113      70.744  54.681  27.323  1.00  0.00           C  
ATOM   1914  HA  THR   113      71.651  54.148  27.041  1.00  0.00           H  
ATOM   1915  CB  THR   113      69.833  53.612  28.029  1.00  0.00           C  
ATOM   1916  HB  THR   113      68.814  53.997  28.068  1.00  0.00           H  
ATOM   1917  CG2 THR   113      69.612  52.422  27.132  1.00  0.00           C  
ATOM   1918 HG21 THR   113      70.536  51.986  26.753  1.00  0.00           H  
ATOM   1919 HG22 THR   113      69.308  51.538  27.693  1.00  0.00           H  
ATOM   1920 HG23 THR   113      68.908  52.707  26.351  1.00  0.00           H  
ATOM   1921  OG1 THR   113      70.459  53.287  29.262  1.00  0.00           O  
ATOM   1922  HG1 THR   113      70.081  52.533  29.720  1.00  0.00           H  
ATOM   1923  C   THR   113      70.178  55.243  26.026  1.00  0.00           C  
ATOM   1924  O   THR   113      70.306  54.610  24.979  1.00  0.00           O  
ATOM   1925  N   ALA   114      69.357  56.287  26.036  1.00  0.00           N  
ATOM   1926  H   ALA   114      69.364  56.764  26.926  1.00  0.00           H  
ATOM   1927  CA  ALA   114      68.667  56.916  24.960  1.00  0.00           C  
ATOM   1928  HA  ALA   114      68.944  56.345  24.073  1.00  0.00           H  
ATOM   1929  CB  ALA   114      67.118  56.733  25.111  1.00  0.00           C  
ATOM   1930  HB1 ALA   114      66.869  57.171  26.077  1.00  0.00           H  
ATOM   1931  HB2 ALA   114      66.490  57.220  24.365  1.00  0.00           H  
ATOM   1932  HB3 ALA   114      66.884  55.669  25.164  1.00  0.00           H  
ATOM   1933  C   ALA   114      68.961  58.436  24.763  1.00  0.00           C  
ATOM   1934  O   ALA   114      68.535  59.024  23.798  1.00  0.00           O  
ATOM   1935  N   VAL   115      69.817  58.998  25.720  1.00  0.00           N  
ATOM   1936  H   VAL   115      70.043  58.466  26.548  1.00  0.00           H  
ATOM   1937  CA  VAL   115      70.184  60.452  25.804  1.00  0.00           C  
ATOM   1938  HA  VAL   115      70.070  60.859  24.799  1.00  0.00           H  
ATOM   1939  CB  VAL   115      69.294  61.277  26.788  1.00  0.00           C  
ATOM   1940  HB  VAL   115      69.540  61.114  27.837  1.00  0.00           H  
ATOM   1941  CG1 VAL   115      69.456  62.725  26.500  1.00  0.00           C  
ATOM   1942 HG11 VAL   115      69.152  62.937  25.474  1.00  0.00           H  
ATOM   1943 HG12 VAL   115      68.821  63.291  27.182  1.00  0.00           H  
ATOM   1944 HG13 VAL   115      70.504  63.006  26.605  1.00  0.00           H  
ATOM   1945  CG2 VAL   115      67.830  60.930  26.593  1.00  0.00           C  
ATOM   1946 HG21 VAL   115      67.523  59.911  26.828  1.00  0.00           H  
ATOM   1947 HG22 VAL   115      67.279  61.644  27.205  1.00  0.00           H  
ATOM   1948 HG23 VAL   115      67.638  61.151  25.543  1.00  0.00           H  
ATOM   1949  C   VAL   115      71.700  60.640  26.102  1.00  0.00           C  
ATOM   1950  O   VAL   115      72.177  60.750  27.255  1.00  0.00           O  
ATOM   1951  N   PRO   116      72.613  60.709  25.011  1.00  0.00           N  
ATOM   1952  CD  PRO   116      72.317  60.243  23.640  1.00  0.00           C  
ATOM   1953  HD2 PRO   116      71.982  61.121  23.088  1.00  0.00           H  
ATOM   1954  HD3 PRO   116      71.551  59.472  23.723  1.00  0.00           H  
ATOM   1955  CG  PRO   116      73.631  59.650  23.240  1.00  0.00           C  
ATOM   1956  HG2 PRO   116      73.798  59.626  22.163  1.00  0.00           H  
ATOM   1957  HG3 PRO   116      73.776  58.630  23.597  1.00  0.00           H  
ATOM   1958  CB  PRO   116      74.753  60.385  23.948  1.00  0.00           C  
ATOM   1959  HB2 PRO   116      75.242  61.099  23.285  1.00  0.00           H  
ATOM   1960  HB3 PRO   116      75.449  59.639  24.331  1.00  0.00           H  
ATOM   1961  CA  PRO   116      74.059  60.925  25.145  1.00  0.00           C  
ATOM   1962  HA  PRO   116      74.484  60.410  26.007  1.00  0.00           H  
ATOM   1963  C   PRO   116      74.301  62.374  25.340  1.00  0.00           C  
ATOM   1964  O   PRO   116      75.106  62.800  26.251  1.00  0.00           O  
ATOM   1965  OXT PRO   116      73.651  63.168  24.633  1.00  0.00           O  
TER    1966      PRO   116 
ATOM   1966  N   GLY   117      98.891  76.770  16.599  1.00  0.00           N  
ATOM   1967  H1  GLY   117      98.395  76.275  15.872  1.00  0.00           H  
ATOM   1968  H2  GLY   117      98.660  77.751  16.543  1.00  0.00           H  
ATOM   1969  H3  GLY   117      98.621  76.398  17.499  1.00  0.00           H  
ATOM   1970  CA  GLY   117     100.280  76.680  16.326  1.00  0.00           C  
ATOM   1971  HA2 GLY   117     100.532  76.846  15.279  1.00  0.00           H  
ATOM   1972  HA3 GLY   117     100.930  77.288  16.956  1.00  0.00           H  
ATOM   1973  C   GLY   117     100.792  75.294  16.681  1.00  0.00           C  
ATOM   1974  O   GLY   117      99.976  74.445  17.028  1.00  0.00           O  
ATOM   1975  N   SER   118     102.105  75.054  16.473  1.00  0.00           N  
ATOM   1976  H   SER   118     102.728  75.781  16.151  1.00  0.00           H  
ATOM   1977  CA  SER   118     102.696  73.777  16.726  1.00  0.00           C  
ATOM   1978  HA  SER   118     102.437  73.095  15.916  1.00  0.00           H  
ATOM   1979  CB  SER   118     104.165  73.967  16.769  1.00  0.00           C  
ATOM   1980  HB2 SER   118     104.559  74.408  15.854  1.00  0.00           H  
ATOM   1981  HB3 SER   118     104.357  74.683  17.568  1.00  0.00           H  
ATOM   1982  OG  SER   118     104.853  72.847  16.961  1.00  0.00           O  
ATOM   1983  HG  SER   118     105.544  72.843  16.293  1.00  0.00           H  
ATOM   1984  C   SER   118     102.334  73.044  18.014  1.00  0.00           C  
ATOM   1985  O   SER   118     102.016  71.858  18.005  1.00  0.00           O  
ATOM   1986  N   MET   119     102.261  73.796  19.119  1.00  0.00           N  
ATOM   1987  H   MET   119     102.463  74.785  19.088  1.00  0.00           H  
ATOM   1988  CA  MET   119     101.781  73.251  20.406  1.00  0.00           C  
ATOM   1989  HA  MET   119     102.524  72.497  20.666  1.00  0.00           H  
ATOM   1990  CB  MET   119     101.742  74.296  21.489  1.00  0.00           C  
ATOM   1991  HB2 MET   119     102.716  74.783  21.448  1.00  0.00           H  
ATOM   1992  HB3 MET   119     100.929  74.984  21.258  1.00  0.00           H  
ATOM   1993  CG  MET   119     101.324  73.842  22.915  1.00  0.00           C  
ATOM   1994  HG2 MET   119     100.341  73.375  22.971  1.00  0.00           H  
ATOM   1995  HG3 MET   119     102.086  73.225  23.390  1.00  0.00           H  
ATOM   1996  SD  MET   119     101.174  75.282  23.996  1.00  0.00           S  
ATOM   1997  CE  MET   119     100.282  74.538  25.390  1.00  0.00           C  
ATOM   1998  HE1 MET   119     100.804  73.697  25.846  1.00  0.00           H  
ATOM   1999  HE2 MET   119     100.254  75.284  26.185  1.00  0.00           H  
ATOM   2000  HE3 MET   119      99.249  74.319  25.122  1.00  0.00           H  
ATOM   2001  C   MET   119     100.500  72.374  20.309  1.00  0.00           C  
ATOM   2002  O   MET   119     100.497  71.221  20.767  1.00  0.00           O  
ATOM   2003  N   TYR   120      99.467  72.914  19.689  1.00  0.00           N  
ATOM   2004  H   TYR   120      99.569  73.852  19.326  1.00  0.00           H  
ATOM   2005  CA  TYR   120      98.119  72.271  19.528  1.00  0.00           C  
ATOM   2006  HA  TYR   120      97.719  72.145  20.534  1.00  0.00           H  
ATOM   2007  CB  TYR   120      97.185  73.139  18.686  1.00  0.00           C  
ATOM   2008  HB2 TYR   120      97.190  74.133  19.133  1.00  0.00           H  
ATOM   2009  HB3 TYR   120      97.697  73.265  17.732  1.00  0.00           H  
ATOM   2010  CG  TYR   120      95.729  72.595  18.502  1.00  0.00           C  
ATOM   2011  CD1 TYR   120      95.295  71.970  17.319  1.00  0.00           C  
ATOM   2012  HD1 TYR   120      95.936  71.861  16.456  1.00  0.00           H  
ATOM   2013  CE1 TYR   120      93.987  71.396  17.304  1.00  0.00           C  
ATOM   2014  HE1 TYR   120      93.646  70.895  16.410  1.00  0.00           H  
ATOM   2015  CZ  TYR   120      93.130  71.567  18.374  1.00  0.00           C  
ATOM   2016  OH  TYR   120      91.890  71.164  18.321  1.00  0.00           O  
ATOM   2017  HH  TYR   120      91.654  70.895  19.212  1.00  0.00           H  
ATOM   2018  CE2 TYR   120      93.497  72.351  19.564  1.00  0.00           C  
ATOM   2019  HE2 TYR   120      92.862  72.388  20.436  1.00  0.00           H  
ATOM   2020  CD2 TYR   120      94.864  72.693  19.608  1.00  0.00           C  
ATOM   2021  HD2 TYR   120      95.175  73.126  20.548  1.00  0.00           H  
ATOM   2022  C   TYR   120      98.368  70.903  18.940  1.00  0.00           C  
ATOM   2023  O   TYR   120      97.951  69.939  19.598  1.00  0.00           O  
ATOM   2024  N   LEU   121      98.983  70.864  17.718  1.00  0.00           N  
ATOM   2025  H   LEU   121      99.266  71.727  17.276  1.00  0.00           H  
ATOM   2026  CA  LEU   121      99.327  69.651  17.008  1.00  0.00           C  
ATOM   2027  HA  LEU   121      98.406  69.133  16.741  1.00  0.00           H  
ATOM   2028  CB  LEU   121     100.051  70.025  15.640  1.00  0.00           C  
ATOM   2029  HB2 LEU   121      99.416  70.586  14.954  1.00  0.00           H  
ATOM   2030  HB3 LEU   121     100.972  70.521  15.946  1.00  0.00           H  
ATOM   2031  CG  LEU   121     100.445  68.634  14.939  1.00  0.00           C  
ATOM   2032  HG  LEU   121     101.214  68.140  15.533  1.00  0.00           H  
ATOM   2033  CD1 LEU   121      99.253  67.747  14.511  1.00  0.00           C  
ATOM   2034 HD11 LEU   121      98.574  68.331  13.889  1.00  0.00           H  
ATOM   2035 HD12 LEU   121      99.703  66.908  13.980  1.00  0.00           H  
ATOM   2036 HD13 LEU   121      98.638  67.420  15.349  1.00  0.00           H  
ATOM   2037  CD2 LEU   121     101.128  69.069  13.623  1.00  0.00           C  
ATOM   2038 HD21 LEU   121     101.979  69.680  13.926  1.00  0.00           H  
ATOM   2039 HD22 LEU   121     101.551  68.146  13.227  1.00  0.00           H  
ATOM   2040 HD23 LEU   121     100.469  69.536  12.891  1.00  0.00           H  
ATOM   2041  C   LEU   121     100.206  68.731  17.853  1.00  0.00           C  
ATOM   2042  O   LEU   121      99.808  67.565  18.062  1.00  0.00           O  
ATOM   2043  N   ARG   122     101.286  69.179  18.402  1.00  0.00           N  
ATOM   2044  H   ARG   122     101.455  70.175  18.398  1.00  0.00           H  
ATOM   2045  CA  ARG   122     102.104  68.232  19.186  1.00  0.00           C  
ATOM   2046  HA  ARG   122     102.360  67.384  18.550  1.00  0.00           H  
ATOM   2047  CB  ARG   122     103.379  68.978  19.524  1.00  0.00           C  
ATOM   2048  HB2 ARG   122     103.003  69.928  19.902  1.00  0.00           H  
ATOM   2049  HB3 ARG   122     103.837  68.418  20.340  1.00  0.00           H  
ATOM   2050  CG  ARG   122     104.411  69.072  18.371  1.00  0.00           C  
ATOM   2051  HG2 ARG   122     103.963  69.553  17.501  1.00  0.00           H  
ATOM   2052  HG3 ARG   122     105.312  69.575  18.724  1.00  0.00           H  
ATOM   2053  CD  ARG   122     104.826  67.648  17.829  1.00  0.00           C  
ATOM   2054  HD2 ARG   122     105.896  67.715  17.632  1.00  0.00           H  
ATOM   2055  HD3 ARG   122     104.660  66.962  18.659  1.00  0.00           H  
ATOM   2056  NE  ARG   122     104.069  67.239  16.689  1.00  0.00           N  
ATOM   2057  HE  ARG   122     103.171  66.827  16.900  1.00  0.00           H  
ATOM   2058  CZ  ARG   122     104.454  67.351  15.465  1.00  0.00           C  
ATOM   2059  NH1 ARG   122     105.507  67.854  15.077  1.00  0.00           N  
ATOM   2060 HH11 ARG   122     106.151  68.287  15.723  1.00  0.00           H  
ATOM   2061 HH12 ARG   122     105.644  67.807  14.077  1.00  0.00           H  
ATOM   2062  NH2 ARG   122     103.735  66.847  14.539  1.00  0.00           N  
ATOM   2063 HH21 ARG   122     102.894  66.355  14.805  1.00  0.00           H  
ATOM   2064 HH22 ARG   122     104.207  66.433  13.748  1.00  0.00           H  
ATOM   2065  C   ARG   122     101.436  67.581  20.392  1.00  0.00           C  
ATOM   2066  O   ARG   122     101.659  66.388  20.739  1.00  0.00           O  
ATOM   2067  N   ILE   123     100.516  68.270  21.057  1.00  0.00           N  
ATOM   2068  H   ILE   123     100.402  69.209  20.703  1.00  0.00           H  
ATOM   2069  CA  ILE   123      99.677  67.760  22.177  1.00  0.00           C  
ATOM   2070  HA  ILE   123     100.337  67.198  22.838  1.00  0.00           H  
ATOM   2071  CB  ILE   123      99.083  68.876  23.017  1.00  0.00           C  
ATOM   2072  HB  ILE   123      98.480  69.570  22.433  1.00  0.00           H  
ATOM   2073  CG2 ILE   123      98.091  68.218  23.977  1.00  0.00           C  
ATOM   2074 HG21 ILE   123      98.567  67.432  24.562  1.00  0.00           H  
ATOM   2075 HG22 ILE   123      97.673  69.034  24.568  1.00  0.00           H  
ATOM   2076 HG23 ILE   123      97.254  67.773  23.438  1.00  0.00           H  
ATOM   2077  CG1 ILE   123     100.158  69.582  23.859  1.00  0.00           C  
ATOM   2078 HG12 ILE   123     100.727  68.814  24.384  1.00  0.00           H  
ATOM   2079 HG13 ILE   123     100.904  70.029  23.201  1.00  0.00           H  
ATOM   2080  CD1 ILE   123      99.718  70.532  24.946  1.00  0.00           C  
ATOM   2081 HD11 ILE   123      99.044  70.100  25.686  1.00  0.00           H  
ATOM   2082 HD12 ILE   123     100.611  70.945  25.415  1.00  0.00           H  
ATOM   2083 HD13 ILE   123      99.276  71.386  24.434  1.00  0.00           H  
ATOM   2084  C   ILE   123      98.667  66.722  21.659  1.00  0.00           C  
ATOM   2085  O   ILE   123      98.396  65.719  22.285  1.00  0.00           O  
ATOM   2086  N   THR   124      97.933  67.055  20.585  1.00  0.00           N  
ATOM   2087  H   THR   124      98.038  68.003  20.252  1.00  0.00           H  
ATOM   2088  CA  THR   124      97.141  66.115  19.827  1.00  0.00           C  
ATOM   2089  HA  THR   124      96.274  65.831  20.424  1.00  0.00           H  
ATOM   2090  CB  THR   124      96.609  66.694  18.490  1.00  0.00           C  
ATOM   2091  HB  THR   124      97.042  67.665  18.249  1.00  0.00           H  
ATOM   2092  CG2 THR   124      96.843  65.941  17.193  1.00  0.00           C  
ATOM   2093 HG21 THR   124      96.451  64.927  17.265  1.00  0.00           H  
ATOM   2094 HG22 THR   124      96.256  66.338  16.364  1.00  0.00           H  
ATOM   2095 HG23 THR   124      97.880  65.808  16.886  1.00  0.00           H  
ATOM   2096  OG1 THR   124      95.231  66.983  18.589  1.00  0.00           O  
ATOM   2097  HG1 THR   124      94.779  66.142  18.691  1.00  0.00           H  
ATOM   2098  C   THR   124      97.899  64.769  19.501  1.00  0.00           C  
ATOM   2099  O   THR   124      97.259  63.692  19.615  1.00  0.00           O  
ATOM   2100  N   ASN   125      99.190  64.782  19.221  1.00  0.00           N  
ATOM   2101  H   ASN   125      99.578  65.646  18.871  1.00  0.00           H  
ATOM   2102  CA  ASN   125      99.986  63.611  18.859  1.00  0.00           C  
ATOM   2103  HA  ASN   125      99.436  62.904  18.238  1.00  0.00           H  
ATOM   2104  CB  ASN   125     101.242  64.037  18.097  1.00  0.00           C  
ATOM   2105  HB2 ASN   125     101.647  64.774  18.791  1.00  0.00           H  
ATOM   2106  HB3 ASN   125     101.948  63.234  17.887  1.00  0.00           H  
ATOM   2107  CG  ASN   125     101.008  64.666  16.737  1.00  0.00           C  
ATOM   2108  OD1 ASN   125     101.788  65.557  16.354  1.00  0.00           O  
ATOM   2109  ND2 ASN   125     100.033  64.342  15.980  1.00  0.00           N  
ATOM   2110 HD21 ASN   125      99.959  64.899  15.140  1.00  0.00           H  
ATOM   2111 HD22 ASN   125      99.347  63.681  16.317  1.00  0.00           H  
ATOM   2112  C   ASN   125     100.299  62.747  20.067  1.00  0.00           C  
ATOM   2113  O   ASN   125     100.741  61.640  19.881  1.00  0.00           O  
ATOM   2114  N   ILE   126      99.993  63.289  21.258  1.00  0.00           N  
ATOM   2115  H   ILE   126      99.493  64.166  21.238  1.00  0.00           H  
ATOM   2116  CA  ILE   126     100.039  62.642  22.534  1.00  0.00           C  
ATOM   2117  HA  ILE   126     100.728  61.832  22.770  1.00  0.00           H  
ATOM   2118  CB  ILE   126     100.564  63.653  23.626  1.00  0.00           C  
ATOM   2119  HB  ILE   126      99.939  64.544  23.682  1.00  0.00           H  
ATOM   2120  CG2 ILE   126     100.430  63.007  25.024  1.00  0.00           C  
ATOM   2121 HG21 ILE   126     101.013  62.085  25.035  1.00  0.00           H  
ATOM   2122 HG22 ILE   126     100.816  63.685  25.785  1.00  0.00           H  
ATOM   2123 HG23 ILE   126      99.414  62.748  25.321  1.00  0.00           H  
ATOM   2124  CG1 ILE   126     102.043  63.969  23.402  1.00  0.00           C  
ATOM   2125 HG12 ILE   126     102.688  63.117  23.616  1.00  0.00           H  
ATOM   2126 HG13 ILE   126     102.044  64.151  22.327  1.00  0.00           H  
ATOM   2127  CD1 ILE   126     102.584  65.138  24.126  1.00  0.00           C  
ATOM   2128 HD11 ILE   126     102.592  64.823  25.170  1.00  0.00           H  
ATOM   2129 HD12 ILE   126     103.613  65.387  23.867  1.00  0.00           H  
ATOM   2130 HD13 ILE   126     101.915  65.995  24.048  1.00  0.00           H  
ATOM   2131  C   ILE   126      98.593  62.146  22.872  1.00  0.00           C  
ATOM   2132  O   ILE   126      98.329  60.936  22.869  1.00  0.00           O  
ATOM   2133  N   VAL   127      97.704  63.071  23.109  1.00  0.00           N  
ATOM   2134  H   VAL   127      98.056  64.011  22.995  1.00  0.00           H  
ATOM   2135  CA  VAL   127      96.354  62.771  23.319  1.00  0.00           C  
ATOM   2136  HA  VAL   127      96.285  62.446  24.357  1.00  0.00           H  
ATOM   2137  CB  VAL   127      95.494  64.091  23.391  1.00  0.00           C  
ATOM   2138  HB  VAL   127      95.456  64.626  22.442  1.00  0.00           H  
ATOM   2139  CG1 VAL   127      94.001  63.981  23.807  1.00  0.00           C  
ATOM   2140 HG11 VAL   127      93.936  63.563  24.811  1.00  0.00           H  
ATOM   2141 HG12 VAL   127      93.489  64.943  23.777  1.00  0.00           H  
ATOM   2142 HG13 VAL   127      93.521  63.312  23.092  1.00  0.00           H  
ATOM   2143  CG2 VAL   127      96.090  65.081  24.488  1.00  0.00           C  
ATOM   2144 HG21 VAL   127      97.133  65.261  24.229  1.00  0.00           H  
ATOM   2145 HG22 VAL   127      95.559  66.033  24.502  1.00  0.00           H  
ATOM   2146 HG23 VAL   127      95.977  64.700  25.503  1.00  0.00           H  
ATOM   2147  C   VAL   127      95.596  61.811  22.458  1.00  0.00           C  
ATOM   2148  O   VAL   127      94.891  60.951  22.984  1.00  0.00           O  
ATOM   2149  N   GLU   128      95.624  61.839  21.177  1.00  0.00           N  
ATOM   2150  H   GLU   128      96.071  62.637  20.749  1.00  0.00           H  
ATOM   2151  CA  GLU   128      94.943  60.910  20.219  1.00  0.00           C  
ATOM   2152  HA  GLU   128      94.008  60.620  20.698  1.00  0.00           H  
ATOM   2153  CB  GLU   128      94.674  61.540  18.806  1.00  0.00           C  
ATOM   2154  HB2 GLU   128      95.569  61.999  18.386  1.00  0.00           H  
ATOM   2155  HB3 GLU   128      94.368  60.729  18.145  1.00  0.00           H  
ATOM   2156  CG  GLU   128      93.470  62.474  18.807  1.00  0.00           C  
ATOM   2157  HG2 GLU   128      93.241  62.587  17.747  1.00  0.00           H  
ATOM   2158  HG3 GLU   128      92.667  61.903  19.273  1.00  0.00           H  
ATOM   2159  CD  GLU   128      93.735  63.860  19.396  1.00  0.00           C  
ATOM   2160  OE1 GLU   128      93.605  63.995  20.666  1.00  0.00           O  
ATOM   2161  OE2 GLU   128      93.819  64.867  18.665  1.00  0.00           O  
ATOM   2162  C   GLU   128      95.822  59.662  19.995  1.00  0.00           C  
ATOM   2163  O   GLU   128      95.403  58.769  19.279  1.00  0.00           O  
ATOM   2164  N   SER   129      97.099  59.537  20.562  1.00  0.00           N  
ATOM   2165  H   SER   129      97.529  60.270  21.109  1.00  0.00           H  
ATOM   2166  CA  SER   129      97.823  58.287  20.452  1.00  0.00           C  
ATOM   2167  HA  SER   129      97.992  58.145  19.385  1.00  0.00           H  
ATOM   2168  CB  SER   129      99.276  58.412  20.904  1.00  0.00           C  
ATOM   2169  HB2 SER   129      99.832  57.556  20.523  1.00  0.00           H  
ATOM   2170  HB3 SER   129      99.622  59.372  20.520  1.00  0.00           H  
ATOM   2171  OG  SER   129      99.438  58.419  22.350  1.00  0.00           O  
ATOM   2172  HG  SER   129      99.160  59.257  22.728  1.00  0.00           H  
ATOM   2173  C   SER   129      97.056  57.060  20.997  1.00  0.00           C  
ATOM   2174  O   SER   129      96.420  57.074  22.067  1.00  0.00           O  
ATOM   2175  N   SER   130      97.197  55.925  20.354  1.00  0.00           N  
ATOM   2176  H   SER   130      97.770  55.898  19.523  1.00  0.00           H  
ATOM   2177  CA  SER   130      96.964  54.616  20.938  1.00  0.00           C  
ATOM   2178  HA  SER   130      95.988  54.588  21.421  1.00  0.00           H  
ATOM   2179  CB  SER   130      96.944  53.572  19.783  1.00  0.00           C  
ATOM   2180  HB2 SER   130      96.573  52.640  20.208  1.00  0.00           H  
ATOM   2181  HB3 SER   130      96.299  53.996  19.013  1.00  0.00           H  
ATOM   2182  OG  SER   130      98.176  53.530  19.099  1.00  0.00           O  
ATOM   2183  HG  SER   130      98.039  52.920  18.370  1.00  0.00           H  
ATOM   2184  C   SER   130      97.974  54.279  22.054  1.00  0.00           C  
ATOM   2185  O   SER   130      97.606  53.432  22.914  1.00  0.00           O  
ATOM   2186  N   PHE   131      99.172  54.941  22.201  1.00  0.00           N  
ATOM   2187  H   PHE   131      99.467  55.683  21.584  1.00  0.00           H  
ATOM   2188  CA  PHE   131      99.817  54.742  23.515  1.00  0.00           C  
ATOM   2189  HA  PHE   131      99.847  53.673  23.724  1.00  0.00           H  
ATOM   2190  CB  PHE   131     101.245  55.327  23.411  1.00  0.00           C  
ATOM   2191  HB2 PHE   131     101.741  55.054  22.480  1.00  0.00           H  
ATOM   2192  HB3 PHE   131     101.290  56.416  23.414  1.00  0.00           H  
ATOM   2193  CG  PHE   131     101.949  54.835  24.651  1.00  0.00           C  
ATOM   2194  CD1 PHE   131     102.639  53.553  24.760  1.00  0.00           C  
ATOM   2195  HD1 PHE   131     102.608  52.894  23.905  1.00  0.00           H  
ATOM   2196  CE1 PHE   131     103.327  53.157  25.907  1.00  0.00           C  
ATOM   2197  HE1 PHE   131     103.739  52.159  25.861  1.00  0.00           H  
ATOM   2198  CZ  PHE   131     103.342  53.947  27.055  1.00  0.00           C  
ATOM   2199  HZ  PHE   131     103.856  53.584  27.933  1.00  0.00           H  
ATOM   2200  CE2 PHE   131     102.625  55.196  27.003  1.00  0.00           C  
ATOM   2201  HE2 PHE   131     102.550  55.817  27.883  1.00  0.00           H  
ATOM   2202  CD2 PHE   131     101.888  55.563  25.863  1.00  0.00           C  
ATOM   2203  HD2 PHE   131     101.422  56.537  25.849  1.00  0.00           H  
ATOM   2204  C   PHE   131      99.000  55.396  24.649  1.00  0.00           C  
ATOM   2205  O   PHE   131      98.647  54.755  25.658  1.00  0.00           O  
ATOM   2206  N   PHE   132      98.633  56.657  24.627  1.00  0.00           N  
ATOM   2207  H   PHE   132      98.702  57.106  23.725  1.00  0.00           H  
ATOM   2208  CA  PHE   132      98.117  57.535  25.690  1.00  0.00           C  
ATOM   2209  HA  PHE   132      98.709  57.491  26.604  1.00  0.00           H  
ATOM   2210  CB  PHE   132      98.140  58.975  25.139  1.00  0.00           C  
ATOM   2211  HB2 PHE   132      99.143  59.296  24.859  1.00  0.00           H  
ATOM   2212  HB3 PHE   132      97.592  58.936  24.197  1.00  0.00           H  
ATOM   2213  CG  PHE   132      97.551  60.026  26.054  1.00  0.00           C  
ATOM   2214  CD1 PHE   132      98.521  60.764  26.781  1.00  0.00           C  
ATOM   2215  HD1 PHE   132      99.564  60.640  26.530  1.00  0.00           H  
ATOM   2216  CE1 PHE   132      98.053  61.886  27.519  1.00  0.00           C  
ATOM   2217  HE1 PHE   132      98.689  62.668  27.906  1.00  0.00           H  
ATOM   2218  CZ  PHE   132      96.664  62.205  27.588  1.00  0.00           C  
ATOM   2219  HZ  PHE   132      96.324  62.978  28.262  1.00  0.00           H  
ATOM   2220  CE2 PHE   132      95.705  61.439  26.824  1.00  0.00           C  
ATOM   2221  HE2 PHE   132      94.650  61.654  26.912  1.00  0.00           H  
ATOM   2222  CD2 PHE   132      96.150  60.313  26.101  1.00  0.00           C  
ATOM   2223  HD2 PHE   132      95.456  59.792  25.458  1.00  0.00           H  
ATOM   2224  C   PHE   132      96.761  57.047  26.213  1.00  0.00           C  
ATOM   2225  O   PHE   132      96.566  56.853  27.442  1.00  0.00           O  
ATOM   2226  N   THR   133      95.793  56.930  25.281  1.00  0.00           N  
ATOM   2227  H   THR   133      96.057  57.119  24.325  1.00  0.00           H  
ATOM   2228  CA  THR   133      94.450  56.544  25.531  1.00  0.00           C  
ATOM   2229  HA  THR   133      94.028  57.241  26.255  1.00  0.00           H  
ATOM   2230  CB  THR   133      93.642  56.573  24.170  1.00  0.00           C  
ATOM   2231  HB  THR   133      92.656  56.144  24.346  1.00  0.00           H  
ATOM   2232  CG2 THR   133      93.264  58.023  23.696  1.00  0.00           C  
ATOM   2233 HG21 THR   133      94.121  58.602  23.351  1.00  0.00           H  
ATOM   2234 HG22 THR   133      92.538  57.841  22.903  1.00  0.00           H  
ATOM   2235 HG23 THR   133      92.720  58.518  24.500  1.00  0.00           H  
ATOM   2236  OG1 THR   133      94.327  55.885  23.090  1.00  0.00           O  
ATOM   2237  HG1 THR   133      95.052  56.425  22.769  1.00  0.00           H  
ATOM   2238  C   THR   133      94.419  55.101  26.120  1.00  0.00           C  
ATOM   2239  O   THR   133      93.682  54.874  27.057  1.00  0.00           O  
ATOM   2240  N   LYS   134      95.266  54.202  25.729  1.00  0.00           N  
ATOM   2241  H   LYS   134      95.778  54.447  24.893  1.00  0.00           H  
ATOM   2242  CA  LYS   134      95.367  52.876  26.239  1.00  0.00           C  
ATOM   2243  HA  LYS   134      94.358  52.495  26.401  1.00  0.00           H  
ATOM   2244  CB  LYS   134      96.120  52.046  25.212  1.00  0.00           C  
ATOM   2245  HB2 LYS   134      95.720  52.195  24.209  1.00  0.00           H  
ATOM   2246  HB3 LYS   134      97.176  52.314  25.172  1.00  0.00           H  
ATOM   2247  CG  LYS   134      96.111  50.547  25.556  1.00  0.00           C  
ATOM   2248  HG2 LYS   134      96.700  50.429  26.465  1.00  0.00           H  
ATOM   2249  HG3 LYS   134      95.092  50.247  25.801  1.00  0.00           H  
ATOM   2250  CD  LYS   134      96.726  49.729  24.423  1.00  0.00           C  
ATOM   2251  HD2 LYS   134      96.685  48.667  24.668  1.00  0.00           H  
ATOM   2252  HD3 LYS   134      95.987  49.839  23.629  1.00  0.00           H  
ATOM   2253  CE  LYS   134      98.131  50.147  23.867  1.00  0.00           C  
ATOM   2254  HE2 LYS   134      98.370  49.521  23.008  1.00  0.00           H  
ATOM   2255  HE3 LYS   134      98.117  51.194  23.562  1.00  0.00           H  
ATOM   2256  NZ  LYS   134      99.123  50.060  24.971  1.00  0.00           N  
ATOM   2257  HZ1 LYS   134      99.057  49.159  25.423  1.00  0.00           H  
ATOM   2258  HZ2 LYS   134     100.094  50.192  24.727  1.00  0.00           H  
ATOM   2259  HZ3 LYS   134      98.929  50.715  25.714  1.00  0.00           H  
ATOM   2260  C   LYS   134      95.979  52.826  27.594  1.00  0.00           C  
ATOM   2261  O   LYS   134      95.446  52.147  28.473  1.00  0.00           O  
ATOM   2262  N   PHE   135      97.011  53.600  27.874  1.00  0.00           N  
ATOM   2263  H   PHE   135      97.307  54.103  27.050  1.00  0.00           H  
ATOM   2264  CA  PHE   135      97.624  53.763  29.186  1.00  0.00           C  
ATOM   2265  HA  PHE   135      97.979  52.796  29.542  1.00  0.00           H  
ATOM   2266  CB  PHE   135      98.793  54.749  29.116  1.00  0.00           C  
ATOM   2267  HB2 PHE   135      99.574  54.394  28.444  1.00  0.00           H  
ATOM   2268  HB3 PHE   135      98.562  55.709  28.654  1.00  0.00           H  
ATOM   2269  CG  PHE   135      99.481  55.238  30.431  1.00  0.00           C  
ATOM   2270  CD1 PHE   135     100.278  54.307  31.132  1.00  0.00           C  
ATOM   2271  HD1 PHE   135     100.361  53.288  30.782  1.00  0.00           H  
ATOM   2272  CE1 PHE   135     100.872  54.726  32.291  1.00  0.00           C  
ATOM   2273  HE1 PHE   135     101.494  54.050  32.860  1.00  0.00           H  
ATOM   2274  CZ  PHE   135     100.677  56.049  32.734  1.00  0.00           C  
ATOM   2275  HZ  PHE   135     101.071  56.263  33.716  1.00  0.00           H  
ATOM   2276  CE2 PHE   135      99.900  56.968  32.034  1.00  0.00           C  
ATOM   2277  HE2 PHE   135      99.717  57.968  32.398  1.00  0.00           H  
ATOM   2278  CD2 PHE   135      99.342  56.628  30.809  1.00  0.00           C  
ATOM   2279  HD2 PHE   135      98.718  57.326  30.271  1.00  0.00           H  
ATOM   2280  C   PHE   135      96.615  54.238  30.206  1.00  0.00           C  
ATOM   2281  O   PHE   135      96.457  53.638  31.297  1.00  0.00           O  
ATOM   2282  N   ILE   136      95.803  55.239  29.964  1.00  0.00           N  
ATOM   2283  H   ILE   136      95.987  55.726  29.099  1.00  0.00           H  
ATOM   2284  CA  ILE   136      94.787  55.764  30.940  1.00  0.00           C  
ATOM   2285  HA  ILE   136      95.321  55.857  31.885  1.00  0.00           H  
ATOM   2286  CB  ILE   136      94.134  57.158  30.579  1.00  0.00           C  
ATOM   2287  HB  ILE   136      93.400  57.365  31.358  1.00  0.00           H  
ATOM   2288  CG2 ILE   136      95.209  58.259  30.740  1.00  0.00           C  
ATOM   2289 HG21 ILE   136      95.814  58.389  29.843  1.00  0.00           H  
ATOM   2290 HG22 ILE   136      94.740  59.222  30.940  1.00  0.00           H  
ATOM   2291 HG23 ILE   136      95.843  58.020  31.594  1.00  0.00           H  
ATOM   2292  CG1 ILE   136      93.394  57.208  29.213  1.00  0.00           C  
ATOM   2293 HG12 ILE   136      94.077  57.196  28.363  1.00  0.00           H  
ATOM   2294 HG13 ILE   136      92.851  56.282  29.026  1.00  0.00           H  
ATOM   2295  CD1 ILE   136      92.558  58.502  29.020  1.00  0.00           C  
ATOM   2296 HD11 ILE   136      93.127  59.416  28.851  1.00  0.00           H  
ATOM   2297 HD12 ILE   136      91.953  58.331  28.129  1.00  0.00           H  
ATOM   2298 HD13 ILE   136      91.857  58.596  29.850  1.00  0.00           H  
ATOM   2299  C   ILE   136      93.696  54.729  31.228  1.00  0.00           C  
ATOM   2300  O   ILE   136      93.157  54.624  32.327  1.00  0.00           O  
ATOM   2301  N   ILE   137      93.388  53.842  30.316  1.00  0.00           N  
ATOM   2302  H   ILE   137      94.012  53.669  29.541  1.00  0.00           H  
ATOM   2303  CA  ILE   137      92.446  52.702  30.433  1.00  0.00           C  
ATOM   2304  HA  ILE   137      91.593  53.155  30.938  1.00  0.00           H  
ATOM   2305  CB  ILE   137      92.080  52.100  29.064  1.00  0.00           C  
ATOM   2306  HB  ILE   137      92.955  51.843  28.467  1.00  0.00           H  
ATOM   2307  CG2 ILE   137      91.315  50.751  29.245  1.00  0.00           C  
ATOM   2308 HG21 ILE   137      90.364  50.919  29.751  1.00  0.00           H  
ATOM   2309 HG22 ILE   137      91.169  50.377  28.232  1.00  0.00           H  
ATOM   2310 HG23 ILE   137      91.940  49.967  29.675  1.00  0.00           H  
ATOM   2311  CG1 ILE   137      91.204  53.093  28.327  1.00  0.00           C  
ATOM   2312 HG12 ILE   137      90.261  53.268  28.844  1.00  0.00           H  
ATOM   2313 HG13 ILE   137      91.680  54.073  28.323  1.00  0.00           H  
ATOM   2314  CD1 ILE   137      91.106  52.720  26.799  1.00  0.00           C  
ATOM   2315 HD11 ILE   137      90.363  51.952  26.584  1.00  0.00           H  
ATOM   2316 HD12 ILE   137      90.902  53.627  26.229  1.00  0.00           H  
ATOM   2317 HD13 ILE   137      92.095  52.436  26.442  1.00  0.00           H  
ATOM   2318  C   ILE   137      93.157  51.620  31.331  1.00  0.00           C  
ATOM   2319  O   ILE   137      92.479  51.044  32.183  1.00  0.00           O  
ATOM   2320  N   TYR   138      94.453  51.435  31.209  1.00  0.00           N  
ATOM   2321  H   TYR   138      94.822  51.820  30.352  1.00  0.00           H  
ATOM   2322  CA  TYR   138      95.298  50.497  32.068  1.00  0.00           C  
ATOM   2323  HA  TYR   138      94.885  49.490  32.004  1.00  0.00           H  
ATOM   2324  CB  TYR   138      96.725  50.268  31.609  1.00  0.00           C  
ATOM   2325  HB2 TYR   138      97.299  51.181  31.773  1.00  0.00           H  
ATOM   2326  HB3 TYR   138      97.076  49.551  32.351  1.00  0.00           H  
ATOM   2327  CG  TYR   138      96.954  49.585  30.259  1.00  0.00           C  
ATOM   2328  CD1 TYR   138      95.964  48.992  29.465  1.00  0.00           C  
ATOM   2329  HD1 TYR   138      94.933  49.058  29.779  1.00  0.00           H  
ATOM   2330  CE1 TYR   138      96.325  48.355  28.282  1.00  0.00           C  
ATOM   2331  HE1 TYR   138      95.619  47.680  27.823  1.00  0.00           H  
ATOM   2332  CZ  TYR   138      97.686  48.374  27.789  1.00  0.00           C  
ATOM   2333  OH  TYR   138      98.013  47.601  26.755  1.00  0.00           O  
ATOM   2334  HH  TYR   138      97.383  46.962  26.413  1.00  0.00           H  
ATOM   2335  CE2 TYR   138      98.657  49.110  28.460  1.00  0.00           C  
ATOM   2336  HE2 TYR   138      99.668  49.049  28.086  1.00  0.00           H  
ATOM   2337  CD2 TYR   138      98.335  49.671  29.693  1.00  0.00           C  
ATOM   2338  HD2 TYR   138      99.061  50.259  30.235  1.00  0.00           H  
ATOM   2339  C   TYR   138      95.299  51.041  33.515  1.00  0.00           C  
ATOM   2340  O   TYR   138      94.951  50.302  34.436  1.00  0.00           O  
ATOM   2341  N   LEU   139      95.563  52.297  33.702  1.00  0.00           N  
ATOM   2342  H   LEU   139      95.881  52.796  32.884  1.00  0.00           H  
ATOM   2343  CA  LEU   139      95.426  53.003  34.972  1.00  0.00           C  
ATOM   2344  HA  LEU   139      96.139  52.477  35.606  1.00  0.00           H  
ATOM   2345  CB  LEU   139      95.885  54.516  34.980  1.00  0.00           C  
ATOM   2346  HB2 LEU   139      95.325  55.027  34.197  1.00  0.00           H  
ATOM   2347  HB3 LEU   139      95.655  54.920  35.966  1.00  0.00           H  
ATOM   2348  CG  LEU   139      97.379  54.726  34.643  1.00  0.00           C  
ATOM   2349  HG  LEU   139      97.471  54.619  33.562  1.00  0.00           H  
ATOM   2350  CD1 LEU   139      97.664  56.180  34.843  1.00  0.00           C  
ATOM   2351 HD11 LEU   139      97.356  56.516  35.833  1.00  0.00           H  
ATOM   2352 HD12 LEU   139      98.741  56.335  34.786  1.00  0.00           H  
ATOM   2353 HD13 LEU   139      97.024  56.706  34.134  1.00  0.00           H  
ATOM   2354  CD2 LEU   139      98.316  53.790  35.397  1.00  0.00           C  
ATOM   2355 HD21 LEU   139      98.087  52.762  35.114  1.00  0.00           H  
ATOM   2356 HD22 LEU   139      99.382  53.904  35.199  1.00  0.00           H  
ATOM   2357 HD23 LEU   139      98.064  53.886  36.453  1.00  0.00           H  
ATOM   2358  C   LEU   139      93.981  52.895  35.528  1.00  0.00           C  
ATOM   2359  O   LEU   139      93.849  52.664  36.698  1.00  0.00           O  
ATOM   2360  N   ILE   140      92.947  52.890  34.636  1.00  0.00           N  
ATOM   2361  H   ILE   140      93.177  52.947  33.654  1.00  0.00           H  
ATOM   2362  CA  ILE   140      91.584  52.664  35.004  1.00  0.00           C  
ATOM   2363  HA  ILE   140      91.380  53.125  35.970  1.00  0.00           H  
ATOM   2364  CB  ILE   140      90.560  53.086  33.921  1.00  0.00           C  
ATOM   2365  HB  ILE   140      90.881  52.801  32.919  1.00  0.00           H  
ATOM   2366  CG2 ILE   140      89.153  52.398  34.133  1.00  0.00           C  
ATOM   2367 HG21 ILE   140      88.831  52.529  35.166  1.00  0.00           H  
ATOM   2368 HG22 ILE   140      88.370  52.938  33.601  1.00  0.00           H  
ATOM   2369 HG23 ILE   140      89.143  51.335  33.895  1.00  0.00           H  
ATOM   2370  CG1 ILE   140      90.498  54.612  33.894  1.00  0.00           C  
ATOM   2371 HG12 ILE   140      91.528  54.948  33.775  1.00  0.00           H  
ATOM   2372 HG13 ILE   140      89.843  54.825  33.049  1.00  0.00           H  
ATOM   2373  CD1 ILE   140      89.861  55.350  35.170  1.00  0.00           C  
ATOM   2374 HD11 ILE   140      90.309  54.951  36.079  1.00  0.00           H  
ATOM   2375 HD12 ILE   140      90.030  56.425  35.113  1.00  0.00           H  
ATOM   2376 HD13 ILE   140      88.783  55.217  35.264  1.00  0.00           H  
ATOM   2377  C   ILE   140      91.454  51.240  35.449  1.00  0.00           C  
ATOM   2378  O   ILE   140      90.891  51.003  36.524  1.00  0.00           O  
ATOM   2379  N   VAL   141      91.914  50.145  34.825  1.00  0.00           N  
ATOM   2380  H   VAL   141      92.447  50.231  33.972  1.00  0.00           H  
ATOM   2381  CA  VAL   141      91.814  48.715  35.225  1.00  0.00           C  
ATOM   2382  HA  VAL   141      90.781  48.417  35.404  1.00  0.00           H  
ATOM   2383  CB  VAL   141      92.383  47.747  34.187  1.00  0.00           C  
ATOM   2384  HB  VAL   141      93.375  48.036  33.838  1.00  0.00           H  
ATOM   2385  CG1 VAL   141      92.417  46.319  34.807  1.00  0.00           C  
ATOM   2386 HG11 VAL   141      91.413  46.145  35.194  1.00  0.00           H  
ATOM   2387 HG12 VAL   141      92.654  45.555  34.066  1.00  0.00           H  
ATOM   2388 HG13 VAL   141      93.255  46.152  35.483  1.00  0.00           H  
ATOM   2389  CG2 VAL   141      91.538  47.644  32.957  1.00  0.00           C  
ATOM   2390 HG21 VAL   141      91.533  48.558  32.364  1.00  0.00           H  
ATOM   2391 HG22 VAL   141      91.850  46.745  32.426  1.00  0.00           H  
ATOM   2392 HG23 VAL   141      90.500  47.462  33.237  1.00  0.00           H  
ATOM   2393  C   VAL   141      92.534  48.490  36.573  1.00  0.00           C  
ATOM   2394  O   VAL   141      91.820  48.117  37.562  1.00  0.00           O  
ATOM   2395  N   LEU   142      93.741  48.961  36.803  1.00  0.00           N  
ATOM   2396  H   LEU   142      94.163  49.440  36.020  1.00  0.00           H  
ATOM   2397  CA  LEU   142      94.367  49.030  38.180  1.00  0.00           C  
ATOM   2398  HA  LEU   142      94.293  48.014  38.566  1.00  0.00           H  
ATOM   2399  CB  LEU   142      95.784  49.490  38.021  1.00  0.00           C  
ATOM   2400  HB2 LEU   142      95.858  50.317  37.315  1.00  0.00           H  
ATOM   2401  HB3 LEU   142      96.130  49.924  38.959  1.00  0.00           H  
ATOM   2402  CG  LEU   142      96.817  48.436  37.590  1.00  0.00           C  
ATOM   2403  HG  LEU   142      97.730  49.005  37.412  1.00  0.00           H  
ATOM   2404  CD1 LEU   142      97.192  47.357  38.599  1.00  0.00           C  
ATOM   2405 HD11 LEU   142      96.356  46.751  38.949  1.00  0.00           H  
ATOM   2406 HD12 LEU   142      98.083  46.865  38.211  1.00  0.00           H  
ATOM   2407 HD13 LEU   142      97.367  47.947  39.499  1.00  0.00           H  
ATOM   2408  CD2 LEU   142      96.378  47.715  36.364  1.00  0.00           C  
ATOM   2409 HD21 LEU   142      96.160  48.532  35.677  1.00  0.00           H  
ATOM   2410 HD22 LEU   142      97.259  47.270  35.902  1.00  0.00           H  
ATOM   2411 HD23 LEU   142      95.526  47.064  36.562  1.00  0.00           H  
ATOM   2412  C   LEU   142      93.634  49.916  39.199  1.00  0.00           C  
ATOM   2413  O   LEU   142      93.632  49.613  40.401  1.00  0.00           O  
ATOM   2414  N   ASN   143      92.947  51.002  38.826  1.00  0.00           N  
ATOM   2415  H   ASN   143      92.922  51.163  37.829  1.00  0.00           H  
ATOM   2416  CA  ASN   143      92.114  51.773  39.758  1.00  0.00           C  
ATOM   2417  HA  ASN   143      92.760  51.953  40.618  1.00  0.00           H  
ATOM   2418  CB  ASN   143      91.860  53.179  39.144  1.00  0.00           C  
ATOM   2419  HB2 ASN   143      92.790  53.612  38.776  1.00  0.00           H  
ATOM   2420  HB3 ASN   143      91.185  53.038  38.300  1.00  0.00           H  
ATOM   2421  CG  ASN   143      91.192  54.073  40.110  1.00  0.00           C  
ATOM   2422  OD1 ASN   143      89.999  53.978  40.360  1.00  0.00           O  
ATOM   2423  ND2 ASN   143      91.937  55.040  40.575  1.00  0.00           N  
ATOM   2424 HD21 ASN   143      91.556  55.813  41.102  1.00  0.00           H  
ATOM   2425 HD22 ASN   143      92.918  55.008  40.339  1.00  0.00           H  
ATOM   2426  C   ASN   143      90.879  50.994  40.235  1.00  0.00           C  
ATOM   2427  O   ASN   143      90.603  50.853  41.423  1.00  0.00           O  
ATOM   2428  N   GLY   144      90.119  50.269  39.354  1.00  0.00           N  
ATOM   2429  H   GLY   144      90.182  50.492  38.371  1.00  0.00           H  
ATOM   2430  CA  GLY   144      89.112  49.325  39.794  1.00  0.00           C  
ATOM   2431  HA2 GLY   144      88.376  49.893  40.364  1.00  0.00           H  
ATOM   2432  HA3 GLY   144      88.558  48.803  39.014  1.00  0.00           H  
ATOM   2433  C   GLY   144      89.610  48.203  40.696  1.00  0.00           C  
ATOM   2434  O   GLY   144      88.979  48.029  41.771  1.00  0.00           O  
ATOM   2435  N   ILE   145      90.767  47.635  40.418  1.00  0.00           N  
ATOM   2436  H   ILE   145      91.196  47.843  39.527  1.00  0.00           H  
ATOM   2437  CA  ILE   145      91.294  46.671  41.300  1.00  0.00           C  
ATOM   2438  HA  ILE   145      90.541  45.894  41.431  1.00  0.00           H  
ATOM   2439  CB  ILE   145      92.470  46.097  40.544  1.00  0.00           C  
ATOM   2440  HB  ILE   145      93.072  46.912  40.141  1.00  0.00           H  
ATOM   2441  CG2 ILE   145      93.358  45.328  41.543  1.00  0.00           C  
ATOM   2442 HG21 ILE   145      92.848  44.497  42.030  1.00  0.00           H  
ATOM   2443 HG22 ILE   145      94.249  44.910  41.075  1.00  0.00           H  
ATOM   2444 HG23 ILE   145      93.735  46.134  42.172  1.00  0.00           H  
ATOM   2445  CG1 ILE   145      92.028  45.236  39.283  1.00  0.00           C  
ATOM   2446 HG12 ILE   145      91.397  44.381  39.525  1.00  0.00           H  
ATOM   2447 HG13 ILE   145      91.549  46.033  38.714  1.00  0.00           H  
ATOM   2448  CD1 ILE   145      93.183  44.808  38.379  1.00  0.00           C  
ATOM   2449 HD11 ILE   145      93.824  44.098  38.901  1.00  0.00           H  
ATOM   2450 HD12 ILE   145      92.757  44.375  37.474  1.00  0.00           H  
ATOM   2451 HD13 ILE   145      93.776  45.685  38.117  1.00  0.00           H  
ATOM   2452  C   ILE   145      91.662  47.270  42.695  1.00  0.00           C  
ATOM   2453  O   ILE   145      91.370  46.723  43.751  1.00  0.00           O  
ATOM   2454  N   THR   146      92.172  48.487  42.702  1.00  0.00           N  
ATOM   2455  H   THR   146      92.423  48.898  41.814  1.00  0.00           H  
ATOM   2456  CA  THR   146      92.527  49.276  43.933  1.00  0.00           C  
ATOM   2457  HA  THR   146      92.921  48.640  44.725  1.00  0.00           H  
ATOM   2458  CB  THR   146      93.580  50.280  43.582  1.00  0.00           C  
ATOM   2459  HB  THR   146      93.203  51.110  42.984  1.00  0.00           H  
ATOM   2460  CG2 THR   146      94.244  50.857  44.848  1.00  0.00           C  
ATOM   2461 HG21 THR   146      94.740  50.081  45.431  1.00  0.00           H  
ATOM   2462 HG22 THR   146      95.021  51.512  44.454  1.00  0.00           H  
ATOM   2463 HG23 THR   146      93.664  51.525  45.485  1.00  0.00           H  
ATOM   2464  OG1 THR   146      94.556  49.523  42.929  1.00  0.00           O  
ATOM   2465  HG1 THR   146      94.160  49.377  42.067  1.00  0.00           H  
ATOM   2466  C   THR   146      91.348  49.897  44.658  1.00  0.00           C  
ATOM   2467  O   THR   146      91.465  50.295  45.835  1.00  0.00           O  
ATOM   2468  N   MET   147      90.224  49.857  44.042  1.00  0.00           N  
ATOM   2469  H   MET   147      90.224  49.494  43.099  1.00  0.00           H  
ATOM   2470  CA  MET   147      88.957  50.166  44.705  1.00  0.00           C  
ATOM   2471  HA  MET   147      89.157  50.975  45.408  1.00  0.00           H  
ATOM   2472  CB  MET   147      87.965  50.755  43.698  1.00  0.00           C  
ATOM   2473  HB2 MET   147      87.766  50.163  42.805  1.00  0.00           H  
ATOM   2474  HB3 MET   147      86.967  50.795  44.134  1.00  0.00           H  
ATOM   2475  CG  MET   147      88.175  52.139  43.072  1.00  0.00           C  
ATOM   2476  HG2 MET   147      88.964  52.064  42.323  1.00  0.00           H  
ATOM   2477  HG3 MET   147      87.281  52.432  42.523  1.00  0.00           H  
ATOM   2478  SD  MET   147      88.617  53.378  44.342  1.00  0.00           S  
ATOM   2479  CE  MET   147      87.082  53.504  45.415  1.00  0.00           C  
ATOM   2480  HE1 MET   147      86.803  52.523  45.797  1.00  0.00           H  
ATOM   2481  HE2 MET   147      87.244  54.096  46.316  1.00  0.00           H  
ATOM   2482  HE3 MET   147      86.261  53.984  44.881  1.00  0.00           H  
ATOM   2483  C   MET   147      88.277  48.997  45.422  1.00  0.00           C  
ATOM   2484  O   MET   147      87.805  49.063  46.569  1.00  0.00           O  
ATOM   2485  N   GLY   148      88.329  47.857  44.786  1.00  0.00           N  
ATOM   2486  H   GLY   148      88.707  47.846  43.850  1.00  0.00           H  
ATOM   2487  CA  GLY   148      87.899  46.604  45.460  1.00  0.00           C  
ATOM   2488  HA2 GLY   148      86.821  46.535  45.610  1.00  0.00           H  
ATOM   2489  HA3 GLY   148      88.155  45.798  44.772  1.00  0.00           H  
ATOM   2490  C   GLY   148      88.740  46.151  46.675  1.00  0.00           C  
ATOM   2491  O   GLY   148      88.268  45.820  47.777  1.00  0.00           O  
ATOM   2492  N   LEU   149      90.075  46.248  46.517  1.00  0.00           N  
ATOM   2493  H   LEU   149      90.408  46.647  45.651  1.00  0.00           H  
ATOM   2494  CA  LEU   149      91.060  46.272  47.632  1.00  0.00           C  
ATOM   2495  HA  LEU   149      91.164  45.315  48.144  1.00  0.00           H  
ATOM   2496  CB  LEU   149      92.496  46.557  47.114  1.00  0.00           C  
ATOM   2497  HB2 LEU   149      92.420  47.513  46.596  1.00  0.00           H  
ATOM   2498  HB3 LEU   149      93.121  46.778  47.980  1.00  0.00           H  
ATOM   2499  CG  LEU   149      93.128  45.424  46.178  1.00  0.00           C  
ATOM   2500  HG  LEU   149      92.492  45.129  45.343  1.00  0.00           H  
ATOM   2501  CD1 LEU   149      94.394  45.952  45.468  1.00  0.00           C  
ATOM   2502 HD11 LEU   149      95.020  46.406  46.235  1.00  0.00           H  
ATOM   2503 HD12 LEU   149      94.892  45.153  44.919  1.00  0.00           H  
ATOM   2504 HD13 LEU   149      94.133  46.780  44.809  1.00  0.00           H  
ATOM   2505  CD2 LEU   149      93.451  44.233  47.044  1.00  0.00           C  
ATOM   2506 HD21 LEU   149      92.576  43.709  47.429  1.00  0.00           H  
ATOM   2507 HD22 LEU   149      94.008  43.505  46.454  1.00  0.00           H  
ATOM   2508 HD23 LEU   149      94.009  44.595  47.908  1.00  0.00           H  
ATOM   2509  C   LEU   149      90.690  47.239  48.809  1.00  0.00           C  
ATOM   2510  O   LEU   149      90.868  46.824  49.962  1.00  0.00           O  
ATOM   2511  N   GLU   150      90.111  48.422  48.578  1.00  0.00           N  
ATOM   2512  H   GLU   150      89.864  48.710  47.642  1.00  0.00           H  
ATOM   2513  CA  GLU   150      89.694  49.355  49.648  1.00  0.00           C  
ATOM   2514  HA  GLU   150      90.569  49.471  50.288  1.00  0.00           H  
ATOM   2515  CB  GLU   150      89.308  50.732  49.148  1.00  0.00           C  
ATOM   2516  HB2 GLU   150      89.982  50.989  48.331  1.00  0.00           H  
ATOM   2517  HB3 GLU   150      88.376  50.577  48.605  1.00  0.00           H  
ATOM   2518  CG  GLU   150      89.071  51.889  50.133  1.00  0.00           C  
ATOM   2519  HG2 GLU   150      88.483  51.502  50.966  1.00  0.00           H  
ATOM   2520  HG3 GLU   150      90.059  52.211  50.460  1.00  0.00           H  
ATOM   2521  CD  GLU   150      88.361  53.055  49.440  1.00  0.00           C  
ATOM   2522  OE1 GLU   150      87.342  53.610  49.981  1.00  0.00           O  
ATOM   2523  OE2 GLU   150      88.734  53.323  48.318  1.00  0.00           O  
ATOM   2524  C   GLU   150      88.588  48.728  50.509  1.00  0.00           C  
ATOM   2525  O   GLU   150      88.595  48.953  51.720  1.00  0.00           O  
ATOM   2526  N   THR   151      87.754  47.913  49.966  1.00  0.00           N  
ATOM   2527  H   THR   151      87.895  47.631  49.007  1.00  0.00           H  
ATOM   2528  CA  THR   151      86.702  47.193  50.702  1.00  0.00           C  
ATOM   2529  HA  THR   151      86.132  47.855  51.353  1.00  0.00           H  
ATOM   2530  CB  THR   151      85.666  46.537  49.776  1.00  0.00           C  
ATOM   2531  HB  THR   151      84.876  46.238  50.465  1.00  0.00           H  
ATOM   2532  CG2 THR   151      85.132  47.490  48.677  1.00  0.00           C  
ATOM   2533 HG21 THR   151      85.838  47.854  47.930  1.00  0.00           H  
ATOM   2534 HG22 THR   151      84.401  46.845  48.188  1.00  0.00           H  
ATOM   2535 HG23 THR   151      84.612  48.357  49.084  1.00  0.00           H  
ATOM   2536  OG1 THR   151      86.018  45.348  49.069  1.00  0.00           O  
ATOM   2537  HG1 THR   151      86.897  45.475  48.704  1.00  0.00           H  
ATOM   2538  C   THR   151      87.220  46.191  51.725  1.00  0.00           C  
ATOM   2539  O   THR   151      86.467  45.761  52.619  1.00  0.00           O  
ATOM   2540  N   SER   152      88.457  45.731  51.567  1.00  0.00           N  
ATOM   2541  H   SER   152      89.014  46.261  50.912  1.00  0.00           H  
ATOM   2542  CA  SER   152      89.171  44.795  52.545  1.00  0.00           C  
ATOM   2543  HA  SER   152      88.488  44.021  52.897  1.00  0.00           H  
ATOM   2544  CB  SER   152      90.296  44.014  51.880  1.00  0.00           C  
ATOM   2545  HB2 SER   152      89.979  43.502  50.971  1.00  0.00           H  
ATOM   2546  HB3 SER   152      91.058  44.749  51.622  1.00  0.00           H  
ATOM   2547  OG  SER   152      90.877  43.011  52.738  1.00  0.00           O  
ATOM   2548  HG  SER   152      91.401  42.344  52.289  1.00  0.00           H  
ATOM   2549  C   SER   152      89.820  45.561  53.750  1.00  0.00           C  
ATOM   2550  O   SER   152      90.954  46.099  53.711  1.00  0.00           O  
ATOM   2551  N   LYS   153      89.089  45.605  54.873  1.00  0.00           N  
ATOM   2552  H   LYS   153      88.181  45.162  54.872  1.00  0.00           H  
ATOM   2553  CA  LYS   153      89.589  46.215  56.100  1.00  0.00           C  
ATOM   2554  HA  LYS   153      89.904  47.208  55.779  1.00  0.00           H  
ATOM   2555  CB  LYS   153      88.480  46.184  57.128  1.00  0.00           C  
ATOM   2556  HB2 LYS   153      87.608  46.686  56.710  1.00  0.00           H  
ATOM   2557  HB3 LYS   153      88.200  45.163  57.387  1.00  0.00           H  
ATOM   2558  CG  LYS   153      88.791  46.780  58.493  1.00  0.00           C  
ATOM   2559  HG2 LYS   153      89.618  47.490  58.472  1.00  0.00           H  
ATOM   2560  HG3 LYS   153      87.932  47.329  58.880  1.00  0.00           H  
ATOM   2561  CD  LYS   153      89.018  45.791  59.638  1.00  0.00           C  
ATOM   2562  HD2 LYS   153      89.440  46.373  60.457  1.00  0.00           H  
ATOM   2563  HD3 LYS   153      88.047  45.417  59.963  1.00  0.00           H  
ATOM   2564  CE  LYS   153      90.128  44.703  59.401  1.00  0.00           C  
ATOM   2565  HE2 LYS   153      89.944  44.125  58.495  1.00  0.00           H  
ATOM   2566  HE3 LYS   153      91.099  45.153  59.193  1.00  0.00           H  
ATOM   2567  NZ  LYS   153      90.237  43.702  60.535  1.00  0.00           N  
ATOM   2568  HZ1 LYS   153      89.473  43.045  60.612  1.00  0.00           H  
ATOM   2569  HZ2 LYS   153      91.016  43.075  60.394  1.00  0.00           H  
ATOM   2570  HZ3 LYS   153      90.322  44.269  61.366  1.00  0.00           H  
ATOM   2571  C   LYS   153      90.920  45.613  56.569  1.00  0.00           C  
ATOM   2572  O   LYS   153      91.885  46.326  56.895  1.00  0.00           O  
ATOM   2573  N   THR   154      91.081  44.271  56.484  1.00  0.00           N  
ATOM   2574  H   THR   154      90.373  43.812  55.930  1.00  0.00           H  
ATOM   2575  CA  THR   154      92.456  43.673  56.789  1.00  0.00           C  
ATOM   2576  HA  THR   154      92.793  44.126  57.721  1.00  0.00           H  
ATOM   2577  CB  THR   154      92.307  42.182  56.958  1.00  0.00           C  
ATOM   2578  HB  THR   154      92.077  41.790  55.967  1.00  0.00           H  
ATOM   2579  CG2 THR   154      93.548  41.603  57.643  1.00  0.00           C  
ATOM   2580 HG21 THR   154      93.572  41.650  58.732  1.00  0.00           H  
ATOM   2581 HG22 THR   154      93.467  40.522  57.527  1.00  0.00           H  
ATOM   2582 HG23 THR   154      94.459  41.989  57.186  1.00  0.00           H  
ATOM   2583  OG1 THR   154      91.268  41.948  57.873  1.00  0.00           O  
ATOM   2584  HG1 THR   154      91.077  41.018  57.729  1.00  0.00           H  
ATOM   2585  C   THR   154      93.580  44.074  55.787  1.00  0.00           C  
ATOM   2586  O   THR   154      94.695  44.339  56.292  1.00  0.00           O  
ATOM   2587  N   PHE   155      93.388  44.224  54.463  1.00  0.00           N  
ATOM   2588  H   PHE   155      92.438  44.179  54.121  1.00  0.00           H  
ATOM   2589  CA  PHE   155      94.373  44.903  53.518  1.00  0.00           C  
ATOM   2590  HA  PHE   155      95.294  44.327  53.608  1.00  0.00           H  
ATOM   2591  CB  PHE   155      93.829  44.758  52.131  1.00  0.00           C  
ATOM   2592  HB2 PHE   155      93.242  43.876  51.874  1.00  0.00           H  
ATOM   2593  HB3 PHE   155      93.105  45.568  52.043  1.00  0.00           H  
ATOM   2594  CG  PHE   155      94.819  44.907  50.912  1.00  0.00           C  
ATOM   2595  CD1 PHE   155      95.943  44.040  50.738  1.00  0.00           C  
ATOM   2596  HD1 PHE   155      96.028  43.168  51.369  1.00  0.00           H  
ATOM   2597  CE1 PHE   155      96.893  44.326  49.723  1.00  0.00           C  
ATOM   2598  HE1 PHE   155      97.740  43.660  49.644  1.00  0.00           H  
ATOM   2599  CZ  PHE   155      96.706  45.485  48.957  1.00  0.00           C  
ATOM   2600  HZ  PHE   155      97.266  45.672  48.053  1.00  0.00           H  
ATOM   2601  CE2 PHE   155      95.668  46.402  49.191  1.00  0.00           C  
ATOM   2602  HE2 PHE   155      95.597  47.274  48.559  1.00  0.00           H  
ATOM   2603  CD2 PHE   155      94.647  46.143  50.136  1.00  0.00           C  
ATOM   2604  HD2 PHE   155      93.856  46.857  50.311  1.00  0.00           H  
ATOM   2605  C   PHE   155      94.736  46.392  53.985  1.00  0.00           C  
ATOM   2606  O   PHE   155      95.915  46.779  53.987  1.00  0.00           O  
ATOM   2607  N   MET   156      93.713  47.229  54.414  1.00  0.00           N  
ATOM   2608  H   MET   156      92.745  46.987  54.260  1.00  0.00           H  
ATOM   2609  CA  MET   156      94.051  48.626  54.775  1.00  0.00           C  
ATOM   2610  HA  MET   156      94.535  49.159  53.957  1.00  0.00           H  
ATOM   2611  CB  MET   156      92.855  49.538  55.121  1.00  0.00           C  
ATOM   2612  HB2 MET   156      92.469  49.227  56.092  1.00  0.00           H  
ATOM   2613  HB3 MET   156      93.260  50.535  55.295  1.00  0.00           H  
ATOM   2614  CG  MET   156      91.709  49.552  54.070  1.00  0.00           C  
ATOM   2615  HG2 MET   156      91.180  48.609  53.934  1.00  0.00           H  
ATOM   2616  HG3 MET   156      91.062  50.303  54.522  1.00  0.00           H  
ATOM   2617  SD  MET   156      92.187  50.222  52.495  1.00  0.00           S  
ATOM   2618  CE  MET   156      92.746  48.774  51.617  1.00  0.00           C  
ATOM   2619  HE1 MET   156      92.821  48.986  50.551  1.00  0.00           H  
ATOM   2620  HE2 MET   156      93.685  48.411  52.034  1.00  0.00           H  
ATOM   2621  HE3 MET   156      91.969  48.016  51.713  1.00  0.00           H  
ATOM   2622  C   MET   156      95.108  48.736  55.862  1.00  0.00           C  
ATOM   2623  O   MET   156      95.925  49.677  55.825  1.00  0.00           O  
ATOM   2624  N   GLN   157      95.138  47.807  56.831  1.00  0.00           N  
ATOM   2625  H   GLN   157      94.560  47.004  56.629  1.00  0.00           H  
ATOM   2626  CA  GLN   157      95.940  47.859  58.044  1.00  0.00           C  
ATOM   2627  HA  GLN   157      95.574  48.799  58.458  1.00  0.00           H  
ATOM   2628  CB  GLN   157      95.708  46.659  58.937  1.00  0.00           C  
ATOM   2629  HB2 GLN   157      95.803  45.734  58.368  1.00  0.00           H  
ATOM   2630  HB3 GLN   157      96.458  46.565  59.722  1.00  0.00           H  
ATOM   2631  CG  GLN   157      94.284  46.662  59.501  1.00  0.00           C  
ATOM   2632  HG2 GLN   157      94.140  47.625  59.993  1.00  0.00           H  
ATOM   2633  HG3 GLN   157      93.553  46.518  58.706  1.00  0.00           H  
ATOM   2634  CD  GLN   157      94.029  45.475  60.488  1.00  0.00           C  
ATOM   2635  OE1 GLN   157      93.183  44.656  60.248  1.00  0.00           O  
ATOM   2636  NE2 GLN   157      94.770  45.433  61.560  1.00  0.00           N  
ATOM   2637 HE21 GLN   157      94.676  44.616  62.146  1.00  0.00           H  
ATOM   2638 HE22 GLN   157      95.326  46.239  61.808  1.00  0.00           H  
ATOM   2639  C   GLN   157      97.450  47.885  57.682  1.00  0.00           C  
ATOM   2640  O   GLN   157      98.204  48.526  58.407  1.00  0.00           O  
ATOM   2641  N   SER   158      97.805  47.287  56.553  1.00  0.00           N  
ATOM   2642  H   SER   158      97.086  46.832  56.009  1.00  0.00           H  
ATOM   2643  CA  SER   158      99.214  47.294  56.066  1.00  0.00           C  
ATOM   2644  HA  SER   158      99.807  48.066  56.558  1.00  0.00           H  
ATOM   2645  CB  SER   158      99.879  45.852  56.227  1.00  0.00           C  
ATOM   2646  HB2 SER   158      99.525  45.020  55.619  1.00  0.00           H  
ATOM   2647  HB3 SER   158     100.950  45.960  56.056  1.00  0.00           H  
ATOM   2648  OG  SER   158      99.770  45.326  57.485  1.00  0.00           O  
ATOM   2649  HG  SER   158     100.153  45.888  58.163  1.00  0.00           H  
ATOM   2650  C   SER   158      99.473  47.689  54.611  1.00  0.00           C  
ATOM   2651  O   SER   158     100.615  47.766  54.187  1.00  0.00           O  
ATOM   2652  N   PHE   159      98.422  47.981  53.811  1.00  0.00           N  
ATOM   2653  H   PHE   159      97.526  47.716  54.194  1.00  0.00           H  
ATOM   2654  CA  PHE   159      98.446  48.403  52.394  1.00  0.00           C  
ATOM   2655  HA  PHE   159      99.476  48.722  52.232  1.00  0.00           H  
ATOM   2656  CB  PHE   159      98.368  47.192  51.432  1.00  0.00           C  
ATOM   2657  HB2 PHE   159      97.326  46.880  51.353  1.00  0.00           H  
ATOM   2658  HB3 PHE   159      98.659  47.596  50.462  1.00  0.00           H  
ATOM   2659  CG  PHE   159      99.280  46.040  51.720  1.00  0.00           C  
ATOM   2660  CD1 PHE   159      98.782  44.983  52.554  1.00  0.00           C  
ATOM   2661  HD1 PHE   159      97.845  45.161  53.062  1.00  0.00           H  
ATOM   2662  CE1 PHE   159      99.592  43.820  52.790  1.00  0.00           C  
ATOM   2663  HE1 PHE   159      99.178  43.090  53.471  1.00  0.00           H  
ATOM   2664  CZ  PHE   159     100.859  43.730  52.228  1.00  0.00           C  
ATOM   2665  HZ  PHE   159     101.471  42.846  52.335  1.00  0.00           H  
ATOM   2666  CE2 PHE   159     101.250  44.740  51.371  1.00  0.00           C  
ATOM   2667  HE2 PHE   159     102.171  44.656  50.812  1.00  0.00           H  
ATOM   2668  CD2 PHE   159     100.481  45.848  51.089  1.00  0.00           C  
ATOM   2669  HD2 PHE   159     100.839  46.651  50.460  1.00  0.00           H  
ATOM   2670  C   PHE   159      97.547  49.492  52.053  1.00  0.00           C  
ATOM   2671  O   PHE   159      97.297  49.815  50.906  1.00  0.00           O  
ATOM   2672  N   GLY   160      96.853  50.070  53.036  1.00  0.00           N  
ATOM   2673  H   GLY   160      96.867  49.646  53.952  1.00  0.00           H  
ATOM   2674  CA  GLY   160      96.074  51.337  52.880  1.00  0.00           C  
ATOM   2675  HA2 GLY   160      95.173  51.220  52.278  1.00  0.00           H  
ATOM   2676  HA3 GLY   160      95.663  51.561  53.865  1.00  0.00           H  
ATOM   2677  C   GLY   160      96.914  52.498  52.422  1.00  0.00           C  
ATOM   2678  O   GLY   160      96.336  53.279  51.686  1.00  0.00           O  
ATOM   2679  N   VAL   161      98.127  52.559  52.780  1.00  0.00           N  
ATOM   2680  H   VAL   161      98.516  51.822  53.350  1.00  0.00           H  
ATOM   2681  CA  VAL   161      99.054  53.677  52.380  1.00  0.00           C  
ATOM   2682  HA  VAL   161      98.618  54.644  52.629  1.00  0.00           H  
ATOM   2683  CB  VAL   161     100.499  53.568  52.965  1.00  0.00           C  
ATOM   2684  HB  VAL   161     101.217  54.179  52.418  1.00  0.00           H  
ATOM   2685  CG1 VAL   161     100.357  54.001  54.453  1.00  0.00           C  
ATOM   2686 HG11 VAL   161      99.598  53.375  54.923  1.00  0.00           H  
ATOM   2687 HG12 VAL   161     101.266  53.924  55.049  1.00  0.00           H  
ATOM   2688 HG13 VAL   161      99.920  54.997  54.528  1.00  0.00           H  
ATOM   2689  CG2 VAL   161     101.110  52.138  53.058  1.00  0.00           C  
ATOM   2690 HG21 VAL   161     101.340  51.711  52.081  1.00  0.00           H  
ATOM   2691 HG22 VAL   161     102.061  52.194  53.587  1.00  0.00           H  
ATOM   2692 HG23 VAL   161     100.506  51.445  53.644  1.00  0.00           H  
ATOM   2693  C   VAL   161      99.214  53.669  50.845  1.00  0.00           C  
ATOM   2694  O   VAL   161      98.983  54.727  50.223  1.00  0.00           O  
ATOM   2695  N   TYR   162      99.446  52.482  50.289  1.00  0.00           N  
ATOM   2696  H   TYR   162      99.604  51.618  50.788  1.00  0.00           H  
ATOM   2697  CA  TYR   162      99.561  52.373  48.829  1.00  0.00           C  
ATOM   2698  HA  TYR   162     100.156  53.177  48.396  1.00  0.00           H  
ATOM   2699  CB  TYR   162     100.154  51.077  48.512  1.00  0.00           C  
ATOM   2700  HB2 TYR   162      99.332  50.387  48.702  1.00  0.00           H  
ATOM   2701  HB3 TYR   162     100.324  50.933  47.445  1.00  0.00           H  
ATOM   2702  CG  TYR   162     101.347  50.657  49.372  1.00  0.00           C  
ATOM   2703  CD1 TYR   162     101.156  49.560  50.261  1.00  0.00           C  
ATOM   2704  HD1 TYR   162     100.228  49.007  50.291  1.00  0.00           H  
ATOM   2705  CE1 TYR   162     102.263  49.235  51.153  1.00  0.00           C  
ATOM   2706  HE1 TYR   162     102.155  48.509  51.945  1.00  0.00           H  
ATOM   2707  CZ  TYR   162     103.404  50.029  51.191  1.00  0.00           C  
ATOM   2708  OH  TYR   162     104.409  49.771  52.083  1.00  0.00           O  
ATOM   2709  HH  TYR   162     104.034  49.317  52.841  1.00  0.00           H  
ATOM   2710  CE2 TYR   162     103.620  51.004  50.213  1.00  0.00           C  
ATOM   2711  HE2 TYR   162     104.462  51.668  50.344  1.00  0.00           H  
ATOM   2712  CD2 TYR   162     102.564  51.345  49.326  1.00  0.00           C  
ATOM   2713  HD2 TYR   162     102.669  52.161  48.626  1.00  0.00           H  
ATOM   2714  C   TYR   162      98.227  52.477  48.121  1.00  0.00           C  
ATOM   2715  O   TYR   162      98.167  53.019  47.025  1.00  0.00           O  
ATOM   2716  N   THR   163      97.082  51.922  48.692  1.00  0.00           N  
ATOM   2717  H   THR   163      97.153  51.366  49.531  1.00  0.00           H  
ATOM   2718  CA  THR   163      95.736  51.936  48.137  1.00  0.00           C  
ATOM   2719  HA  THR   163      95.760  51.397  47.190  1.00  0.00           H  
ATOM   2720  CB  THR   163      94.788  51.111  49.064  1.00  0.00           C  
ATOM   2721  HB  THR   163      94.695  51.513  50.073  1.00  0.00           H  
ATOM   2722  CG2 THR   163      93.350  51.077  48.583  1.00  0.00           C  
ATOM   2723 HG21 THR   163      93.209  50.348  47.786  1.00  0.00           H  
ATOM   2724 HG22 THR   163      92.807  50.632  49.417  1.00  0.00           H  
ATOM   2725 HG23 THR   163      92.885  52.050  48.424  1.00  0.00           H  
ATOM   2726  OG1 THR   163      95.243  49.833  49.173  1.00  0.00           O  
ATOM   2727  HG1 THR   163      95.896  49.851  49.877  1.00  0.00           H  
ATOM   2728  C   THR   163      95.264  53.409  47.928  1.00  0.00           C  
ATOM   2729  O   THR   163      94.849  53.702  46.836  1.00  0.00           O  
ATOM   2730  N   THR   164      95.367  54.288  48.946  1.00  0.00           N  
ATOM   2731  H   THR   164      95.877  54.059  49.787  1.00  0.00           H  
ATOM   2732  CA  THR   164      95.215  55.710  48.734  1.00  0.00           C  
ATOM   2733  HA  THR   164      94.298  56.004  48.223  1.00  0.00           H  
ATOM   2734  CB  THR   164      95.205  56.391  50.076  1.00  0.00           C  
ATOM   2735  HB  THR   164      95.316  57.468  49.948  1.00  0.00           H  
ATOM   2736  CG2 THR   164      93.927  56.255  50.829  1.00  0.00           C  
ATOM   2737 HG21 THR   164      93.534  55.244  50.945  1.00  0.00           H  
ATOM   2738 HG22 THR   164      94.019  56.702  51.819  1.00  0.00           H  
ATOM   2739 HG23 THR   164      93.169  56.861  50.332  1.00  0.00           H  
ATOM   2740  OG1 THR   164      96.254  55.991  50.924  1.00  0.00           O  
ATOM   2741  HG1 THR   164      96.234  55.084  51.236  1.00  0.00           H  
ATOM   2742  C   THR   164      96.256  56.372  47.802  1.00  0.00           C  
ATOM   2743  O   THR   164      95.900  57.018  46.837  1.00  0.00           O  
ATOM   2744  N   LEU   165      97.535  56.231  48.160  1.00  0.00           N  
ATOM   2745  H   LEU   165      97.784  55.616  48.921  1.00  0.00           H  
ATOM   2746  CA  LEU   165      98.656  56.856  47.233  1.00  0.00           C  
ATOM   2747  HA  LEU   165      98.623  57.941  47.322  1.00  0.00           H  
ATOM   2748  CB  LEU   165     100.020  56.389  47.839  1.00  0.00           C  
ATOM   2749  HB2 LEU   165      99.980  56.580  48.911  1.00  0.00           H  
ATOM   2750  HB3 LEU   165      99.975  55.302  47.776  1.00  0.00           H  
ATOM   2751  CG  LEU   165     101.339  56.815  47.243  1.00  0.00           C  
ATOM   2752  HG  LEU   165     102.141  56.479  47.900  1.00  0.00           H  
ATOM   2753  CD1 LEU   165     101.740  56.187  45.892  1.00  0.00           C  
ATOM   2754 HD11 LEU   165     101.096  56.430  45.047  1.00  0.00           H  
ATOM   2755 HD12 LEU   165     102.677  56.620  45.543  1.00  0.00           H  
ATOM   2756 HD13 LEU   165     101.841  55.109  46.021  1.00  0.00           H  
ATOM   2757  CD2 LEU   165     101.495  58.329  47.047  1.00  0.00           C  
ATOM   2758 HD21 LEU   165     101.279  58.850  47.980  1.00  0.00           H  
ATOM   2759 HD22 LEU   165     102.466  58.582  46.622  1.00  0.00           H  
ATOM   2760 HD23 LEU   165     100.806  58.710  46.293  1.00  0.00           H  
ATOM   2761  C   LEU   165      98.549  56.508  45.683  1.00  0.00           C  
ATOM   2762  O   LEU   165      98.667  57.446  44.896  1.00  0.00           O  
ATOM   2763  N   PHE   166      98.251  55.275  45.254  1.00  0.00           N  
ATOM   2764  H   PHE   166      98.132  54.478  45.863  1.00  0.00           H  
ATOM   2765  CA  PHE   166      98.030  55.009  43.859  1.00  0.00           C  
ATOM   2766  HA  PHE   166      98.842  55.307  43.195  1.00  0.00           H  
ATOM   2767  CB  PHE   166      97.725  53.527  43.660  1.00  0.00           C  
ATOM   2768  HB2 PHE   166      98.525  52.904  44.060  1.00  0.00           H  
ATOM   2769  HB3 PHE   166      96.838  53.330  44.262  1.00  0.00           H  
ATOM   2770  CG  PHE   166      97.583  53.184  42.160  1.00  0.00           C  
ATOM   2771  CD1 PHE   166      96.344  52.721  41.746  1.00  0.00           C  
ATOM   2772  HD1 PHE   166      95.561  52.616  42.483  1.00  0.00           H  
ATOM   2773  CE1 PHE   166      96.166  52.448  40.376  1.00  0.00           C  
ATOM   2774  HE1 PHE   166      95.188  52.227  39.976  1.00  0.00           H  
ATOM   2775  CZ  PHE   166      97.164  52.796  39.475  1.00  0.00           C  
ATOM   2776  HZ  PHE   166      96.997  52.597  38.426  1.00  0.00           H  
ATOM   2777  CE2 PHE   166      98.416  53.218  39.876  1.00  0.00           C  
ATOM   2778  HE2 PHE   166      99.274  53.492  39.280  1.00  0.00           H  
ATOM   2779  CD2 PHE   166      98.632  53.349  41.229  1.00  0.00           C  
ATOM   2780  HD2 PHE   166      99.584  53.740  41.556  1.00  0.00           H  
ATOM   2781  C   PHE   166      96.832  55.841  43.327  1.00  0.00           C  
ATOM   2782  O   PHE   166      96.809  56.184  42.142  1.00  0.00           O  
ATOM   2783  N   LYS   167      95.770  56.043  44.105  1.00  0.00           N  
ATOM   2784  H   LYS   167      95.804  55.763  45.075  1.00  0.00           H  
ATOM   2785  CA  LYS   167      94.526  56.732  43.691  1.00  0.00           C  
ATOM   2786  HA  LYS   167      94.188  56.352  42.728  1.00  0.00           H  
ATOM   2787  CB  LYS   167      93.413  56.545  44.761  1.00  0.00           C  
ATOM   2788  HB2 LYS   167      93.711  56.822  45.773  1.00  0.00           H  
ATOM   2789  HB3 LYS   167      92.662  57.293  44.506  1.00  0.00           H  
ATOM   2790  CG  LYS   167      92.857  55.117  44.505  1.00  0.00           C  
ATOM   2791  HG2 LYS   167      92.478  55.106  43.483  1.00  0.00           H  
ATOM   2792  HG3 LYS   167      93.696  54.424  44.580  1.00  0.00           H  
ATOM   2793  CD  LYS   167      91.783  54.820  45.595  1.00  0.00           C  
ATOM   2794  HD2 LYS   167      92.159  55.150  46.563  1.00  0.00           H  
ATOM   2795  HD3 LYS   167      90.859  55.362  45.393  1.00  0.00           H  
ATOM   2796  CE  LYS   167      91.619  53.344  45.767  1.00  0.00           C  
ATOM   2797  HE2 LYS   167      91.174  52.940  44.858  1.00  0.00           H  
ATOM   2798  HE3 LYS   167      92.639  52.983  45.901  1.00  0.00           H  
ATOM   2799  NZ  LYS   167      90.867  52.894  46.926  1.00  0.00           N  
ATOM   2800  HZ1 LYS   167      89.916  53.235  46.943  1.00  0.00           H  
ATOM   2801  HZ2 LYS   167      90.754  51.891  46.902  1.00  0.00           H  
ATOM   2802  HZ3 LYS   167      91.201  53.322  47.779  1.00  0.00           H  
ATOM   2803  C   LYS   167      94.843  58.218  43.448  1.00  0.00           C  
ATOM   2804  O   LYS   167      94.378  58.839  42.510  1.00  0.00           O  
ATOM   2805  N   GLN   168      95.636  58.799  44.306  1.00  0.00           N  
ATOM   2806  H   GLN   168      95.917  58.316  45.148  1.00  0.00           H  
ATOM   2807  CA  GLN   168      96.161  60.148  44.165  1.00  0.00           C  
ATOM   2808  HA  GLN   168      95.424  60.941  44.045  1.00  0.00           H  
ATOM   2809  CB  GLN   168      96.975  60.498  45.440  1.00  0.00           C  
ATOM   2810  HB2 GLN   168      97.875  59.892  45.547  1.00  0.00           H  
ATOM   2811  HB3 GLN   168      97.344  61.494  45.196  1.00  0.00           H  
ATOM   2812  CG  GLN   168      96.231  60.625  46.759  1.00  0.00           C  
ATOM   2813  HG2 GLN   168      95.433  61.315  46.485  1.00  0.00           H  
ATOM   2814  HG3 GLN   168      95.894  59.606  46.948  1.00  0.00           H  
ATOM   2815  CD  GLN   168      97.234  61.060  47.866  1.00  0.00           C  
ATOM   2816  OE1 GLN   168      98.329  60.540  48.007  1.00  0.00           O  
ATOM   2817  NE2 GLN   168      96.867  62.024  48.661  1.00  0.00           N  
ATOM   2818 HE21 GLN   168      97.621  62.331  49.259  1.00  0.00           H  
ATOM   2819 HE22 GLN   168      95.890  62.270  48.729  1.00  0.00           H  
ATOM   2820  C   GLN   168      97.116  60.217  42.884  1.00  0.00           C  
ATOM   2821  O   GLN   168      97.005  61.204  42.160  1.00  0.00           O  
ATOM   2822  N   ILE   169      97.967  59.258  42.656  1.00  0.00           N  
ATOM   2823  H   ILE   169      98.000  58.593  43.416  1.00  0.00           H  
ATOM   2824  CA  ILE   169      98.833  59.277  41.488  1.00  0.00           C  
ATOM   2825  HA  ILE   169      99.268  60.274  41.412  1.00  0.00           H  
ATOM   2826  CB  ILE   169     100.031  58.304  41.660  1.00  0.00           C  
ATOM   2827  HB  ILE   169      99.692  57.577  42.398  1.00  0.00           H  
ATOM   2828  CG2 ILE   169     100.287  57.451  40.428  1.00  0.00           C  
ATOM   2829 HG21 ILE   169     100.597  58.008  39.543  1.00  0.00           H  
ATOM   2830 HG22 ILE   169     101.124  56.788  40.644  1.00  0.00           H  
ATOM   2831 HG23 ILE   169      99.271  57.087  40.278  1.00  0.00           H  
ATOM   2832  CG1 ILE   169     101.331  58.967  42.131  1.00  0.00           C  
ATOM   2833 HG12 ILE   169     102.022  58.161  42.374  1.00  0.00           H  
ATOM   2834 HG13 ILE   169     101.755  59.544  41.309  1.00  0.00           H  
ATOM   2835  CD1 ILE   169     101.258  59.773  43.421  1.00  0.00           C  
ATOM   2836 HD11 ILE   169     100.547  59.267  44.075  1.00  0.00           H  
ATOM   2837 HD12 ILE   169     102.265  59.814  43.835  1.00  0.00           H  
ATOM   2838 HD13 ILE   169     100.876  60.780  43.257  1.00  0.00           H  
ATOM   2839  C   ILE   169      98.153  59.210  40.197  1.00  0.00           C  
ATOM   2840  O   ILE   169      98.440  59.987  39.301  1.00  0.00           O  
ATOM   2841  N   VAL   170      97.084  58.416  40.119  1.00  0.00           N  
ATOM   2842  H   VAL   170      96.959  57.732  40.851  1.00  0.00           H  
ATOM   2843  CA  VAL   170      96.305  58.388  38.851  1.00  0.00           C  
ATOM   2844  HA  VAL   170      97.125  58.404  38.133  1.00  0.00           H  
ATOM   2845  CB  VAL   170      95.582  57.133  38.533  1.00  0.00           C  
ATOM   2846  HB  VAL   170      95.251  57.157  37.495  1.00  0.00           H  
ATOM   2847  CG1 VAL   170      96.435  55.819  38.642  1.00  0.00           C  
ATOM   2848 HG11 VAL   170      96.606  55.526  39.678  1.00  0.00           H  
ATOM   2849 HG12 VAL   170      95.928  54.958  38.206  1.00  0.00           H  
ATOM   2850 HG13 VAL   170      97.378  55.922  38.106  1.00  0.00           H  
ATOM   2851  CG2 VAL   170      94.325  56.911  39.387  1.00  0.00           C  
ATOM   2852 HG21 VAL   170      93.633  57.745  39.264  1.00  0.00           H  
ATOM   2853 HG22 VAL   170      93.819  56.001  39.066  1.00  0.00           H  
ATOM   2854 HG23 VAL   170      94.483  56.897  40.466  1.00  0.00           H  
ATOM   2855  C   VAL   170      95.486  59.604  38.719  1.00  0.00           C  
ATOM   2856  O   VAL   170      95.446  59.992  37.609  1.00  0.00           O  
ATOM   2857  N   ILE   171      94.867  60.225  39.752  1.00  0.00           N  
ATOM   2858  H   ILE   171      95.016  59.864  40.683  1.00  0.00           H  
ATOM   2859  CA  ILE   171      94.062  61.405  39.534  1.00  0.00           C  
ATOM   2860  HA  ILE   171      93.583  61.132  38.594  1.00  0.00           H  
ATOM   2861  CB  ILE   171      93.025  61.492  40.653  1.00  0.00           C  
ATOM   2862  HB  ILE   171      92.808  60.474  40.977  1.00  0.00           H  
ATOM   2863  CG2 ILE   171      93.508  62.136  41.935  1.00  0.00           C  
ATOM   2864 HG21 ILE   171      93.944  63.123  41.788  1.00  0.00           H  
ATOM   2865 HG22 ILE   171      92.797  62.282  42.748  1.00  0.00           H  
ATOM   2866 HG23 ILE   171      94.308  61.547  42.383  1.00  0.00           H  
ATOM   2867  CG1 ILE   171      91.752  62.213  40.060  1.00  0.00           C  
ATOM   2868 HG12 ILE   171      92.085  63.240  39.909  1.00  0.00           H  
ATOM   2869 HG13 ILE   171      91.510  61.770  39.094  1.00  0.00           H  
ATOM   2870  CD1 ILE   171      90.522  62.197  40.945  1.00  0.00           C  
ATOM   2871 HD11 ILE   171      90.832  62.634  41.895  1.00  0.00           H  
ATOM   2872 HD12 ILE   171      89.768  62.854  40.512  1.00  0.00           H  
ATOM   2873 HD13 ILE   171      90.167  61.171  41.036  1.00  0.00           H  
ATOM   2874  C   ILE   171      94.905  62.701  39.209  1.00  0.00           C  
ATOM   2875  O   ILE   171      94.506  63.484  38.353  1.00  0.00           O  
ATOM   2876  N   THR   172      96.136  62.877  39.702  1.00  0.00           N  
ATOM   2877  H   THR   172      96.529  62.161  40.297  1.00  0.00           H  
ATOM   2878  CA  THR   172      97.113  63.814  39.077  1.00  0.00           C  
ATOM   2879  HA  THR   172      96.710  64.827  39.048  1.00  0.00           H  
ATOM   2880  CB  THR   172      98.464  63.969  39.863  1.00  0.00           C  
ATOM   2881  HB  THR   172      99.019  64.736  39.322  1.00  0.00           H  
ATOM   2882  CG2 THR   172      98.330  64.442  41.248  1.00  0.00           C  
ATOM   2883 HG21 THR   172      97.916  63.667  41.892  1.00  0.00           H  
ATOM   2884 HG22 THR   172      99.346  64.632  41.592  1.00  0.00           H  
ATOM   2885 HG23 THR   172      97.733  65.354  41.290  1.00  0.00           H  
ATOM   2886  OG1 THR   172      99.123  62.777  39.854  1.00  0.00           O  
ATOM   2887  HG1 THR   172      98.830  62.320  40.645  1.00  0.00           H  
ATOM   2888  C   THR   172      97.393  63.454  37.606  1.00  0.00           C  
ATOM   2889  O   THR   172      97.213  64.373  36.816  1.00  0.00           O  
ATOM   2890  N   ILE   173      97.635  62.224  37.250  1.00  0.00           N  
ATOM   2891  H   ILE   173      97.650  61.469  37.921  1.00  0.00           H  
ATOM   2892  CA  ILE   173      97.719  61.866  35.773  1.00  0.00           C  
ATOM   2893  HA  ILE   173      98.492  62.446  35.269  1.00  0.00           H  
ATOM   2894  CB  ILE   173      98.150  60.394  35.660  1.00  0.00           C  
ATOM   2895  HB  ILE   173      97.580  59.713  36.292  1.00  0.00           H  
ATOM   2896  CG2 ILE   173      97.952  59.915  34.250  1.00  0.00           C  
ATOM   2897 HG21 ILE   173      98.506  60.615  33.624  1.00  0.00           H  
ATOM   2898 HG22 ILE   173      98.337  58.936  33.965  1.00  0.00           H  
ATOM   2899 HG23 ILE   173      96.892  59.869  34.004  1.00  0.00           H  
ATOM   2900  CG1 ILE   173      99.604  60.300  36.093  1.00  0.00           C  
ATOM   2901 HG12 ILE   173     100.268  60.842  35.419  1.00  0.00           H  
ATOM   2902 HG13 ILE   173      99.762  60.765  37.066  1.00  0.00           H  
ATOM   2903  CD1 ILE   173     100.049  58.782  36.097  1.00  0.00           C  
ATOM   2904 HD11 ILE   173     100.303  58.444  35.093  1.00  0.00           H  
ATOM   2905 HD12 ILE   173     100.803  58.673  36.877  1.00  0.00           H  
ATOM   2906 HD13 ILE   173      99.206  58.150  36.375  1.00  0.00           H  
ATOM   2907  C   ILE   173      96.445  62.317  35.042  1.00  0.00           C  
ATOM   2908  O   ILE   173      96.534  63.156  34.125  1.00  0.00           O  
ATOM   2909  N   PHE   174      95.227  61.834  35.449  1.00  0.00           N  
ATOM   2910  H   PHE   174      95.202  61.201  36.236  1.00  0.00           H  
ATOM   2911  CA  PHE   174      93.963  62.188  34.894  1.00  0.00           C  
ATOM   2912  HA  PHE   174      94.016  61.854  33.858  1.00  0.00           H  
ATOM   2913  CB  PHE   174      92.885  61.334  35.582  1.00  0.00           C  
ATOM   2914  HB2 PHE   174      92.786  61.667  36.615  1.00  0.00           H  
ATOM   2915  HB3 PHE   174      92.036  61.678  34.991  1.00  0.00           H  
ATOM   2916  CG  PHE   174      92.909  59.801  35.518  1.00  0.00           C  
ATOM   2917  CD1 PHE   174      93.652  59.120  34.500  1.00  0.00           C  
ATOM   2918  HD1 PHE   174      94.132  59.677  33.708  1.00  0.00           H  
ATOM   2919  CE1 PHE   174      93.676  57.711  34.474  1.00  0.00           C  
ATOM   2920  HE1 PHE   174      94.174  57.228  33.646  1.00  0.00           H  
ATOM   2921  CZ  PHE   174      93.092  56.942  35.513  1.00  0.00           C  
ATOM   2922  HZ  PHE   174      93.068  55.865  35.436  1.00  0.00           H  
ATOM   2923  CE2 PHE   174      92.292  57.647  36.495  1.00  0.00           C  
ATOM   2924  HE2 PHE   174      91.714  57.086  37.214  1.00  0.00           H  
ATOM   2925  CD2 PHE   174      92.175  59.039  36.419  1.00  0.00           C  
ATOM   2926  HD2 PHE   174      91.475  59.479  37.114  1.00  0.00           H  
ATOM   2927  C   PHE   174      93.674  63.687  34.869  1.00  0.00           C  
ATOM   2928  O   PHE   174      93.268  64.108  33.806  1.00  0.00           O  
ATOM   2929  N   THR   175      93.905  64.459  35.951  1.00  0.00           N  
ATOM   2930  H   THR   175      94.346  64.043  36.759  1.00  0.00           H  
ATOM   2931  CA  THR   175      93.703  65.968  35.842  1.00  0.00           C  
ATOM   2932  HA  THR   175      92.671  66.072  35.507  1.00  0.00           H  
ATOM   2933  CB  THR   175      93.855  66.683  37.151  1.00  0.00           C  
ATOM   2934  HB  THR   175      94.042  67.746  36.996  1.00  0.00           H  
ATOM   2935  CG2 THR   175      92.552  66.592  37.843  1.00  0.00           C  
ATOM   2936 HG21 THR   175      92.261  65.552  37.990  1.00  0.00           H  
ATOM   2937 HG22 THR   175      92.642  67.101  38.803  1.00  0.00           H  
ATOM   2938 HG23 THR   175      91.777  67.054  37.232  1.00  0.00           H  
ATOM   2939  OG1 THR   175      94.809  66.147  38.050  1.00  0.00           O  
ATOM   2940  HG1 THR   175      94.606  65.211  38.118  1.00  0.00           H  
ATOM   2941  C   THR   175      94.575  66.582  34.732  1.00  0.00           C  
ATOM   2942  O   THR   175      94.024  67.256  33.865  1.00  0.00           O  
ATOM   2943  N   ILE   176      95.865  66.178  34.574  1.00  0.00           N  
ATOM   2944  H   ILE   176      96.228  65.528  35.257  1.00  0.00           H  
ATOM   2945  CA  ILE   176      96.728  66.633  33.427  1.00  0.00           C  
ATOM   2946  HA  ILE   176      96.711  67.718  33.316  1.00  0.00           H  
ATOM   2947  CB  ILE   176      98.200  66.099  33.699  1.00  0.00           C  
ATOM   2948  HB  ILE   176      98.136  65.021  33.846  1.00  0.00           H  
ATOM   2949  CG2 ILE   176      99.175  66.443  32.498  1.00  0.00           C  
ATOM   2950 HG21 ILE   176      99.106  67.477  32.161  1.00  0.00           H  
ATOM   2951 HG22 ILE   176     100.204  66.201  32.762  1.00  0.00           H  
ATOM   2952 HG23 ILE   176      98.845  65.805  31.677  1.00  0.00           H  
ATOM   2953  CG1 ILE   176      98.845  66.705  34.983  1.00  0.00           C  
ATOM   2954 HG12 ILE   176      98.240  66.355  35.820  1.00  0.00           H  
ATOM   2955 HG13 ILE   176      99.833  66.252  35.062  1.00  0.00           H  
ATOM   2956  CD1 ILE   176      98.853  68.216  35.202  1.00  0.00           C  
ATOM   2957 HD11 ILE   176      97.813  68.472  35.002  1.00  0.00           H  
ATOM   2958 HD12 ILE   176      99.071  68.514  36.228  1.00  0.00           H  
ATOM   2959 HD13 ILE   176      99.549  68.729  34.538  1.00  0.00           H  
ATOM   2960  C   ILE   176      96.293  66.149  32.106  1.00  0.00           C  
ATOM   2961  O   ILE   176      96.150  66.983  31.158  1.00  0.00           O  
ATOM   2962  N   GLU   177      95.782  64.904  31.960  1.00  0.00           N  
ATOM   2963  H   GLU   177      95.732  64.370  32.816  1.00  0.00           H  
ATOM   2964  CA  GLU   177      95.126  64.396  30.767  1.00  0.00           C  
ATOM   2965  HA  GLU   177      95.654  64.533  29.823  1.00  0.00           H  
ATOM   2966  CB  GLU   177      94.914  62.940  31.017  1.00  0.00           C  
ATOM   2967  HB2 GLU   177      95.870  62.420  31.084  1.00  0.00           H  
ATOM   2968  HB3 GLU   177      94.487  62.748  32.001  1.00  0.00           H  
ATOM   2969  CG  GLU   177      94.022  62.109  30.062  1.00  0.00           C  
ATOM   2970  HG2 GLU   177      93.847  62.617  29.113  1.00  0.00           H  
ATOM   2971  HG3 GLU   177      94.592  61.192  29.909  1.00  0.00           H  
ATOM   2972  CD  GLU   177      92.573  61.791  30.580  1.00  0.00           C  
ATOM   2973  OE1 GLU   177      92.379  61.488  31.793  1.00  0.00           O  
ATOM   2974  OE2 GLU   177      91.691  61.788  29.676  1.00  0.00           O  
ATOM   2975  C   GLU   177      93.831  65.134  30.401  1.00  0.00           C  
ATOM   2976  O   GLU   177      93.641  65.493  29.262  1.00  0.00           O  
ATOM   2977  N   ILE   178      92.878  65.293  31.368  1.00  0.00           N  
ATOM   2978  H   ILE   178      93.151  64.967  32.284  1.00  0.00           H  
ATOM   2979  CA  ILE   178      91.593  65.880  31.068  1.00  0.00           C  
ATOM   2980  HA  ILE   178      91.220  65.374  30.178  1.00  0.00           H  
ATOM   2981  CB  ILE   178      90.530  65.652  32.156  1.00  0.00           C  
ATOM   2982  HB  ILE   178      90.618  64.633  32.533  1.00  0.00           H  
ATOM   2983  CG2 ILE   178      90.767  66.565  33.357  1.00  0.00           C  
ATOM   2984 HG21 ILE   178      90.505  67.600  33.135  1.00  0.00           H  
ATOM   2985 HG22 ILE   178      90.107  66.138  34.112  1.00  0.00           H  
ATOM   2986 HG23 ILE   178      91.797  66.462  33.697  1.00  0.00           H  
ATOM   2987  CG1 ILE   178      89.120  65.774  31.628  1.00  0.00           C  
ATOM   2988 HG12 ILE   178      88.442  65.862  32.477  1.00  0.00           H  
ATOM   2989 HG13 ILE   178      88.994  66.555  30.878  1.00  0.00           H  
ATOM   2990  CD1 ILE   178      88.786  64.487  30.884  1.00  0.00           C  
ATOM   2991 HD11 ILE   178      88.882  63.599  31.508  1.00  0.00           H  
ATOM   2992 HD12 ILE   178      87.817  64.520  30.386  1.00  0.00           H  
ATOM   2993 HD13 ILE   178      89.441  64.295  30.035  1.00  0.00           H  
ATOM   2994  C   ILE   178      91.758  67.360  30.669  1.00  0.00           C  
ATOM   2995  O   ILE   178      91.078  67.847  29.797  1.00  0.00           O  
ATOM   2996  N   ILE   179      92.704  68.043  31.323  1.00  0.00           N  
ATOM   2997  H   ILE   179      93.233  67.465  31.960  1.00  0.00           H  
ATOM   2998  CA  ILE   179      93.136  69.410  30.956  1.00  0.00           C  
ATOM   2999  HA  ILE   179      92.307  70.116  31.013  1.00  0.00           H  
ATOM   3000  CB  ILE   179      94.109  70.026  31.986  1.00  0.00           C  
ATOM   3001  HB  ILE   179      94.864  69.323  32.337  1.00  0.00           H  
ATOM   3002  CG2 ILE   179      95.022  71.122  31.383  1.00  0.00           C  
ATOM   3003 HG21 ILE   179      94.438  71.911  30.910  1.00  0.00           H  
ATOM   3004 HG22 ILE   179      95.585  71.649  32.153  1.00  0.00           H  
ATOM   3005 HG23 ILE   179      95.769  70.723  30.696  1.00  0.00           H  
ATOM   3006  CG1 ILE   179      93.306  70.469  33.199  1.00  0.00           C  
ATOM   3007 HG12 ILE   179      92.581  71.270  33.056  1.00  0.00           H  
ATOM   3008 HG13 ILE   179      92.778  69.568  33.511  1.00  0.00           H  
ATOM   3009  CD1 ILE   179      94.108  70.880  34.407  1.00  0.00           C  
ATOM   3010 HD11 ILE   179      94.739  71.764  34.312  1.00  0.00           H  
ATOM   3011 HD12 ILE   179      93.377  71.101  35.185  1.00  0.00           H  
ATOM   3012 HD13 ILE   179      94.575  69.961  34.760  1.00  0.00           H  
ATOM   3013  C   ILE   179      93.721  69.388  29.523  1.00  0.00           C  
ATOM   3014  O   ILE   179      93.373  70.287  28.788  1.00  0.00           O  
ATOM   3015  N   LEU   180      94.704  68.600  29.194  1.00  0.00           N  
ATOM   3016  H   LEU   180      95.215  68.105  29.911  1.00  0.00           H  
ATOM   3017  CA  LEU   180      95.254  68.536  27.816  1.00  0.00           C  
ATOM   3018  HA  LEU   180      95.554  69.554  27.566  1.00  0.00           H  
ATOM   3019  CB  LEU   180      96.419  67.497  27.804  1.00  0.00           C  
ATOM   3020  HB2 LEU   180      96.363  66.628  28.459  1.00  0.00           H  
ATOM   3021  HB3 LEU   180      96.382  67.129  26.779  1.00  0.00           H  
ATOM   3022  CG  LEU   180      97.877  68.030  27.941  1.00  0.00           C  
ATOM   3023  HG  LEU   180      98.025  68.809  27.193  1.00  0.00           H  
ATOM   3024  CD1 LEU   180      98.133  68.766  29.344  1.00  0.00           C  
ATOM   3025 HD11 LEU   180      98.270  68.053  30.157  1.00  0.00           H  
ATOM   3026 HD12 LEU   180      99.119  69.230  29.339  1.00  0.00           H  
ATOM   3027 HD13 LEU   180      97.335  69.460  29.610  1.00  0.00           H  
ATOM   3028  CD2 LEU   180      98.874  66.873  27.873  1.00  0.00           C  
ATOM   3029 HD21 LEU   180      98.884  66.457  26.866  1.00  0.00           H  
ATOM   3030 HD22 LEU   180      99.882  67.263  28.014  1.00  0.00           H  
ATOM   3031 HD23 LEU   180      98.742  66.138  28.667  1.00  0.00           H  
ATOM   3032  C   LEU   180      94.173  68.261  26.786  1.00  0.00           C  
ATOM   3033  O   LEU   180      94.098  68.898  25.744  1.00  0.00           O  
ATOM   3034  N   ARG   181      93.244  67.360  27.070  1.00  0.00           N  
ATOM   3035  H   ARG   181      93.386  66.855  27.933  1.00  0.00           H  
ATOM   3036  CA  ARG   181      92.186  67.034  26.098  1.00  0.00           C  
ATOM   3037  HA  ARG   181      92.663  66.961  25.120  1.00  0.00           H  
ATOM   3038  CB  ARG   181      91.720  65.548  26.148  1.00  0.00           C  
ATOM   3039  HB2 ARG   181      91.549  65.170  25.141  1.00  0.00           H  
ATOM   3040  HB3 ARG   181      92.474  64.914  26.615  1.00  0.00           H  
ATOM   3041  CG  ARG   181      90.398  65.305  27.020  1.00  0.00           C  
ATOM   3042  HG2 ARG   181      90.507  65.820  27.975  1.00  0.00           H  
ATOM   3043  HG3 ARG   181      89.565  65.749  26.474  1.00  0.00           H  
ATOM   3044  CD  ARG   181      90.179  63.785  27.254  1.00  0.00           C  
ATOM   3045  HD2 ARG   181      90.455  63.293  26.322  1.00  0.00           H  
ATOM   3046  HD3 ARG   181      90.946  63.465  27.959  1.00  0.00           H  
ATOM   3047  NE  ARG   181      88.751  63.379  27.547  1.00  0.00           N  
ATOM   3048  HE  ARG   181      88.028  63.966  27.156  1.00  0.00           H  
ATOM   3049  CZ  ARG   181      88.340  62.344  28.269  1.00  0.00           C  
ATOM   3050  NH1 ARG   181      89.090  61.502  28.934  1.00  0.00           N  
ATOM   3051 HH11 ARG   181      90.093  61.605  28.875  1.00  0.00           H  
ATOM   3052 HH12 ARG   181      88.662  60.665  29.302  1.00  0.00           H  
ATOM   3053  NH2 ARG   181      87.114  62.032  28.310  1.00  0.00           N  
ATOM   3054 HH21 ARG   181      86.448  62.597  27.803  1.00  0.00           H  
ATOM   3055 HH22 ARG   181      86.858  61.385  29.042  1.00  0.00           H  
ATOM   3056  C   ARG   181      91.073  68.056  25.900  1.00  0.00           C  
ATOM   3057  O   ARG   181      90.618  68.118  24.778  1.00  0.00           O  
ATOM   3058  N   ILE   182      90.728  68.947  26.826  1.00  0.00           N  
ATOM   3059  H   ILE   182      91.069  68.772  27.760  1.00  0.00           H  
ATOM   3060  CA  ILE   182      89.895  70.172  26.631  1.00  0.00           C  
ATOM   3061  HA  ILE   182      89.090  69.835  25.978  1.00  0.00           H  
ATOM   3062  CB  ILE   182      89.180  70.724  27.917  1.00  0.00           C  
ATOM   3063  HB  ILE   182      88.451  70.024  28.325  1.00  0.00           H  
ATOM   3064  CG2 ILE   182      90.200  71.108  29.048  1.00  0.00           C  
ATOM   3065 HG21 ILE   182      90.809  71.924  28.657  1.00  0.00           H  
ATOM   3066 HG22 ILE   182      89.626  71.510  29.882  1.00  0.00           H  
ATOM   3067 HG23 ILE   182      90.897  70.360  29.425  1.00  0.00           H  
ATOM   3068  CG1 ILE   182      88.249  71.825  27.552  1.00  0.00           C  
ATOM   3069 HG12 ILE   182      88.834  72.681  27.217  1.00  0.00           H  
ATOM   3070 HG13 ILE   182      87.571  71.561  26.740  1.00  0.00           H  
ATOM   3071  CD1 ILE   182      87.463  72.293  28.803  1.00  0.00           C  
ATOM   3072 HD11 ILE   182      88.101  72.708  29.584  1.00  0.00           H  
ATOM   3073 HD12 ILE   182      86.682  73.021  28.584  1.00  0.00           H  
ATOM   3074 HD13 ILE   182      86.933  71.438  29.224  1.00  0.00           H  
ATOM   3075  C   ILE   182      90.652  71.303  25.866  1.00  0.00           C  
ATOM   3076  O   ILE   182      90.077  71.863  24.930  1.00  0.00           O  
ATOM   3077  N   TYR   183      91.927  71.471  26.123  1.00  0.00           N  
ATOM   3078  H   TYR   183      92.365  70.970  26.884  1.00  0.00           H  
ATOM   3079  CA  TYR   183      92.726  72.294  25.227  1.00  0.00           C  
ATOM   3080  HA  TYR   183      92.247  73.267  25.116  1.00  0.00           H  
ATOM   3081  CB  TYR   183      94.167  72.316  25.814  1.00  0.00           C  
ATOM   3082  HB2 TYR   183      94.094  72.793  26.792  1.00  0.00           H  
ATOM   3083  HB3 TYR   183      94.520  71.305  26.020  1.00  0.00           H  
ATOM   3084  CG  TYR   183      95.209  73.029  24.959  1.00  0.00           C  
ATOM   3085  CD1 TYR   183      95.426  74.416  24.918  1.00  0.00           C  
ATOM   3086  HD1 TYR   183      94.697  74.941  25.518  1.00  0.00           H  
ATOM   3087  CE1 TYR   183      96.382  74.951  24.044  1.00  0.00           C  
ATOM   3088  HE1 TYR   183      96.480  76.026  24.060  1.00  0.00           H  
ATOM   3089  CZ  TYR   183      97.186  74.079  23.285  1.00  0.00           C  
ATOM   3090  OH  TYR   183      98.096  74.586  22.507  1.00  0.00           O  
ATOM   3091  HH  TYR   183      98.325  75.420  22.923  1.00  0.00           H  
ATOM   3092  CE2 TYR   183      96.944  72.695  23.259  1.00  0.00           C  
ATOM   3093  HE2 TYR   183      97.567  71.973  22.752  1.00  0.00           H  
ATOM   3094  CD2 TYR   183      95.913  72.186  24.079  1.00  0.00           C  
ATOM   3095  HD2 TYR   183      95.751  71.127  24.218  1.00  0.00           H  
ATOM   3096  C   TYR   183      92.769  71.740  23.827  1.00  0.00           C  
ATOM   3097  O   TYR   183      92.634  72.571  22.998  1.00  0.00           O  
ATOM   3098  N   VAL   184      92.800  70.397  23.583  1.00  0.00           N  
ATOM   3099  H   VAL   184      92.967  69.852  24.417  1.00  0.00           H  
ATOM   3100  CA  VAL   184      92.686  69.836  22.253  1.00  0.00           C  
ATOM   3101  HA  VAL   184      93.383  70.461  21.695  1.00  0.00           H  
ATOM   3102  CB  VAL   184      93.247  68.428  22.088  1.00  0.00           C  
ATOM   3103  HB  VAL   184      92.634  67.777  22.711  1.00  0.00           H  
ATOM   3104  CG1 VAL   184      93.017  67.907  20.702  1.00  0.00           C  
ATOM   3105 HG11 VAL   184      93.597  68.592  20.084  1.00  0.00           H  
ATOM   3106 HG12 VAL   184      93.353  66.872  20.637  1.00  0.00           H  
ATOM   3107 HG13 VAL   184      91.991  67.957  20.336  1.00  0.00           H  
ATOM   3108  CG2 VAL   184      94.757  68.346  22.518  1.00  0.00           C  
ATOM   3109 HG21 VAL   184      94.812  68.620  23.572  1.00  0.00           H  
ATOM   3110 HG22 VAL   184      95.056  67.298  22.522  1.00  0.00           H  
ATOM   3111 HG23 VAL   184      95.421  68.915  21.867  1.00  0.00           H  
ATOM   3112  C   VAL   184      91.218  69.970  21.712  1.00  0.00           C  
ATOM   3113  O   VAL   184      91.068  70.509  20.621  1.00  0.00           O  
ATOM   3114  N   HIE   185      90.219  69.456  22.391  1.00  0.00           N  
ATOM   3115  H   HIE   185      90.532  69.041  23.257  1.00  0.00           H  
ATOM   3116  CA  HIE   185      88.809  69.173  21.901  1.00  0.00           C  
ATOM   3117  HA  HIE   185      88.925  69.110  20.819  1.00  0.00           H  
ATOM   3118  CB  HIE   185      88.415  67.728  22.310  1.00  0.00           C  
ATOM   3119  HB2 HIE   185      88.254  67.508  23.366  1.00  0.00           H  
ATOM   3120  HB3 HIE   185      87.453  67.566  21.823  1.00  0.00           H  
ATOM   3121  CG  HIE   185      89.405  66.769  21.693  1.00  0.00           C  
ATOM   3122  ND1 HIE   185      89.465  66.467  20.311  1.00  0.00           N  
ATOM   3123  CE1 HIE   185      90.505  65.629  20.202  1.00  0.00           C  
ATOM   3124  HE1 HIE   185      90.873  65.339  19.229  1.00  0.00           H  
ATOM   3125  NE2 HIE   185      91.078  65.293  21.418  1.00  0.00           N  
ATOM   3126  HE2 HIE   185      91.983  64.909  21.650  1.00  0.00           H  
ATOM   3127  CD2 HIE   185      90.488  66.160  22.272  1.00  0.00           C  
ATOM   3128  HD2 HIE   185      90.755  66.197  23.318  1.00  0.00           H  
ATOM   3129  C   HIE   185      87.707  70.210  22.190  1.00  0.00           C  
ATOM   3130  O   HIE   185      86.538  70.046  21.822  1.00  0.00           O  
ATOM   3131  N   ARG   186      88.129  71.401  22.676  1.00  0.00           N  
ATOM   3132  H   ARG   186      89.057  71.329  23.067  1.00  0.00           H  
ATOM   3133  CA  ARG   186      87.416  72.704  22.502  1.00  0.00           C  
ATOM   3134  HA  ARG   186      87.993  73.516  22.946  1.00  0.00           H  
ATOM   3135  CB  ARG   186      87.227  73.030  20.977  1.00  0.00           C  
ATOM   3136  HB2 ARG   186      86.416  72.471  20.512  1.00  0.00           H  
ATOM   3137  HB3 ARG   186      86.927  74.062  20.795  1.00  0.00           H  
ATOM   3138  CG  ARG   186      88.404  72.783  19.956  1.00  0.00           C  
ATOM   3139  HG2 ARG   186      89.003  73.681  19.803  1.00  0.00           H  
ATOM   3140  HG3 ARG   186      89.153  72.200  20.492  1.00  0.00           H  
ATOM   3141  CD  ARG   186      87.901  72.135  18.627  1.00  0.00           C  
ATOM   3142  HD2 ARG   186      87.134  72.808  18.244  1.00  0.00           H  
ATOM   3143  HD3 ARG   186      88.768  72.162  17.968  1.00  0.00           H  
ATOM   3144  NE  ARG   186      87.227  70.834  18.816  1.00  0.00           N  
ATOM   3145  HE  ARG   186      86.236  70.801  19.007  1.00  0.00           H  
ATOM   3146  CZ  ARG   186      87.803  69.659  18.580  1.00  0.00           C  
ATOM   3147  NH1 ARG   186      89.055  69.475  18.292  1.00  0.00           N  
ATOM   3148 HH11 ARG   186      89.694  70.231  18.094  1.00  0.00           H  
ATOM   3149 HH12 ARG   186      89.418  68.544  18.142  1.00  0.00           H  
ATOM   3150  NH2 ARG   186      87.145  68.581  18.968  1.00  0.00           N  
ATOM   3151 HH21 ARG   186      86.207  68.729  19.313  1.00  0.00           H  
ATOM   3152 HH22 ARG   186      87.457  67.673  18.657  1.00  0.00           H  
ATOM   3153  C   ARG   186      86.079  72.642  23.221  1.00  0.00           C  
ATOM   3154  O   ARG   186      85.895  72.010  24.255  1.00  0.00           O  
ATOM   3155  N   ILE   187      85.087  73.446  22.773  1.00  0.00           N  
ATOM   3156  H   ILE   187      85.255  74.145  22.064  1.00  0.00           H  
ATOM   3157  CA  ILE   187      83.703  73.425  23.245  1.00  0.00           C  
ATOM   3158  HA  ILE   187      83.736  73.619  24.316  1.00  0.00           H  
ATOM   3159  CB  ILE   187      82.897  74.646  22.728  1.00  0.00           C  
ATOM   3160  HB  ILE   187      83.522  75.503  22.981  1.00  0.00           H  
ATOM   3161  CG2 ILE   187      82.770  74.478  21.201  1.00  0.00           C  
ATOM   3162 HG21 ILE   187      82.337  73.497  21.003  1.00  0.00           H  
ATOM   3163 HG22 ILE   187      82.163  75.333  20.903  1.00  0.00           H  
ATOM   3164 HG23 ILE   187      83.725  74.591  20.688  1.00  0.00           H  
ATOM   3165  CG1 ILE   187      81.523  74.819  23.397  1.00  0.00           C  
ATOM   3166 HG12 ILE   187      80.900  73.969  23.119  1.00  0.00           H  
ATOM   3167 HG13 ILE   187      81.642  74.693  24.474  1.00  0.00           H  
ATOM   3168  CD1 ILE   187      80.721  76.094  23.152  1.00  0.00           C  
ATOM   3169 HD11 ILE   187      80.380  75.939  22.128  1.00  0.00           H  
ATOM   3170 HD12 ILE   187      79.821  76.132  23.766  1.00  0.00           H  
ATOM   3171 HD13 ILE   187      81.428  76.914  23.273  1.00  0.00           H  
ATOM   3172  C   ILE   187      83.024  72.005  22.987  1.00  0.00           C  
ATOM   3173  O   ILE   187      82.189  71.534  23.743  1.00  0.00           O  
ATOM   3174  N   SER   188      83.449  71.272  21.961  1.00  0.00           N  
ATOM   3175  H   SER   188      84.057  71.652  21.249  1.00  0.00           H  
ATOM   3176  CA  SER   188      82.910  69.901  21.696  1.00  0.00           C  
ATOM   3177  HA  SER   188      81.824  69.986  21.730  1.00  0.00           H  
ATOM   3178  CB  SER   188      83.287  69.460  20.281  1.00  0.00           C  
ATOM   3179  HB2 SER   188      83.077  68.411  20.072  1.00  0.00           H  
ATOM   3180  HB3 SER   188      82.713  70.098  19.610  1.00  0.00           H  
ATOM   3181  OG  SER   188      84.665  69.739  20.052  1.00  0.00           O  
ATOM   3182  HG  SER   188      85.091  69.727  20.912  1.00  0.00           H  
ATOM   3183  C   SER   188      83.324  68.787  22.693  1.00  0.00           C  
ATOM   3184  O   SER   188      82.591  67.772  22.815  1.00  0.00           O  
ATOM   3185  N   PHE   189      84.372  69.039  23.536  1.00  0.00           N  
ATOM   3186  H   PHE   189      84.946  69.862  23.421  1.00  0.00           H  
ATOM   3187  CA  PHE   189      84.504  68.224  24.786  1.00  0.00           C  
ATOM   3188  HA  PHE   189      84.828  67.192  24.652  1.00  0.00           H  
ATOM   3189  CB  PHE   189      85.478  68.991  25.708  1.00  0.00           C  
ATOM   3190  HB2 PHE   189      86.402  69.149  25.152  1.00  0.00           H  
ATOM   3191  HB3 PHE   189      85.099  69.992  25.912  1.00  0.00           H  
ATOM   3192  CG  PHE   189      85.827  68.358  27.058  1.00  0.00           C  
ATOM   3193  CD1 PHE   189      86.990  67.674  27.195  1.00  0.00           C  
ATOM   3194  HD1 PHE   189      87.771  67.649  26.449  1.00  0.00           H  
ATOM   3195  CE1 PHE   189      87.440  67.259  28.492  1.00  0.00           C  
ATOM   3196  HE1 PHE   189      88.382  66.732  28.513  1.00  0.00           H  
ATOM   3197  CZ  PHE   189      86.684  67.676  29.602  1.00  0.00           C  
ATOM   3198  HZ  PHE   189      86.904  67.354  30.609  1.00  0.00           H  
ATOM   3199  CE2 PHE   189      85.374  68.235  29.373  1.00  0.00           C  
ATOM   3200  HE2 PHE   189      84.770  68.501  30.228  1.00  0.00           H  
ATOM   3201  CD2 PHE   189      84.995  68.554  28.119  1.00  0.00           C  
ATOM   3202  HD2 PHE   189      84.105  69.146  27.961  1.00  0.00           H  
ATOM   3203  C   PHE   189      83.188  68.082  25.579  1.00  0.00           C  
ATOM   3204  O   PHE   189      82.759  67.005  25.974  1.00  0.00           O  
ATOM   3205  N   PHE   190      82.485  69.171  25.808  1.00  0.00           N  
ATOM   3206  H   PHE   190      82.864  70.041  25.463  1.00  0.00           H  
ATOM   3207  CA  PHE   190      81.205  69.312  26.508  1.00  0.00           C  
ATOM   3208  HA  PHE   190      81.230  68.793  27.467  1.00  0.00           H  
ATOM   3209  CB  PHE   190      81.030  70.789  26.931  1.00  0.00           C  
ATOM   3210  HB2 PHE   190      80.938  71.432  26.056  1.00  0.00           H  
ATOM   3211  HB3 PHE   190      80.093  70.782  27.487  1.00  0.00           H  
ATOM   3212  CG  PHE   190      82.083  71.366  27.846  1.00  0.00           C  
ATOM   3213  CD1 PHE   190      82.176  71.025  29.171  1.00  0.00           C  
ATOM   3214  HD1 PHE   190      81.591  70.261  29.661  1.00  0.00           H  
ATOM   3215  CE1 PHE   190      83.060  71.653  30.061  1.00  0.00           C  
ATOM   3216  HE1 PHE   190      83.031  71.436  31.118  1.00  0.00           H  
ATOM   3217  CZ  PHE   190      84.029  72.603  29.572  1.00  0.00           C  
ATOM   3218  HZ  PHE   190      84.651  73.156  30.261  1.00  0.00           H  
ATOM   3219  CE2 PHE   190      83.974  72.925  28.229  1.00  0.00           C  
ATOM   3220  HE2 PHE   190      84.673  73.624  27.794  1.00  0.00           H  
ATOM   3221  CD2 PHE   190      82.984  72.364  27.376  1.00  0.00           C  
ATOM   3222  HD2 PHE   190      82.913  72.716  26.358  1.00  0.00           H  
ATOM   3223  C   PHE   190      80.027  68.692  25.731  1.00  0.00           C  
ATOM   3224  O   PHE   190      78.869  68.638  26.247  1.00  0.00           O  
ATOM   3225  N   LYS   191      80.197  68.028  24.563  1.00  0.00           N  
ATOM   3226  H   LYS   191      81.146  67.980  24.221  1.00  0.00           H  
ATOM   3227  CA  LYS   191      79.221  67.098  23.916  1.00  0.00           C  
ATOM   3228  HA  LYS   191      78.416  67.033  24.648  1.00  0.00           H  
ATOM   3229  CB  LYS   191      78.744  67.812  22.644  1.00  0.00           C  
ATOM   3230  HB2 LYS   191      78.655  68.894  22.742  1.00  0.00           H  
ATOM   3231  HB3 LYS   191      79.445  67.712  21.815  1.00  0.00           H  
ATOM   3232  CG  LYS   191      77.421  67.329  22.181  1.00  0.00           C  
ATOM   3233  HG2 LYS   191      77.066  68.147  21.554  1.00  0.00           H  
ATOM   3234  HG3 LYS   191      77.678  66.478  21.549  1.00  0.00           H  
ATOM   3235  CD  LYS   191      76.319  66.996  23.292  1.00  0.00           C  
ATOM   3236  HD2 LYS   191      76.386  67.693  24.127  1.00  0.00           H  
ATOM   3237  HD3 LYS   191      75.426  67.100  22.676  1.00  0.00           H  
ATOM   3238  CE  LYS   191      76.397  65.555  23.800  1.00  0.00           C  
ATOM   3239  HE2 LYS   191      76.357  64.944  22.898  1.00  0.00           H  
ATOM   3240  HE3 LYS   191      77.395  65.354  24.189  1.00  0.00           H  
ATOM   3241  NZ  LYS   191      75.404  65.287  24.841  1.00  0.00           N  
ATOM   3242  HZ1 LYS   191      74.482  65.397  24.443  1.00  0.00           H  
ATOM   3243  HZ2 LYS   191      75.546  64.379  25.259  1.00  0.00           H  
ATOM   3244  HZ3 LYS   191      75.403  65.923  25.626  1.00  0.00           H  
ATOM   3245  C   LYS   191      79.866  65.756  23.602  1.00  0.00           C  
ATOM   3246  O   LYS   191      79.330  64.921  22.841  1.00  0.00           O  
ATOM   3247  N   ASP   192      80.956  65.469  24.256  1.00  0.00           N  
ATOM   3248  H   ASP   192      81.417  66.097  24.899  1.00  0.00           H  
ATOM   3249  CA  ASP   192      81.480  64.088  24.381  1.00  0.00           C  
ATOM   3250  HA  ASP   192      81.170  63.441  23.561  1.00  0.00           H  
ATOM   3251  CB  ASP   192      82.993  63.964  24.235  1.00  0.00           C  
ATOM   3252  HB2 ASP   192      83.356  64.196  23.233  1.00  0.00           H  
ATOM   3253  HB3 ASP   192      83.486  64.635  24.939  1.00  0.00           H  
ATOM   3254  CG  ASP   192      83.475  62.534  24.574  1.00  0.00           C  
ATOM   3255  OD1 ASP   192      82.722  61.537  24.567  1.00  0.00           O  
ATOM   3256  OD2 ASP   192      84.664  62.462  24.919  1.00  0.00           O  
ATOM   3257  C   ASP   192      80.976  63.577  25.682  1.00  0.00           C  
ATOM   3258  O   ASP   192      81.437  63.995  26.742  1.00  0.00           O  
ATOM   3259  N   PRO   193      80.100  62.583  25.643  1.00  0.00           N  
ATOM   3260  CD  PRO   193      79.416  62.087  24.448  1.00  0.00           C  
ATOM   3261  HD2 PRO   193      80.034  61.334  23.957  1.00  0.00           H  
ATOM   3262  HD3 PRO   193      79.096  62.942  23.853  1.00  0.00           H  
ATOM   3263  CG  PRO   193      78.148  61.353  25.008  1.00  0.00           C  
ATOM   3264  HG2 PRO   193      77.767  60.496  24.452  1.00  0.00           H  
ATOM   3265  HG3 PRO   193      77.340  62.041  25.256  1.00  0.00           H  
ATOM   3266  CB  PRO   193      78.652  60.717  26.311  1.00  0.00           C  
ATOM   3267  HB2 PRO   193      79.194  59.807  26.055  1.00  0.00           H  
ATOM   3268  HB3 PRO   193      77.834  60.660  27.029  1.00  0.00           H  
ATOM   3269  CA  PRO   193      79.600  61.878  26.842  1.00  0.00           C  
ATOM   3270  HA  PRO   193      78.982  62.628  27.336  1.00  0.00           H  
ATOM   3271  C   PRO   193      80.568  61.449  27.909  1.00  0.00           C  
ATOM   3272  O   PRO   193      80.401  61.674  29.161  1.00  0.00           O  
ATOM   3273  N   TRP   194      81.653  60.918  27.396  1.00  0.00           N  
ATOM   3274  H   TRP   194      81.759  60.998  26.395  1.00  0.00           H  
ATOM   3275  CA  TRP   194      82.819  60.431  28.165  1.00  0.00           C  
ATOM   3276  HA  TRP   194      82.390  59.775  28.923  1.00  0.00           H  
ATOM   3277  CB  TRP   194      83.600  59.446  27.310  1.00  0.00           C  
ATOM   3278  HB2 TRP   194      84.081  59.867  26.427  1.00  0.00           H  
ATOM   3279  HB3 TRP   194      84.365  58.984  27.934  1.00  0.00           H  
ATOM   3280  CG  TRP   194      82.758  58.358  26.720  1.00  0.00           C  
ATOM   3281  CD1 TRP   194      82.643  58.178  25.355  1.00  0.00           C  
ATOM   3282  HD1 TRP   194      83.137  58.777  24.605  1.00  0.00           H  
ATOM   3283  NE1 TRP   194      81.873  57.049  25.201  1.00  0.00           N  
ATOM   3284  HE1 TRP   194      81.622  56.665  24.301  1.00  0.00           H  
ATOM   3285  CE2 TRP   194      81.388  56.523  26.409  1.00  0.00           C  
ATOM   3286  CZ2 TRP   194      80.570  55.417  26.776  1.00  0.00           C  
ATOM   3287  HZ2 TRP   194      80.029  54.888  26.005  1.00  0.00           H  
ATOM   3288  CH2 TRP   194      80.383  55.125  28.156  1.00  0.00           C  
ATOM   3289  HH2 TRP   194      79.719  54.334  28.473  1.00  0.00           H  
ATOM   3290  CZ3 TRP   194      81.004  55.895  29.137  1.00  0.00           C  
ATOM   3291  HZ3 TRP   194      80.848  55.733  30.193  1.00  0.00           H  
ATOM   3292  CE3 TRP   194      81.880  56.918  28.681  1.00  0.00           C  
ATOM   3293  HE3 TRP   194      82.504  57.306  29.473  1.00  0.00           H  
ATOM   3294  CD2 TRP   194      82.010  57.343  27.363  1.00  0.00           C  
ATOM   3295  C   TRP   194      83.635  61.476  28.882  1.00  0.00           C  
ATOM   3296  O   TRP   194      84.041  61.283  30.016  1.00  0.00           O  
ATOM   3297  N   SER   195      83.935  62.599  28.176  1.00  0.00           N  
ATOM   3298  H   SER   195      83.630  62.652  27.214  1.00  0.00           H  
ATOM   3299  CA  SER   195      84.553  63.862  28.725  1.00  0.00           C  
ATOM   3300  HA  SER   195      85.413  63.579  29.332  1.00  0.00           H  
ATOM   3301  CB  SER   195      84.914  64.865  27.542  1.00  0.00           C  
ATOM   3302  HB2 SER   195      84.007  64.876  26.938  1.00  0.00           H  
ATOM   3303  HB3 SER   195      85.271  65.792  27.991  1.00  0.00           H  
ATOM   3304  OG  SER   195      85.980  64.333  26.698  1.00  0.00           O  
ATOM   3305  HG  SER   195      85.575  63.721  26.080  1.00  0.00           H  
ATOM   3306  C   SER   195      83.763  64.588  29.723  1.00  0.00           C  
ATOM   3307  O   SER   195      84.219  64.771  30.831  1.00  0.00           O  
ATOM   3308  N   LEU   196      82.491  64.877  29.419  1.00  0.00           N  
ATOM   3309  H   LEU   196      82.153  64.712  28.482  1.00  0.00           H  
ATOM   3310  CA  LEU   196      81.455  65.189  30.460  1.00  0.00           C  
ATOM   3311  HA  LEU   196      81.596  66.227  30.761  1.00  0.00           H  
ATOM   3312  CB  LEU   196      80.010  65.109  29.785  1.00  0.00           C  
ATOM   3313  HB2 LEU   196      79.755  64.139  29.359  1.00  0.00           H  
ATOM   3314  HB3 LEU   196      79.303  65.194  30.609  1.00  0.00           H  
ATOM   3315  CG  LEU   196      79.682  66.172  28.723  1.00  0.00           C  
ATOM   3316  HG  LEU   196      80.566  66.224  28.088  1.00  0.00           H  
ATOM   3317  CD1 LEU   196      78.425  65.788  27.887  1.00  0.00           C  
ATOM   3318 HD11 LEU   196      77.530  66.171  28.378  1.00  0.00           H  
ATOM   3319 HD12 LEU   196      78.514  66.302  26.930  1.00  0.00           H  
ATOM   3320 HD13 LEU   196      78.421  64.736  27.601  1.00  0.00           H  
ATOM   3321  CD2 LEU   196      79.588  67.498  29.395  1.00  0.00           C  
ATOM   3322 HD21 LEU   196      80.576  67.741  29.786  1.00  0.00           H  
ATOM   3323 HD22 LEU   196      79.268  68.197  28.622  1.00  0.00           H  
ATOM   3324 HD23 LEU   196      78.793  67.489  30.140  1.00  0.00           H  
ATOM   3325  C   LEU   196      81.511  64.235  31.693  1.00  0.00           C  
ATOM   3326  O   LEU   196      81.765  64.712  32.777  1.00  0.00           O  
ATOM   3327  N   PHE   197      81.214  62.886  31.643  1.00  0.00           N  
ATOM   3328  H   PHE   197      81.159  62.420  30.749  1.00  0.00           H  
ATOM   3329  CA  PHE   197      81.142  61.953  32.828  1.00  0.00           C  
ATOM   3330  HA  PHE   197      80.268  62.120  33.458  1.00  0.00           H  
ATOM   3331  CB  PHE   197      81.033  60.535  32.205  1.00  0.00           C  
ATOM   3332  HB2 PHE   197      80.099  60.435  31.652  1.00  0.00           H  
ATOM   3333  HB3 PHE   197      81.843  60.296  31.515  1.00  0.00           H  
ATOM   3334  CG  PHE   197      80.942  59.475  33.259  1.00  0.00           C  
ATOM   3335  CD1 PHE   197      82.139  58.837  33.631  1.00  0.00           C  
ATOM   3336  HD1 PHE   197      83.057  59.137  33.149  1.00  0.00           H  
ATOM   3337  CE1 PHE   197      82.105  57.691  34.466  1.00  0.00           C  
ATOM   3338  HE1 PHE   197      82.965  57.105  34.754  1.00  0.00           H  
ATOM   3339  CZ  PHE   197      80.807  57.294  34.937  1.00  0.00           C  
ATOM   3340  HZ  PHE   197      80.727  56.352  35.459  1.00  0.00           H  
ATOM   3341  CE2 PHE   197      79.647  57.849  34.432  1.00  0.00           C  
ATOM   3342  HE2 PHE   197      78.671  57.444  34.655  1.00  0.00           H  
ATOM   3343  CD2 PHE   197      79.728  58.957  33.620  1.00  0.00           C  
ATOM   3344  HD2 PHE   197      78.808  59.398  33.266  1.00  0.00           H  
ATOM   3345  C   PHE   197      82.542  61.964  33.496  1.00  0.00           C  
ATOM   3346  O   PHE   197      82.697  62.020  34.732  1.00  0.00           O  
ATOM   3347  N   ASP   198      83.657  61.896  32.739  1.00  0.00           N  
ATOM   3348  H   ASP   198      83.630  61.649  31.760  1.00  0.00           H  
ATOM   3349  CA  ASP   198      84.962  62.021  33.371  1.00  0.00           C  
ATOM   3350  HA  ASP   198      85.052  61.206  34.090  1.00  0.00           H  
ATOM   3351  CB  ASP   198      86.071  61.895  32.310  1.00  0.00           C  
ATOM   3352  HB2 ASP   198      85.790  62.595  31.524  1.00  0.00           H  
ATOM   3353  HB3 ASP   198      87.007  62.244  32.746  1.00  0.00           H  
ATOM   3354  CG  ASP   198      86.343  60.531  31.669  1.00  0.00           C  
ATOM   3355  OD1 ASP   198      85.964  59.503  32.315  1.00  0.00           O  
ATOM   3356  OD2 ASP   198      87.128  60.475  30.714  1.00  0.00           O  
ATOM   3357  C   ASP   198      85.179  63.344  34.192  1.00  0.00           C  
ATOM   3358  O   ASP   198      85.547  63.280  35.372  1.00  0.00           O  
ATOM   3359  N   PHE   199      84.761  64.500  33.643  1.00  0.00           N  
ATOM   3360  H   PHE   199      84.426  64.438  32.692  1.00  0.00           H  
ATOM   3361  CA  PHE   199      84.869  65.797  34.331  1.00  0.00           C  
ATOM   3362  HA  PHE   199      85.900  66.058  34.571  1.00  0.00           H  
ATOM   3363  CB  PHE   199      84.384  66.872  33.376  1.00  0.00           C  
ATOM   3364  HB2 PHE   199      85.109  67.065  32.585  1.00  0.00           H  
ATOM   3365  HB3 PHE   199      83.495  66.593  32.810  1.00  0.00           H  
ATOM   3366  CG  PHE   199      84.163  68.171  34.054  1.00  0.00           C  
ATOM   3367  CD1 PHE   199      85.238  69.018  34.449  1.00  0.00           C  
ATOM   3368  HD1 PHE   199      86.233  68.635  34.279  1.00  0.00           H  
ATOM   3369  CE1 PHE   199      84.933  70.233  35.092  1.00  0.00           C  
ATOM   3370  HE1 PHE   199      85.697  70.921  35.420  1.00  0.00           H  
ATOM   3371  CZ  PHE   199      83.591  70.508  35.407  1.00  0.00           C  
ATOM   3372  HZ  PHE   199      83.276  71.409  35.913  1.00  0.00           H  
ATOM   3373  CE2 PHE   199      82.528  69.765  34.912  1.00  0.00           C  
ATOM   3374  HE2 PHE   199      81.501  70.066  35.060  1.00  0.00           H  
ATOM   3375  CD2 PHE   199      82.851  68.636  34.155  1.00  0.00           C  
ATOM   3376  HD2 PHE   199      82.060  68.016  33.758  1.00  0.00           H  
ATOM   3377  C   PHE   199      84.066  65.804  35.715  1.00  0.00           C  
ATOM   3378  O   PHE   199      84.491  66.324  36.754  1.00  0.00           O  
ATOM   3379  N   PHE   200      82.830  65.271  35.741  1.00  0.00           N  
ATOM   3380  H   PHE   200      82.441  64.962  34.862  1.00  0.00           H  
ATOM   3381  CA  PHE   200      82.125  65.019  37.017  1.00  0.00           C  
ATOM   3382  HA  PHE   200      82.048  65.936  37.602  1.00  0.00           H  
ATOM   3383  CB  PHE   200      80.704  64.514  36.623  1.00  0.00           C  
ATOM   3384  HB2 PHE   200      80.719  63.543  36.129  1.00  0.00           H  
ATOM   3385  HB3 PHE   200      80.183  64.398  37.574  1.00  0.00           H  
ATOM   3386  CG  PHE   200      79.878  65.602  35.925  1.00  0.00           C  
ATOM   3387  CD1 PHE   200      79.696  66.848  36.535  1.00  0.00           C  
ATOM   3388  HD1 PHE   200      80.009  67.112  37.535  1.00  0.00           H  
ATOM   3389  CE1 PHE   200      79.075  67.848  35.828  1.00  0.00           C  
ATOM   3390  HE1 PHE   200      78.902  68.804  36.301  1.00  0.00           H  
ATOM   3391  CZ  PHE   200      78.663  67.671  34.545  1.00  0.00           C  
ATOM   3392  HZ  PHE   200      78.246  68.531  34.043  1.00  0.00           H  
ATOM   3393  CE2 PHE   200      78.826  66.447  33.955  1.00  0.00           C  
ATOM   3394  HE2 PHE   200      78.589  66.288  32.913  1.00  0.00           H  
ATOM   3395  CD2 PHE   200      79.358  65.378  34.695  1.00  0.00           C  
ATOM   3396  HD2 PHE   200      79.576  64.430  34.225  1.00  0.00           H  
ATOM   3397  C   PHE   200      82.869  64.043  37.968  1.00  0.00           C  
ATOM   3398  O   PHE   200      83.054  64.335  39.161  1.00  0.00           O  
ATOM   3399  N   VAL   201      83.248  62.842  37.548  1.00  0.00           N  
ATOM   3400  H   VAL   201      83.352  62.748  36.548  1.00  0.00           H  
ATOM   3401  CA  VAL   201      83.752  61.812  38.510  1.00  0.00           C  
ATOM   3402  HA  VAL   201      83.127  61.811  39.403  1.00  0.00           H  
ATOM   3403  CB  VAL   201      83.720  60.401  37.956  1.00  0.00           C  
ATOM   3404  HB  VAL   201      84.008  59.678  38.719  1.00  0.00           H  
ATOM   3405  CG1 VAL   201      82.305  59.966  37.445  1.00  0.00           C  
ATOM   3406 HG11 VAL   201      81.815  60.564  36.677  1.00  0.00           H  
ATOM   3407 HG12 VAL   201      82.377  58.995  36.955  1.00  0.00           H  
ATOM   3408 HG13 VAL   201      81.611  59.821  38.273  1.00  0.00           H  
ATOM   3409  CG2 VAL   201      84.655  60.099  36.753  1.00  0.00           C  
ATOM   3410 HG21 VAL   201      85.725  60.257  36.894  1.00  0.00           H  
ATOM   3411 HG22 VAL   201      84.564  59.084  36.366  1.00  0.00           H  
ATOM   3412 HG23 VAL   201      84.368  60.802  35.970  1.00  0.00           H  
ATOM   3413  C   VAL   201      85.182  62.231  38.962  1.00  0.00           C  
ATOM   3414  O   VAL   201      85.523  61.951  40.089  1.00  0.00           O  
ATOM   3415  N   VAL   202      85.951  62.967  38.138  1.00  0.00           N  
ATOM   3416  H   VAL   202      85.626  63.201  37.211  1.00  0.00           H  
ATOM   3417  CA  VAL   202      87.259  63.543  38.599  1.00  0.00           C  
ATOM   3418  HA  VAL   202      87.839  62.795  39.138  1.00  0.00           H  
ATOM   3419  CB  VAL   202      88.149  64.015  37.436  1.00  0.00           C  
ATOM   3420  HB  VAL   202      87.512  64.670  36.840  1.00  0.00           H  
ATOM   3421  CG1 VAL   202      89.308  64.758  37.960  1.00  0.00           C  
ATOM   3422 HG11 VAL   202      89.974  64.241  38.650  1.00  0.00           H  
ATOM   3423 HG12 VAL   202      89.910  64.967  37.075  1.00  0.00           H  
ATOM   3424 HG13 VAL   202      88.949  65.711  38.348  1.00  0.00           H  
ATOM   3425  CG2 VAL   202      88.700  62.844  36.547  1.00  0.00           C  
ATOM   3426 HG21 VAL   202      87.908  62.306  36.026  1.00  0.00           H  
ATOM   3427 HG22 VAL   202      89.319  63.200  35.724  1.00  0.00           H  
ATOM   3428 HG23 VAL   202      89.272  62.207  37.222  1.00  0.00           H  
ATOM   3429  C   VAL   202      86.984  64.675  39.606  1.00  0.00           C  
ATOM   3430  O   VAL   202      87.655  64.644  40.601  1.00  0.00           O  
ATOM   3431  N   ALA   203      86.065  65.601  39.324  1.00  0.00           N  
ATOM   3432  H   ALA   203      85.400  65.556  38.565  1.00  0.00           H  
ATOM   3433  CA  ALA   203      85.762  66.619  40.322  1.00  0.00           C  
ATOM   3434  HA  ALA   203      86.675  67.143  40.605  1.00  0.00           H  
ATOM   3435  CB  ALA   203      84.793  67.598  39.644  1.00  0.00           C  
ATOM   3436  HB1 ALA   203      83.797  67.205  39.440  1.00  0.00           H  
ATOM   3437  HB2 ALA   203      84.625  68.409  40.353  1.00  0.00           H  
ATOM   3438  HB3 ALA   203      85.199  68.024  38.726  1.00  0.00           H  
ATOM   3439  C   ALA   203      85.240  66.088  41.660  1.00  0.00           C  
ATOM   3440  O   ALA   203      85.938  66.294  42.643  1.00  0.00           O  
ATOM   3441  N   ILE   204      84.331  65.180  41.639  1.00  0.00           N  
ATOM   3442  H   ILE   204      83.918  64.914  40.757  1.00  0.00           H  
ATOM   3443  CA  ILE   204      83.889  64.496  42.846  1.00  0.00           C  
ATOM   3444  HA  ILE   204      83.656  65.283  43.563  1.00  0.00           H  
ATOM   3445  CB  ILE   204      82.581  63.662  42.459  1.00  0.00           C  
ATOM   3446  HB  ILE   204      82.801  62.970  41.646  1.00  0.00           H  
ATOM   3447  CG2 ILE   204      82.085  62.793  43.614  1.00  0.00           C  
ATOM   3448 HG21 ILE   204      81.735  63.375  44.467  1.00  0.00           H  
ATOM   3449 HG22 ILE   204      81.222  62.177  43.360  1.00  0.00           H  
ATOM   3450 HG23 ILE   204      82.874  62.111  43.932  1.00  0.00           H  
ATOM   3451  CG1 ILE   204      81.416  64.666  42.101  1.00  0.00           C  
ATOM   3452 HG12 ILE   204      81.109  65.231  42.981  1.00  0.00           H  
ATOM   3453 HG13 ILE   204      81.836  65.385  41.399  1.00  0.00           H  
ATOM   3454  CD1 ILE   204      80.307  63.792  41.400  1.00  0.00           C  
ATOM   3455 HD11 ILE   204      79.868  63.029  42.043  1.00  0.00           H  
ATOM   3456 HD12 ILE   204      79.428  64.358  41.092  1.00  0.00           H  
ATOM   3457 HD13 ILE   204      80.790  63.287  40.563  1.00  0.00           H  
ATOM   3458  C   ILE   204      85.022  63.775  43.578  1.00  0.00           C  
ATOM   3459  O   ILE   204      84.921  63.427  44.763  1.00  0.00           O  
ATOM   3460  N   SER   205      86.010  63.272  42.806  1.00  0.00           N  
ATOM   3461  H   SER   205      85.983  63.520  41.828  1.00  0.00           H  
ATOM   3462  CA  SER   205      87.162  62.565  43.356  1.00  0.00           C  
ATOM   3463  HA  SER   205      86.911  62.220  44.359  1.00  0.00           H  
ATOM   3464  CB  SER   205      87.541  61.313  42.516  1.00  0.00           C  
ATOM   3465  HB2 SER   205      86.610  60.944  42.086  1.00  0.00           H  
ATOM   3466  HB3 SER   205      88.108  61.599  41.630  1.00  0.00           H  
ATOM   3467  OG  SER   205      88.245  60.391  43.263  1.00  0.00           O  
ATOM   3468  HG  SER   205      89.120  60.761  43.397  1.00  0.00           H  
ATOM   3469  C   SER   205      88.391  63.414  43.751  1.00  0.00           C  
ATOM   3470  O   SER   205      89.190  62.971  44.514  1.00  0.00           O  
ATOM   3471  N   LEU   206      88.458  64.718  43.458  1.00  0.00           N  
ATOM   3472  H   LEU   206      87.698  65.049  42.882  1.00  0.00           H  
ATOM   3473  CA  LEU   206      89.332  65.742  44.026  1.00  0.00           C  
ATOM   3474  HA  LEU   206      90.240  65.180  44.242  1.00  0.00           H  
ATOM   3475  CB  LEU   206      89.597  66.756  42.908  1.00  0.00           C  
ATOM   3476  HB2 LEU   206      88.610  67.138  42.649  1.00  0.00           H  
ATOM   3477  HB3 LEU   206      90.273  67.488  43.350  1.00  0.00           H  
ATOM   3478  CG  LEU   206      90.213  66.353  41.597  1.00  0.00           C  
ATOM   3479  HG  LEU   206      89.778  65.402  41.290  1.00  0.00           H  
ATOM   3480  CD1 LEU   206      90.049  67.386  40.507  1.00  0.00           C  
ATOM   3481 HD11 LEU   206      90.385  68.369  40.838  1.00  0.00           H  
ATOM   3482 HD12 LEU   206      90.740  67.127  39.705  1.00  0.00           H  
ATOM   3483 HD13 LEU   206      88.996  67.236  40.269  1.00  0.00           H  
ATOM   3484  CD2 LEU   206      91.661  65.944  41.809  1.00  0.00           C  
ATOM   3485 HD21 LEU   206      91.656  65.196  42.602  1.00  0.00           H  
ATOM   3486 HD22 LEU   206      92.051  65.580  40.858  1.00  0.00           H  
ATOM   3487 HD23 LEU   206      92.223  66.839  42.077  1.00  0.00           H  
ATOM   3488  C   LEU   206      88.832  66.489  45.322  1.00  0.00           C  
ATOM   3489  O   LEU   206      89.641  66.773  46.152  1.00  0.00           O  
ATOM   3490  N   VAL   207      87.535  66.753  45.410  1.00  0.00           N  
ATOM   3491  H   VAL   207      86.912  66.680  44.619  1.00  0.00           H  
ATOM   3492  CA  VAL   207      87.019  67.117  46.709  1.00  0.00           C  
ATOM   3493  HA  VAL   207      87.637  67.934  47.080  1.00  0.00           H  
ATOM   3494  CB  VAL   207      85.610  67.641  46.561  1.00  0.00           C  
ATOM   3495  HB  VAL   207      85.722  68.383  45.770  1.00  0.00           H  
ATOM   3496  CG1 VAL   207      84.453  66.792  46.045  1.00  0.00           C  
ATOM   3497 HG11 VAL   207      84.144  66.107  46.834  1.00  0.00           H  
ATOM   3498 HG12 VAL   207      83.583  67.364  45.723  1.00  0.00           H  
ATOM   3499 HG13 VAL   207      84.819  66.082  45.304  1.00  0.00           H  
ATOM   3500  CG2 VAL   207      85.164  68.516  47.758  1.00  0.00           C  
ATOM   3501 HG21 VAL   207      85.912  69.298  47.889  1.00  0.00           H  
ATOM   3502 HG22 VAL   207      84.236  69.022  47.491  1.00  0.00           H  
ATOM   3503 HG23 VAL   207      85.079  67.885  48.643  1.00  0.00           H  
ATOM   3504  C   VAL   207      87.185  65.907  47.680  1.00  0.00           C  
ATOM   3505  O   VAL   207      86.689  64.828  47.362  1.00  0.00           O  
ATOM   3506  N   PRO   208      87.811  66.163  48.832  1.00  0.00           N  
ATOM   3507  CD  PRO   208      88.077  67.432  49.440  1.00  0.00           C  
ATOM   3508  HD2 PRO   208      87.221  68.106  49.430  1.00  0.00           H  
ATOM   3509  HD3 PRO   208      88.907  67.982  48.995  1.00  0.00           H  
ATOM   3510  CG  PRO   208      88.545  67.123  50.893  1.00  0.00           C  
ATOM   3511  HG2 PRO   208      87.650  67.113  51.515  1.00  0.00           H  
ATOM   3512  HG3 PRO   208      89.215  67.955  51.109  1.00  0.00           H  
ATOM   3513  CB  PRO   208      89.255  65.729  50.689  1.00  0.00           C  
ATOM   3514  HB2 PRO   208      89.372  65.182  51.624  1.00  0.00           H  
ATOM   3515  HB3 PRO   208      90.237  65.871  50.239  1.00  0.00           H  
ATOM   3516  CA  PRO   208      88.282  65.085  49.666  1.00  0.00           C  
ATOM   3517  HA  PRO   208      88.912  64.370  49.137  1.00  0.00           H  
ATOM   3518  C   PRO   208      87.343  64.195  50.379  1.00  0.00           C  
ATOM   3519  O   PRO   208      86.165  64.507  50.555  1.00  0.00           O  
ATOM   3520  N   THR   209      87.825  63.053  50.797  1.00  0.00           N  
ATOM   3521  H   THR   209      88.759  62.789  50.516  1.00  0.00           H  
ATOM   3522  CA  THR   209      87.130  62.142  51.701  1.00  0.00           C  
ATOM   3523  HA  THR   209      86.244  61.720  51.226  1.00  0.00           H  
ATOM   3524  CB  THR   209      88.096  61.033  52.225  1.00  0.00           C  
ATOM   3525  HB  THR   209      87.570  60.664  53.106  1.00  0.00           H  
ATOM   3526  CG2 THR   209      88.356  59.926  51.258  1.00  0.00           C  
ATOM   3527 HG21 THR   209      88.983  60.267  50.434  1.00  0.00           H  
ATOM   3528 HG22 THR   209      88.912  59.118  51.734  1.00  0.00           H  
ATOM   3529 HG23 THR   209      87.402  59.595  50.847  1.00  0.00           H  
ATOM   3530  OG1 THR   209      89.362  61.443  52.651  1.00  0.00           O  
ATOM   3531  HG1 THR   209      89.188  62.260  53.123  1.00  0.00           H  
ATOM   3532  C   THR   209      86.683  62.989  52.882  1.00  0.00           C  
ATOM   3533  O   THR   209      87.441  63.703  53.484  1.00  0.00           O  
ATOM   3534  N   SER   210      85.373  62.785  53.157  1.00  0.00           N  
ATOM   3535  H   SER   210      84.817  62.167  52.584  1.00  0.00           H  
ATOM   3536  CA  SER   210      84.658  63.457  54.248  1.00  0.00           C  
ATOM   3537  HA  SER   210      83.664  63.026  54.132  1.00  0.00           H  
ATOM   3538  CB  SER   210      85.168  63.075  55.717  1.00  0.00           C  
ATOM   3539  HB2 SER   210      86.138  63.548  55.871  1.00  0.00           H  
ATOM   3540  HB3 SER   210      84.487  63.302  56.538  1.00  0.00           H  
ATOM   3541  OG  SER   210      85.410  61.640  55.842  1.00  0.00           O  
ATOM   3542  HG  SER   210      85.754  61.490  56.726  1.00  0.00           H  
ATOM   3543  C   SER   210      84.329  64.950  54.004  1.00  0.00           C  
ATOM   3544  O   SER   210      84.077  65.736  54.905  1.00  0.00           O  
ATOM   3545  N   SER   211      84.204  65.369  52.711  1.00  0.00           N  
ATOM   3546  H   SER   211      84.238  64.617  52.038  1.00  0.00           H  
ATOM   3547  CA  SER   211      83.629  66.581  52.160  1.00  0.00           C  
ATOM   3548  HA  SER   211      83.995  67.489  52.638  1.00  0.00           H  
ATOM   3549  CB  SER   211      83.964  66.752  50.743  1.00  0.00           C  
ATOM   3550  HB2 SER   211      83.355  67.529  50.282  1.00  0.00           H  
ATOM   3551  HB3 SER   211      84.959  67.196  50.751  1.00  0.00           H  
ATOM   3552  OG  SER   211      83.949  65.638  49.897  1.00  0.00           O  
ATOM   3553  HG  SER   211      84.802  65.221  50.043  1.00  0.00           H  
ATOM   3554  C   SER   211      82.108  66.536  52.376  1.00  0.00           C  
ATOM   3555  O   SER   211      81.285  66.377  51.489  1.00  0.00           O  
ATOM   3556  N   GLY   212      81.735  66.744  53.678  1.00  0.00           N  
ATOM   3557  H   GLY   212      82.452  66.664  54.384  1.00  0.00           H  
ATOM   3558  CA  GLY   212      80.461  66.244  54.146  1.00  0.00           C  
ATOM   3559  HA2 GLY   212      80.237  66.630  55.140  1.00  0.00           H  
ATOM   3560  HA3 GLY   212      79.722  66.610  53.432  1.00  0.00           H  
ATOM   3561  C   GLY   212      80.353  64.717  54.164  1.00  0.00           C  
ATOM   3562  O   GLY   212      81.336  64.025  54.253  1.00  0.00           O  
ATOM   3563  N   PHE   213      79.078  64.246  54.076  1.00  0.00           N  
ATOM   3564  H   PHE   213      78.373  64.952  54.229  1.00  0.00           H  
ATOM   3565  CA  PHE   213      78.697  62.881  54.032  1.00  0.00           C  
ATOM   3566  HA  PHE   213      78.930  62.395  54.980  1.00  0.00           H  
ATOM   3567  CB  PHE   213      77.198  62.713  54.081  1.00  0.00           C  
ATOM   3568  HB2 PHE   213      76.747  62.773  53.090  1.00  0.00           H  
ATOM   3569  HB3 PHE   213      76.967  61.688  54.371  1.00  0.00           H  
ATOM   3570  CG  PHE   213      76.468  63.574  55.078  1.00  0.00           C  
ATOM   3571  CD1 PHE   213      76.485  63.261  56.454  1.00  0.00           C  
ATOM   3572  HD1 PHE   213      77.002  62.364  56.762  1.00  0.00           H  
ATOM   3573  CE1 PHE   213      75.756  64.079  57.323  1.00  0.00           C  
ATOM   3574  HE1 PHE   213      75.737  63.875  58.384  1.00  0.00           H  
ATOM   3575  CZ  PHE   213      75.006  65.137  56.834  1.00  0.00           C  
ATOM   3576  HZ  PHE   213      74.453  65.717  57.558  1.00  0.00           H  
ATOM   3577  CE2 PHE   213      75.014  65.455  55.492  1.00  0.00           C  
ATOM   3578  HE2 PHE   213      74.394  66.252  55.109  1.00  0.00           H  
ATOM   3579  CD2 PHE   213      75.802  64.719  54.645  1.00  0.00           C  
ATOM   3580  HD2 PHE   213      75.767  65.047  53.616  1.00  0.00           H  
ATOM   3581  C   PHE   213      79.301  62.171  52.852  1.00  0.00           C  
ATOM   3582  O   PHE   213      79.236  62.626  51.677  1.00  0.00           O  
ATOM   3583  N   GLU   214      79.757  60.906  53.133  1.00  0.00           N  
ATOM   3584  H   GLU   214      79.802  60.667  54.113  1.00  0.00           H  
ATOM   3585  CA  GLU   214      80.409  60.021  52.126  1.00  0.00           C  
ATOM   3586  HA  GLU   214      80.964  60.656  51.435  1.00  0.00           H  
ATOM   3587  CB  GLU   214      81.406  59.077  52.816  1.00  0.00           C  
ATOM   3588  HB2 GLU   214      80.897  58.440  53.538  1.00  0.00           H  
ATOM   3589  HB3 GLU   214      81.843  58.359  52.122  1.00  0.00           H  
ATOM   3590  CG  GLU   214      82.694  59.821  53.454  1.00  0.00           C  
ATOM   3591  HG2 GLU   214      82.322  60.750  53.887  1.00  0.00           H  
ATOM   3592  HG3 GLU   214      82.972  59.174  54.287  1.00  0.00           H  
ATOM   3593  CD  GLU   214      84.009  60.011  52.571  1.00  0.00           C  
ATOM   3594  OE1 GLU   214      84.832  59.109  52.860  1.00  0.00           O  
ATOM   3595  OE2 GLU   214      84.124  60.801  51.584  1.00  0.00           O  
ATOM   3596  C   GLU   214      79.535  59.332  51.091  1.00  0.00           C  
ATOM   3597  O   GLU   214      79.895  58.362  50.449  1.00  0.00           O  
ATOM   3598  N   ILE   215      78.391  59.942  50.683  1.00  0.00           N  
ATOM   3599  H   ILE   215      78.264  60.820  51.166  1.00  0.00           H  
ATOM   3600  CA  ILE   215      77.676  59.637  49.435  1.00  0.00           C  
ATOM   3601  HA  ILE   215      77.459  58.569  49.443  1.00  0.00           H  
ATOM   3602  CB  ILE   215      76.261  60.337  49.401  1.00  0.00           C  
ATOM   3603  HB  ILE   215      75.777  59.835  50.239  1.00  0.00           H  
ATOM   3604  CG2 ILE   215      76.340  61.865  49.551  1.00  0.00           C  
ATOM   3605 HG21 ILE   215      76.842  62.277  48.677  1.00  0.00           H  
ATOM   3606 HG22 ILE   215      75.347  62.289  49.702  1.00  0.00           H  
ATOM   3607 HG23 ILE   215      76.803  62.114  50.506  1.00  0.00           H  
ATOM   3608  CG1 ILE   215      75.516  59.998  48.116  1.00  0.00           C  
ATOM   3609 HG12 ILE   215      75.884  60.536  47.242  1.00  0.00           H  
ATOM   3610 HG13 ILE   215      75.580  58.930  47.911  1.00  0.00           H  
ATOM   3611  CD1 ILE   215      74.037  60.336  48.058  1.00  0.00           C  
ATOM   3612 HD11 ILE   215      74.014  61.395  47.799  1.00  0.00           H  
ATOM   3613 HD12 ILE   215      73.591  59.740  47.261  1.00  0.00           H  
ATOM   3614 HD13 ILE   215      73.525  60.209  49.012  1.00  0.00           H  
ATOM   3615  C   ILE   215      78.562  59.897  48.172  1.00  0.00           C  
ATOM   3616  O   ILE   215      78.364  59.219  47.201  1.00  0.00           O  
ATOM   3617  N   LEU   216      79.568  60.839  48.258  1.00  0.00           N  
ATOM   3618  H   LEU   216      79.568  61.317  49.147  1.00  0.00           H  
ATOM   3619  CA  LEU   216      80.441  61.112  47.099  1.00  0.00           C  
ATOM   3620  HA  LEU   216      79.812  61.192  46.212  1.00  0.00           H  
ATOM   3621  CB  LEU   216      81.314  62.409  47.288  1.00  0.00           C  
ATOM   3622  HB2 LEU   216      81.833  62.300  48.240  1.00  0.00           H  
ATOM   3623  HB3 LEU   216      81.979  62.452  46.426  1.00  0.00           H  
ATOM   3624  CG  LEU   216      80.539  63.764  47.279  1.00  0.00           C  
ATOM   3625  HG  LEU   216      79.767  63.701  46.513  1.00  0.00           H  
ATOM   3626  CD1 LEU   216      79.731  64.131  48.571  1.00  0.00           C  
ATOM   3627 HD11 LEU   216      80.396  64.309  49.417  1.00  0.00           H  
ATOM   3628 HD12 LEU   216      79.118  65.008  48.367  1.00  0.00           H  
ATOM   3629 HD13 LEU   216      79.080  63.308  48.865  1.00  0.00           H  
ATOM   3630  CD2 LEU   216      81.649  64.783  47.060  1.00  0.00           C  
ATOM   3631 HD21 LEU   216      82.109  64.806  46.071  1.00  0.00           H  
ATOM   3632 HD22 LEU   216      81.287  65.796  47.240  1.00  0.00           H  
ATOM   3633 HD23 LEU   216      82.382  64.694  47.861  1.00  0.00           H  
ATOM   3634  C   LEU   216      81.326  59.938  46.783  1.00  0.00           C  
ATOM   3635  O   LEU   216      81.677  59.642  45.636  1.00  0.00           O  
ATOM   3636  N   ARG   217      81.655  59.132  47.738  1.00  0.00           N  
ATOM   3637  H   ARG   217      81.175  59.272  48.615  1.00  0.00           H  
ATOM   3638  CA  ARG   217      82.681  58.017  47.638  1.00  0.00           C  
ATOM   3639  HA  ARG   217      83.605  58.374  47.182  1.00  0.00           H  
ATOM   3640  CB  ARG   217      82.928  57.565  49.133  1.00  0.00           C  
ATOM   3641  HB2 ARG   217      83.051  58.475  49.720  1.00  0.00           H  
ATOM   3642  HB3 ARG   217      82.011  57.162  49.565  1.00  0.00           H  
ATOM   3643  CG  ARG   217      84.136  56.679  49.329  1.00  0.00           C  
ATOM   3644  HG2 ARG   217      83.830  55.644  49.177  1.00  0.00           H  
ATOM   3645  HG3 ARG   217      84.886  56.816  48.550  1.00  0.00           H  
ATOM   3646  CD  ARG   217      84.697  56.924  50.724  1.00  0.00           C  
ATOM   3647  HD2 ARG   217      85.025  57.951  50.884  1.00  0.00           H  
ATOM   3648  HD3 ARG   217      83.871  56.628  51.371  1.00  0.00           H  
ATOM   3649  NE  ARG   217      85.864  56.023  50.994  1.00  0.00           N  
ATOM   3650  HE  ARG   217      86.043  55.329  50.282  1.00  0.00           H  
ATOM   3651  CZ  ARG   217      86.741  56.182  52.023  1.00  0.00           C  
ATOM   3652  NH1 ARG   217      86.648  57.214  52.820  1.00  0.00           N  
ATOM   3653 HH11 ARG   217      85.868  57.850  52.742  1.00  0.00           H  
ATOM   3654 HH12 ARG   217      87.287  57.132  53.598  1.00  0.00           H  
ATOM   3655  NH2 ARG   217      87.729  55.381  52.264  1.00  0.00           N  
ATOM   3656 HH21 ARG   217      87.881  54.575  51.674  1.00  0.00           H  
ATOM   3657 HH22 ARG   217      88.258  55.387  53.125  1.00  0.00           H  
ATOM   3658  C   ARG   217      82.202  56.870  46.759  1.00  0.00           C  
ATOM   3659  O   ARG   217      82.957  56.322  45.973  1.00  0.00           O  
ATOM   3660  N   VAL   218      80.839  56.647  46.740  1.00  0.00           N  
ATOM   3661  H   VAL   218      80.235  57.180  47.350  1.00  0.00           H  
ATOM   3662  CA  VAL   218      80.254  55.713  45.661  1.00  0.00           C  
ATOM   3663  HA  VAL   218      80.927  54.859  45.579  1.00  0.00           H  
ATOM   3664  CB  VAL   218      78.912  55.012  46.191  1.00  0.00           C  
ATOM   3665  HB  VAL   218      78.786  54.163  45.518  1.00  0.00           H  
ATOM   3666  CG1 VAL   218      79.064  54.408  47.645  1.00  0.00           C  
ATOM   3667 HG11 VAL   218      79.037  55.236  48.353  1.00  0.00           H  
ATOM   3668 HG12 VAL   218      78.185  53.830  47.933  1.00  0.00           H  
ATOM   3669 HG13 VAL   218      79.922  53.742  47.738  1.00  0.00           H  
ATOM   3670  CG2 VAL   218      77.649  55.846  46.204  1.00  0.00           C  
ATOM   3671 HG21 VAL   218      77.628  56.289  45.208  1.00  0.00           H  
ATOM   3672 HG22 VAL   218      76.720  55.279  46.263  1.00  0.00           H  
ATOM   3673 HG23 VAL   218      77.740  56.622  46.964  1.00  0.00           H  
ATOM   3674  C   VAL   218      80.179  56.437  44.298  1.00  0.00           C  
ATOM   3675  O   VAL   218      80.179  55.628  43.402  1.00  0.00           O  
ATOM   3676  N   LEU   219      80.085  57.716  44.214  1.00  0.00           N  
ATOM   3677  H   LEU   219      79.917  58.207  45.080  1.00  0.00           H  
ATOM   3678  CA  LEU   219      80.209  58.311  42.834  1.00  0.00           C  
ATOM   3679  HA  LEU   219      79.651  57.639  42.182  1.00  0.00           H  
ATOM   3680  CB  LEU   219      79.524  59.747  42.815  1.00  0.00           C  
ATOM   3681  HB2 LEU   219      79.898  60.408  43.596  1.00  0.00           H  
ATOM   3682  HB3 LEU   219      79.753  60.222  41.861  1.00  0.00           H  
ATOM   3683  CG  LEU   219      78.062  59.762  42.905  1.00  0.00           C  
ATOM   3684  HG  LEU   219      77.744  58.906  42.310  1.00  0.00           H  
ATOM   3685  CD1 LEU   219      77.506  59.567  44.279  1.00  0.00           C  
ATOM   3686 HD11 LEU   219      77.853  60.297  45.011  1.00  0.00           H  
ATOM   3687 HD12 LEU   219      76.436  59.622  44.081  1.00  0.00           H  
ATOM   3688 HD13 LEU   219      77.608  58.587  44.746  1.00  0.00           H  
ATOM   3689  CD2 LEU   219      77.619  61.152  42.310  1.00  0.00           C  
ATOM   3690 HD21 LEU   219      77.763  61.204  41.231  1.00  0.00           H  
ATOM   3691 HD22 LEU   219      76.570  61.279  42.578  1.00  0.00           H  
ATOM   3692 HD23 LEU   219      78.135  61.902  42.910  1.00  0.00           H  
ATOM   3693  C   LEU   219      81.640  58.396  42.293  1.00  0.00           C  
ATOM   3694  O   LEU   219      81.858  58.317  41.074  1.00  0.00           O  
ATOM   3695  N   ARG   220      82.598  58.539  43.194  1.00  0.00           N  
ATOM   3696  H   ARG   220      82.250  58.654  44.136  1.00  0.00           H  
ATOM   3697  CA  ARG   220      83.978  58.195  42.930  1.00  0.00           C  
ATOM   3698  HA  ARG   220      84.322  58.855  42.134  1.00  0.00           H  
ATOM   3699  CB  ARG   220      84.886  58.415  44.137  1.00  0.00           C  
ATOM   3700  HB2 ARG   220      84.509  57.887  45.012  1.00  0.00           H  
ATOM   3701  HB3 ARG   220      85.889  58.077  43.874  1.00  0.00           H  
ATOM   3702  CG  ARG   220      84.984  59.860  44.608  1.00  0.00           C  
ATOM   3703  HG2 ARG   220      85.263  60.426  43.720  1.00  0.00           H  
ATOM   3704  HG3 ARG   220      84.001  60.162  44.971  1.00  0.00           H  
ATOM   3705  CD  ARG   220      85.785  60.093  45.881  1.00  0.00           C  
ATOM   3706  HD2 ARG   220      85.757  59.197  46.501  1.00  0.00           H  
ATOM   3707  HD3 ARG   220      86.862  60.029  45.722  1.00  0.00           H  
ATOM   3708  NE  ARG   220      85.294  61.308  46.662  1.00  0.00           N  
ATOM   3709  HE  ARG   220      85.166  62.144  46.110  1.00  0.00           H  
ATOM   3710  CZ  ARG   220      84.819  61.521  47.913  1.00  0.00           C  
ATOM   3711  NH1 ARG   220      84.875  60.593  48.824  1.00  0.00           N  
ATOM   3712 HH11 ARG   220      85.600  59.914  48.640  1.00  0.00           H  
ATOM   3713 HH12 ARG   220      84.587  60.674  49.788  1.00  0.00           H  
ATOM   3714  NH2 ARG   220      84.333  62.666  48.343  1.00  0.00           N  
ATOM   3715 HH21 ARG   220      84.342  63.504  47.780  1.00  0.00           H  
ATOM   3716 HH22 ARG   220      84.126  62.744  49.328  1.00  0.00           H  
ATOM   3717  C   ARG   220      84.236  56.875  42.206  1.00  0.00           C  
ATOM   3718  O   ARG   220      85.023  56.804  41.268  1.00  0.00           O  
ATOM   3719  N   VAL   221      83.549  55.867  42.702  1.00  0.00           N  
ATOM   3720  H   VAL   221      82.907  56.118  43.440  1.00  0.00           H  
ATOM   3721  CA  VAL   221      83.651  54.502  42.162  1.00  0.00           C  
ATOM   3722  HA  VAL   221      84.682  54.147  42.171  1.00  0.00           H  
ATOM   3723  CB  VAL   221      82.882  53.434  42.996  1.00  0.00           C  
ATOM   3724  HB  VAL   221      82.603  53.831  43.972  1.00  0.00           H  
ATOM   3725  CG1 VAL   221      81.606  52.931  42.424  1.00  0.00           C  
ATOM   3726 HG11 VAL   221      81.665  52.170  41.646  1.00  0.00           H  
ATOM   3727 HG12 VAL   221      80.978  52.533  43.221  1.00  0.00           H  
ATOM   3728 HG13 VAL   221      80.951  53.728  42.073  1.00  0.00           H  
ATOM   3729  CG2 VAL   221      83.814  52.240  43.093  1.00  0.00           C  
ATOM   3730 HG21 VAL   221      84.704  52.473  43.677  1.00  0.00           H  
ATOM   3731 HG22 VAL   221      83.193  51.538  43.650  1.00  0.00           H  
ATOM   3732 HG23 VAL   221      84.065  51.851  42.107  1.00  0.00           H  
ATOM   3733  C   VAL   221      83.140  54.323  40.710  1.00  0.00           C  
ATOM   3734  O   VAL   221      83.646  53.448  40.015  1.00  0.00           O  
ATOM   3735  N   LEU   222      82.410  55.299  40.207  1.00  0.00           N  
ATOM   3736  H   LEU   222      82.372  56.150  40.749  1.00  0.00           H  
ATOM   3737  CA  LEU   222      81.855  55.285  38.845  1.00  0.00           C  
ATOM   3738  HA  LEU   222      81.485  54.294  38.584  1.00  0.00           H  
ATOM   3739  CB  LEU   222      80.801  56.418  38.686  1.00  0.00           C  
ATOM   3740  HB2 LEU   222      81.277  57.396  38.760  1.00  0.00           H  
ATOM   3741  HB3 LEU   222      80.471  56.346  37.650  1.00  0.00           H  
ATOM   3742  CG  LEU   222      79.665  56.282  39.685  1.00  0.00           C  
ATOM   3743  HG  LEU   222      80.153  56.201  40.657  1.00  0.00           H  
ATOM   3744  CD1 LEU   222      78.777  57.545  39.554  1.00  0.00           C  
ATOM   3745 HD11 LEU   222      78.294  57.574  38.577  1.00  0.00           H  
ATOM   3746 HD12 LEU   222      77.867  57.612  40.151  1.00  0.00           H  
ATOM   3747 HD13 LEU   222      79.437  58.406  39.654  1.00  0.00           H  
ATOM   3748  CD2 LEU   222      78.866  55.013  39.568  1.00  0.00           C  
ATOM   3749 HD21 LEU   222      79.420  54.090  39.398  1.00  0.00           H  
ATOM   3750 HD22 LEU   222      78.220  54.962  40.444  1.00  0.00           H  
ATOM   3751 HD23 LEU   222      78.193  55.151  38.722  1.00  0.00           H  
ATOM   3752  C   LEU   222      83.022  55.530  37.833  1.00  0.00           C  
ATOM   3753  O   LEU   222      82.804  55.207  36.646  1.00  0.00           O  
ATOM   3754  N   ARG   223      84.217  56.079  38.220  1.00  0.00           N  
ATOM   3755  H   ARG   223      84.291  56.387  39.179  1.00  0.00           H  
ATOM   3756  CA  ARG   223      85.403  56.190  37.317  1.00  0.00           C  
ATOM   3757  HA  ARG   223      85.056  56.816  36.496  1.00  0.00           H  
ATOM   3758  CB  ARG   223      86.581  56.849  38.012  1.00  0.00           C  
ATOM   3759  HB2 ARG   223      87.265  57.238  37.258  1.00  0.00           H  
ATOM   3760  HB3 ARG   223      86.286  57.720  38.597  1.00  0.00           H  
ATOM   3761  CG  ARG   223      87.629  55.913  38.803  1.00  0.00           C  
ATOM   3762  HG2 ARG   223      87.199  55.335  39.621  1.00  0.00           H  
ATOM   3763  HG3 ARG   223      88.178  55.294  38.093  1.00  0.00           H  
ATOM   3764  CD  ARG   223      88.767  56.770  39.364  1.00  0.00           C  
ATOM   3765  HD2 ARG   223      89.625  56.114  39.506  1.00  0.00           H  
ATOM   3766  HD3 ARG   223      88.979  57.582  38.668  1.00  0.00           H  
ATOM   3767  NE  ARG   223      88.342  57.463  40.648  1.00  0.00           N  
ATOM   3768  HE  ARG   223      88.119  58.435  40.491  1.00  0.00           H  
ATOM   3769  CZ  ARG   223      88.254  56.882  41.813  1.00  0.00           C  
ATOM   3770  NH1 ARG   223      88.435  55.621  42.040  1.00  0.00           N  
ATOM   3771 HH11 ARG   223      88.927  55.127  41.309  1.00  0.00           H  
ATOM   3772 HH12 ARG   223      88.299  55.268  42.976  1.00  0.00           H  
ATOM   3773  NH2 ARG   223      88.118  57.632  42.883  1.00  0.00           N  
ATOM   3774 HH21 ARG   223      87.823  58.593  42.790  1.00  0.00           H  
ATOM   3775 HH22 ARG   223      88.307  57.219  43.785  1.00  0.00           H  
ATOM   3776  C   ARG   223      85.761  54.990  36.510  1.00  0.00           C  
ATOM   3777  O   ARG   223      86.167  55.211  35.355  1.00  0.00           O  
ATOM   3778  N   LEU   224      85.558  53.840  37.107  1.00  0.00           N  
ATOM   3779  H   LEU   224      85.316  53.774  38.085  1.00  0.00           H  
ATOM   3780  CA  LEU   224      85.741  52.544  36.453  1.00  0.00           C  
ATOM   3781  HA  LEU   224      86.815  52.432  36.302  1.00  0.00           H  
ATOM   3782  CB  LEU   224      85.100  51.573  37.437  1.00  0.00           C  
ATOM   3783  HB2 LEU   224      84.159  51.941  37.846  1.00  0.00           H  
ATOM   3784  HB3 LEU   224      84.746  50.652  36.975  1.00  0.00           H  
ATOM   3785  CG  LEU   224      86.153  51.162  38.510  1.00  0.00           C  
ATOM   3786  HG  LEU   224      86.857  50.480  38.034  1.00  0.00           H  
ATOM   3787  CD1 LEU   224      86.895  52.311  39.193  1.00  0.00           C  
ATOM   3788 HD11 LEU   224      86.198  53.026  39.629  1.00  0.00           H  
ATOM   3789 HD12 LEU   224      87.557  51.963  39.986  1.00  0.00           H  
ATOM   3790 HD13 LEU   224      87.545  52.790  38.461  1.00  0.00           H  
ATOM   3791  CD2 LEU   224      85.488  50.435  39.590  1.00  0.00           C  
ATOM   3792 HD21 LEU   224      84.879  49.604  39.235  1.00  0.00           H  
ATOM   3793 HD22 LEU   224      86.195  49.968  40.276  1.00  0.00           H  
ATOM   3794 HD23 LEU   224      84.801  51.118  40.091  1.00  0.00           H  
ATOM   3795  C   LEU   224      85.150  52.539  35.011  1.00  0.00           C  
ATOM   3796  O   LEU   224      85.761  52.059  34.033  1.00  0.00           O  
ATOM   3797  N   PHE   225      83.968  53.113  34.789  1.00  0.00           N  
ATOM   3798  H   PHE   225      83.647  53.595  35.616  1.00  0.00           H  
ATOM   3799  CA  PHE   225      83.048  53.120  33.606  1.00  0.00           C  
ATOM   3800  HA  PHE   225      82.881  52.111  33.228  1.00  0.00           H  
ATOM   3801  CB  PHE   225      81.689  53.698  33.941  1.00  0.00           C  
ATOM   3802  HB2 PHE   225      81.826  54.605  34.530  1.00  0.00           H  
ATOM   3803  HB3 PHE   225      81.085  53.888  33.054  1.00  0.00           H  
ATOM   3804  CG  PHE   225      80.824  52.668  34.765  1.00  0.00           C  
ATOM   3805  CD1 PHE   225      80.379  51.505  34.068  1.00  0.00           C  
ATOM   3806  HD1 PHE   225      80.553  51.519  33.002  1.00  0.00           H  
ATOM   3807  CE1 PHE   225      79.521  50.582  34.704  1.00  0.00           C  
ATOM   3808  HE1 PHE   225      79.084  49.758  34.160  1.00  0.00           H  
ATOM   3809  CZ  PHE   225      79.179  50.684  36.052  1.00  0.00           C  
ATOM   3810  HZ  PHE   225      78.738  49.826  36.537  1.00  0.00           H  
ATOM   3811  CE2 PHE   225      79.587  51.847  36.733  1.00  0.00           C  
ATOM   3812  HE2 PHE   225      79.401  51.902  37.796  1.00  0.00           H  
ATOM   3813  CD2 PHE   225      80.324  52.873  36.100  1.00  0.00           C  
ATOM   3814  HD2 PHE   225      80.503  53.822  36.584  1.00  0.00           H  
ATOM   3815  C   PHE   225      83.695  53.814  32.394  1.00  0.00           C  
ATOM   3816  O   PHE   225      83.158  53.791  31.303  1.00  0.00           O  
ATOM   3817  N   ARG   226      84.858  54.449  32.603  1.00  0.00           N  
ATOM   3818  H   ARG   226      85.221  54.419  33.545  1.00  0.00           H  
ATOM   3819  CA  ARG   226      85.773  55.010  31.623  1.00  0.00           C  
ATOM   3820  HA  ARG   226      85.260  55.753  31.012  1.00  0.00           H  
ATOM   3821  CB  ARG   226      86.922  55.716  32.342  1.00  0.00           C  
ATOM   3822  HB2 ARG   226      86.520  56.323  33.153  1.00  0.00           H  
ATOM   3823  HB3 ARG   226      87.641  54.998  32.738  1.00  0.00           H  
ATOM   3824  CG  ARG   226      87.764  56.613  31.377  1.00  0.00           C  
ATOM   3825  HG2 ARG   226      88.143  55.988  30.569  1.00  0.00           H  
ATOM   3826  HG3 ARG   226      87.084  57.406  31.063  1.00  0.00           H  
ATOM   3827  CD  ARG   226      88.890  57.264  32.152  1.00  0.00           C  
ATOM   3828  HD2 ARG   226      88.682  56.948  33.175  1.00  0.00           H  
ATOM   3829  HD3 ARG   226      89.830  56.809  31.839  1.00  0.00           H  
ATOM   3830  NE  ARG   226      88.896  58.702  32.083  1.00  0.00           N  
ATOM   3831  HE  ARG   226      87.982  59.129  32.117  1.00  0.00           H  
ATOM   3832  CZ  ARG   226      89.911  59.514  32.102  1.00  0.00           C  
ATOM   3833  NH1 ARG   226      91.098  59.103  32.337  1.00  0.00           N  
ATOM   3834 HH11 ARG   226      91.325  58.211  32.752  1.00  0.00           H  
ATOM   3835 HH12 ARG   226      91.839  59.788  32.282  1.00  0.00           H  
ATOM   3836  NH2 ARG   226      89.742  60.750  31.793  1.00  0.00           N  
ATOM   3837 HH21 ARG   226      88.840  61.030  31.434  1.00  0.00           H  
ATOM   3838 HH22 ARG   226      90.536  61.344  31.602  1.00  0.00           H  
ATOM   3839  C   ARG   226      86.269  53.931  30.681  1.00  0.00           C  
ATOM   3840  O   ARG   226      86.687  54.137  29.542  1.00  0.00           O  
ATOM   3841  N   LEU   227      86.309  52.735  31.217  1.00  0.00           N  
ATOM   3842  H   LEU   227      85.959  52.676  32.162  1.00  0.00           H  
ATOM   3843  CA  LEU   227      86.679  51.516  30.548  1.00  0.00           C  
ATOM   3844  HA  LEU   227      87.671  51.439  30.102  1.00  0.00           H  
ATOM   3845  CB  LEU   227      86.629  50.219  31.513  1.00  0.00           C  
ATOM   3846  HB2 LEU   227      87.350  50.313  32.325  1.00  0.00           H  
ATOM   3847  HB3 LEU   227      85.617  50.217  31.919  1.00  0.00           H  
ATOM   3848  CG  LEU   227      86.809  48.886  30.836  1.00  0.00           C  
ATOM   3849  HG  LEU   227      86.157  48.688  29.985  1.00  0.00           H  
ATOM   3850  CD1 LEU   227      88.278  48.769  30.345  1.00  0.00           C  
ATOM   3851 HD11 LEU   227      88.936  48.964  31.191  1.00  0.00           H  
ATOM   3852 HD12 LEU   227      88.445  47.741  30.024  1.00  0.00           H  
ATOM   3853 HD13 LEU   227      88.459  49.492  29.549  1.00  0.00           H  
ATOM   3854  CD2 LEU   227      86.469  47.805  31.897  1.00  0.00           C  
ATOM   3855 HD21 LEU   227      85.489  47.862  32.370  1.00  0.00           H  
ATOM   3856 HD22 LEU   227      86.528  46.838  31.397  1.00  0.00           H  
ATOM   3857 HD23 LEU   227      87.098  47.998  32.766  1.00  0.00           H  
ATOM   3858  C   LEU   227      85.816  51.357  29.265  1.00  0.00           C  
ATOM   3859  O   LEU   227      86.278  50.922  28.224  1.00  0.00           O  
ATOM   3860  N   VAL   228      84.512  51.654  29.385  1.00  0.00           N  
ATOM   3861  H   VAL   228      84.202  52.193  30.181  1.00  0.00           H  
ATOM   3862  CA  VAL   228      83.484  51.505  28.342  1.00  0.00           C  
ATOM   3863  HA  VAL   228      83.572  50.486  27.967  1.00  0.00           H  
ATOM   3864  CB  VAL   228      82.107  51.695  28.997  1.00  0.00           C  
ATOM   3865  HB  VAL   228      81.965  52.706  29.378  1.00  0.00           H  
ATOM   3866  CG1 VAL   228      80.987  51.342  28.016  1.00  0.00           C  
ATOM   3867 HG11 VAL   228      81.222  50.394  27.531  1.00  0.00           H  
ATOM   3868 HG12 VAL   228      80.056  51.184  28.560  1.00  0.00           H  
ATOM   3869 HG13 VAL   228      80.891  52.154  27.295  1.00  0.00           H  
ATOM   3870  CG2 VAL   228      81.978  50.743  30.168  1.00  0.00           C  
ATOM   3871 HG21 VAL   228      82.680  51.027  30.952  1.00  0.00           H  
ATOM   3872 HG22 VAL   228      80.947  50.849  30.507  1.00  0.00           H  
ATOM   3873 HG23 VAL   228      82.046  49.687  29.905  1.00  0.00           H  
ATOM   3874  C   VAL   228      83.582  52.465  27.176  1.00  0.00           C  
ATOM   3875  O   VAL   228      83.145  52.200  26.076  1.00  0.00           O  
ATOM   3876  N   THR   229      84.215  53.564  27.429  1.00  0.00           N  
ATOM   3877  H   THR   229      84.707  53.667  28.305  1.00  0.00           H  
ATOM   3878  CA  THR   229      84.818  54.414  26.322  1.00  0.00           C  
ATOM   3879  HA  THR   229      83.954  54.917  25.888  1.00  0.00           H  
ATOM   3880  CB  THR   229      85.688  55.568  26.930  1.00  0.00           C  
ATOM   3881  HB  THR   229      86.589  55.132  27.362  1.00  0.00           H  
ATOM   3882  CG2 THR   229      86.148  56.599  25.907  1.00  0.00           C  
ATOM   3883 HG21 THR   229      85.304  57.170  25.520  1.00  0.00           H  
ATOM   3884 HG22 THR   229      86.901  57.269  26.323  1.00  0.00           H  
ATOM   3885 HG23 THR   229      86.587  56.101  25.042  1.00  0.00           H  
ATOM   3886  OG1 THR   229      85.088  56.197  27.944  1.00  0.00           O  
ATOM   3887  HG1 THR   229      84.287  56.614  27.618  1.00  0.00           H  
ATOM   3888  C   THR   229      85.548  53.671  25.166  1.00  0.00           C  
ATOM   3889  O   THR   229      85.346  54.039  24.027  1.00  0.00           O  
ATOM   3890  N   ALA   230      86.266  52.633  25.525  1.00  0.00           N  
ATOM   3891  H   ALA   230      86.282  52.339  26.491  1.00  0.00           H  
ATOM   3892  CA  ALA   230      86.942  51.801  24.535  1.00  0.00           C  
ATOM   3893  HA  ALA   230      86.737  52.163  23.527  1.00  0.00           H  
ATOM   3894  CB  ALA   230      88.401  51.877  24.807  1.00  0.00           C  
ATOM   3895  HB1 ALA   230      88.512  51.600  25.856  1.00  0.00           H  
ATOM   3896  HB2 ALA   230      89.031  51.191  24.241  1.00  0.00           H  
ATOM   3897  HB3 ALA   230      88.773  52.898  24.735  1.00  0.00           H  
ATOM   3898  C   ALA   230      86.464  50.306  24.540  1.00  0.00           C  
ATOM   3899  O   ALA   230      87.076  49.587  23.731  1.00  0.00           O  
ATOM   3900  N   VAL   231      85.413  49.927  25.253  1.00  0.00           N  
ATOM   3901  H   VAL   231      84.999  50.640  25.836  1.00  0.00           H  
ATOM   3902  CA  VAL   231      84.836  48.579  25.270  1.00  0.00           C  
ATOM   3903  HA  VAL   231      85.171  47.976  24.426  1.00  0.00           H  
ATOM   3904  CB  VAL   231      85.368  47.799  26.446  1.00  0.00           C  
ATOM   3905  HB  VAL   231      84.997  48.361  27.303  1.00  0.00           H  
ATOM   3906  CG1 VAL   231      84.721  46.488  26.647  1.00  0.00           C  
ATOM   3907 HG11 VAL   231      84.872  45.917  25.731  1.00  0.00           H  
ATOM   3908 HG12 VAL   231      85.137  46.015  27.536  1.00  0.00           H  
ATOM   3909 HG13 VAL   231      83.640  46.610  26.723  1.00  0.00           H  
ATOM   3910  CG2 VAL   231      86.890  47.662  26.576  1.00  0.00           C  
ATOM   3911 HG21 VAL   231      87.293  48.632  26.868  1.00  0.00           H  
ATOM   3912 HG22 VAL   231      87.143  46.937  27.350  1.00  0.00           H  
ATOM   3913 HG23 VAL   231      87.159  47.365  25.562  1.00  0.00           H  
ATOM   3914  C   VAL   231      83.283  48.630  25.297  1.00  0.00           C  
ATOM   3915  O   VAL   231      82.765  48.791  26.434  1.00  0.00           O  
ATOM   3916  N   PRO   232      82.612  48.665  24.183  1.00  0.00           N  
ATOM   3917  CD  PRO   232      83.236  48.717  22.848  1.00  0.00           C  
ATOM   3918  HD2 PRO   232      83.207  47.744  22.359  1.00  0.00           H  
ATOM   3919  HD3 PRO   232      84.227  49.171  22.816  1.00  0.00           H  
ATOM   3920  CG  PRO   232      82.305  49.662  22.162  1.00  0.00           C  
ATOM   3921  HG2 PRO   232      82.417  49.462  21.096  1.00  0.00           H  
ATOM   3922  HG3 PRO   232      82.626  50.673  22.415  1.00  0.00           H  
ATOM   3923  CB  PRO   232      80.926  49.360  22.677  1.00  0.00           C  
ATOM   3924  HB2 PRO   232      80.309  48.814  21.964  1.00  0.00           H  
ATOM   3925  HB3 PRO   232      80.461  50.328  22.860  1.00  0.00           H  
ATOM   3926  CA  PRO   232      81.139  48.692  24.092  1.00  0.00           C  
ATOM   3927  HA  PRO   232      80.706  49.291  24.893  1.00  0.00           H  
ATOM   3928  C   PRO   232      80.505  47.234  24.038  1.00  0.00           C  
ATOM   3929  O   PRO   232      79.520  46.915  23.330  1.00  0.00           O  
ATOM   3930  OXT PRO   232      81.084  46.368  24.692  1.00  0.00           O  
TER    3931      PRO   232 
ATOM   3931 C116  PA   233      55.205  84.648  43.003  1.00  0.00           C  
ATOM   3932 H16R  PA   233      55.529  85.642  42.687  1.00  0.00           H  
ATOM   3933 H16S  PA   233      55.834  84.204  43.776  1.00  0.00           H  
ATOM   3934 H16T  PA   233      54.212  84.673  43.458  1.00  0.00           H  
ATOM   3935 C115  PA   233      55.218  83.593  41.820  1.00  0.00           C  
ATOM   3936 H15R  PA   233      54.890  82.580  42.060  1.00  0.00           H  
ATOM   3937 H15S  PA   233      54.663  83.889  40.928  1.00  0.00           H  
ATOM   3938 C114  PA   233      56.714  83.416  41.460  1.00  0.00           C  
ATOM   3939 H14R  PA   233      57.385  83.336  42.318  1.00  0.00           H  
ATOM   3940 H14S  PA   233      57.052  84.312  40.934  1.00  0.00           H  
ATOM   3941 C113  PA   233      57.052  82.130  40.712  1.00  0.00           C  
ATOM   3942 H13R  PA   233      58.138  82.162  40.602  1.00  0.00           H  
ATOM   3943 H13S  PA   233      56.835  81.234  41.297  1.00  0.00           H  
ATOM   3944 C112  PA   233      56.541  82.187  39.256  1.00  0.00           C  
ATOM   3945 H12R  PA   233      56.685  83.207  38.894  1.00  0.00           H  
ATOM   3946 H12S  PA   233      55.453  82.132  39.330  1.00  0.00           H  
ATOM   3947 C111  PA   233      57.106  81.284  38.129  1.00  0.00           C  
ATOM   3948 H11R  PA   233      58.163  81.500  37.961  1.00  0.00           H  
ATOM   3949 H11S  PA   233      56.981  80.231  38.391  1.00  0.00           H  
ATOM   3950 C110  PA   233      56.410  81.487  36.772  1.00  0.00           C  
ATOM   3951 H10R  PA   233      56.628  82.496  36.415  1.00  0.00           H  
ATOM   3952 H10S  PA   233      55.333  81.404  36.933  1.00  0.00           H  
ATOM   3953  C19  PA   233      56.871  80.616  35.643  1.00  0.00           C  
ATOM   3954  H9R  PA   233      56.696  79.619  36.052  1.00  0.00           H  
ATOM   3955  H9S  PA   233      56.106  80.633  34.864  1.00  0.00           H  
ATOM   3956  C18  PA   233      58.244  80.838  35.043  1.00  0.00           C  
ATOM   3957  H8R  PA   233      59.017  80.949  35.806  1.00  0.00           H  
ATOM   3958  H8S  PA   233      58.217  81.817  34.560  1.00  0.00           H  
ATOM   3959  C17  PA   233      58.672  79.780  34.055  1.00  0.00           C  
ATOM   3960  H7R  PA   233      59.237  78.984  34.545  1.00  0.00           H  
ATOM   3961  H7S  PA   233      57.809  79.319  33.570  1.00  0.00           H  
ATOM   3962  C16  PA   233      59.503  80.383  32.901  1.00  0.00           C  
ATOM   3963  H6R  PA   233      60.565  80.590  33.043  1.00  0.00           H  
ATOM   3964  H6S  PA   233      59.059  81.352  32.661  1.00  0.00           H  
ATOM   3965  C15  PA   233      59.321  79.486  31.670  1.00  0.00           C  
ATOM   3966  H5R  PA   233      59.876  78.567  31.871  1.00  0.00           H  
ATOM   3967  H5S  PA   233      58.270  79.208  31.558  1.00  0.00           H  
ATOM   3968  C14  PA   233      59.905  80.076  30.327  1.00  0.00           C  
ATOM   3969  H4R  PA   233      59.934  79.303  29.557  1.00  0.00           H  
ATOM   3970  H4S  PA   233      60.914  80.340  30.650  1.00  0.00           H  
ATOM   3971  C13  PA   233      59.186  81.293  29.792  1.00  0.00           C  
ATOM   3972  H3R  PA   233      58.120  81.185  29.583  1.00  0.00           H  
ATOM   3973  H3S  PA   233      59.378  82.138  30.456  1.00  0.00           H  
ATOM   3974  C12  PA   233      59.717  81.765  28.436  1.00  0.00           C  
ATOM   3975  H2R  PA   233      59.360  81.079  27.665  1.00  0.00           H  
ATOM   3976  H2S  PA   233      60.787  81.554  28.499  1.00  0.00           H  
ATOM   3977  C11  PC   234      59.325  83.187  27.978  1.00  0.00           C  
ATOM   3978  O12  PC   234      59.225  84.079  28.813  1.00  0.00           O  
ATOM   3979  O11  PC   234      59.267  83.365  26.661  1.00  0.00           O  
ATOM   3980  C1   PC   234      59.149  84.690  26.144  1.00  0.00           C  
ATOM   3981  HR   PC   234      58.547  84.659  25.232  1.00  0.00           H  
ATOM   3982  HS   PC   234      58.708  85.336  26.908  1.00  0.00           H  
ATOM   3983  C2   PC   234      60.559  85.229  25.853  1.00  0.00           C  
ATOM   3984  HX   PC   234      60.617  86.223  25.401  1.00  0.00           H  
ATOM   3985  C3   PC   234      61.157  84.205  24.825  1.00  0.00           C  
ATOM   3986  HA   PC   234      61.175  83.143  25.081  1.00  0.00           H  
ATOM   3987  HB   PC   234      62.220  84.401  24.660  1.00  0.00           H  
ATOM   3988  O31  PC   234      60.427  84.308  23.538  1.00  0.00           O  
ATOM   3989  P31  PC   234      60.412  85.574  22.621  1.00  0.00           P  
ATOM   3990  O32  PC   234      59.229  86.509  23.113  1.00  0.00           O  
ATOM   3991  C31  PC   234      57.860  86.146  22.776  1.00  0.00           C  
ATOM   3992  H1A  PC   234      57.314  85.934  23.699  1.00  0.00           H  
ATOM   3993  H1B  PC   234      57.796  85.275  22.120  1.00  0.00           H  
ATOM   3994  C32  PC   234      57.316  87.298  21.960  1.00  0.00           C  
ATOM   3995  H2A  PC   234      57.346  88.236  22.517  1.00  0.00           H  
ATOM   3996  H2B  PC   234      57.925  87.458  21.069  1.00  0.00           H  
ATOM   3997  N31  PC   234      55.917  87.095  21.591  1.00  0.00           N  
ATOM   3998  C33  PC   234      54.958  87.266  22.744  1.00  0.00           C  
ATOM   3999  H3A  PC   234      55.018  86.447  23.461  1.00  0.00           H  
ATOM   4000  H3B  PC   234      55.327  88.128  23.302  1.00  0.00           H  
ATOM   4001  H3C  PC   234      53.925  87.363  22.405  1.00  0.00           H  
ATOM   4002  C34  PC   234      55.650  85.818  20.894  1.00  0.00           C  
ATOM   4003  H4A  PC   234      54.693  85.864  20.374  1.00  0.00           H  
ATOM   4004  H4B  PC   234      55.653  84.968  21.578  1.00  0.00           H  
ATOM   4005  H4C  PC   234      56.491  85.517  20.267  1.00  0.00           H  
ATOM   4006  C35  PC   234      55.726  88.129  20.562  1.00  0.00           C  
ATOM   4007  H5A  PC   234      56.308  88.034  19.644  1.00  0.00           H  
ATOM   4008  H5B  PC   234      54.660  88.196  20.337  1.00  0.00           H  
ATOM   4009  H5C  PC   234      56.083  89.076  20.969  1.00  0.00           H  
ATOM   4010  O33  PC   234      59.993  85.172  21.274  1.00  0.00           O  
ATOM   4011  O34  PC   234      61.690  86.286  22.813  1.00  0.00           O  
ATOM   4012  O21  PC   234      61.409  85.243  27.071  1.00  0.00           O  
ATOM   4013  C21  PC   234      61.284  86.244  27.961  1.00  0.00           C  
ATOM   4014  O22  PC   234      60.437  87.108  27.892  1.00  0.00           O  
ATOM   4015  C12  OL   235      62.188  86.185  29.115  1.00  0.00           C  
ATOM   4016  H2R  OL   235      61.815  85.317  29.662  1.00  0.00           H  
ATOM   4017  H2S  OL   235      63.203  86.004  28.755  1.00  0.00           H  
ATOM   4018  C13  OL   235      62.193  87.427  30.085  1.00  0.00           C  
ATOM   4019  H3R  OL   235      61.226  87.924  29.978  1.00  0.00           H  
ATOM   4020  H3S  OL   235      63.066  88.050  29.882  1.00  0.00           H  
ATOM   4021  C14  OL   235      62.397  86.979  31.534  1.00  0.00           C  
ATOM   4022  H4R  OL   235      63.259  86.308  31.513  1.00  0.00           H  
ATOM   4023  H4S  OL   235      62.616  87.880  32.110  1.00  0.00           H  
ATOM   4024  C15  OL   235      61.248  86.182  32.092  1.00  0.00           C  
ATOM   4025  H5R  OL   235      61.486  85.737  33.060  1.00  0.00           H  
ATOM   4026  H5S  OL   235      61.069  85.291  31.486  1.00  0.00           H  
ATOM   4027  C16  OL   235      59.930  87.062  32.230  1.00  0.00           C  
ATOM   4028  H6R  OL   235      59.508  86.962  31.228  1.00  0.00           H  
ATOM   4029  H6S  OL   235      59.172  86.546  32.823  1.00  0.00           H  
ATOM   4030  C17  OL   235      59.934  88.488  32.809  1.00  0.00           C  
ATOM   4031  H7R  OL   235      58.908  88.832  32.960  1.00  0.00           H  
ATOM   4032  H7S  OL   235      60.420  89.071  32.024  1.00  0.00           H  
ATOM   4033  C18  OL   235      60.585  88.602  34.143  1.00  0.00           C  
ATOM   4034  H8R  OL   235      60.110  87.955  34.883  1.00  0.00           H  
ATOM   4035  H8S  OL   235      61.648  88.352  34.109  1.00  0.00           H  
ATOM   4036  C19  OL   235      60.464  89.944  34.829  1.00  0.00           C  
ATOM   4037  H9R  OL   235      59.822  90.646  34.304  1.00  0.00           H  
ATOM   4038 C110  OL   235      61.049  90.252  35.952  1.00  0.00           C  
ATOM   4039 H10R  OL   235      60.968  91.221  36.438  1.00  0.00           H  
ATOM   4040 C111  OL   235      61.708  89.259  36.847  1.00  0.00           C  
ATOM   4041 H11R  OL   235      61.971  88.384  36.249  1.00  0.00           H  
ATOM   4042 H11S  OL   235      60.994  89.156  37.666  1.00  0.00           H  
ATOM   4043 C112  OL   235      62.958  89.893  37.501  1.00  0.00           C  
ATOM   4044 H12R  OL   235      63.734  90.100  36.762  1.00  0.00           H  
ATOM   4045 H12S  OL   235      62.661  90.815  38.005  1.00  0.00           H  
ATOM   4046 C113  OL   235      63.421  89.041  38.609  1.00  0.00           C  
ATOM   4047 H13R  OL   235      63.536  88.029  38.214  1.00  0.00           H  
ATOM   4048 H13S  OL   235      62.531  88.974  39.237  1.00  0.00           H  
ATOM   4049 C114  OL   235      64.672  89.450  39.302  1.00  0.00           C  
ATOM   4050 H14R  OL   235      65.048  88.632  39.920  1.00  0.00           H  
ATOM   4051 H14S  OL   235      65.388  89.728  38.526  1.00  0.00           H  
ATOM   4052 C115  OL   235      64.444  90.717  40.167  1.00  0.00           C  
ATOM   4053 H15R  OL   235      63.711  90.471  40.938  1.00  0.00           H  
ATOM   4054 H15S  OL   235      64.104  91.512  39.501  1.00  0.00           H  
ATOM   4055 C116  OL   235      65.820  91.080  40.748  1.00  0.00           C  
ATOM   4056 H16R  OL   235      66.109  90.283  41.437  1.00  0.00           H  
ATOM   4057 H16S  OL   235      66.687  91.213  40.099  1.00  0.00           H  
ATOM   4058 C117  OL   235      65.916  92.372  41.573  1.00  0.00           C  
ATOM   4059 H17R  OL   235      65.667  93.173  40.874  1.00  0.00           H  
ATOM   4060 H17S  OL   235      66.987  92.479  41.755  1.00  0.00           H  
ATOM   4061 C118  OL   235      65.071  92.318  42.877  1.00  0.00           C  
ATOM   4062 H18R  OL   235      63.993  92.347  42.703  1.00  0.00           H  
ATOM   4063 H18S  OL   235      65.399  93.061  43.608  1.00  0.00           H  
ATOM   4064 H18T  OL   235      65.358  91.416  43.420  1.00  0.00           H  
TER    4065       OL   235 
ATOM   4065 C116  PA   236      37.086   0.777  33.846  1.00  0.00           C  
ATOM   4066 H16R  PA   236      36.024   0.858  34.087  1.00  0.00           H  
ATOM   4067 H16S  PA   236      37.219   1.295  32.894  1.00  0.00           H  
ATOM   4068 H16T  PA   236      37.678   1.276  34.615  1.00  0.00           H  
ATOM   4069 C115  PA   236      37.408  -0.704  33.623  1.00  0.00           C  
ATOM   4070 H15R  PA   236      36.829  -1.359  34.277  1.00  0.00           H  
ATOM   4071 H15S  PA   236      37.195  -0.877  32.566  1.00  0.00           H  
ATOM   4072 C114  PA   236      38.934  -1.041  33.800  1.00  0.00           C  
ATOM   4073 H14R  PA   236      39.465  -0.410  33.084  1.00  0.00           H  
ATOM   4074 H14S  PA   236      39.113  -2.097  33.588  1.00  0.00           H  
ATOM   4075 C113  PA   236      39.532  -0.704  35.205  1.00  0.00           C  
ATOM   4076 H13R  PA   236      39.383   0.357  35.415  1.00  0.00           H  
ATOM   4077 H13S  PA   236      38.985  -1.330  35.913  1.00  0.00           H  
ATOM   4078 C112  PA   236      41.027  -0.906  35.186  1.00  0.00           C  
ATOM   4079 H12R  PA   236      41.332  -1.938  35.001  1.00  0.00           H  
ATOM   4080 H12S  PA   236      41.351  -0.705  36.209  1.00  0.00           H  
ATOM   4081 C111  PA   236      41.812  -0.085  34.230  1.00  0.00           C  
ATOM   4082 H11R  PA   236      42.864  -0.282  34.450  1.00  0.00           H  
ATOM   4083 H11S  PA   236      41.651  -0.240  33.161  1.00  0.00           H  
ATOM   4084 C110  PA   236      41.686   1.437  34.429  1.00  0.00           C  
ATOM   4085 H10R  PA   236      41.895   1.657  35.478  1.00  0.00           H  
ATOM   4086 H10S  PA   236      40.671   1.681  34.108  1.00  0.00           H  
ATOM   4087  C19  PA   236      42.771   2.288  33.673  1.00  0.00           C  
ATOM   4088  H9R  PA   236      43.699   2.008  34.176  1.00  0.00           H  
ATOM   4089  H9S  PA   236      42.723   2.002  32.620  1.00  0.00           H  
ATOM   4090  C18  PA   236      42.573   3.821  33.739  1.00  0.00           C  
ATOM   4091  H8R  PA   236      42.585   4.133  34.785  1.00  0.00           H  
ATOM   4092  H8S  PA   236      41.621   4.226  33.388  1.00  0.00           H  
ATOM   4093  C17  PA   236      43.648   4.635  32.972  1.00  0.00           C  
ATOM   4094  H7R  PA   236      43.494   5.679  33.254  1.00  0.00           H  
ATOM   4095  H7S  PA   236      44.635   4.253  33.239  1.00  0.00           H  
ATOM   4096  C16  PA   236      43.456   4.581  31.439  1.00  0.00           C  
ATOM   4097  H6R  PA   236      42.440   4.802  31.106  1.00  0.00           H  
ATOM   4098  H6S  PA   236      43.544   3.559  31.065  1.00  0.00           H  
ATOM   4099  C15  PA   236      44.373   5.533  30.646  1.00  0.00           C  
ATOM   4100  H5R  PA   236      45.368   5.087  30.582  1.00  0.00           H  
ATOM   4101  H5S  PA   236      44.020   5.547  29.613  1.00  0.00           H  
ATOM   4102  C14  PA   236      44.590   7.015  31.137  1.00  0.00           C  
ATOM   4103  H4R  PA   236      45.273   6.992  31.989  1.00  0.00           H  
ATOM   4104  H4S  PA   236      43.709   7.475  31.588  1.00  0.00           H  
ATOM   4105  C13  PA   236      45.361   7.879  30.050  1.00  0.00           C  
ATOM   4106  H3R  PA   236      46.127   7.246  29.597  1.00  0.00           H  
ATOM   4107  H3S  PA   236      44.721   8.243  29.244  1.00  0.00           H  
ATOM   4108  C12  PA   236      45.870   9.086  30.840  1.00  0.00           C  
ATOM   4109  H2R  PA   236      46.577   8.766  31.608  1.00  0.00           H  
ATOM   4110  H2S  PA   236      45.121   9.685  31.362  1.00  0.00           H  
ATOM   4111  C11  PC   237      46.613   9.969  29.931  1.00  0.00           C  
ATOM   4112  O12  PC   237      46.967   9.708  28.788  1.00  0.00           O  
ATOM   4113  O11  PC   237      47.073  11.087  30.597  1.00  0.00           O  
ATOM   4114  C1   PC   237      48.097  11.891  29.897  1.00  0.00           C  
ATOM   4115  HR   PC   237      48.608  12.463  30.675  1.00  0.00           H  
ATOM   4116  HS   PC   237      48.937  11.314  29.501  1.00  0.00           H  
ATOM   4117  C2   PC   237      47.470  12.820  28.768  1.00  0.00           C  
ATOM   4118  HX   PC   237      47.250  12.264  27.853  1.00  0.00           H  
ATOM   4119  C3   PC   237      48.456  13.946  28.344  1.00  0.00           C  
ATOM   4120  HA   PC   237      48.910  14.348  29.253  1.00  0.00           H  
ATOM   4121  HB   PC   237      47.871  14.742  27.874  1.00  0.00           H  
ATOM   4122  O31  PC   237      49.533  13.431  27.464  1.00  0.00           O  
ATOM   4123  P31  PC   237      49.387  13.234  25.887  1.00  0.00           P  
ATOM   4124  O32  PC   237      49.795  14.617  25.190  1.00  0.00           O  
ATOM   4125  C31  PC   237      48.923  15.744  25.023  1.00  0.00           C  
ATOM   4126  H1A  PC   237      49.437  16.691  24.839  1.00  0.00           H  
ATOM   4127  H1B  PC   237      48.361  15.805  25.958  1.00  0.00           H  
ATOM   4128  C32  PC   237      47.788  15.601  23.872  1.00  0.00           C  
ATOM   4129  H2A  PC   237      47.097  14.878  24.307  1.00  0.00           H  
ATOM   4130  H2B  PC   237      47.220  16.526  23.765  1.00  0.00           H  
ATOM   4131  N31  PC   237      48.118  15.104  22.496  1.00  0.00           N  
ATOM   4132  C33  PC   237      48.737  13.768  22.455  1.00  0.00           C  
ATOM   4133  H3A  PC   237      49.686  13.699  22.990  1.00  0.00           H  
ATOM   4134  H3B  PC   237      48.043  13.051  22.895  1.00  0.00           H  
ATOM   4135  H3C  PC   237      48.851  13.523  21.398  1.00  0.00           H  
ATOM   4136  C34  PC   237      46.842  14.979  21.796  1.00  0.00           C  
ATOM   4137  H4A  PC   237      46.282  14.259  22.396  1.00  0.00           H  
ATOM   4138  H4B  PC   237      47.039  14.560  20.808  1.00  0.00           H  
ATOM   4139  H4C  PC   237      46.425  15.981  21.688  1.00  0.00           H  
ATOM   4140  C35  PC   237      49.007  16.019  21.788  1.00  0.00           C  
ATOM   4141  H5A  PC   237      48.656  17.052  21.796  1.00  0.00           H  
ATOM   4142  H5B  PC   237      49.958  16.067  22.320  1.00  0.00           H  
ATOM   4143  H5C  PC   237      49.203  15.687  20.767  1.00  0.00           H  
ATOM   4144  O33  PC   237      48.022  12.840  25.572  1.00  0.00           O  
ATOM   4145  O34  PC   237      50.369  12.161  25.459  1.00  0.00           O  
ATOM   4146  O21  PC   237      46.403  13.533  29.312  1.00  0.00           O  
ATOM   4147  C21  PC   237      45.132  13.129  29.077  1.00  0.00           C  
ATOM   4148  O22  PC   237      44.895  12.185  28.347  1.00  0.00           O  
ATOM   4149  C12  OL   238      44.081  13.818  29.887  1.00  0.00           C  
ATOM   4150  H2R  OL   238      44.303  13.533  30.917  1.00  0.00           H  
ATOM   4151  H2S  OL   238      44.131  14.908  29.866  1.00  0.00           H  
ATOM   4152  C13  OL   238      42.665  13.406  29.392  1.00  0.00           C  
ATOM   4153  H3R  OL   238      42.426  12.414  29.781  1.00  0.00           H  
ATOM   4154  H3S  OL   238      42.654  13.244  28.312  1.00  0.00           H  
ATOM   4155  C14  OL   238      41.698  14.500  29.904  1.00  0.00           C  
ATOM   4156  H4R  OL   238      41.927  14.603  30.966  1.00  0.00           H  
ATOM   4157  H4S  OL   238      41.895  15.446  29.394  1.00  0.00           H  
ATOM   4158  C15  OL   238      40.210  14.263  29.589  1.00  0.00           C  
ATOM   4159  H5R  OL   238      40.131  13.814  28.597  1.00  0.00           H  
ATOM   4160  H5S  OL   238      39.750  15.253  29.566  1.00  0.00           H  
ATOM   4161  C16  OL   238      39.537  13.352  30.607  1.00  0.00           C  
ATOM   4162  H6R  OL   238      39.813  12.319  30.385  1.00  0.00           H  
ATOM   4163  H6S  OL   238      39.798  13.650  31.625  1.00  0.00           H  
ATOM   4164  C17  OL   238      37.964  13.341  30.659  1.00  0.00           C  
ATOM   4165  H7R  OL   238      37.563  12.671  31.422  1.00  0.00           H  
ATOM   4166  H7S  OL   238      37.647  13.011  29.667  1.00  0.00           H  
ATOM   4167  C18  OL   238      37.376  14.736  31.032  1.00  0.00           C  
ATOM   4168  H8R  OL   238      37.798  15.529  30.410  1.00  0.00           H  
ATOM   4169  H8S  OL   238      36.308  14.726  30.804  1.00  0.00           H  
ATOM   4170  C19  OL   238      37.540  15.223  32.389  1.00  0.00           C  
ATOM   4171  H9R  OL   238      38.533  14.904  32.697  1.00  0.00           H  
ATOM   4172 C110  OL   238      36.757  15.910  33.217  1.00  0.00           C  
ATOM   4173 H10R  OL   238      37.068  16.145  34.232  1.00  0.00           H  
ATOM   4174 C111  OL   238      35.411  16.510  32.869  1.00  0.00           C  
ATOM   4175 H11R  OL   238      34.601  15.783  32.776  1.00  0.00           H  
ATOM   4176 H11S  OL   238      35.576  17.040  31.928  1.00  0.00           H  
ATOM   4177 C112  OL   238      34.906  17.542  33.906  1.00  0.00           C  
ATOM   4178 H12R  OL   238      34.732  17.077  34.878  1.00  0.00           H  
ATOM   4179 H12S  OL   238      35.640  18.347  33.985  1.00  0.00           H  
ATOM   4180 C113  OL   238      33.529  18.152  33.503  1.00  0.00           C  
ATOM   4181 H13R  OL   238      32.867  17.283  33.476  1.00  0.00           H  
ATOM   4182 H13S  OL   238      33.634  18.392  32.443  1.00  0.00           H  
ATOM   4183 C114  OL   238      32.935  19.264  34.367  1.00  0.00           C  
ATOM   4184 H14R  OL   238      31.895  19.332  34.042  1.00  0.00           H  
ATOM   4185 H14S  OL   238      32.825  19.010  35.423  1.00  0.00           H  
ATOM   4186 C115  OL   238      33.638  20.639  34.067  1.00  0.00           C  
ATOM   4187 H15R  OL   238      33.581  20.893  33.007  1.00  0.00           H  
ATOM   4188 H15S  OL   238      34.698  20.615  34.329  1.00  0.00           H  
ATOM   4189 C116  OL   238      33.006  21.778  34.963  1.00  0.00           C  
ATOM   4190 H16R  OL   238      32.025  22.044  34.564  1.00  0.00           H  
ATOM   4191 H16S  OL   238      32.744  21.376  35.944  1.00  0.00           H  
ATOM   4192 C117  OL   238      33.868  23.064  34.979  1.00  0.00           C  
ATOM   4193 H17R  OL   238      33.881  23.601  34.028  1.00  0.00           H  
ATOM   4194 H17S  OL   238      34.888  22.809  35.276  1.00  0.00           H  
ATOM   4195 C118  OL   238      33.350  24.001  36.144  1.00  0.00           C  
ATOM   4196 H18R  OL   238      33.950  24.890  36.347  1.00  0.00           H  
ATOM   4197 H18S  OL   238      33.250  23.436  37.073  1.00  0.00           H  
ATOM   4198 H18T  OL   238      32.341  24.377  35.963  1.00  0.00           H  
TER    4199       OL   238 
ATOM   4199 C116  PA   239      42.183  71.419  39.321  1.00  0.00           C  
ATOM   4200 H16R  PA   239      42.210  72.471  39.613  1.00  0.00           H  
ATOM   4201 H16S  PA   239      43.223  71.143  39.135  1.00  0.00           H  
ATOM   4202 H16T  PA   239      41.656  70.842  40.085  1.00  0.00           H  
ATOM   4203 C115  PA   239      41.510  71.346  37.952  1.00  0.00           C  
ATOM   4204 H15R  PA   239      41.769  70.395  37.481  1.00  0.00           H  
ATOM   4205 H15S  PA   239      40.443  71.531  38.092  1.00  0.00           H  
ATOM   4206 C114  PA   239      41.988  72.446  37.006  1.00  0.00           C  
ATOM   4207 H14R  PA   239      43.066  72.454  37.182  1.00  0.00           H  
ATOM   4208 H14S  PA   239      41.536  73.358  37.402  1.00  0.00           H  
ATOM   4209 C113  PA   239      41.633  72.249  35.464  1.00  0.00           C  
ATOM   4210 H13R  PA   239      41.849  71.224  35.156  1.00  0.00           H  
ATOM   4211 H13S  PA   239      40.574  72.347  35.215  1.00  0.00           H  
ATOM   4212 C112  PA   239      42.257  73.238  34.460  1.00  0.00           C  
ATOM   4213 H12R  PA   239      43.338  73.199  34.309  1.00  0.00           H  
ATOM   4214 H12S  PA   239      42.190  74.208  34.958  1.00  0.00           H  
ATOM   4215 C111  PA   239      41.478  73.207  33.107  1.00  0.00           C  
ATOM   4216 H11R  PA   239      40.420  73.010  33.296  1.00  0.00           H  
ATOM   4217 H11S  PA   239      41.587  74.174  32.611  1.00  0.00           H  
ATOM   4218 C110  PA   239      42.057  72.115  32.232  1.00  0.00           C  
ATOM   4219 H10R  PA   239      42.131  71.185  32.799  1.00  0.00           H  
ATOM   4220 H10S  PA   239      43.073  72.467  32.038  1.00  0.00           H  
ATOM   4221  C19  PA   239      41.169  71.838  30.960  1.00  0.00           C  
ATOM   4222  H9R  PA   239      41.061  72.783  30.424  1.00  0.00           H  
ATOM   4223  H9S  PA   239      41.822  71.223  30.337  1.00  0.00           H  
ATOM   4224  C18  PA   239      39.833  71.143  31.244  1.00  0.00           C  
ATOM   4225  H8R  PA   239      39.232  71.355  32.130  1.00  0.00           H  
ATOM   4226  H8S  PA   239      39.996  70.071  31.374  1.00  0.00           H  
ATOM   4227  C17  PA   239      38.899  71.092  30.026  1.00  0.00           C  
ATOM   4228  H7R  PA   239      37.886  70.796  30.304  1.00  0.00           H  
ATOM   4229  H7S  PA   239      38.892  72.097  29.599  1.00  0.00           H  
ATOM   4230  C16  PA   239      39.343  70.096  28.931  1.00  0.00           C  
ATOM   4231  H6R  PA   239      39.376  69.129  29.437  1.00  0.00           H  
ATOM   4232  H6S  PA   239      40.356  70.305  28.581  1.00  0.00           H  
ATOM   4233  C15  PA   239      38.290  70.042  27.846  1.00  0.00           C  
ATOM   4234  H5R  PA   239      37.278  69.864  28.215  1.00  0.00           H  
ATOM   4235  H5S  PA   239      38.380  71.036  27.404  1.00  0.00           H  
ATOM   4236  C14  PA   239      38.690  68.918  26.822  1.00  0.00           C  
ATOM   4237  H4R  PA   239      38.767  67.935  27.292  1.00  0.00           H  
ATOM   4238  H4S  PA   239      39.613  69.184  26.301  1.00  0.00           H  
ATOM   4239  C13  PA   239      37.702  68.769  25.675  1.00  0.00           C  
ATOM   4240  H3R  PA   239      38.030  67.897  25.106  1.00  0.00           H  
ATOM   4241  H3S  PA   239      36.696  68.510  26.010  1.00  0.00           H  
ATOM   4242  C12  PA   239      37.569  69.903  24.744  1.00  0.00           C  
ATOM   4243  H2R  PA   239      38.532  70.104  24.270  1.00  0.00           H  
ATOM   4244  H2S  PA   239      37.337  70.811  25.304  1.00  0.00           H  
ATOM   4245  C11  PC   240      36.594  69.718  23.653  1.00  0.00           C  
ATOM   4246  O12  PC   240      36.139  68.635  23.412  1.00  0.00           O  
ATOM   4247  O11  PC   240      36.144  70.842  23.023  1.00  0.00           O  
ATOM   4248  C1   PC   240      34.997  70.779  22.165  1.00  0.00           C  
ATOM   4249  HR   PC   240      35.234  70.342  21.192  1.00  0.00           H  
ATOM   4250  HS   PC   240      34.236  70.155  22.641  1.00  0.00           H  
ATOM   4251  C2   PC   240      34.433  72.181  22.016  1.00  0.00           C  
ATOM   4252  HX   PC   240      33.508  72.269  21.440  1.00  0.00           H  
ATOM   4253  C3   PC   240      35.482  73.031  21.268  1.00  0.00           C  
ATOM   4254  HA   PC   240      36.467  72.759  21.656  1.00  0.00           H  
ATOM   4255  HB   PC   240      35.535  74.101  21.484  1.00  0.00           H  
ATOM   4256  O31  PC   240      35.521  72.679  19.889  1.00  0.00           O  
ATOM   4257  P31  PC   240      34.740  73.518  18.768  1.00  0.00           P  
ATOM   4258  O32  PC   240      35.890  74.495  18.238  1.00  0.00           O  
ATOM   4259  C31  PC   240      36.967  73.935  17.444  1.00  0.00           C  
ATOM   4260  H1A  PC   240      36.979  74.428  16.469  1.00  0.00           H  
ATOM   4261  H1B  PC   240      36.678  72.919  17.164  1.00  0.00           H  
ATOM   4262  C32  PC   240      38.364  73.991  18.045  1.00  0.00           C  
ATOM   4263  H2A  PC   240      38.288  73.345  18.921  1.00  0.00           H  
ATOM   4264  H2B  PC   240      39.021  73.651  17.244  1.00  0.00           H  
ATOM   4265  N31  PC   240      38.909  75.336  18.442  1.00  0.00           N  
ATOM   4266  C33  PC   240      38.010  75.778  19.593  1.00  0.00           C  
ATOM   4267  H3A  PC   240      37.008  76.054  19.260  1.00  0.00           H  
ATOM   4268  H3B  PC   240      37.862  74.925  20.257  1.00  0.00           H  
ATOM   4269  H3C  PC   240      38.464  76.577  20.180  1.00  0.00           H  
ATOM   4270  C34  PC   240      38.787  76.296  17.331  1.00  0.00           C  
ATOM   4271  H4A  PC   240      39.375  75.919  16.493  1.00  0.00           H  
ATOM   4272  H4B  PC   240      39.148  77.270  17.664  1.00  0.00           H  
ATOM   4273  H4C  PC   240      37.740  76.330  17.027  1.00  0.00           H  
ATOM   4274  C35  PC   240      40.243  75.195  19.006  1.00  0.00           C  
ATOM   4275  H5A  PC   240      40.200  74.803  20.023  1.00  0.00           H  
ATOM   4276  H5B  PC   240      40.742  74.583  18.253  1.00  0.00           H  
ATOM   4277  H5C  PC   240      40.694  76.189  19.024  1.00  0.00           H  
ATOM   4278  O33  PC   240      33.689  74.334  19.331  1.00  0.00           O  
ATOM   4279  O34  PC   240      34.374  72.594  17.658  1.00  0.00           O  
ATOM   4280  O21  PC   240      34.318  72.898  23.277  1.00  0.00           O  
ATOM   4281  C21  PC   240      33.142  72.710  23.858  1.00  0.00           C  
ATOM   4282  O22  PC   240      32.264  71.921  23.618  1.00  0.00           O  
ATOM   4283  C12  OL   241      32.984  73.729  24.965  1.00  0.00           C  
ATOM   4284  H2R  OL   241      33.545  74.654  24.816  1.00  0.00           H  
ATOM   4285  H2S  OL   241      31.918  73.951  25.057  1.00  0.00           H  
ATOM   4286  C13  OL   241      33.427  73.238  26.312  1.00  0.00           C  
ATOM   4287  H3R  OL   241      34.480  72.971  26.430  1.00  0.00           H  
ATOM   4288  H3S  OL   241      32.818  72.373  26.583  1.00  0.00           H  
ATOM   4289  C14  OL   241      33.113  74.159  27.438  1.00  0.00           C  
ATOM   4290  H4R  OL   241      33.953  74.856  27.473  1.00  0.00           H  
ATOM   4291  H4S  OL   241      32.258  74.777  27.154  1.00  0.00           H  
ATOM   4292  C15  OL   241      32.965  73.534  28.856  1.00  0.00           C  
ATOM   4293  H5R  OL   241      33.960  73.408  29.289  1.00  0.00           H  
ATOM   4294  H5S  OL   241      32.500  72.546  28.862  1.00  0.00           H  
ATOM   4295  C16  OL   241      32.201  74.412  29.859  1.00  0.00           C  
ATOM   4296  H6R  OL   241      32.649  75.406  29.917  1.00  0.00           H  
ATOM   4297  H6S  OL   241      31.154  74.597  29.610  1.00  0.00           H  
ATOM   4298  C17  OL   241      32.128  73.810  31.275  1.00  0.00           C  
ATOM   4299  H7R  OL   241      33.120  73.585  31.672  1.00  0.00           H  
ATOM   4300  H7S  OL   241      31.593  72.863  31.175  1.00  0.00           H  
ATOM   4301  C18  OL   241      31.379  74.658  32.393  1.00  0.00           C  
ATOM   4302  H8R  OL   241      32.091  75.449  32.637  1.00  0.00           H  
ATOM   4303  H8S  OL   241      30.482  75.123  31.980  1.00  0.00           H  
ATOM   4304  C19  OL   241      31.227  73.901  33.658  1.00  0.00           C  
ATOM   4305  H9R  OL   241      30.556  73.049  33.585  1.00  0.00           H  
ATOM   4306 C110  OL   241      31.873  74.130  34.752  1.00  0.00           C  
ATOM   4307 H10R  OL   241      31.686  73.548  35.650  1.00  0.00           H  
ATOM   4308 C111  OL   241      32.956  75.211  34.915  1.00  0.00           C  
ATOM   4309 H11R  OL   241      32.553  76.122  34.466  1.00  0.00           H  
ATOM   4310 H11S  OL   241      33.846  74.840  34.400  1.00  0.00           H  
ATOM   4311 C112  OL   241      33.208  75.523  36.387  1.00  0.00           C  
ATOM   4312 H12R  OL   241      32.319  76.051  36.739  1.00  0.00           H  
ATOM   4313 H12S  OL   241      33.289  74.564  36.903  1.00  0.00           H  
ATOM   4314 C113  OL   241      34.468  76.445  36.775  1.00  0.00           C  
ATOM   4315 H13R  OL   241      34.438  77.487  36.449  1.00  0.00           H  
ATOM   4316 H13S  OL   241      35.280  75.956  36.233  1.00  0.00           H  
ATOM   4317 C114  OL   241      34.594  76.288  38.337  1.00  0.00           C  
ATOM   4318 H14R  OL   241      33.610  76.488  38.766  1.00  0.00           H  
ATOM   4319 H14S  OL   241      34.749  75.273  38.709  1.00  0.00           H  
ATOM   4320 C115  OL   241      35.755  77.164  39.013  1.00  0.00           C  
ATOM   4321 H15R  OL   241      35.938  76.923  40.062  1.00  0.00           H  
ATOM   4322 H15S  OL   241      35.527  78.228  38.924  1.00  0.00           H  
ATOM   4323 C116  OL   241      37.130  76.967  38.320  1.00  0.00           C  
ATOM   4324 H16R  OL   241      37.380  75.909  38.225  1.00  0.00           H  
ATOM   4325 H16S  OL   241      37.072  77.502  37.370  1.00  0.00           H  
ATOM   4326 C117  OL   241      38.124  77.773  39.114  1.00  0.00           C  
ATOM   4327 H17R  OL   241      39.072  77.759  38.573  1.00  0.00           H  
ATOM   4328 H17S  OL   241      38.331  77.274  40.063  1.00  0.00           H  
ATOM   4329 C118  OL   241      37.800  79.256  39.268  1.00  0.00           C  
ATOM   4330 H18R  OL   241      37.813  79.816  38.331  1.00  0.00           H  
ATOM   4331 H18S  OL   241      38.599  79.670  39.887  1.00  0.00           H  
ATOM   4332 H18T  OL   241      36.871  79.418  39.821  1.00  0.00           H  
TER    4333       OL   241 
ATOM   4333 C116  PA   242      47.514  83.846  39.117  1.00  0.00           C  
ATOM   4334 H16R  PA   242      48.534  83.513  39.317  1.00  0.00           H  
ATOM   4335 H16S  PA   242      47.268  84.317  40.071  1.00  0.00           H  
ATOM   4336 H16T  PA   242      47.320  84.542  38.298  1.00  0.00           H  
ATOM   4337 C115  PA   242      46.493  82.645  38.988  1.00  0.00           C  
ATOM   4338 H15R  PA   242      46.696  81.990  39.838  1.00  0.00           H  
ATOM   4339 H15S  PA   242      45.472  83.033  38.974  1.00  0.00           H  
ATOM   4340 C114  PA   242      46.960  81.832  37.736  1.00  0.00           C  
ATOM   4341 H14R  PA   242      48.004  81.568  37.915  1.00  0.00           H  
ATOM   4342 H14S  PA   242      47.020  82.494  36.870  1.00  0.00           H  
ATOM   4343 C113  PA   242      46.143  80.641  37.418  1.00  0.00           C  
ATOM   4344 H13R  PA   242      45.909  80.197  38.388  1.00  0.00           H  
ATOM   4345 H13S  PA   242      45.220  80.906  36.897  1.00  0.00           H  
ATOM   4346 C112  PA   242      46.885  79.551  36.622  1.00  0.00           C  
ATOM   4347 H12R  PA   242      47.820  79.335  37.144  1.00  0.00           H  
ATOM   4348 H12S  PA   242      47.284  79.873  35.658  1.00  0.00           H  
ATOM   4349 C111  PA   242      46.078  78.250  36.514  1.00  0.00           C  
ATOM   4350 H11R  PA   242      45.657  77.862  37.444  1.00  0.00           H  
ATOM   4351 H11S  PA   242      45.185  78.454  35.920  1.00  0.00           H  
ATOM   4352 C110  PA   242      46.895  77.110  35.855  1.00  0.00           C  
ATOM   4353 H10R  PA   242      47.836  77.077  36.409  1.00  0.00           H  
ATOM   4354 H10S  PA   242      47.068  77.521  34.858  1.00  0.00           H  
ATOM   4355  C19  PA   242      46.093  75.798  35.802  1.00  0.00           C  
ATOM   4356  H9R  PA   242      46.769  75.008  35.469  1.00  0.00           H  
ATOM   4357  H9S  PA   242      45.638  75.469  36.738  1.00  0.00           H  
ATOM   4358  C18  PA   242      45.026  75.757  34.807  1.00  0.00           C  
ATOM   4359  H8R  PA   242      44.499  76.714  34.775  1.00  0.00           H  
ATOM   4360  H8S  PA   242      44.215  75.065  35.041  1.00  0.00           H  
ATOM   4361  C17  PA   242      45.406  75.533  33.369  1.00  0.00           C  
ATOM   4362  H7R  PA   242      46.097  76.328  33.081  1.00  0.00           H  
ATOM   4363  H7S  PA   242      45.932  74.577  33.339  1.00  0.00           H  
ATOM   4364  C16  PA   242      44.210  75.588  32.435  1.00  0.00           C  
ATOM   4365  H6R  PA   242      43.827  76.610  32.392  1.00  0.00           H  
ATOM   4366  H6S  PA   242      43.503  74.892  32.889  1.00  0.00           H  
ATOM   4367  C15  PA   242      44.572  75.091  31.038  1.00  0.00           C  
ATOM   4368  H5R  PA   242      45.172  74.198  31.225  1.00  0.00           H  
ATOM   4369  H5S  PA   242      43.715  74.698  30.488  1.00  0.00           H  
ATOM   4370  C14  PA   242      45.318  76.157  30.183  1.00  0.00           C  
ATOM   4371  H4R  PA   242      46.122  76.485  30.846  1.00  0.00           H  
ATOM   4372  H4S  PA   242      44.652  77.013  30.059  1.00  0.00           H  
ATOM   4373  C13  PA   242      45.679  75.768  28.716  1.00  0.00           C  
ATOM   4374  H3R  PA   242      46.324  74.892  28.804  1.00  0.00           H  
ATOM   4375  H3S  PA   242      44.740  75.725  28.160  1.00  0.00           H  
ATOM   4376  C12  PA   242      46.480  76.845  27.991  1.00  0.00           C  
ATOM   4377  H2R  PA   242      47.383  77.030  28.577  1.00  0.00           H  
ATOM   4378  H2S  PA   242      45.913  77.777  28.031  1.00  0.00           H  
ATOM   4379  C11  PC   243      46.970  76.456  26.595  1.00  0.00           C  
ATOM   4380  O12  PC   243      46.196  76.345  25.648  1.00  0.00           O  
ATOM   4381  O11  PC   243      48.317  76.186  26.521  1.00  0.00           O  
ATOM   4382  C1   PC   243      48.708  75.872  25.159  1.00  0.00           C  
ATOM   4383  HR   PC   243      48.534  74.821  24.918  1.00  0.00           H  
ATOM   4384  HS   PC   243      48.043  76.346  24.432  1.00  0.00           H  
ATOM   4385  C2   PC   243      50.212  76.188  24.802  1.00  0.00           C  
ATOM   4386  HX   PC   243      50.227  77.209  24.414  1.00  0.00           H  
ATOM   4387  C3   PC   243      50.838  75.309  23.727  1.00  0.00           C  
ATOM   4388  HA   PC   243      51.217  74.387  24.175  1.00  0.00           H  
ATOM   4389  HB   PC   243      51.642  75.855  23.227  1.00  0.00           H  
ATOM   4390  O31  PC   243      49.912  74.963  22.743  1.00  0.00           O  
ATOM   4391  P31  PC   243      49.711  75.928  21.497  1.00  0.00           P  
ATOM   4392  O32  PC   243      51.039  75.620  20.686  1.00  0.00           O  
ATOM   4393  C31  PC   243      51.358  74.331  20.243  1.00  0.00           C  
ATOM   4394  H1A  PC   243      50.701  73.998  19.435  1.00  0.00           H  
ATOM   4395  H1B  PC   243      51.303  73.646  21.093  1.00  0.00           H  
ATOM   4396  C32  PC   243      52.783  74.374  19.579  1.00  0.00           C  
ATOM   4397  H2A  PC   243      52.816  75.020  18.701  1.00  0.00           H  
ATOM   4398  H2B  PC   243      53.519  74.665  20.329  1.00  0.00           H  
ATOM   4399  N31  PC   243      53.370  73.076  19.055  1.00  0.00           N  
ATOM   4400  C33  PC   243      54.545  73.450  18.261  1.00  0.00           C  
ATOM   4401  H3A  PC   243      55.011  72.538  17.883  1.00  0.00           H  
ATOM   4402  H3B  PC   243      54.130  74.043  17.444  1.00  0.00           H  
ATOM   4403  H3C  PC   243      55.246  74.031  18.862  1.00  0.00           H  
ATOM   4404  C34  PC   243      52.472  72.252  18.111  1.00  0.00           C  
ATOM   4405  H4A  PC   243      51.615  71.858  18.660  1.00  0.00           H  
ATOM   4406  H4B  PC   243      53.100  71.418  17.794  1.00  0.00           H  
ATOM   4407  H4C  PC   243      52.119  72.855  17.274  1.00  0.00           H  
ATOM   4408  C35  PC   243      53.863  72.141  20.123  1.00  0.00           C  
ATOM   4409  H5A  PC   243      53.069  71.850  20.812  1.00  0.00           H  
ATOM   4410  H5B  PC   243      54.390  71.295  19.680  1.00  0.00           H  
ATOM   4411  H5C  PC   243      54.627  72.754  20.604  1.00  0.00           H  
ATOM   4412  O33  PC   243      49.693  77.325  21.954  1.00  0.00           O  
ATOM   4413  O34  PC   243      48.614  75.334  20.760  1.00  0.00           O  
ATOM   4414  O21  PC   243      51.138  76.207  25.938  1.00  0.00           O  
ATOM   4415  C21  PC   243      51.428  77.345  26.685  1.00  0.00           C  
ATOM   4416  O22  PC   243      50.939  78.433  26.409  1.00  0.00           O  
ATOM   4417  C12  OL   244      52.290  77.118  27.890  1.00  0.00           C  
ATOM   4418  H2R  OL   244      53.298  76.789  27.627  1.00  0.00           H  
ATOM   4419  H2S  OL   244      52.479  78.119  28.284  1.00  0.00           H  
ATOM   4420  C13  OL   244      51.550  76.209  28.942  1.00  0.00           C  
ATOM   4421  H3R  OL   244      52.269  75.623  29.518  1.00  0.00           H  
ATOM   4422  H3S  OL   244      50.818  75.610  28.396  1.00  0.00           H  
ATOM   4423  C14  OL   244      50.667  76.971  29.897  1.00  0.00           C  
ATOM   4424  H4R  OL   244      51.216  77.600  30.601  1.00  0.00           H  
ATOM   4425  H4S  OL   244      50.088  77.751  29.398  1.00  0.00           H  
ATOM   4426  C15  OL   244      49.582  76.120  30.680  1.00  0.00           C  
ATOM   4427  H5R  OL   244      48.896  75.621  29.992  1.00  0.00           H  
ATOM   4428  H5S  OL   244      49.040  76.863  31.269  1.00  0.00           H  
ATOM   4429  C16  OL   244      50.307  75.124  31.616  1.00  0.00           C  
ATOM   4430  H6R  OL   244      49.454  74.733  32.173  1.00  0.00           H  
ATOM   4431  H6S  OL   244      50.676  74.245  31.084  1.00  0.00           H  
ATOM   4432  C17  OL   244      51.456  75.672  32.513  1.00  0.00           C  
ATOM   4433  H7R  OL   244      52.308  75.955  31.891  1.00  0.00           H  
ATOM   4434  H7S  OL   244      51.932  74.870  33.080  1.00  0.00           H  
ATOM   4435  C18  OL   244      51.190  76.828  33.519  1.00  0.00           C  
ATOM   4436  H8R  OL   244      50.734  77.695  33.036  1.00  0.00           H  
ATOM   4437  H8S  OL   244      50.516  76.455  34.292  1.00  0.00           H  
ATOM   4438  C19  OL   244      52.499  77.217  34.176  1.00  0.00           C  
ATOM   4439  H9R  OL   244      53.326  76.528  34.024  1.00  0.00           H  
ATOM   4440 C110  OL   244      52.853  78.298  34.838  1.00  0.00           C  
ATOM   4441 H10R  OL   244      53.815  78.403  35.333  1.00  0.00           H  
ATOM   4442 C111  OL   244      51.826  79.365  35.138  1.00  0.00           C  
ATOM   4443 H11R  OL   244      51.225  79.437  34.229  1.00  0.00           H  
ATOM   4444 H11S  OL   244      52.394  80.237  35.470  1.00  0.00           H  
ATOM   4445 C112  OL   244      50.715  79.184  36.131  1.00  0.00           C  
ATOM   4446 H12R  OL   244      50.113  80.072  36.335  1.00  0.00           H  
ATOM   4447 H12S  OL   244      50.037  78.387  35.820  1.00  0.00           H  
ATOM   4448 C113  OL   244      51.175  78.724  37.494  1.00  0.00           C  
ATOM   4449 H13R  OL   244      51.797  77.827  37.545  1.00  0.00           H  
ATOM   4450 H13S  OL   244      50.299  78.384  38.051  1.00  0.00           H  
ATOM   4451 C114  OL   244      51.832  79.752  38.447  1.00  0.00           C  
ATOM   4452 H14R  OL   244      52.116  79.111  39.283  1.00  0.00           H  
ATOM   4453 H14S  OL   244      52.758  80.177  38.052  1.00  0.00           H  
ATOM   4454 C115  OL   244      50.902  80.859  38.978  1.00  0.00           C  
ATOM   4455 H15R  OL   244      50.004  80.455  39.448  1.00  0.00           H  
ATOM   4456 H15S  OL   244      50.575  81.404  38.090  1.00  0.00           H  
ATOM   4457 C116  OL   244      51.718  81.767  39.917  1.00  0.00           C  
ATOM   4458 H16R  OL   244      52.285  81.082  40.551  1.00  0.00           H  
ATOM   4459 H16S  OL   244      52.428  82.444  39.437  1.00  0.00           H  
ATOM   4460 C117  OL   244      50.917  82.704  40.814  1.00  0.00           C  
ATOM   4461 H17R  OL   244      49.973  82.177  40.970  1.00  0.00           H  
ATOM   4462 H17S  OL   244      50.641  83.586  40.233  1.00  0.00           H  
ATOM   4463 C118  OL   244      51.584  82.886  42.159  1.00  0.00           C  
ATOM   4464 H18R  OL   244      52.403  83.606  42.108  1.00  0.00           H  
ATOM   4465 H18S  OL   244      52.030  82.007  42.628  1.00  0.00           H  
ATOM   4466 H18T  OL   244      50.879  83.337  42.861  1.00  0.00           H  
TER    4467       OL   244 
ATOM   4467 C116  PA   245     113.783  40.607  40.062  1.00  0.00           C  
ATOM   4468 H16R  PA   245     114.382  40.758  40.963  1.00  0.00           H  
ATOM   4469 H16S  PA   245     112.957  39.948  40.338  1.00  0.00           H  
ATOM   4470 H16T  PA   245     113.510  41.640  39.836  1.00  0.00           H  
ATOM   4471 C115  PA   245     114.626  40.003  38.916  1.00  0.00           C  
ATOM   4472 H15R  PA   245     115.466  40.677  38.736  1.00  0.00           H  
ATOM   4473 H15S  PA   245     114.997  39.097  39.398  1.00  0.00           H  
ATOM   4474 C114  PA   245     113.825  39.718  37.608  1.00  0.00           C  
ATOM   4475 H14R  PA   245     113.566  40.656  37.112  1.00  0.00           H  
ATOM   4476 H14S  PA   245     112.914  39.205  37.925  1.00  0.00           H  
ATOM   4477 C113  PA   245     114.572  38.708  36.725  1.00  0.00           C  
ATOM   4478 H13R  PA   245     115.578  39.003  36.420  1.00  0.00           H  
ATOM   4479 H13S  PA   245     114.638  37.724  37.194  1.00  0.00           H  
ATOM   4480 C112  PA   245     113.728  38.645  35.501  1.00  0.00           C  
ATOM   4481 H12R  PA   245     113.366  39.622  35.175  1.00  0.00           H  
ATOM   4482 H12S  PA   245     112.807  38.163  35.836  1.00  0.00           H  
ATOM   4483 C111  PA   245     114.128  37.718  34.390  1.00  0.00           C  
ATOM   4484 H11R  PA   245     115.188  37.703  34.125  1.00  0.00           H  
ATOM   4485 H11S  PA   245     113.922  36.716  34.771  1.00  0.00           H  
ATOM   4486 C110  PA   245     113.264  37.924  33.104  1.00  0.00           C  
ATOM   4487 H10R  PA   245     113.375  38.971  32.813  1.00  0.00           H  
ATOM   4488 H10S  PA   245     112.260  37.618  33.406  1.00  0.00           H  
ATOM   4489  C19  PA   245     113.842  37.057  31.949  1.00  0.00           C  
ATOM   4490  H9R  PA   245     114.758  37.510  31.564  1.00  0.00           H  
ATOM   4491  H9S  PA   245     114.095  36.035  32.239  1.00  0.00           H  
ATOM   4492  C18  PA   245     112.788  37.085  30.813  1.00  0.00           C  
ATOM   4493  H8R  PA   245     112.512  38.137  30.720  1.00  0.00           H  
ATOM   4494  H8S  PA   245     111.918  36.497  31.115  1.00  0.00           H  
ATOM   4495  C17  PA   245     113.366  36.589  29.526  1.00  0.00           C  
ATOM   4496  H7R  PA   245     113.929  37.379  29.025  1.00  0.00           H  
ATOM   4497  H7S  PA   245     113.907  35.660  29.720  1.00  0.00           H  
ATOM   4498  C16  PA   245     112.183  36.261  28.602  1.00  0.00           C  
ATOM   4499  H6R  PA   245     111.740  37.237  28.394  1.00  0.00           H  
ATOM   4500  H6S  PA   245     111.341  35.751  29.074  1.00  0.00           H  
ATOM   4501  C15  PA   245     112.448  35.466  27.244  1.00  0.00           C  
ATOM   4502  H5R  PA   245     113.388  35.755  26.770  1.00  0.00           H  
ATOM   4503  H5S  PA   245     112.460  34.459  27.666  1.00  0.00           H  
ATOM   4504  C14  PA   245     111.211  35.603  26.330  1.00  0.00           C  
ATOM   4505  H4R  PA   245     111.536  35.267  25.343  1.00  0.00           H  
ATOM   4506  H4S  PA   245     110.870  36.632  26.199  1.00  0.00           H  
ATOM   4507  C13  PA   245     109.971  34.652  26.668  1.00  0.00           C  
ATOM   4508  H3R  PA   245     110.455  33.684  26.526  1.00  0.00           H  
ATOM   4509  H3S  PA   245     109.627  34.834  27.689  1.00  0.00           H  
ATOM   4510  C12  PA   245     108.837  35.043  25.705  1.00  0.00           C  
ATOM   4511  H2R  PA   245     109.125  35.212  24.665  1.00  0.00           H  
ATOM   4512  H2S  PA   245     108.431  35.999  26.042  1.00  0.00           H  
ATOM   4513  C11  PC   246     107.662  34.130  25.681  1.00  0.00           C  
ATOM   4514  O12  PC   246     107.075  33.558  26.650  1.00  0.00           O  
ATOM   4515  O11  PC   246     107.274  33.989  24.389  1.00  0.00           O  
ATOM   4516  C1   PC   246     106.261  32.932  24.056  1.00  0.00           C  
ATOM   4517  HR   PC   246     105.613  32.732  24.914  1.00  0.00           H  
ATOM   4518  HS   PC   246     105.577  33.335  23.304  1.00  0.00           H  
ATOM   4519  C2   PC   246     106.767  31.524  23.535  1.00  0.00           C  
ATOM   4520  HX   PC   246     107.606  31.692  22.854  1.00  0.00           H  
ATOM   4521  C3   PC   246     105.683  30.733  22.819  1.00  0.00           C  
ATOM   4522  HA   PC   246     104.766  30.885  23.394  1.00  0.00           H  
ATOM   4523  HB   PC   246     105.982  29.686  22.904  1.00  0.00           H  
ATOM   4524  O31  PC   246     105.453  31.257  21.496  1.00  0.00           O  
ATOM   4525  P31  PC   246     106.512  31.229  20.244  1.00  0.00           P  
ATOM   4526  O32  PC   246     107.489  32.448  20.428  1.00  0.00           O  
ATOM   4527  C31  PC   246     107.141  33.815  20.171  1.00  0.00           C  
ATOM   4528  H1A  PC   246     107.116  34.246  21.175  1.00  0.00           H  
ATOM   4529  H1B  PC   246     106.202  33.976  19.637  1.00  0.00           H  
ATOM   4530  C32  PC   246     108.332  34.550  19.486  1.00  0.00           C  
ATOM   4531  H2A  PC   246     108.209  35.630  19.579  1.00  0.00           H  
ATOM   4532  H2B  PC   246     109.104  34.222  20.183  1.00  0.00           H  
ATOM   4533  N31  PC   246     108.731  34.156  18.036  1.00  0.00           N  
ATOM   4534  C33  PC   246     108.968  32.751  17.805  1.00  0.00           C  
ATOM   4535  H3A  PC   246     110.050  32.713  17.674  1.00  0.00           H  
ATOM   4536  H3B  PC   246     108.592  32.198  18.667  1.00  0.00           H  
ATOM   4537  H3C  PC   246     108.670  32.331  16.843  1.00  0.00           H  
ATOM   4538  C34  PC   246     109.997  34.992  17.764  1.00  0.00           C  
ATOM   4539  H4A  PC   246     110.779  34.550  18.384  1.00  0.00           H  
ATOM   4540  H4B  PC   246     109.865  35.962  18.244  1.00  0.00           H  
ATOM   4541  H4C  PC   246     110.272  35.059  16.710  1.00  0.00           H  
ATOM   4542  C35  PC   246     107.610  34.696  17.109  1.00  0.00           C  
ATOM   4543  H5A  PC   246     107.632  35.787  17.131  1.00  0.00           H  
ATOM   4544  H5B  PC   246     107.616  34.271  16.104  1.00  0.00           H  
ATOM   4545  H5C  PC   246     106.652  34.301  17.449  1.00  0.00           H  
ATOM   4546  O33  PC   246     105.778  31.423  18.987  1.00  0.00           O  
ATOM   4547  O34  PC   246     107.423  30.119  20.501  1.00  0.00           O  
ATOM   4548  O21  PC   246     107.169  30.688  24.638  1.00  0.00           O  
ATOM   4549  C21  PC   246     108.339  30.902  25.229  1.00  0.00           C  
ATOM   4550  O22  PC   246     109.193  31.680  24.897  1.00  0.00           O  
ATOM   4551  C12  OL   247     108.502  29.863  26.327  1.00  0.00           C  
ATOM   4552  H2R  OL   247     107.536  29.655  26.791  1.00  0.00           H  
ATOM   4553  H2S  OL   247     108.884  28.971  25.824  1.00  0.00           H  
ATOM   4554  C13  OL   247     109.513  30.357  27.436  1.00  0.00           C  
ATOM   4555  H3R  OL   247     109.246  31.310  27.898  1.00  0.00           H  
ATOM   4556  H3S  OL   247     110.512  30.489  27.016  1.00  0.00           H  
ATOM   4557  C14  OL   247     109.786  29.291  28.547  1.00  0.00           C  
ATOM   4558  H4R  OL   247     110.443  29.795  29.259  1.00  0.00           H  
ATOM   4559  H4S  OL   247     108.878  28.963  29.058  1.00  0.00           H  
ATOM   4560  C15  OL   247     110.492  28.021  28.016  1.00  0.00           C  
ATOM   4561  H5R  OL   247     111.436  28.331  27.563  1.00  0.00           H  
ATOM   4562  H5S  OL   247     109.792  27.652  27.264  1.00  0.00           H  
ATOM   4563  C16  OL   247     110.671  26.943  29.132  1.00  0.00           C  
ATOM   4564  H6R  OL   247     111.274  27.356  29.943  1.00  0.00           H  
ATOM   4565  H6S  OL   247     109.704  26.805  29.621  1.00  0.00           H  
ATOM   4566  C17  OL   247     111.386  25.596  28.815  1.00  0.00           C  
ATOM   4567  H7R  OL   247     110.824  24.969  28.119  1.00  0.00           H  
ATOM   4568  H7S  OL   247     111.375  24.880  29.639  1.00  0.00           H  
ATOM   4569  C18  OL   247     112.849  25.616  28.453  1.00  0.00           C  
ATOM   4570  H8R  OL   247     113.049  24.620  28.051  1.00  0.00           H  
ATOM   4571  H8S  OL   247     113.100  26.353  27.687  1.00  0.00           H  
ATOM   4572  C19  OL   247     113.762  25.953  29.594  1.00  0.00           C  
ATOM   4573  H9R  OL   247     113.443  26.881  30.060  1.00  0.00           H  
ATOM   4574 C110  OL   247     114.647  25.167  30.070  1.00  0.00           C  
ATOM   4575 H10R  OL   247     115.235  25.541  30.904  1.00  0.00           H  
ATOM   4576 C111  OL   247     114.864  23.686  29.695  1.00  0.00           C  
ATOM   4577 H11R  OL   247     115.628  23.601  28.919  1.00  0.00           H  
ATOM   4578 H11S  OL   247     113.951  23.212  29.328  1.00  0.00           H  
ATOM   4579 C112  OL   247     115.273  22.980  31.014  1.00  0.00           C  
ATOM   4580 H12R  OL   247     116.095  23.505  31.504  1.00  0.00           H  
ATOM   4581 H12S  OL   247     114.496  23.049  31.779  1.00  0.00           H  
ATOM   4582 C113  OL   247     115.740  21.480  30.793  1.00  0.00           C  
ATOM   4583 H13R  OL   247     116.543  21.527  30.054  1.00  0.00           H  
ATOM   4584 H13S  OL   247     114.861  20.967  30.396  1.00  0.00           H  
ATOM   4585 C114  OL   247     116.173  20.754  32.120  1.00  0.00           C  
ATOM   4586 H14R  OL   247     116.734  21.504  32.682  1.00  0.00           H  
ATOM   4587 H14S  OL   247     115.353  20.437  32.768  1.00  0.00           H  
ATOM   4588 C115  OL   247     117.115  19.600  31.818  1.00  0.00           C  
ATOM   4589 H15R  OL   247     117.875  19.946  31.114  1.00  0.00           H  
ATOM   4590 H15S  OL   247     116.587  18.832  31.249  1.00  0.00           H  
ATOM   4591 C116  OL   247     117.764  18.869  33.010  1.00  0.00           C  
ATOM   4592 H16R  OL   247     118.429  18.087  32.638  1.00  0.00           H  
ATOM   4593 H16S  OL   247     118.387  19.461  33.683  1.00  0.00           H  
ATOM   4594 C117  OL   247     116.688  18.150  33.874  1.00  0.00           C  
ATOM   4595 H17R  OL   247     116.185  17.357  33.317  1.00  0.00           H  
ATOM   4596 H17S  OL   247     115.997  18.928  34.207  1.00  0.00           H  
ATOM   4597 C118  OL   247     117.308  17.422  35.096  1.00  0.00           C  
ATOM   4598 H18R  OL   247     118.017  16.626  34.860  1.00  0.00           H  
ATOM   4599 H18S  OL   247     116.413  17.149  35.660  1.00  0.00           H  
ATOM   4600 H18T  OL   247     117.810  18.167  35.716  1.00  0.00           H  
TER    4601       OL   247 
ATOM   4601 C116  PA   248      72.582  24.943  39.624  1.00  0.00           C  
ATOM   4602 H16R  PA   248      72.526  26.031  39.689  1.00  0.00           H  
ATOM   4603 H16S  PA   248      73.604  24.743  39.296  1.00  0.00           H  
ATOM   4604 H16T  PA   248      72.340  24.467  40.576  1.00  0.00           H  
ATOM   4605 C115  PA   248      71.641  24.386  38.593  1.00  0.00           C  
ATOM   4606 H15R  PA   248      71.588  23.295  38.621  1.00  0.00           H  
ATOM   4607 H15S  PA   248      70.624  24.640  38.899  1.00  0.00           H  
ATOM   4608 C114  PA   248      71.946  24.937  37.235  1.00  0.00           C  
ATOM   4609 H14R  PA   248      72.915  24.567  36.894  1.00  0.00           H  
ATOM   4610 H14S  PA   248      71.892  26.028  37.238  1.00  0.00           H  
ATOM   4611 C113  PA   248      70.948  24.551  36.181  1.00  0.00           C  
ATOM   4612 H13R  PA   248      69.992  25.066  36.301  1.00  0.00           H  
ATOM   4613 H13S  PA   248      71.357  24.954  35.252  1.00  0.00           H  
ATOM   4614 C112  PA   248      70.648  23.020  35.988  1.00  0.00           C  
ATOM   4615 H12R  PA   248      70.116  22.725  36.895  1.00  0.00           H  
ATOM   4616 H12S  PA   248      71.647  22.596  35.865  1.00  0.00           H  
ATOM   4617 C111  PA   248      69.772  22.701  34.726  1.00  0.00           C  
ATOM   4618 H11R  PA   248      68.838  23.254  34.846  1.00  0.00           H  
ATOM   4619 H11S  PA   248      70.267  23.078  33.828  1.00  0.00           H  
ATOM   4620 C110  PA   248      69.622  21.157  34.747  1.00  0.00           C  
ATOM   4621 H10R  PA   248      68.865  20.903  35.492  1.00  0.00           H  
ATOM   4622 H10S  PA   248      70.617  20.791  35.008  1.00  0.00           H  
ATOM   4623  C19  PA   248      69.293  20.507  33.345  1.00  0.00           C  
ATOM   4624  H9R  PA   248      70.113  20.617  32.633  1.00  0.00           H  
ATOM   4625  H9S  PA   248      69.242  19.425  33.484  1.00  0.00           H  
ATOM   4626  C18  PA   248      67.919  20.925  32.880  1.00  0.00           C  
ATOM   4627  H8R  PA   248      67.868  21.901  32.392  1.00  0.00           H  
ATOM   4628  H8S  PA   248      67.323  21.101  33.778  1.00  0.00           H  
ATOM   4629  C17  PA   248      67.160  19.872  32.030  1.00  0.00           C  
ATOM   4630  H7R  PA   248      66.932  18.908  32.488  1.00  0.00           H  
ATOM   4631  H7S  PA   248      66.200  20.352  31.831  1.00  0.00           H  
ATOM   4632  C16  PA   248      67.704  19.744  30.660  1.00  0.00           C  
ATOM   4633  H6R  PA   248      67.150  18.922  30.201  1.00  0.00           H  
ATOM   4634  H6S  PA   248      68.742  19.412  30.736  1.00  0.00           H  
ATOM   4635  C15  PA   248      67.634  21.016  29.796  1.00  0.00           C  
ATOM   4636  H5R  PA   248      68.278  21.781  30.233  1.00  0.00           H  
ATOM   4637  H5S  PA   248      68.224  20.859  28.891  1.00  0.00           H  
ATOM   4638  C14  PA   248      66.218  21.588  29.249  1.00  0.00           C  
ATOM   4639  H4R  PA   248      65.689  22.016  30.102  1.00  0.00           H  
ATOM   4640  H4S  PA   248      65.597  20.770  28.877  1.00  0.00           H  
ATOM   4641  C13  PA   248      66.372  22.681  28.110  1.00  0.00           C  
ATOM   4642  H3R  PA   248      66.732  22.193  27.202  1.00  0.00           H  
ATOM   4643  H3S  PA   248      65.355  22.993  27.865  1.00  0.00           H  
ATOM   4644  C12  PA   248      67.226  23.986  28.378  1.00  0.00           C  
ATOM   4645  H2R  PA   248      68.165  23.690  28.850  1.00  0.00           H  
ATOM   4646  H2S  PA   248      66.751  24.718  29.035  1.00  0.00           H  
ATOM   4647  C11  PC   249      67.502  24.647  27.009  1.00  0.00           C  
ATOM   4648  O12  PC   249      66.587  24.843  26.209  1.00  0.00           O  
ATOM   4649  O11  PC   249      68.788  25.117  26.820  1.00  0.00           O  
ATOM   4650  C1   PC   249      69.176  25.766  25.553  1.00  0.00           C  
ATOM   4651  HR   PC   249      68.337  26.347  25.161  1.00  0.00           H  
ATOM   4652  HS   PC   249      70.079  26.374  25.657  1.00  0.00           H  
ATOM   4653  C2   PC   249      69.622  24.624  24.592  1.00  0.00           C  
ATOM   4654  HX   PC   249      70.050  25.093  23.702  1.00  0.00           H  
ATOM   4655  C3   PC   249      68.594  23.565  24.205  1.00  0.00           C  
ATOM   4656  HA   PC   249      67.711  24.050  23.780  1.00  0.00           H  
ATOM   4657  HB   PC   249      68.292  23.009  25.096  1.00  0.00           H  
ATOM   4658  O31  PC   249      69.058  22.589  23.263  1.00  0.00           O  
ATOM   4659  P31  PC   249      69.424  22.973  21.805  1.00  0.00           P  
ATOM   4660  O32  PC   249      70.951  23.451  21.926  1.00  0.00           O  
ATOM   4661  C31  PC   249      72.029  22.525  22.015  1.00  0.00           C  
ATOM   4662  H1A  PC   249      71.691  21.619  22.525  1.00  0.00           H  
ATOM   4663  H1B  PC   249      72.823  22.868  22.683  1.00  0.00           H  
ATOM   4664  C32  PC   249      72.548  22.407  20.557  1.00  0.00           C  
ATOM   4665  H2A  PC   249      71.701  21.945  20.047  1.00  0.00           H  
ATOM   4666  H2B  PC   249      72.817  23.406  20.210  1.00  0.00           H  
ATOM   4667  N31  PC   249      73.631  21.433  20.330  1.00  0.00           N  
ATOM   4668  C33  PC   249      74.211  21.689  18.993  1.00  0.00           C  
ATOM   4669  H3A  PC   249      75.065  21.015  18.909  1.00  0.00           H  
ATOM   4670  H3B  PC   249      73.464  21.469  18.228  1.00  0.00           H  
ATOM   4671  H3C  PC   249      74.470  22.741  18.868  1.00  0.00           H  
ATOM   4672  C34  PC   249      74.705  21.678  21.330  1.00  0.00           C  
ATOM   4673  H4A  PC   249      75.592  21.142  20.988  1.00  0.00           H  
ATOM   4674  H4B  PC   249      74.467  21.175  22.268  1.00  0.00           H  
ATOM   4675  H4C  PC   249      74.989  22.731  21.361  1.00  0.00           H  
ATOM   4676  C35  PC   249      73.224  19.977  20.347  1.00  0.00           C  
ATOM   4677  H5A  PC   249      72.746  19.882  21.323  1.00  0.00           H  
ATOM   4678  H5B  PC   249      72.539  19.670  19.554  1.00  0.00           H  
ATOM   4679  H5C  PC   249      74.129  19.377  20.242  1.00  0.00           H  
ATOM   4680  O33  PC   249      68.752  24.162  21.348  1.00  0.00           O  
ATOM   4681  O34  PC   249      69.514  21.751  20.991  1.00  0.00           O  
ATOM   4682  O21  PC   249      70.588  23.812  25.308  1.00  0.00           O  
ATOM   4683  C21  PC   249      71.853  24.354  25.343  1.00  0.00           C  
ATOM   4684  O22  PC   249      72.246  25.351  24.739  1.00  0.00           O  
ATOM   4685  C12  OL   250      72.723  23.490  26.191  1.00  0.00           C  
ATOM   4686  H2R  OL   250      72.182  23.154  27.079  1.00  0.00           H  
ATOM   4687  H2S  OL   250      73.162  22.640  25.666  1.00  0.00           H  
ATOM   4688  C13  OL   250      73.956  24.294  26.766  1.00  0.00           C  
ATOM   4689  H3R  OL   250      73.524  25.122  27.333  1.00  0.00           H  
ATOM   4690  H3S  OL   250      74.667  24.616  26.003  1.00  0.00           H  
ATOM   4691  C14  OL   250      74.782  23.349  27.644  1.00  0.00           C  
ATOM   4692  H4R  OL   250      74.052  23.046  28.398  1.00  0.00           H  
ATOM   4693  H4S  OL   250      74.997  22.460  27.048  1.00  0.00           H  
ATOM   4694  C15  OL   250      76.047  23.900  28.365  1.00  0.00           C  
ATOM   4695  H5R  OL   250      76.547  24.342  27.500  1.00  0.00           H  
ATOM   4696  H5S  OL   250      76.633  23.077  28.779  1.00  0.00           H  
ATOM   4697  C16  OL   250      75.881  24.965  29.425  1.00  0.00           C  
ATOM   4698  H6R  OL   250      76.790  25.564  29.510  1.00  0.00           H  
ATOM   4699  H6S  OL   250      75.070  25.592  29.049  1.00  0.00           H  
ATOM   4700  C17  OL   250      75.506  24.404  30.839  1.00  0.00           C  
ATOM   4701  H7R  OL   250      76.252  23.699  31.210  1.00  0.00           H  
ATOM   4702  H7S  OL   250      74.574  23.835  30.854  1.00  0.00           H  
ATOM   4703  C18  OL   250      75.402  25.548  31.868  1.00  0.00           C  
ATOM   4704  H8R  OL   250      76.387  25.911  32.167  1.00  0.00           H  
ATOM   4705  H8S  OL   250      74.774  26.355  31.483  1.00  0.00           H  
ATOM   4706  C19  OL   250      74.716  25.136  33.138  1.00  0.00           C  
ATOM   4707  H9R  OL   250      73.895  24.431  33.035  1.00  0.00           H  
ATOM   4708 C110  OL   250      74.993  25.546  34.391  1.00  0.00           C  
ATOM   4709 H10R  OL   250      74.382  25.233  35.233  1.00  0.00           H  
ATOM   4710 C111  OL   250      76.085  26.457  34.827  1.00  0.00           C  
ATOM   4711 H11R  OL   250      75.840  27.066  35.700  1.00  0.00           H  
ATOM   4712 H11S  OL   250      76.392  27.146  34.037  1.00  0.00           H  
ATOM   4713 C112  OL   250      77.412  25.775  35.180  1.00  0.00           C  
ATOM   4714 H12R  OL   250      77.816  25.311  34.278  1.00  0.00           H  
ATOM   4715 H12S  OL   250      78.156  26.523  35.462  1.00  0.00           H  
ATOM   4716 C113  OL   250      77.264  24.581  36.215  1.00  0.00           C  
ATOM   4717 H13R  OL   250      78.259  24.154  36.357  1.00  0.00           H  
ATOM   4718 H13S  OL   250      76.587  23.817  35.828  1.00  0.00           H  
ATOM   4719 C114  OL   250      76.560  25.157  37.497  1.00  0.00           C  
ATOM   4720 H14R  OL   250      77.103  26.045  37.826  1.00  0.00           H  
ATOM   4721 H14S  OL   250      75.525  25.460  37.326  1.00  0.00           H  
ATOM   4722 C115  OL   250      76.703  24.215  38.697  1.00  0.00           C  
ATOM   4723 H15R  OL   250      76.611  24.790  39.621  1.00  0.00           H  
ATOM   4724 H15S  OL   250      77.771  23.992  38.743  1.00  0.00           H  
ATOM   4725 C116  OL   250      75.946  22.849  38.595  1.00  0.00           C  
ATOM   4726 H16R  OL   250      74.974  23.120  38.177  1.00  0.00           H  
ATOM   4727 H16S  OL   250      76.434  22.274  37.806  1.00  0.00           H  
ATOM   4728 C117  OL   250      75.938  21.930  39.757  1.00  0.00           C  
ATOM   4729 H17R  OL   250      75.403  21.002  39.548  1.00  0.00           H  
ATOM   4730 H17S  OL   250      75.441  22.477  40.561  1.00  0.00           H  
ATOM   4731 C118  OL   250      77.308  21.454  40.273  1.00  0.00           C  
ATOM   4732 H18R  OL   250      77.850  22.225  40.826  1.00  0.00           H  
ATOM   4733 H18S  OL   250      77.860  21.164  39.377  1.00  0.00           H  
ATOM   4734 H18T  OL   250      77.270  20.607  40.961  1.00  0.00           H  
TER    4735       OL   250 
ATOM   4735 C116  PA   251      41.868  76.562  38.425  1.00  0.00           C  
ATOM   4736 H16R  PA   251      41.297  77.356  38.912  1.00  0.00           H  
ATOM   4737 H16S  PA   251      42.877  76.608  38.838  1.00  0.00           H  
ATOM   4738 H16T  PA   251      41.299  75.645  38.594  1.00  0.00           H  
ATOM   4739 C115  PA   251      42.005  76.911  36.995  1.00  0.00           C  
ATOM   4740 H15R  PA   251      42.425  77.907  36.841  1.00  0.00           H  
ATOM   4741 H15S  PA   251      42.792  76.266  36.599  1.00  0.00           H  
ATOM   4742 C114  PA   251      40.718  76.774  36.259  1.00  0.00           C  
ATOM   4743 H14R  PA   251      40.115  77.564  36.711  1.00  0.00           H  
ATOM   4744 H14S  PA   251      40.335  75.762  36.402  1.00  0.00           H  
ATOM   4745 C113  PA   251      40.943  77.257  34.838  1.00  0.00           C  
ATOM   4746 H13R  PA   251      41.720  78.014  34.708  1.00  0.00           H  
ATOM   4747 H13S  PA   251      41.346  76.382  34.323  1.00  0.00           H  
ATOM   4748 C112  PA   251      39.625  77.613  34.145  1.00  0.00           C  
ATOM   4749 H12R  PA   251      39.057  78.372  34.687  1.00  0.00           H  
ATOM   4750 H12S  PA   251      38.863  76.836  34.241  1.00  0.00           H  
ATOM   4751 C111  PA   251      39.783  78.118  32.674  1.00  0.00           C  
ATOM   4752 H11R  PA   251      38.891  78.655  32.346  1.00  0.00           H  
ATOM   4753 H11S  PA   251      40.567  78.873  32.582  1.00  0.00           H  
ATOM   4754 C110  PA   251      40.009  76.821  31.804  1.00  0.00           C  
ATOM   4755 H10R  PA   251      39.300  76.047  32.104  1.00  0.00           H  
ATOM   4756 H10S  PA   251      41.028  76.478  31.997  1.00  0.00           H  
ATOM   4757  C19  PA   251      39.930  77.153  30.298  1.00  0.00           C  
ATOM   4758  H9R  PA   251      38.887  77.025  30.002  1.00  0.00           H  
ATOM   4759  H9S  PA   251      40.152  78.207  30.119  1.00  0.00           H  
ATOM   4760  C18  PA   251      40.806  76.219  29.396  1.00  0.00           C  
ATOM   4761  H8R  PA   251      40.731  75.158  29.643  1.00  0.00           H  
ATOM   4762  H8S  PA   251      41.848  76.487  29.579  1.00  0.00           H  
ATOM   4763  C17  PA   251      40.505  76.345  27.836  1.00  0.00           C  
ATOM   4764  H7R  PA   251      40.973  75.538  27.269  1.00  0.00           H  
ATOM   4765  H7S  PA   251      39.418  76.368  27.735  1.00  0.00           H  
ATOM   4766  C16  PA   251      41.020  77.668  27.311  1.00  0.00           C  
ATOM   4767  H6R  PA   251      40.352  78.410  27.754  1.00  0.00           H  
ATOM   4768  H6S  PA   251      40.801  77.693  26.242  1.00  0.00           H  
ATOM   4769  C15  PA   251      42.568  77.970  27.517  1.00  0.00           C  
ATOM   4770  H5R  PA   251      42.699  78.091  28.594  1.00  0.00           H  
ATOM   4771  H5S  PA   251      43.261  77.270  27.045  1.00  0.00           H  
ATOM   4772  C14  PA   251      43.007  79.378  26.914  1.00  0.00           C  
ATOM   4773  H4R  PA   251      42.748  79.655  25.890  1.00  0.00           H  
ATOM   4774  H4S  PA   251      44.096  79.329  26.851  1.00  0.00           H  
ATOM   4775  C13  PA   251      42.484  80.488  27.916  1.00  0.00           C  
ATOM   4776  H3R  PA   251      41.441  80.777  27.770  1.00  0.00           H  
ATOM   4777  H3S  PA   251      42.795  80.147  28.906  1.00  0.00           H  
ATOM   4778  C12  PA   251      43.219  81.848  27.741  1.00  0.00           C  
ATOM   4779  H2R  PA   251      44.297  81.674  27.709  1.00  0.00           H  
ATOM   4780  H2S  PA   251      43.110  82.416  28.667  1.00  0.00           H  
ATOM   4781  C11  PC   252      42.812  82.691  26.535  1.00  0.00           C  
ATOM   4782  O12  PC   252      43.160  82.469  25.413  1.00  0.00           O  
ATOM   4783  O11  PC   252      41.952  83.693  26.810  1.00  0.00           O  
ATOM   4784  C1   PC   252      41.272  84.447  25.767  1.00  0.00           C  
ATOM   4785  HR   PC   252      40.693  85.270  26.193  1.00  0.00           H  
ATOM   4786  HS   PC   252      42.019  84.753  25.030  1.00  0.00           H  
ATOM   4787  C2   PC   252      40.362  83.513  24.938  1.00  0.00           C  
ATOM   4788  HX   PC   252      41.008  82.835  24.374  1.00  0.00           H  
ATOM   4789  C3   PC   252      39.362  84.287  24.067  1.00  0.00           C  
ATOM   4790  HA   PC   252      38.779  84.923  24.738  1.00  0.00           H  
ATOM   4791  HB   PC   252      38.642  83.656  23.539  1.00  0.00           H  
ATOM   4792  O31  PC   252      40.173  85.058  23.079  1.00  0.00           O  
ATOM   4793  P31  PC   252      40.178  84.742  21.555  1.00  0.00           P  
ATOM   4794  O32  PC   252      41.249  83.642  21.511  1.00  0.00           O  
ATOM   4795  C31  PC   252      42.606  83.979  21.298  1.00  0.00           C  
ATOM   4796  H1A  PC   252      42.896  84.919  21.773  1.00  0.00           H  
ATOM   4797  H1B  PC   252      42.812  83.871  20.230  1.00  0.00           H  
ATOM   4798  C32  PC   252      43.456  82.876  21.951  1.00  0.00           C  
ATOM   4799  H2A  PC   252      44.514  83.138  21.912  1.00  0.00           H  
ATOM   4800  H2B  PC   252      43.275  82.868  23.026  1.00  0.00           H  
ATOM   4801  N31  PC   252      43.290  81.466  21.472  1.00  0.00           N  
ATOM   4802  C33  PC   252      44.577  80.823  21.880  1.00  0.00           C  
ATOM   4803  H3A  PC   252      45.392  81.455  21.524  1.00  0.00           H  
ATOM   4804  H3B  PC   252      44.516  80.731  22.965  1.00  0.00           H  
ATOM   4805  H3C  PC   252      44.473  79.842  21.414  1.00  0.00           H  
ATOM   4806  C34  PC   252      43.113  81.318  19.935  1.00  0.00           C  
ATOM   4807  H4A  PC   252      43.984  81.772  19.461  1.00  0.00           H  
ATOM   4808  H4B  PC   252      42.249  81.917  19.644  1.00  0.00           H  
ATOM   4809  H4C  PC   252      43.089  80.264  19.651  1.00  0.00           H  
ATOM   4810  C35  PC   252      42.105  80.888  22.130  1.00  0.00           C  
ATOM   4811  H5A  PC   252      41.314  81.270  21.482  1.00  0.00           H  
ATOM   4812  H5B  PC   252      42.208  79.845  21.827  1.00  0.00           H  
ATOM   4813  H5C  PC   252      41.893  81.123  23.174  1.00  0.00           H  
ATOM   4814  O33  PC   252      40.671  85.901  20.784  1.00  0.00           O  
ATOM   4815  O34  PC   252      38.938  84.027  21.126  1.00  0.00           O  
ATOM   4816  O21  PC   252      39.581  82.744  25.928  1.00  0.00           O  
ATOM   4817  C21  PC   252      39.517  81.402  25.830  1.00  0.00           C  
ATOM   4818  O22  PC   252      40.165  80.709  25.126  1.00  0.00           O  
ATOM   4819  C12  OL   253      38.547  80.923  26.934  1.00  0.00           C  
ATOM   4820  H2R  OL   253      39.105  80.790  27.864  1.00  0.00           H  
ATOM   4821  H2S  OL   253      37.907  81.762  27.216  1.00  0.00           H  
ATOM   4822  C13  OL   253      37.731  79.656  26.603  1.00  0.00           C  
ATOM   4823  H3R  OL   253      38.426  78.819  26.701  1.00  0.00           H  
ATOM   4824  H3S  OL   253      37.411  79.693  25.560  1.00  0.00           H  
ATOM   4825  C14  OL   253      36.595  79.466  27.591  1.00  0.00           C  
ATOM   4826  H4R  OL   253      35.992  80.364  27.438  1.00  0.00           H  
ATOM   4827  H4S  OL   253      36.050  78.578  27.268  1.00  0.00           H  
ATOM   4828  C15  OL   253      36.888  79.357  29.061  1.00  0.00           C  
ATOM   4829  H5R  OL   253      37.304  80.312  29.390  1.00  0.00           H  
ATOM   4830  H5S  OL   253      37.574  78.510  29.126  1.00  0.00           H  
ATOM   4831  C16  OL   253      35.616  78.968  29.873  1.00  0.00           C  
ATOM   4832  H6R  OL   253      34.920  79.802  29.764  1.00  0.00           H  
ATOM   4833  H6S  OL   253      35.158  78.144  29.321  1.00  0.00           H  
ATOM   4834  C17  OL   253      35.819  78.653  31.351  1.00  0.00           C  
ATOM   4835  H7R  OL   253      36.639  77.940  31.456  1.00  0.00           H  
ATOM   4836  H7S  OL   253      34.910  78.262  31.814  1.00  0.00           H  
ATOM   4837  C18  OL   253      36.112  79.920  32.257  1.00  0.00           C  
ATOM   4838  H8R  OL   253      37.076  80.295  31.906  1.00  0.00           H  
ATOM   4839  H8S  OL   253      35.349  80.660  32.007  1.00  0.00           H  
ATOM   4840  C19  OL   253      36.150  79.596  33.736  1.00  0.00           C  
ATOM   4841  H9R  OL   253      35.643  78.682  34.035  1.00  0.00           H  
ATOM   4842 C110  OL   253      36.880  80.306  34.659  1.00  0.00           C  
ATOM   4843 H10R  OL   253      36.832  80.071  35.719  1.00  0.00           H  
ATOM   4844 C111  OL   253      37.694  81.525  34.404  1.00  0.00           C  
ATOM   4845 H11R  OL   253      37.249  82.372  34.930  1.00  0.00           H  
ATOM   4846 H11S  OL   253      37.640  81.778  33.343  1.00  0.00           H  
ATOM   4847 C112  OL   253      39.179  81.336  34.776  1.00  0.00           C  
ATOM   4848 H12R  OL   253      39.593  80.418  34.354  1.00  0.00           H  
ATOM   4849 H12S  OL   253      39.840  82.075  34.318  1.00  0.00           H  
ATOM   4850 C113  OL   253      39.404  81.199  36.325  1.00  0.00           C  
ATOM   4851 H13R  OL   253      38.977  80.258  36.679  1.00  0.00           H  
ATOM   4852 H13S  OL   253      38.983  82.118  36.739  1.00  0.00           H  
ATOM   4853 C114  OL   253      40.857  81.228  36.874  1.00  0.00           C  
ATOM   4854 H14R  OL   253      41.354  80.401  36.361  1.00  0.00           H  
ATOM   4855 H14S  OL   253      41.363  82.194  36.811  1.00  0.00           H  
ATOM   4856 C115  OL   253      40.924  80.778  38.337  1.00  0.00           C  
ATOM   4857 H15R  OL   253      40.297  79.892  38.459  1.00  0.00           H  
ATOM   4858 H15S  OL   253      40.628  81.574  39.024  1.00  0.00           H  
ATOM   4859 C116  OL   253      42.401  80.385  38.671  1.00  0.00           C  
ATOM   4860 H16R  OL   253      42.890  79.629  38.053  1.00  0.00           H  
ATOM   4861 H16S  OL   253      42.997  81.259  38.400  1.00  0.00           H  
ATOM   4862 C117  OL   253      42.506  80.042  40.134  1.00  0.00           C  
ATOM   4863 H17R  OL   253      41.797  79.287  40.481  1.00  0.00           H  
ATOM   4864 H17S  OL   253      42.485  80.975  40.701  1.00  0.00           H  
ATOM   4865 C118  OL   253      43.865  79.398  40.383  1.00  0.00           C  
ATOM   4866 H18R  OL   253      43.925  78.829  41.313  1.00  0.00           H  
ATOM   4867 H18S  OL   253      44.691  80.112  40.367  1.00  0.00           H  
ATOM   4868 H18T  OL   253      44.111  78.656  39.621  1.00  0.00           H  
TER    4869       OL   253 
ATOM   4869 C116  PA   254       8.700  78.322  38.324  1.00  0.00           C  
ATOM   4870 H16R  PA   254       9.072  77.325  38.571  1.00  0.00           H  
ATOM   4871 H16S  PA   254       7.652  78.457  38.601  1.00  0.00           H  
ATOM   4872 H16T  PA   254       9.272  79.124  38.796  1.00  0.00           H  
ATOM   4873 C115  PA   254       8.913  78.485  36.814  1.00  0.00           C  
ATOM   4874 H15R  PA   254       8.561  77.578  36.317  1.00  0.00           H  
ATOM   4875 H15S  PA   254       8.412  79.367  36.409  1.00  0.00           H  
ATOM   4876 C114  PA   254      10.408  78.735  36.588  1.00  0.00           C  
ATOM   4877 H14R  PA   254      10.989  77.855  36.873  1.00  0.00           H  
ATOM   4878 H14S  PA   254      10.724  79.651  37.090  1.00  0.00           H  
ATOM   4879 C113  PA   254      10.824  79.160  35.125  1.00  0.00           C  
ATOM   4880 H13R  PA   254      10.085  79.856  34.722  1.00  0.00           H  
ATOM   4881 H13S  PA   254      11.760  79.715  35.208  1.00  0.00           H  
ATOM   4882 C112  PA   254      10.895  78.030  34.138  1.00  0.00           C  
ATOM   4883 H12R  PA   254       9.855  77.794  33.905  1.00  0.00           H  
ATOM   4884 H12S  PA   254      11.372  77.122  34.512  1.00  0.00           H  
ATOM   4885 C111  PA   254      11.718  78.519  32.868  1.00  0.00           C  
ATOM   4886 H11R  PA   254      12.759  78.676  33.157  1.00  0.00           H  
ATOM   4887 H11S  PA   254      11.644  77.692  32.159  1.00  0.00           H  
ATOM   4888 C110  PA   254      11.164  79.878  32.263  1.00  0.00           C  
ATOM   4889 H10R  PA   254      11.857  80.649  32.606  1.00  0.00           H  
ATOM   4890 H10S  PA   254      10.135  80.048  32.586  1.00  0.00           H  
ATOM   4891  C19  PA   254      11.351  79.897  30.732  1.00  0.00           C  
ATOM   4892  H9R  PA   254      12.350  79.519  30.508  1.00  0.00           H  
ATOM   4893  H9S  PA   254      10.702  79.106  30.350  1.00  0.00           H  
ATOM   4894  C18  PA   254      11.081  81.251  30.067  1.00  0.00           C  
ATOM   4895  H8R  PA   254      11.716  82.070  30.409  1.00  0.00           H  
ATOM   4896  H8S  PA   254      10.064  81.585  30.281  1.00  0.00           H  
ATOM   4897  C17  PA   254      11.285  81.070  28.558  1.00  0.00           C  
ATOM   4898  H7R  PA   254      12.299  80.774  28.281  1.00  0.00           H  
ATOM   4899  H7S  PA   254      10.611  80.275  28.230  1.00  0.00           H  
ATOM   4900  C16  PA   254      10.968  82.275  27.719  1.00  0.00           C  
ATOM   4901  H6R  PA   254      11.652  83.097  27.939  1.00  0.00           H  
ATOM   4902  H6S  PA   254       9.987  82.645  28.026  1.00  0.00           H  
ATOM   4903  C15  PA   254      10.903  82.072  26.196  1.00  0.00           C  
ATOM   4904  H5R  PA   254      10.328  81.169  25.981  1.00  0.00           H  
ATOM   4905  H5S  PA   254      10.270  82.877  25.816  1.00  0.00           H  
ATOM   4906  C14  PA   254      12.331  81.896  25.669  1.00  0.00           C  
ATOM   4907  H4R  PA   254      12.772  80.954  26.003  1.00  0.00           H  
ATOM   4908  H4S  PA   254      12.994  82.622  26.143  1.00  0.00           H  
ATOM   4909  C13  PA   254      12.462  81.987  24.117  1.00  0.00           C  
ATOM   4910  H3R  PA   254      11.774  81.248  23.701  1.00  0.00           H  
ATOM   4911  H3S  PA   254      12.081  82.973  23.844  1.00  0.00           H  
ATOM   4912  C12  PA   254      13.910  81.914  23.520  1.00  0.00           C  
ATOM   4913  H2R  PA   254      14.205  80.906  23.820  1.00  0.00           H  
ATOM   4914  H2S  PA   254      14.585  82.565  24.079  1.00  0.00           H  
ATOM   4915  C11  PC   255      13.914  82.006  22.074  1.00  0.00           C  
ATOM   4916  O12  PC   255      13.544  81.105  21.299  1.00  0.00           O  
ATOM   4917  O11  PC   255      14.524  83.167  21.687  1.00  0.00           O  
ATOM   4918  C1   PC   255      14.530  83.462  20.253  1.00  0.00           C  
ATOM   4919  HR   PC   255      15.424  84.036  19.995  1.00  0.00           H  
ATOM   4920  HS   PC   255      14.662  82.555  19.658  1.00  0.00           H  
ATOM   4921  C2   PC   255      13.203  84.151  19.790  1.00  0.00           C  
ATOM   4922  HX   PC   255      12.354  83.517  20.056  1.00  0.00           H  
ATOM   4923  C3   PC   255      13.290  84.280  18.241  1.00  0.00           C  
ATOM   4924  HA   PC   255      12.468  84.927  17.922  1.00  0.00           H  
ATOM   4925  HB   PC   255      13.232  83.278  17.808  1.00  0.00           H  
ATOM   4926  O31  PC   255      14.574  84.865  17.836  1.00  0.00           O  
ATOM   4927  P31  PC   255      14.951  84.893  16.281  1.00  0.00           P  
ATOM   4928  O32  PC   255      14.087  86.122  15.656  1.00  0.00           O  
ATOM   4929  C31  PC   255      12.715  86.109  15.310  1.00  0.00           C  
ATOM   4930  H1A  PC   255      12.302  87.082  15.587  1.00  0.00           H  
ATOM   4931  H1B  PC   255      12.225  85.305  15.865  1.00  0.00           H  
ATOM   4932  C32  PC   255      12.701  85.864  13.771  1.00  0.00           C  
ATOM   4933  H2A  PC   255      13.330  84.980  13.657  1.00  0.00           H  
ATOM   4934  H2B  PC   255      11.683  85.567  13.512  1.00  0.00           H
[truncated: 7,791,370 more chars]
