# Supplementary material for: Voltage sensors of a Na+ channel dissociate from the pore domain and form inter-channel dimers in the resting state
Source: Nat Commun. 2023 Dec 19;14:7835. doi: 10.1038/s41467-023-43347-3 (PMC10730821; doi:10.1038/s41467-023-43347-3)
Supplement: Supplementary file 11 — Source Data [file 41467_2023_43347_MOESM11_ESM.zip › mdcrd]

default_name                                                                    
101040  0.1100600E+07
  30.2407324  47.2541303  11.1712558  31.0928463  46.8839130  10.7750980
  29.6716138  47.6563412  10.4402065  29.8139181  46.4313700  11.5724980
  30.5546305  48.1308818  12.3168187  31.0561947  49.0172771  11.9284402
  29.7371068  48.5899381  12.8727164  31.4245964  47.3675341  13.2162413
  31.5466976  46.1174216  13.0965024  31.9134262  48.0710455  14.2016872
  31.4996507  48.9733276  14.3881729  32.7452707  47.5878760  15.2601180
  32.3088562  46.6236515  15.5207204  34.1666428  47.4160900  14.6741927
  34.0552850  46.6072143  13.9520988  34.4767119  48.3204333  14.1506228
  35.1684099  47.0757294  15.6385481  34.8087445  46.3677069  16.1779442
  32.8061909  48.5689627  16.4129706  32.9382110  49.7780876  16.2940331
  32.7923622  48.0525945  17.6189570  32.6057912  47.0674715  17.7407107
  32.8034144  48.9012767  18.7766804  32.0128447  49.6376973  18.6325081
  32.5358632  47.9877515  19.9489708  31.5153572  47.6071203  19.9912664
  33.2713374  47.1857853  20.0124369  32.6335143  48.7230651  21.3129192
  32.5095669  47.9507802  22.0720732  33.6028941  49.2199052  21.3523243
  31.4572946  50.0828018  21.4526566  29.7398524  49.4736087  21.3623517
  29.2576717  50.3161976  20.8667242  29.8132300  48.5580396  20.7754540
  29.3208017  49.2977914  22.3530989  34.0749807  49.7126023  18.9301843
  33.9261818  50.8839795  19.3138231  35.2514103  49.2618934  18.4838914
  35.1869383  48.3293734  18.1013310  36.4242933  50.1056440  18.3149924
  36.6972330  50.4816378  19.3010109  37.6258538  49.1819022  17.7975980
  38.1076233  48.6993716  18.6479887  37.2941800  48.4623763  17.0490160
  38.7995588  49.9680111  17.1550983  39.5267320  50.8389085  18.0207067
  39.0746946  50.9205926  18.9981471  40.6365923  51.5197496  17.5256852
  41.2545323  52.1928392  18.1014482  40.8748503  51.5838292  16.1497801
  42.0708965  52.1905542  15.8496194  42.5141670  51.7756847  15.1059834
  40.1349012  50.7785891  15.2687261  40.3341176  50.8397845  14.2090225
  39.1419881  49.9160066  15.7898993  38.5572617  49.3118823  15.1120095
  36.1504237  51.2900626  17.3310858  36.3939075  52.4642492  17.6248344
  35.6222663  50.9804993  16.1344665  35.4126041  50.0249760  15.8832356
  35.2857524  52.1006411  15.2402813  36.2130211  52.6350096  15.0335854
  34.8793675  51.6322181  13.7820964  33.8958055  51.1728897  13.8807034
  34.7257554  52.5422744  13.2021816  35.8573338  50.7707014  12.9987920
  36.0664490  49.8142275  13.4778834  35.1365343  50.5192053  11.6799883
  34.2175397  50.0714875  12.0582794  35.0938714  51.4128152  11.0572987
  35.6965238  49.7675107  11.1236907  37.2979117  51.3140927  12.7957581
  37.7596667  51.4800909  13.7690647  37.8770721  50.7410762  12.0716550
  37.2151090  52.3196953  12.3834330  34.2938508  53.0440356  15.7917823
  34.3595527  54.2270229  15.4766596  33.3588882  52.6400082  16.7075041
  33.1261581  51.6576124  16.7364032  32.3869278  53.5820196  17.3121679
  32.0432949  54.1847659  16.4715055  31.1606674  52.7978832  17.9185183
  31.5573469  51.9987224  18.5446910  30.5311765  53.4843744  18.4847083
  30.3131792  51.9138955  16.9894393  30.9738888  51.2664734  16.4128903
  29.7683654  51.1890271  17.5942894  29.3074170  52.6910176  16.1246348
  28.8032268  53.4695697  16.6971295  29.9044614  53.1922462  15.3627897
  28.2862427  51.7984225  15.5307754  27.9126890  51.1102050  16.1686738
  27.9392493  51.7297696  14.2434599  28.3680626  52.5611269  13.3451113
  29.0887030  53.1992681  13.6509760  28.3494488  52.3339508  12.3611669
  26.9858673  50.9288131  13.9532335  26.6372450  50.3462701  14.7010374
  26.7665937  50.8071448  12.9748594  33.1445946  54.5348822  18.2912503
  32.8896890  55.7011506  18.2821387  33.9435126  53.9486455  19.1987022
  34.0068002  52.9467153  19.0881105  34.8296661  54.7022251  20.1174483
  34.2339719  55.3984307  20.7078288  35.5079813  53.7491702  21.1344894
  35.9772711  52.9662228  20.5387823  36.5486092  54.4722360  22.0012738
  37.4694904  54.5280647  21.4207875  36.3344341  55.5346899  22.1171255
  36.8413188  54.0186222  22.9481929  34.4555931  53.1963745  22.1028988
  33.9754633  54.0442483  22.5914533  33.6471178  52.7462789  21.5268060
  34.8282171  52.0679341  23.0019418  34.1363683  51.9310540  23.8330279
  34.8328301  51.1667141  22.3888498  35.8588998  52.0996023  23.3551985
  35.8457597  55.6123771  19.3624272  36.1164787  56.7178673  19.8222514
  36.3492320  55.1818964  18.2236409  36.3794156  54.1803896  18.0964676
  37.1262796  56.0373449  17.3258870  37.9981743  56.3783800  17.8840936
  37.6733994  55.1879555  16.1707225  36.8659045  54.8504089  15.5210193
  38.6120564  56.0275038  15.2298988  37.9985965  56.7661531  14.7139878
  39.3244083  56.5849610  15.8380923  39.2259209  55.4246960  14.5606503
  38.5124872  54.1804733  16.6720829  37.9074702  53.4360965  16.6339026
  36.3698560  57.2637622  16.9124496  36.9369985  58.3395790  17.0457755
  35.1065920  57.1470429  16.5368913  34.8011126  56.1864105  16.4739002
  34.1965804  58.2589998  16.1454898  34.6963283  58.8789033  15.4011299
  32.9633509  57.6634428  15.3455733  32.5794365  56.7153792  15.7222506
  32.2369380  58.4750022  15.3879491  33.1931637  57.4269954  13.8008180
  34.2503697  57.6981112  13.2515821  32.1980222  56.8738388  13.0722159
  32.2787290  56.6828392  12.0837250  31.2459096  57.0218296  13.3750036
  33.7196137  59.0670265  17.3435055  33.2597033  60.2017663  17.1546942
  33.8118607  58.5280564  18.5849995  33.9789966  57.5332133  18.6345259
  33.7393372  59.4824013  19.7718646  32.9274814  60.2027953  19.6717511
  33.5416470  58.6226220  21.0753537  34.0830512  57.6826895  20.9680763
  34.0185123  59.2718943  22.3604583  35.0087001  59.7127944  22.2453800
  33.3555839  60.0982746  22.6168220  33.9706676  58.5358064  23.1629454
  32.0520247  58.2616432  21.2408382  31.4369962  59.0828479  21.6088942
  31.6295374  57.8600619  20.3197861  31.8832199  57.1014933  22.2978072
  32.7528814  56.4494456  22.2164279  32.0808448  57.5753415  23.2593247
  30.9225497  56.5872033  22.2709932  35.0370468  60.4115317  19.6936370
  34.9727226  61.6344863  19.6264885  36.2270065  59.8381597  19.7398361
  36.2674356  58.8985104  19.3716969  37.4281007  60.5983279  20.0748285
  37.0783031  61.2184459  20.9001742  38.5271290  59.6583679  20.5151534
  38.5535280  58.9085236  19.7244975  39.8906952  60.3597308  20.6133324
  40.1318361  60.7513337  19.6251037  39.9147372  61.2310958  21.2677367
  40.6224234  59.6306891  20.9614419  38.2909987  58.9516555  21.9161673
  39.2128325  58.4858482  22.2645288  37.8857670  59.7259132  22.5676375
  37.5033536  58.2057526  21.8096589  37.7276013  61.5418103  18.8957408
  38.3058507  62.6258221  19.1515257  37.3578137  61.2379614  17.6803622
  37.0392812  60.2808012  17.6305478  37.5338928  62.1646732  16.4999656
  38.5385360  62.5588253  16.6530844  37.4997977  61.2898887  15.2314180
  38.0920673  60.3941189  15.4182699  36.4607723  60.9764167  15.1301188
  38.0083460  61.9622694  13.9247329  38.1398835  61.2713350  13.0920220
  37.1884552  62.6365060  13.6771634  39.3970397  62.6905995  14.0227255
  39.5420004  63.8794646  13.5480116  40.3861313  62.0751731  14.4722710
  36.5165108  63.3395326  16.5278249  36.6969095  64.3608545  15.8091594
  35.3384781  63.2267104  17.2440507  35.2966076  62.5033537  17.9476855
  34.3518617  64.2630899  17.3260086  33.8272680  64.3558296  16.3750611
  33.2163218  63.7889315  18.2802259  32.6979681  63.0157452  17.7131338
  33.6375588  63.5106956  19.2462715  32.3163749  64.7782021  18.5218304
  31.6545910  64.7493371  17.8269855  34.9716025  65.5867141  17.7620055
  35.8589244  65.6804974  18.6212730  34.5180026  66.6604066  17.0651541
  34.0344112  66.5395874  16.1867224  34.9440558  67.9821133  17.4033552
  35.9986395  67.9284712  17.6736866  34.8064429  68.8323980  16.1031843
  33.7498814  68.9244403  15.8515766  35.2037589  69.8330222  16.2734528
  35.5420426  68.2143347  15.0547137  36.4777379  68.3296415  15.2357651
  34.0427876  68.4721424  18.4972820  34.4948925  69.2498794  19.2771497
  32.8248977  67.9321081  18.6821161  32.4540527  67.4160742  17.8970792
  31.9985159  68.0424717  19.8332193  31.7605294  69.1040231  19.9008386
  30.7851885  67.2020907  19.6080055  30.4078831  67.1816025  18.5855957
  31.0047636  66.1633890  19.8549582  29.6543912  67.6187029  20.6014248
  28.5194275  68.2791747  20.0607152  28.3963503  68.4887778  19.0084232
  27.4091780  68.5202380  20.9083010  26.5023312  68.9553904  20.5150087
  27.4930591  68.0512366  22.2465178  26.7045643  68.3048544  22.9395953
  28.6327741  67.4696599  22.7378201  28.7595094  67.1861541  23.7722101
  29.6880845  67.1265856  21.8663339  30.5675829  66.5554725  22.1246239
  32.7529538  67.6566904  21.1714901  32.6214324  68.4154873  22.1518429
  33.4098765  66.4788140  21.1552188  33.1802644  65.8499132  20.3990032
  34.4147996  65.9961039  22.1112631  33.9856224  65.8396131  23.1009183
  34.8107549  64.6050516  21.6371692  33.9250187  64.0217657  21.3854583
  35.3373296  64.8448138  20.7134089  35.6012470  63.7403725  22.5332353
  34.9759483  62.6795540  23.2445224  33.9140685  62.5240570  23.1235571
  35.6796621  61.8056961  24.1042773  35.1835004  61.0648434  24.7136712
  37.1068155  61.9239022  24.1479351  37.7302787  61.3259218  24.7960966
  37.7739014  62.8847655  23.4218636  38.8383893  62.9620055  23.5871193
  37.0331157  63.8075303  22.6210701  37.5938742  64.5819935  22.1189182
  35.5215632  67.0022380  22.3738047  35.8198263  67.3830669  23.5434777
  36.3344432  67.2964303  21.3317398  36.1869651  66.8783278  20.4242485
  37.5242035  68.1184136  21.5390450  38.2883388  67.6197142  22.1352802
  38.2892725  68.3261146  20.1641086  39.1642347  68.9141725  20.4411091
  38.9635843  67.0211743  19.6484830  39.5871914  67.2893741  18.7956722
  39.4631022  66.4981788  20.4639938  38.2650431  66.2398370  19.3490631
  37.6369061  69.1691053  19.2740514  38.2433364  69.6486816  18.7049738
  37.1871054  69.4585096  22.2123875  37.8349366  69.7669673  23.1586424
  36.1300708  70.1646309  21.6886851  35.8009081  69.8683198  20.7809673
  35.5435536  71.4383993  22.3341044  36.2993081  72.2185080  22.4255679
  34.4237280  71.9651052  21.4172325  33.7422572  71.2345417  20.9813719
  33.7103304  72.5758867  21.9705116  35.0720095  72.9930623  20.4020764
  35.3743894  73.9214069  20.8866820  36.0548431  72.6700998  20.0588054
  34.1764406  73.4080711  19.2560411  33.7174847  72.4894721  18.8904787
  33.4162623  74.0305735  19.7279729  35.0769585  74.0429696  18.1874641
  35.6483480  74.8775332  18.5938115  35.8237390  73.3559573  17.7894277
  34.1744553  74.6494405  17.0904540  34.8953925  75.2019535  16.6487765
  33.7273824  74.0394131  16.4210538  33.5641149  75.3525538  17.4818832
  35.0139326  71.1832154  23.7789991  35.3085301  71.9496511  24.6188406
  34.2830005  70.0588749  24.0450046  33.9643556  69.4503901  23.3045239
  33.8944735  69.7323772  25.4696162  33.1752572  70.4522820  25.8602194
  33.0740329  68.4406318  25.5363424  32.1633258  68.5591871  24.9492673
  33.6991671  67.6821902  25.0650924  32.6490332  67.9445376  26.9300276
  32.7494842  66.5767361  27.2862578  33.2293569  65.8847914  26.6099924
  32.5062212  66.1339263  28.6282624  32.6257745  65.0850981  28.8564433
  31.8479660  67.0219681  29.4988666  31.5699543  66.7526448  30.5071197
  31.7412254  68.4106250  29.1636864  31.3327906  69.0433841  29.9377645
  32.2554222  68.8819402  27.9375906  32.2642010  69.9336328  27.6921003
  35.0887709  69.6167630  26.4519992  35.0347725  70.2803149  27.4926993
  36.2087012  68.9775142  26.0239058  36.2424697  68.6098522  25.0838078
  37.4151223  68.9107267  26.9092199  37.1897797  68.6022859  27.9300945
  38.4063482  67.9399524  26.2162876  38.3908416  68.3029366  25.1886193
  39.8740199  68.1258025  26.7040439  39.9116427  67.8235972  27.7506383
  40.4834032  67.4456065  26.1089929  40.2119772  69.1440415  26.5114968
  38.0320413  66.4473055  26.2158521  37.9534978  66.1512503  27.2619318
  37.0358588  66.4225476  25.7741424  38.8680663  65.4743675  25.4358065
  38.9105064  65.7654064  24.3862393  39.8438702  65.4097697  25.9171940
  38.3544281  64.5139541  25.4790923  37.9292178  70.2867310  27.2106717
  38.2138555  70.6252991  28.3919369  38.0528905  71.1324035  26.1467701
  37.8812925  70.7774111  25.2169128  38.4461187  72.5533025  26.3526762
  39.4240075  72.6757021  26.8183498  38.5379214  73.2797532  25.0016539
  37.5838048  73.1254963  24.4977033  38.7644663  74.8217897  25.1671524
  39.7969416  75.0066806  25.4636675  38.5530624  75.3146749  24.2182190
  38.0543614  75.2598738  25.8685320  39.5560606  72.5824501  24.0945727
  39.0785765  71.6608752  23.7616931  39.6350730  73.0987531  23.1378658
  41.0267107  72.4759917  24.6218486  41.4352909  71.9029337  23.7895224
  41.4324661  73.4873131  24.6482123  41.0005609  71.9414565  25.5714216
  37.4814698  73.2507787  27.4104348  37.9969428  73.8407588  28.3411249
  36.1171498  73.2139842  27.2855680  35.7655302  72.8006357  26.4337425
  35.1628305  73.6988804  28.3349625  35.2794830  74.7728525  28.4801412
  33.7621960  73.4019864  27.8361144  33.6622808  72.4082480  27.3995351
  33.0712464  73.6070443  28.6538184  33.3532149  74.2990241  26.7246879
  32.9922333  75.6492930  27.0974476  33.0060338  75.9655785  28.1300041
  32.5452711  76.5062121  26.1061682  32.5082581  77.5511746  26.3765277
  32.4287153  76.1676330  24.7451535  31.9954893  76.9925126  23.7429597
  32.0355697  76.5559031  22.8889304  32.7044530  74.8032102  24.3951776
  32.5914146  74.4724949  23.3732922  33.1471476  73.8338776  25.3676538
  33.2587518  72.8050136  25.0588104  35.3894881  73.0564935  29.7168108
  35.3393788  73.8027037  30.7377130  35.6778266  71.7578002  29.7624084
  35.6584258  71.2209112  28.9071460  35.9125895  71.1045545  31.0161519
  35.0339174  71.2851132  31.6353722  36.0065378  69.5976030  30.6800118
  35.2323127  69.2715766  29.9854743  36.8826846  69.4695724  30.0443404
  35.9772570  68.7882115  31.9201362  36.7005797  69.1061403  32.6710220
  34.6004310  68.8841545  32.6413149  33.8527668  68.6856118  31.8734115
  34.5510324  68.0816750  33.3773083  34.4054105  69.8443475  33.1189089
  36.3131152  67.3200889  31.5423223  35.7361925  66.9894299  30.6786500
  37.3837755  67.2618549  31.3463734  36.0503225  66.6733401  32.3794340
  37.1298332  71.6309267  31.7601121  37.0706572  71.8358726  32.9798429
  38.1952496  71.8988708  31.0402655  38.0846988  71.7076252  30.0547181
  39.4990906  72.3451015  31.4790288  39.6718125  71.8504192  32.4348343
  40.5467964  72.0932042  30.4161822  40.2647944  72.3001095  29.3838198
  41.8032264  72.9601320  30.6555853  41.6386104  74.0372151  30.6256841
  42.1961784  72.7918662  31.6582693  42.6738036  72.7289674  30.0417757
  40.9937092  70.6412190  30.4781110  41.6956974  70.5966418  31.3107735
  40.1903868  69.9648146  30.7700874  41.6035289  70.1499907  29.1696956
  41.6630530  69.0634939  29.2336212  40.8933322  70.3857355  28.3771396
  42.6145962  70.5485743  29.0861192  39.3443133  73.8204012  31.9333510
  39.8774901  74.1371265  33.0150165  38.5840813  74.6774101  31.2231152
  38.3223121  74.3057882  30.3211872  38.0677654  76.0003726  31.6493454
  38.9651805  76.5656134  31.9008397  37.3879822  76.6397669  30.4194345
  36.7305147  75.8733503  30.0090172  36.4074581  77.8039964  30.8471609
  36.9068630  78.3704329  31.6331963  36.1496884  78.5101896  30.0578912
  35.4468856  77.3576440  31.1043960  38.3812067  77.0059172  29.3265610
  38.8655533  76.1138989  28.9293060  37.8748428  77.3763486  28.4352271
  39.0620450  77.8022403  29.6272631  37.2659449  75.8965166  32.9767579
  37.6315834  76.6437021  33.9068446  36.2177286  75.0360544  33.0912920
  35.9671783  74.5424935  32.2464712  35.3619826  74.8341746  34.2226144
  34.9273015  75.8229335  34.3693018  34.2803948  73.8162682  33.9617629
  34.7757325  73.0699962  33.3406180  33.7656822  73.4776784  34.8609446
  33.1504339  74.5420763  33.3008316  33.5287858  75.3375828  32.6588590
  32.3924377  73.4948858  32.3737855  32.1075271  72.6663314  33.0221919
  31.4954041  73.9690270  31.9755124  32.9570290  73.0252449  31.5683204
  32.1725007  75.1383762  34.2447537  31.4308435  75.6799975  33.6576412
  31.6095075  74.3642689  34.7661922  32.6774988  75.7835918  34.9636234
  36.0757944  74.4551804  35.5075654  36.0178081  75.0937992  36.5725269
  36.8769771  73.3173082  35.4173189  36.7819035  72.7362628  34.5966806
  37.7693074  72.8193756  36.4626853  37.2571303  72.4618683  37.3559731
  38.4664925  71.5872976  35.8741015  37.7998784  70.8240663  35.4725977
  39.0727779  71.8687303  35.0131058  39.5184427  70.8875819  36.7373394
  39.1582791  70.3965068  37.8116965  40.8198610  70.7624688  36.4217296
  41.4892658  70.3134312  37.0303038  41.0529681  71.0776269  35.4909036
  38.7186994  73.9351860  36.8868788  39.0239149  74.1212070  38.0705631
  39.2554500  74.6713507  35.8732832  39.0212647  74.4130461  34.9253718
  40.1540009  75.8367791  36.1014241  41.0803759  75.4888141  36.5584259
  40.2511648  76.4069081  35.1775128  39.5553491  76.9120762  36.9816193
  40.2805202  77.4139600  37.9144544  38.2894094  77.2136996  36.7058684
  37.9069610  76.8879834  35.8296594  37.6571371  78.2648864  37.4736733
  38.3575135  79.0949166  37.5665318  36.4976122  78.8996832  36.6614972
  35.7569798  78.1358173  36.4247011  35.7252615  79.9700995  37.5262245
  35.3134943  79.4056835  38.3628739  36.4093174  80.7420992  37.8786269
  34.8429247  80.4171585  37.0682721  37.0887722  79.5972969  35.4240596
  37.7334762  80.4218964  35.7281855  37.7926027  78.9478062  34.9035940
  36.0143457  80.0851482  34.4656860  36.4482423  80.5034968  33.5574915
  35.3223595  79.2688904  34.2583736  35.5068157  80.9500973  34.8927462
  37.2642959  77.7144038  38.9394223  37.3511617  78.4623231  39.8571004
  36.8749505  76.4444187  39.0901189  36.6754713  75.9368233  38.2400278
  36.6946193  75.7529501  40.3324388  35.8687317  76.1358288  40.9319523
  36.3188064  74.2986640  40.0041486  37.1515294  73.7466316  39.5683361
  36.0418251  73.5618964  41.2812567  37.0136591  73.2735186  41.6818462
  35.5221580  74.1357404  42.0485567  35.4913728  72.6455276  41.0682485
  35.1459460  74.1541063  39.2396653  35.2347054  74.6421396  38.4177497
  37.9879981  75.7568785  41.1759455  37.9570085  75.9474623  42.3406712
  39.1274841  75.5634781  40.4637297  38.9832248  75.3570866  39.4856235
  40.4649579  75.5597951  41.0429667  40.4229404  74.7995371  41.8229350
  41.4944428  75.0815733  40.0698356  41.4775856  73.9919223  40.0479743
  41.3859758  75.5559402  39.0944838  43.0017001  75.2908638  40.3469220
  43.2325795  76.3538956  40.4158996  43.1619453  74.8483660  41.3300890
  44.1334613  74.5569697  39.2065773  44.1860086  75.9302129  38.0321494
  43.3355863  76.0031044  37.3542381  44.2936568  76.8089980  38.6679549
  45.0507208  75.8475317  37.3737071  40.8547361  76.9086054  41.6531902
  41.4800980  77.0615855  42.6876669  40.5912492  77.9792028  40.9153004
  40.1089703  77.8116100  40.0438530  40.6335101  79.3483936  41.3946578
  41.6785856  79.5000152  41.6647098  40.3461169  80.0343559  40.5978120
  39.7423183  79.5267896  42.5953299  40.1782443  80.0869787  43.5767887
  38.4477429  79.1502691  42.5136880  38.0556324  78.8254995  41.6414070
  37.5750583  79.3218203  43.7331054  37.5105676  80.3864781  43.9577185
  36.1512061  78.8803595  43.3041790  36.3925617  77.9906351  42.7225959
  35.4841359  78.5216655  44.0880515  35.3077846  79.8226781  42.3076203
  35.9175251  80.4018946  41.6142050  34.3717497  79.0055459  41.4135351
  34.0874957  79.6089127  40.5514151  34.7249567  78.0807872  40.9572824
  33.4976945  78.7019972  41.9897170  34.4864515  80.8270255  43.1329110
  33.6779419  80.3789007  43.7104831  35.1308491  81.3101318  43.8673905
  34.0683566  81.4962885  42.3809884  37.9515892  78.6102228  45.0127149
  37.8573059  78.9938905  46.1608513  38.4346880  77.3757396  44.8510787
  38.4231348  77.0198090  43.9059438  38.9285434  76.5276682  45.9598416
  38.1572382  76.3478591  46.7087455  39.2537149  75.0714593  45.4171915
  38.4705294  74.7056356  44.7531932  40.1052561  75.1416809  44.7404002
  39.6849660  74.0051048  46.3876230  39.9700137  74.4344000  47.3481195
  38.7964581  73.4033369  46.5787630  40.8498409  73.0679203  45.9561091
  40.8846500  71.8488673  46.1853293  42.0040007  73.5171702  45.7520111
  40.2343681  77.2008454  46.6221105  40.6649791  76.9443739  47.7443059
  40.8474851  78.1809942  45.9455707  40.4824820  78.4153195  45.0334498
  41.9485507  79.0827066  46.4660802  42.6360016  78.6505057  47.1932117
  42.7259168  79.8143518  45.3514267  42.1473749  80.6622412  44.9847214
  44.0931087  80.2991462  45.8886911  44.6753942  80.7066016  45.0622375
  44.0023994  81.0854462  46.6380936  44.6413141  79.4386793  46.2723177
  43.0815813  78.9841832  44.2045310  42.2324961  78.7351661  43.8321807
  41.3359499  80.3064304  47.2892017  42.0717509  81.0706217  47.9158924
  39.9939649  80.4056726  47.3756431  39.4188942  79.8183138  46.7887844
  39.3739652  81.1685587  48.4371172  40.1383601  81.8709195  48.7695179
  38.1517790  81.9009043  47.9283480  38.4017675  82.5146493  47.0629447
  37.3655609  81.2058707  47.6335774  37.6107840  82.6912675  48.9517178
  38.2177008  83.3879481  49.2122715  38.8473962  80.3183947  49.6300449
  37.9638961  79.4334947  49.4771643  39.2179235  80.6375980  50.8510635
  39.7168178  81.5064602  50.9786677  38.8644998  80.0132791  52.1535486
  38.9044649  78.9453148  51.9391749  39.7754482  80.3811994  53.3490440
  40.8234906  80.1793796  53.1277390  39.7253738  81.4694684  53.3846199
  39.4077324  79.7983626  54.7099348  38.9085956  80.6450375  55.1812145
  38.6758133  79.0122625  54.5243518  40.4956909  79.2714975  55.5789556
  40.9705511  78.4274757  55.0787207  41.2863203  80.0128267  55.6949034
  39.9143667  78.8720730  56.9114652  39.5356749  79.7754477  57.3895950
  39.0562480  78.2390340  56.6856472  40.8529059  78.2219138  57.7984836
  41.6622718  78.7645458  58.0641476  40.3708295  78.0195811  58.6626404
  41.1744892  77.3179528  57.4829855  37.3887028  80.1978994  52.5467243
  36.6834151  79.2518719  52.9284578  36.9119261  81.4414555  52.3479976
  37.5904262  82.1720000  52.1866212  35.5305486  81.8614140  52.5103775
  35.2324191  81.5602625  53.5146317  35.5145039  83.3630124  52.2243999
  35.9410885  83.5136951  51.2327241  34.0967422  83.8799182  52.2264863
  33.5869692  83.6408751  53.1598059  34.1342355  84.9643178  52.1226972
  33.5459075  83.5153488  51.3594394  36.1848524  84.1271231  53.1622251
  37.1198922  83.9490554  53.0373538  34.5838859  81.0465448  51.6588408
  33.7343525  80.3733437  52.1667590  34.9798810  80.9342659  50.3535027
  35.7027303  81.5496098  50.0086247  34.2720764  80.0083298  49.4689917
  33.2682328  80.4119839  49.3368474  34.9880654  79.9741553  48.1109661
  34.8787182  81.0049447  47.7738959  36.0382296  79.6841481  48.0770244
  34.4339469  79.0116972  47.0907336  33.3803633  79.3351055  46.2842866
  32.9870710  80.3351007  46.1759782  32.8079692  78.3524104  45.3551904
  31.9197109  78.5542475  44.7749672  33.3555615  77.0384852  45.3066582
  32.9870477  76.2217999  44.7036469  34.4368000  76.7654192  46.1900202
  34.8535510  75.7694623  46.2180976  34.9887979  77.7045108  47.0604741
  35.9038717  77.5047131  47.5981736  34.1848644  78.5903709  50.0066217
  33.1087465  78.0965267  50.1204243  35.3032338  78.0100907  50.4655677
  36.1405522  78.5649808  50.3602356  35.3670919  76.6668875  50.9421065
  34.9651681  76.0696694  50.1236371  36.8576462  76.2818040  51.2227894
  37.3657979  77.0548734  51.7991971  36.9515057  75.4315541  51.8983376
  37.6593711  76.0711316  49.8750964  37.6408348  76.9055518  49.1740261
  38.6873292  76.0658585  50.2375525  37.1401028  74.5708320  48.9497016
  37.3710596  73.3347803  50.2014583  38.2894116  73.6344381  50.7063738
  36.5596556  73.3822715  50.9277288  37.4519227  72.2890061  49.9049494
  34.5741142  76.2915204  52.2114438  33.8998457  75.2531735  52.3565912
  34.6173892  77.2096186  53.1830500  35.0308038  78.0974850  52.9363079
  33.6810660  77.2056272  54.3061621  33.6557711  76.2468056  54.8239675
  34.1013699  78.1616885  55.4240406  34.0941078  79.1609682  54.9887391
  33.3498050  78.1586327  56.2134992  35.4591272  77.8667535  56.0876105
  35.1785741  77.1490796  56.8585423  36.0870124  77.4872440  55.2814885
  36.1284845  79.1049791  56.7247305  36.7809044  79.0499964  57.7928925
  36.2448759  80.1801063  55.9228786  36.7090116  80.9780988  56.3326195
  35.9935030  80.1982840  54.9448289  32.2256498  77.2900859  53.8630083
  31.4071259  76.8530542  54.6455156  31.8571257  77.9213544  52.7729124
  32.6249013  78.2527514  52.2065232  30.5179848  78.0244653  52.2693236
  29.9209557  78.0869709  53.1791308  30.2508237  79.3647114  51.5461481
  30.7118963  79.5000819  50.5677866  29.2532433  79.2640855  51.1185876
  30.2861828  80.5420228  52.3505753  30.8727993  81.1402897  51.8820052
  29.9918836  76.8452006  51.4997296  29.1841141  76.0376364  51.9589403
  30.6742337  76.5824930  50.3167991  31.5353972  77.0601871  50.0925095
  30.3270292  75.5345760  49.3067348  29.3335922  75.2173634  49.6238521
  30.1484831  76.3201124  47.9573429  31.1588411  76.6009133  47.6599731
  29.6665462  75.6309088  47.2639200  29.4032946  77.6367356  47.9326510
  30.0560366  78.8663962  47.6518590  31.1019150  78.9135715  47.3866920
  29.3250472  80.0315813  47.5773388  29.8596365  80.9157221  47.2628404
  27.9143019  80.1218837  47.8657156  27.1811620  80.9104208  47.7813640
  27.3590551  78.9390986  48.2978448  26.3116821  78.9280787  48.5610720
  28.0171123  77.6897706  48.2048122  27.5824106  76.7099789  48.3369178
  31.3034121  74.3163873  49.1356833  31.0711373  73.4586931  48.2573087
  32.4199195  74.3183398  49.8564569  32.4244519  74.9922950  50.6086961
  33.5850521  73.4056815  49.6661656  34.1256877  73.6471650  48.7510158
  34.3334186  73.5449512  50.4463269  33.2601621  71.9395543  49.6468080
  33.9003662  71.1774265  48.9033975  32.2006426  71.4266311  50.3775093
  31.6604830  72.0639664  50.9450754  31.7635688  70.0354087  50.3276541
  32.6839620  69.4537975  50.3796620  30.9280090  69.7097551  51.5609042
  29.9524085  70.1771745  51.4274019  30.4523841  68.2330210  51.5786686
  29.9219749  68.0282196  52.5086257  29.8566847  67.9759673  50.7027884
  31.2870399  67.5321503  51.5635035  31.6805641  69.9413451  52.9421039
  31.7979798  70.9662083  53.2941990  31.0587255  69.3798159  53.6393139
  32.6549273  69.4625492  52.8447628  31.1352475  69.5938176  49.0096638
  31.4823797  68.6802671  48.2727607  30.1584483  70.4021006  48.5471345
  29.9747322  71.2768693  49.0173789  29.5576850  70.2265901  47.2209896
  29.0500451  69.2620465  47.2287731  28.4202466  71.3214282  46.9268142
  28.8393343  72.2794034  46.6190002  27.7423414  70.9798232  46.1446054
  27.4897933  71.5890356  48.0352974  27.1050516  72.8797269  48.3034060
  27.3567141  73.7054141  47.6543218  26.3016829  73.2297022  49.4067348
  25.9590046  74.2187406  49.6727698  25.9562089  72.1562145  50.2909136
  25.2181022  72.3718632  51.4618152  24.9831771  71.5069917  51.8059192
  26.3420213  70.8314170  50.0419306  26.0918289  70.0138062  50.7017175
  27.1257589  70.5544036  48.9324649  27.4600527  69.5467122  48.7344584
  30.6274994  70.2707610  46.0694313  30.7242832  69.4590238  45.1522335
  31.5426329  71.2720003  46.1776116  31.4213781  71.9500735  46.9162685
  32.7072270  71.5760674  45.2241914  32.3108736  71.4398257  44.2179895
  33.3188846  72.9342173  45.4391287  33.9573534  72.8512626  46.3186605
  34.2119936  73.4734265  44.3078559  33.5976457  73.7111424  43.4394320
  34.6574389  74.3955788  44.6811038  34.9738965  72.7473322  44.0243227
  32.2274580  73.7938531  45.6413164  31.9573395  73.7039782  46.5581362
  33.9050199  70.5328619  45.2892284  34.6031849  70.3191048  44.3217112
  34.0011629  69.8190056  46.3891163  33.4413588  70.0497349  47.1974995
  34.8243403  68.6064055  46.5421780  35.8387410  68.7331778  46.1639914
  34.9543860  68.2181480  48.0404934  33.9868304  68.2797728  48.5386284
  35.6416435  66.9055971  48.4164929  36.6290685  66.8939047  47.9550171
  35.8369249  66.9161405  49.4888058  35.0682404  66.0242575  48.1291789
  35.8187610  69.1620458  48.6281885  35.5788979  70.0276439  48.2893583
  34.3484980  67.4235820  45.6372115  35.0756112  66.7734526  44.9670367
  33.0541172  67.0130105  45.7223669  32.4980987  67.3708794  46.4858283
  32.4617687  65.9375507  44.9206196  33.1145989  65.0809993  45.0886444
  31.1339748  65.5073585  45.5858575  31.4412316  65.1424884  46.5659406
  30.6354375  66.4709587  45.6909079  30.3077722  64.4968724  44.8130468
  30.1172349  64.7785948  43.7774658  30.8812999  63.0208499  44.8636457
  30.2265422  62.3319602  44.3299594  31.8808718  62.9610201  44.4330921
  30.8226665  62.6011289  45.8678841  28.8952986  64.3750681  45.4639506
  28.8667957  64.0480521  46.5033450  28.4249145  65.3426943  45.6387354
  28.2906915  63.8026846  44.7604399  32.4159187  66.2800494  43.3923576
  32.8669983  65.4664179  42.5872334  31.8268335  67.3995803  43.0507465
  31.5208367  68.0100041  43.7949567  32.0792032  68.0576447  41.7768999
  31.3572481  67.6594463  41.0639349  31.7497222  69.5190407  41.9593567
  30.7667070  69.6615598  42.4082137  32.4890764  69.9688856  42.6219991
  31.9309847  70.3408020  40.6459292  30.8218705  70.5140961  39.8400821
  29.8551346  70.0551219  39.9855629  31.0478043  71.1203209  38.5600882
  30.3200282  71.0614172  37.7643041  32.3093591  71.6853057  38.2148988
  32.4215441  72.2076964  37.2763241  33.4065979  71.4090936  39.1157098
  34.4255495  71.7093433  38.9208046  33.2441221  70.7608295  40.3013324
  34.0948208  70.6248870  40.9526629  33.5168019  67.7890665  41.2249466
  33.6244518  67.1675985  40.1719403  34.5912277  68.1942592  41.9158163
  34.4719154  68.7161204  42.7722773  35.9375606  67.9903206  41.3856897
  35.9658142  68.4013959  40.3765662  36.9920141  68.6663778  42.3176475
  36.6750030  68.5372647  43.3525069  37.8122094  67.9654506  42.1624613
  37.2990841  70.0939852  41.9191227  37.8511853  70.0335443  40.9812362
  36.3768129  70.6567786  41.7749686  38.0170751  70.7899528  43.1147819
  38.2430636  71.8342757  42.8993294  37.3617655  70.7040166  43.9815485
  39.3354194  70.0926268  43.5680343  39.7391114  70.4449169  44.5172575
  39.1876660  69.0254055  43.7333017  40.3808387  70.2403765  42.5496867
  40.6383841  71.2158768  42.5031079  41.2065154  69.7053750  42.7780264
  40.1075125  70.0436930  41.5974742  36.2713620  66.5000998  41.3038147
  36.9180219  66.1690795  40.3389702  36.0213649  65.6451413  42.2383753
  35.4287586  65.9171806  43.0096810  36.1584299  64.1666690  42.0655123
  37.2394270  64.0356967  42.1144156  35.7286862  63.4181074  43.3794991
  34.6532369  63.5497859  43.4985348  35.8349940  62.3468536  43.2085752
  36.5814056  63.8598273  44.6212300  37.6038551  63.4883598  44.5526029
  36.5750405  64.9480084  44.6838495  35.9688260  63.2969531  45.9598414
  34.9517221  62.6422292  45.9916426  36.5815841  63.6368808  47.0118076
  36.3872691  63.1791740  47.8909255  37.4456191  64.1574565  46.9613647
  35.4351417  63.4454351  40.9055730  36.0835401  62.6758493  40.2064874
  34.1800497  63.8675211  40.5781537  33.8028680  64.6855425  41.0349635
  33.5707483  63.5123510  39.3116216  33.7301615  62.4348396  39.2708693
  32.0612028  63.8464056  39.2397228  31.9112510  64.9241475  39.3036505
  31.5489081  63.4441110  37.8220316  32.1061919  63.8174610  36.9628798
  31.3309631  62.3813979  37.7160094  30.5694392  63.9223275  37.8156468
  31.2825756  63.1243253  40.3852112  30.9636347  62.1935459  39.9161414
  32.0470867  62.8800437  41.1227454  30.2161525  64.0530443  40.9410003
  29.5667188  64.4580280  40.1649018  29.5063312  63.6953299  41.6868521
  30.7225302  64.9526304  41.2908951  34.4289048  63.9845729  38.1450123
  34.7455115  63.1712206  37.2530976  34.8410908  65.2523617  38.1091783
  34.5398538  65.8780666  38.8425606  35.6935849  65.7827068  37.0247610
  35.2695201  65.4249430  36.0865316  35.7636662  67.3362241  37.1063136
  36.1456871  67.5256983  38.1094385  36.7907187  67.9271568  36.1468014
  36.6094127  67.6169616  35.1177225  36.8751507  69.0090752  36.2488976
  37.7843817  67.5611255  36.4051673  34.4613969  68.1169473  36.9777136
  34.5160275  69.0760051  37.4928031  34.0807622  68.2200869  35.9615539
  33.7286603  67.4561503  37.4409030  37.0981408  65.1418147  36.9521883
  37.3869360  64.6551040  35.8880055  37.8287246  64.8531699  38.0365503
  37.4595201  65.0589401  38.9538543  39.0354554  63.9984256  38.0265629
  39.7930457  64.5199282  37.4415912  39.6972861  63.9368936  39.4373920
  38.8550178  63.7561644  40.1052416  40.6479503  62.8049896  39.7321260
  41.5182500  62.8515786  39.0775118  41.0231633  62.8969898  40.7513670
  40.2191093  61.8043641  39.6778675  40.3382348  65.3158288  39.7637135
  41.3062363  65.2923418  39.2631916  39.7108613  66.0983263  39.3368645
  40.5884006  65.6000525  41.2783359  41.2562105  64.8005985  41.5992782
  41.0209533  66.5879707  41.4364994  39.6774340  65.4007133  41.8427060
  38.8236998  62.5325488  37.4291968  39.6966716  62.0487795  36.7108322
  37.6627362  61.8983683  37.5944889  36.9182088  62.3083154  38.1401342
  37.2678201  60.5970569  37.0046613  38.0408444  59.8497393  37.1836859
  36.0073038  60.1496721  37.7285516  35.2595046  60.8077700  37.2860528
  35.7800834  58.6849799  37.3254598  34.8132637  58.3591911  37.7091693
  35.5053447  58.6645627  36.2708472  36.6179155  58.0632815  37.6410998
  35.9890138  60.2628652  39.1670457  36.1583158  61.1291375  39.5445498
  36.9497482  60.7197040  35.5589550  37.2809731  59.8338829  34.8162545
  36.2783459  61.8340432  35.1151709  35.9298907  62.4528588  35.8333256
  36.1285726  62.1738226  33.7192356  35.4916736  61.4241199  33.2497595
  35.2805148  63.4512935  33.5003262  35.6855514  64.2302479  34.1462947
  35.4011368  63.8997062  32.0019588  34.6687487  64.6124806  31.6229301
  36.3980160  64.2773084  31.7744762  35.2731135  62.9826813  31.4268190
  33.7844371  63.1915750  33.8696236  33.3687542  62.5046001  33.1324850
  33.6571330  62.7086871  34.8384999  32.9190017  64.4974690  33.9188006
  32.6738588  64.8553586  32.9188403  31.8969757  64.3079370  34.2468866
  33.3625309  65.2646391  34.5534880  37.4854404  62.1410299  33.0404584
  37.6635715  61.4952667  32.0670825  38.4749117  62.8554967  33.5590224
  38.1562965  63.4938431  34.2739338  39.8057048  63.0581472  33.0685095
  39.7307263  63.4900793  32.0705514  40.5286140  64.0532350  33.9066852
  40.2256706  63.9457530  34.9482109  41.5966139  63.8368835  33.9325329
  40.3526401  65.5262092  33.5104285  40.3755184  65.9900320  32.1728520
  40.5245828  65.3432063  31.3209091  40.3592943  67.3436905  31.8966021
  40.4965644  67.7721034  30.9147572  40.1879172  68.2449161  32.9884156
  40.2156463  69.3133318  32.8331129  40.1184196  67.8321477  34.3117986
  39.9663101  68.4707418  35.1693902  40.0901246  66.4336554  34.5458421
  39.9409296  66.0779639  35.5546162  40.5215269  61.7242715  32.9994799
  41.3609059  61.5122621  32.1185078  40.1997180  60.7741064  33.8452416
  39.7072444  61.0154255  34.6933832  40.8331931  59.4527173  33.9356317
  41.8852479  59.5785831  33.6798222  40.6962924  58.7769527  35.2975881
  39.6693469  58.5286043  35.5655544  41.4622667  57.4389205  35.4502677
  41.0704705  56.6247521  34.8405726  42.5183148  57.5465438  35.2027199
  41.3908287  57.2095666  36.5134673  41.1144876  59.6378533  36.2854436
  40.4758655  60.3531117  36.3319969  40.2873423  58.5375433  32.7966312
  41.0686068  57.8655012  32.0958841  38.9929360  58.5621239  32.5736818
  38.4409426  59.1753171  33.1562599  38.2965929  57.8987487  31.4269950
  38.6051001  56.8540673  31.3874464  36.7739871  57.8395771  31.7768750
  36.5878148  58.8208126  32.2134724  35.7063397  57.9245214  30.6678368
  35.7055560  58.8805571  30.1442959  35.8677034  57.1268221  29.9427541
  34.7400764  57.8534860  31.1672262  36.5642490  56.7388089  32.8231111
  37.3184245  56.7673870  33.6095605  35.5956988  56.8781118  33.3033348
  36.5094152  55.3968679  32.2195709  37.4294670  55.2399005  31.6565743
  36.3627522  54.6300546  32.9802203  35.6538613  55.3521564  31.5456819
  38.6030471  58.5827107  30.0256917  38.5478695  57.9354467  28.9853201
  38.9045578  59.8827878  29.9733759  38.8664774  60.2820680  30.9003199
  39.3447680  60.5813967  28.7393308  38.6572964  60.4340562  27.9064001
  39.6361353  62.0717042  28.9140589  38.7365440  62.5348501  29.3194374
  40.4577870  62.2342781  29.6115962  39.9620607  62.8286273  27.5975467
  39.9960695  62.1818570  26.7208304  39.1431984  63.5157538  27.3844217
  41.2889469  63.6288446  27.7108330  41.8536234  63.9988186  26.6475476
  41.6529401  64.1702753  28.7906362  40.6319772  59.8971901  28.3035253
  40.8408961  59.5391760  27.1490225  41.5629033  59.5967500  29.2626763
  41.3395487  59.7089907  30.2412542  42.8051538  58.8198858  29.0602465
  43.3672021  59.2284158  28.2204221  43.8161410  58.9769322  30.2794456
  43.3077584  58.7111408  31.2062692  45.0225850  58.0578599  30.1414238
  44.6429299  57.0421620  30.0304550  45.6676173  58.3698056  29.3200082
  45.5888885  58.0191587  31.0719627  44.3145372  60.4351624  30.3936642
  43.5372929  60.9813293  30.9281667  45.1223210  60.4926354  31.1232430
  44.7651706  61.1163233  29.1207428  45.5901540  60.6216235  28.6081275
  43.9172082  61.4144193  28.5041387  45.2950278  62.0096469  29.4513847
  42.6302881  57.3401676  28.7193466  43.3044218  56.7959068  27.8630537
  41.6022993  56.6732753  29.2487130  41.1259647  57.0933893  30.0340216
  41.2097445  55.3254758  28.7530286  41.9790889  54.5753958  28.9363066
  40.1628337  54.7199360  29.7858880  39.4007667  55.4806157  29.9553597
  39.6223864  53.4454864  29.1816506  39.0015140  52.8714117  29.8694439
  38.9855725  53.7304585  28.3441787  40.4339071  52.7989861  28.8476274
  40.8631515  54.5033569  31.1659085  41.7791142  54.0120294  30.8377140
  41.0118098  55.4885425  31.6079606  40.1789518  53.6876884  32.2158781
  40.1056540  52.6820299  31.8019076  40.7248003  53.7747682  33.1553285
  39.1482974  53.9887815  32.4034795  40.7936737  55.2323044  27.2216860
  41.3819454  54.4479912  26.4552608  39.8576634  56.0738729  26.7692127
  39.6243592  56.7369259  27.4944919  39.4459145  56.2519680  25.4611963
  39.1490148  55.3416096  24.9404293  38.2305237  57.1577661  25.3151148
  38.5725908  58.1672695  25.5431347  37.8849970  57.1568115  24.2813253
  36.9608164  56.7550186  26.2123485  37.2075357  57.0263711  27.2387974
  35.7853479  57.5330482  25.7523271  35.5153655  57.2347926  24.7392870
  34.9759985  57.4561426  26.4783705  36.0260637  58.5936606  25.8248454
  36.6580965  55.2666069  26.1032464  35.8356330  55.0333888  26.7794631
  36.2732507  55.0923388  25.0984453  37.5265606  54.6239211  26.2475556
  40.5312861  56.7484485  24.4745375  40.6653688  56.1223145  23.4540624
  41.3737655  57.6604522  24.9099635  41.1562613  58.1388261  25.7724891
  42.5117956  58.0233035  24.1217994  42.2233809  58.2784748  23.1020913
  43.3817602  59.0370729  24.7379531  43.5071586  58.9109100  25.8133406
  44.3849016  58.9444952  24.3217360  42.6986909  60.3925098  24.4577935
  42.8723335  60.6043534  23.4027706  41.6295106  60.2910985  24.6439901
  43.1673094  61.5797603  25.2218831  42.4089577  62.3569836  25.1273962
  43.2081547  61.3614568  26.2890172  44.5046351  62.0939127  24.7090732
  45.0286380  61.5473367  24.0406604  45.1197903  63.1540639  25.2009659
  44.6488342  63.9052263  26.1291634  43.6688275  63.7968960  26.3481414
  45.1457784  64.6630495  26.5750907  46.2380854  63.5506688  24.6654226
  46.6745697  63.0404059  23.9109604  46.8276420  64.0879356  25.2849964
  43.4081578  56.7913022  23.9474367  43.7819335  56.4679249  22.7871352
  43.7831834  56.0156635  24.9548429  43.4859109  56.1942523  25.9034392
  44.7481858  54.9272154  24.7207486  45.6379164  55.2465830  24.1780849
  45.3760107  54.3594924  26.0007285  44.5501207  53.9492414  26.5818488
  46.3226097  53.2065381  25.6455859  46.9436685  52.9597629  26.5066863
  45.8046291  52.2609767  25.4852397  46.9298234  53.5227699  24.7974179
  46.2214837  55.4294932  26.7813507  47.1744298  55.5235834  26.2606378
  45.6831250  56.3767240  26.8133483  46.5742539  55.1428232  28.2672520
  47.2170905  54.2629167  28.2421387  46.9663896  56.0424776  28.7415431
  45.5892690  55.0098406  28.7147119  44.0039935  53.8570243  23.8246947
  44.6528202  53.2596205  22.9954293  42.7011322  53.5978867  24.0108933
  42.3514612  53.9582625  24.8872263  41.8597990  52.7814145  23.1625228
  42.1683615  51.7419581  23.2739672  40.3492991  52.7806226  23.7090450
  40.3504376  52.9518790  24.7855068  39.9555563  53.6812243  23.2378848
  39.4227292  51.6110013  23.5339674  38.9651275  50.9047829  24.6361935
  39.4408830  51.1198789  25.5815984  38.0418602  49.8768375  24.5446494
  37.7399852  49.2371893  25.3608167  37.5567623  49.5399939  23.2618494
  36.6882505  48.5900872  23.2205045  36.5579132  48.2000064  22.3530659
  37.9370312  50.2295694  22.1331367  37.6977584  49.8514453  21.1501945
  38.9313264  51.2915772  22.2476743  39.2668455  51.8882394  21.4123174
  41.9391624  53.0986059  21.6563104  42.1149345  52.1870662  20.8588885
  41.8836879  54.3935589  21.2980290  41.7572103  55.0806976  22.0273738
  41.7851817  54.9107042  19.9178375  41.2514270  54.1866642  19.3022249
  41.0139189  56.2555819  20.0026447  41.5325697  56.9389574  20.6750291
  41.0065381  57.0482728  18.6565795  40.4830485  56.3995069  17.9543250
  40.3614906  57.9054213  18.8497491  42.0523932  57.2516183  18.4264959
  39.5922799  55.9689798  20.4423238  39.1354320  55.2402121  19.7727848
  39.5981740  55.5201662  21.4356174  38.9869016  56.8750056  20.4152251
  43.1476018  55.0554178  19.2665545  43.4091343  54.4341959  18.2419536
  44.0345021  55.7642156  19.9450957  43.8432366  56.1116631  20.8739648
  45.3362964  56.1935846  19.5014438  45.2200355  56.3480454  18.4287252
  45.7370343  57.4679528  20.2275623  45.7674653  57.2849235  21.3016550
  46.6786967  57.8837993  19.8691720  44.6265090  58.5164488  20.0198201
  43.8851493  59.0897606  21.0556923  43.1317303  60.0150996  20.5487547
  42.3916915  60.6921893  20.9491236  43.3108545  60.0365071  19.1986033
  42.6993218  60.4725977  18.5233605  44.2016997  59.0305228  18.8427171
  44.6195470  58.7829722  17.8780808  46.4764492  55.1827850  19.7807551
  47.4717189  55.2091632  19.0807645  46.2865411  54.2140301  20.7056908
  45.4250375  54.1567007  21.2297374  47.1879375  53.0357620  20.8650228
  47.0132792  52.4132061  21.7425298  46.9541860  52.0422627  19.6873075
  47.1587832  52.6150164  18.7827664  47.5919535  51.1583871  19.6765221
  45.4982741  51.4364245  19.6814818  45.3433678  50.6686365  20.4395092
  44.7358970  52.1750240  19.9291760  45.2972787  50.7909534  18.3397838
  45.4880819  51.5107223  17.5437764  46.0785652  50.0315670  18.3077887
  43.9853277  50.1738681  18.0457740  43.1742623  50.3178005  18.6302023
  43.6635313  49.3212691  17.0242648  44.5688425  49.0640820  16.1069686
  45.5184908  49.3893498  16.2186778  44.1772390  48.7634479  15.2258524
  42.4561413  48.7838250  17.0174593  41.8626854  48.8599951  17.8311596
  42.2101800  48.0955499  16.3204043  48.6033260  53.4266805  21.0724507
  48.8505956  54.2112831  21.9246721  49.5197805  52.7834726  20.4299710
  49.2613557  52.2790286  19.5939967  50.9111608  52.9656153  20.5764848
  51.0697572  53.0011034  21.6543010  51.7689895  51.8754536  20.0152725
  51.6493941  52.0294518  18.9428536  53.2769832  51.9976285  20.2618136
  53.6845238  51.0607622  19.8819543  53.6680691  52.7754836  19.6059986
  53.5014427  52.2007647  21.3089322  51.2266755  50.4170123  20.2625124
  50.2273110  50.3437234  19.8335606  51.8511343  49.7854316  19.6306445
  51.1981218  49.9383229  21.7668971  50.7333919  48.9529813  21.7317108
  52.2022940  50.0254196  22.1818108  50.4657824  50.5546070  22.2884073
  51.2942139  54.4051954  20.0273299  52.1735782  55.0027267  20.6190245
  50.5871629  55.0287968  19.0823576  49.7182112  54.6565885  18.7267117
  50.8375546  56.4589593  18.8227896  51.8925471  56.3962419  18.5560363
  50.1289291  56.8356081  17.5647013  50.6191020  57.7292579  17.1784097
  50.2203895  56.0814235  16.7830744  48.8106214  57.2417991  17.8137158
  48.3791870  56.5856948  18.3659765  50.5621386  57.4465568  19.9765232
  51.0095374  58.5574877  19.9220819  49.9815732  56.9727515  21.0597854
  49.7215764  55.9988399  21.1230132  49.8284804  57.7665888  22.3515952
  49.4006929  58.7472623  22.1433229  48.8170496  56.9487477  23.2271807
  47.8633702  56.8600317  22.7068682  49.2031734  55.9560737  23.4587176
  48.4035530  57.6605319  24.5416481  47.2252149  58.3778074  24.6202806
  46.5434836  58.4621477  23.7868948  46.8617222  59.0017695  25.8724582
  45.9154490  59.5124008  25.9735657  47.8181587  58.9585775  26.9258871
  47.7578110  59.3644052  27.9249176  48.9019016  58.0260874  26.8837435
  49.6275985  57.8623018  27.6666473  49.1360495  57.3260804  25.6644697
  50.0341668  56.7424633  25.5259907  51.1972465  57.9100646  23.0954317
  51.4708932  58.9433276  23.6961111  51.9740353  56.8284120  23.1583536
  51.6145693  55.9226909  22.8927320  53.2324188  56.9423332  23.9470601
  53.1197079  57.5562412  24.8406595  53.6631310  55.5383039  24.5018615
  54.1436366  55.0531016  23.6522774  54.4828549  55.7072178  25.2001634
  52.5042575  54.7950693  25.0432232  51.9653826  53.7080249  24.2028670
  52.3704376  53.4287043  23.2414563  50.8690895  52.9568914  24.6194760
  50.4580148  52.1389473  24.0464270  50.1448802  53.3876317  25.7200578
  49.1892184  52.9990075  26.0395604  50.6446601  54.4144160  26.5164453
  50.0986772  54.7630656  27.3805938  51.8954186  55.0747661  26.2470880
  52.3050810  55.8255877  26.9065148  54.3311084  57.5564382  23.0674176
  55.4167076  57.8528903  23.5960394  54.2086748  57.6917540  21.7395005
  53.4067678  57.2253922  21.3400613  55.0880460  58.5752518  20.9170013
  56.1030177  58.4163601  21.2812671  55.0047337  58.1849036  19.4275760
  55.3992694  57.1688126  19.4267667  53.9481902  58.2774985  19.1760945
  55.7644264  58.9482767  18.3381796  55.6730720  58.5427667  17.3305506
  55.3973648  59.9735451  18.2913140  57.2349187  58.9762745  18.6858244
  57.3458568  59.5070760  19.6313634  57.7420511  58.0248864  18.8463773
  57.9256104  59.7510930  17.5705485  57.7353763  59.2039898  16.6471887
  57.5587732  60.7774441  17.5589805  59.3623653  59.7525176  17.8285928
  59.8167150  60.3960714  17.1965288  59.3810671  60.0527724  18.7927541
  59.7600566  58.8268272  17.7576013  54.8315260  60.0496014  21.1771244
  55.7015871  60.9185786  21.1381937  53.5586056  60.3560007  21.3855532
  52.9618258  59.5712177  21.1663044  53.1129532  61.7324870  21.4951285
  53.8238017  62.3017869  20.8962194  51.7048962  61.9861269  21.0230469
  51.6702212  61.8485518  19.9423200  51.0084261  61.2103847  21.3412510
  51.0591900  63.3388750  21.3587083  51.7361698  64.3351526  21.1137600
  49.8759207  63.3940006  21.8086346  53.3985500  62.1840250  22.9420661
  52.6852626  61.8159763  23.8437822  54.2623209  63.1643112  23.2083094
  55.0252538  63.8985684  22.2814776  54.3827239  64.3899751  21.5508761
  55.6943570  63.2317803  21.7376077  55.8625114  64.8513721  23.0940687
  55.1991207  65.7157766  23.1226744  56.7956052  65.1545222  22.6191624
  56.1188233  64.2195575  24.4551696  56.2601912  64.9952510  25.2077753
  56.9827418  63.5551714  24.4734973  54.7151370  63.4633281  24.5425047
  54.9259243  62.4945401  24.9954126  53.7203721  64.2703519  25.3441651
  53.7179858  64.1816965  26.5414172  52.8289723  64.8890073  24.6742358
  53.0412257  64.9326985  23.6877574  51.5855723  65.4231510  25.1160696
  51.8072505  66.1513251  25.8962759  51.0862995  66.2887826  23.9967136
  50.7661607  65.6563777  23.1686582  50.2630125  66.9338244  24.3036658
  52.0748367  67.2001911  23.3446514  52.3991467  67.2360953  22.0727940
  52.1647092  66.5167078  21.3021315  53.1917589  68.3702667  21.8277603
  53.4956871  68.6607420  20.9094185  53.5675958  69.0598796  22.9363501
  54.3548051  70.1803026  23.1497941  54.9136261  70.6377846  22.3467809
  54.2866949  70.7429788  24.4183509  54.9293363  71.5731341  24.6718352
  53.5825211  70.0906617  25.4213401  53.5988580  70.4917831  26.4239580
  52.8445967  68.9022617  25.1708319  52.2830609  68.5215377  26.0111462
  52.7882674  68.3426988  23.9386533  50.5779805  64.4282241  25.6419505
  49.9301141  64.6515854  26.6267312  50.2744612  63.3907517  24.8854056
  50.7245052  63.2907458  23.9867626  49.4510932  62.2819065  25.3113824
  48.5040693  62.6651998  25.6913008  49.1512720  61.3414010  24.1836052
  50.0748582  61.1449298  23.6390959  48.7177905  60.3934990  24.5024713
  48.2548308  61.9682836  23.2873737  48.7984530  62.5507625  22.7518409
  50.0319608  61.5633881  26.5440044  49.2917846  61.3424772  27.5288080
  51.3666592  61.3660327  26.4451858  51.8180791  61.5211032  25.5550884
  52.1096897  60.7502175  27.5509219  51.6050851  59.7891546  27.6500809
  53.5593879  60.4129875  27.1161670  53.6095533  59.6097495  26.3810533
  53.9887401  61.2238189  26.5276834  54.5820554  60.1574695  28.1573704
  54.6495076  61.0601931  28.7645295  54.2288391  58.8585557  28.9563636
  55.0921540  58.5377590  29.5393555  53.4093974  59.1567068  29.6103677
  53.8811662  58.0852288  28.2713820  56.0481449  59.8983056  27.7384015
  56.7824680  59.8046718  28.5384597  56.0348958  58.9798090  27.1516398
  56.4436094  60.7041120  27.1200295  51.9862871  61.5922455  28.8298819
  51.7749696  61.0904913  29.9779639  52.1034292  62.9642444  28.6292081
  52.1831089  63.3208677  27.6876291  51.9046368  63.8786872  29.7133143
  52.5420064  63.5602064  30.5381975  52.2456481  65.2665899  29.2448361
  53.2657347  65.1802625  28.8705750  51.7153294  65.6103140  28.3567393
  52.1217810  66.2717331  30.4078085  51.0189394  67.2238791  30.5341747
  50.1932909  67.2821739  29.8404056  50.9839377  68.0851949  31.6519379
  50.2377034  68.8653140  31.6211382  52.0875804  68.1709700  32.5131737
  52.0934195  68.7691558  33.4123623  53.1464571  67.3199892  32.4135921
  53.9371015  67.2349367  33.1443776  53.1659647  66.3438707  31.3896132
  53.8885142  65.5422136  31.3487719  50.4241295  63.9058690  30.2398327
  50.2919516  63.7666993  31.4759368  49.4023339  63.7978875  29.3915393
  49.5561041  63.6141643  28.4103662  48.0069913  63.8283272  29.8999126
  47.9459519  64.6700909  30.5897023  47.0177774  63.9975501  28.7747526
  47.0935460  63.0852197  28.1831336  46.0360790  64.0722874  29.2424945
  47.1484342  65.3677592  28.0635924  46.6180670  65.4971492  26.9141039
  47.6360235  66.3048189  28.6904467  47.6883725  62.5869340  30.8131400
  47.0005687  62.7353763  31.8326505  48.2139464  61.3763682  30.4573160
  48.6433894  61.2442862  29.5527536  48.1517970  60.2037801  31.3243700
  47.1521963  60.0841961  31.7422204  48.6140863  58.9594922  30.5119169
  47.8694854  58.5550205  29.8262984  49.4732619  59.1986326  29.8852358
  49.1565819  57.8126365  31.3460721  50.5208224  57.8781069  31.8465647
  51.2105298  58.6863185  31.6529036  50.9779869  56.7835941  32.5762424
  52.0154127  56.7672493  32.8760581  50.1474385  55.6615261  32.8191651
  50.6488849  54.8522792  33.3291367  48.8089105  55.6565748  32.4724162
  48.2265604  54.7824369  32.7237154  48.3100917  56.7799055  31.8073668
  47.2368042  56.8355475  31.7007934  49.0327673  60.3958518  32.6224169
  48.5982858  59.9200626  33.6630463  50.2229033  61.0733535  32.5166978
  50.5669114  61.3874288  31.6205309  51.0980815  61.4118058  33.6676057
  51.3105400  60.4843742  34.1994252  52.5028906  61.9276319  33.1902181
  52.9029104  61.1116389  32.5883539  52.3404708  62.7343357  32.4754113
  53.4785847  62.3390090  34.2588469  53.6751288  63.6759396  34.5180468
  53.0486115  64.3732994  33.9817946  54.7310734  64.1334175  35.3136453
  54.8010372  65.2051499  35.4272002  55.5641602  63.1764191  35.9290406
  56.2929237  63.5336717  36.6415584  55.2740042  61.7927532  35.7734576
  55.8152359  60.9993598  36.2674162  54.2679746  61.4115925  34.9156810
  54.1663588  60.3606274  34.6886391  50.4654971  62.3944381  34.6394854
  50.4755160  62.2068587  35.8589498  49.5895880  63.3483369  34.1772343
  49.4268979  63.4222566  33.1831680  48.7956096  64.1995744  35.1069588
  49.4315147  64.6057814  35.8935466  48.2440821  65.4776586  34.4608870
  47.6247653  65.2325719  33.5980549  47.5661195  66.4566563  35.4950051
  47.3776581  67.4373437  35.0581484  46.6166287  65.9881163  35.7539241
  48.2603825  66.5250369  36.3325151  49.4879557  66.2133438  33.9162995
  50.0614729  65.5907744  33.2295744  49.1213661  67.0789926  33.3646066
  50.1223183  66.4943407  34.7569688  47.6145287  63.4334669  35.8114646
  47.2815400  63.7349952  36.9704260  47.0966310  62.3660235  35.1130688
  47.4970520  62.1120652  34.2212907  46.2514730  61.3662652  35.8204505
  45.5852287  61.9031111  36.4957444  45.4355121  60.4204722  34.8667144
  46.2149602  60.2007244  34.1371438  44.9965995  59.0034721  35.2642369
  44.3907305  58.6254515  34.4407542  45.8316104  58.3070173  35.3404446
  44.2940212  58.9783480  36.0972165  44.2327846  61.1249256  34.2681656
  43.4486592  61.2440650  35.0158676  44.5070213  62.1400652  33.9811365
  43.9099986  60.5330011  33.4116971  47.0003612  60.4369032  36.7896948
  46.6092325  60.4455689  37.9429651  48.1092512  59.8269820  36.3941692
  48.3815886  60.0131741  35.4395673  48.9943782  59.0515491  37.1886880
  48.5227220  58.1035611  37.4474528  50.3201123  58.6545972  36.4317701
  50.8686839  59.4946375  36.0057367  51.0094147  58.1497224  37.1085740
  50.1790188  58.0864964  35.5122784  49.3795419  59.7399819  38.5238666
  49.2237270  59.1138725  39.5644570  49.8665508  60.9968712  38.4100745
  49.9171098  61.3520163  37.4659263  50.2129236  61.8375729  39.5718296
  50.8056717  61.2536252  40.2759281  50.9971066  63.1092361  39.0771960
  50.3307215  63.6294026  38.3891134  51.4237362  63.9645453  40.2713981
  52.1978646  64.6942795  40.0340939  50.5617220  64.4784508  40.6967699
  51.8243655  63.3387935  41.0689180  52.3692305  62.7691206  38.4231624
  52.1277467  62.0023101  37.6871001  52.6717323  63.6472888  37.8527124
  53.5472750  62.2435298  39.2059339  53.2669652  61.6203099  40.0551277
  54.0465282  61.5702390  38.5091365  54.3510677  62.9495023  39.4147882
  48.9321285  62.2407038  40.4283922  48.9927543  62.4017402  41.6074392
  47.7448483  62.4360176  39.8203612  47.6234600  62.2202220  38.8411793
  46.4817897  62.5774340  40.5886345  46.7219091  63.2463647  41.4150586
  45.4369680  63.2396236  39.6596686  45.2516626  62.5141664  38.8675352
  44.4828767  63.4213657  40.1544206  45.8863233  64.4862422  39.1093843
  46.5034727  64.3404309  38.3886442  45.9636261  61.2886745  41.1488864
  45.0370829  61.3884602  41.9326005  46.4529845  60.1152119  40.8548815
  47.0544667  59.9477145  40.0609900  46.1316187  58.8984378  41.5935948
  45.0551143  58.8538994  41.7586853  46.5300490  57.6157183  40.8196051
  47.6020815  57.6926843  40.6381594  46.2904428  56.7301468  41.4082072
  45.8949631  57.4200532  39.4034761  45.9159097  58.3236971  38.7943054
  46.5922388  56.3582960  38.6276285  46.1934268  56.2283563  37.6215619
  47.6609925  56.5314246  38.5015642  46.4208690  55.4681853  39.2329676
  44.4526908  56.8498101  39.5321836  44.0175118  56.5383467  38.5825994
  44.3597203  56.0451283  40.2615313  43.8534748  57.6714229  39.9246024
  46.8283211  58.9446122  43.0055575  46.2559929  58.4017898  43.9583505
  47.9241119  59.6610225  43.1653384  48.2818020  60.0986303  42.3282854
  48.4906974  60.0822892  44.4591551  48.4425192  59.1379650  45.0014011
  49.8926438  60.6626178  44.4854842  49.8734094  61.6235169  43.9712797
  50.4421085  60.8669740  45.8696969  50.2621966  60.0419220  46.5589145
  51.5183214  61.0393615  45.8818645  49.9999393  61.7235716  46.3784490
  50.8093371  59.7791636  43.7081801  50.6607361  59.8146517  42.6289406
  51.8339956  60.1383466  43.8039009  50.8390036  58.7356100  44.0215733
  47.5915008  61.0245328  45.1594782  47.4329989  62.1676205  44.6385846
  47.0508799  60.7784100  46.3781693  47.1224930  59.5189868  47.1496173
  48.0173392  59.5960597  47.7672013  47.2048683  58.6619862  46.4811326
  45.9462298  59.3793740  48.0712324  46.3229212  59.1346055  49.0643547
  45.2999785  58.5368783  47.8249385  45.1868166  60.6242713  48.0217197
  45.2655982  61.0843461  49.0067195  44.1234407  60.4875683  47.8251140
  45.9411392  61.5381378  46.9800683  45.1624899  61.8101345  46.2674512
  46.4675005  62.7816609  47.6672580  47.5752233  62.8019205  48.2193508
  45.7055128  63.9257330  47.7610751  44.7533446  63.7886869  47.4533422
  45.9847304  65.2047734  48.4236203  46.9197893  65.6062158  48.0329662
  44.8529560  66.2057459  48.2133748  43.9071435  65.7812574  48.5500471
  45.0107297  67.4916210  49.0143963  44.8216937  67.2106889  50.0504719
  46.0820038  67.6925949  49.0235445  44.4866700  68.4122893  48.7578201
  44.8406240  66.5435876  46.8203200  44.4641658  65.8334272  46.2953890
  46.1606564  64.9768805  49.9297622  45.4951219  64.0758868  50.4728091
  47.0600113  65.6510700  50.5907130  47.5471038  66.3677573  50.0718680
  47.4531433  65.5046992  51.9872381  48.2280219  66.2123880  52.2819239
  46.2934261  65.8178633  52.9703027  45.5111769  65.1002284  52.7229372
  46.6488692  65.6792055  53.9913483  45.7374332  67.1088527  52.7296729
  46.3302267  67.7027551  53.1960159  48.0603473  64.1272180  52.3652444
  47.5537550  63.4180437  53.2090949  49.0311827  63.8502567  51.4552353
  49.3396942  64.5661223  50.8130072  49.9431199  62.7403339  51.5866094
  49.5124860  62.0838329  52.3426951  50.0111089  61.9938954  50.2552313
  50.7023155  61.1551078  50.3374443  49.0515870  61.5702685  49.9586542
  50.3997837  62.8265841  49.2040647  49.5997314  63.3249800  49.0220817
  51.3371623  63.1324400  52.0292743  52.2314190  62.2587587  52.0166687
  51.5729649  64.4123992  52.4016740  50.8762681  65.1423353  52.3580068
  53.0138839  64.7806982  52.5717678  53.0416100  65.7212624  53.1219225
  53.6164625  64.0389114  53.0959434  53.8390985  65.0939448  51.2767904
  55.0532375  65.1615094  51.3032144  53.1504457  65.1038937  50.0961087
  52.1677537  64.8781534  50.1549112  53.7116457  65.5044124  48.7819509
  54.7781668  65.7292511  48.7909109  53.6041387  64.2374014  47.8371029
  52.5626885  64.0515626  47.5745284  54.2216018  64.5274510  46.9869783
  54.3001819  62.9516643  48.3034673  55.6967183  62.8698296  48.4199383
  56.2674911  63.7777964  48.2925595  56.2887863  61.6357797  48.8231500
  57.3605758  61.5878991  48.9471446  55.4794944  60.4889898  49.0600024
  55.9124621  59.5640568  49.4113396  54.0641250  60.5420570  48.9114994
  53.3894711  59.7026221  48.9926859  53.5205481  61.7759878  48.4582075
  52.4647161  61.9418110  48.3028971  53.0549159  66.7169515  48.0436130
  52.3702348  66.5625977  47.0427357  53.0926411  67.8294267  48.7300912
  53.5937346  67.7635502  49.6045443  52.2193850  68.9220896  48.3697759
  51.2042595  68.5265201  48.3358640  52.3409811  70.0178756  49.4938501
  53.4103195  70.2288462  49.5041766  51.8354050  70.9171690  49.1420396
  51.8531282  69.7119306  50.9380948  52.3174295  70.4561239  51.5851656
  50.7826540  69.9081301  50.8773297  52.1098348  68.3241261  51.4778427
  53.3089256  68.1088166  51.8685335  51.2681589  67.3970360  51.4789869
  52.4968490  69.5089127  46.9918491  51.5708115  69.8363440  46.2428172
  53.7336110  69.4534714  46.5610862  54.4668843  69.2866049  47.2353012
  54.1106601  69.9193841  45.2197998  53.8789432  70.9718649  45.0564018
  55.6125024  69.8832978  45.1335505  56.0122815  70.4662779  45.9632558
  56.2150928  68.4362088  45.2884948  56.2008322  67.9558200  44.3101650
  57.2439043  68.5741026  45.6211100  55.6830647  67.8735606  46.0556149
  56.1235600  70.4292661  43.7818549  57.1903518  70.2081027  43.7480541
  55.6523400  69.9427140  42.9278533  56.0903554  71.9575756  43.6362873
  55.0502226  72.2492027  43.7818003  56.7164609  72.3538262  44.4357103
  56.5992362  72.2240864  42.7099437  53.4438073  69.0515655  44.0846679
  53.1859092  69.6017560  43.0153044  52.9533901  67.8116599  44.3112792
  53.1883685  67.3374407  45.1715125  52.3480525  66.9346392  43.2782449
  52.8909892  67.1041732  42.3484180  52.3780862  65.4846061  43.6712777
  51.9040197  65.3425867  44.6424581  51.8624616  64.9785644  42.8550911
  53.7927032  64.9192695  43.6133001  54.3076595  65.3725537  44.4603263
  53.7295161  63.4456585  43.9844294  54.7068903  63.0351681  44.2380718
  53.0546806  63.3288006  44.8323924  53.3000335  62.7995162  43.2188271
  54.5141328  65.0576952  42.2737918  53.9394994  64.8573356  41.3694980
  54.8062508  66.1061009  42.2136865  55.3698778  64.3850079  42.2163844
  50.9367097  67.3583031  42.9974040  50.3549140  66.8875004  41.9878417
  50.3530025  68.2824642  43.7702140  50.8575921  68.6694645  44.5548923
  49.1337930  69.0461538  43.4950351  48.4713441  68.3771566  42.9457567
  48.4777864  69.5220542  44.8061856  48.8172097  68.8659774  45.6077185
  48.7589718  70.5686900  44.9227586  46.9551132  69.4224749  44.6382754
  46.5356285  70.1285149  43.9215868  46.7853062  68.3794705  44.3710538
  46.3217725  69.8408679  45.9748517  46.8427128  69.3180116  46.7769381
  46.4284787  70.8895107  46.2524543  44.9227615  69.4583557  45.8992646
  44.7638287  68.4612533  45.9243085  43.8261870  70.1900833  45.9134763
  43.8279882  71.4505303  45.5110858  44.6197640  71.8105882  44.9977152
  43.0180411  72.0407310  45.6365814  42.6960398  69.7405000  46.2413579
  42.5227916  68.7858561  46.5219723  41.9119301  70.3770621  46.2335647
  49.4905726  70.1874996  42.5727809  48.7708096  70.4736752  41.6338714
  50.5271362  70.9220679  42.8329876  50.9899785  70.8432866  43.7272337
  51.0209835  72.0684752  42.0628615  50.2867357  72.8656244  42.1792047
  52.3798725  72.6678068  42.5357370  53.1655947  71.9291119  42.3774006
  52.7468363  73.8838346  41.7388463  53.0754620  73.4988745  40.7734910
  51.9240140  74.5961564  41.6782945  53.5110486  74.4338396  42.2880025
  52.2792078  73.0842440  44.0560042  51.9809661  72.2508172  44.6920468
  53.2144747  73.5350837  44.3878468  51.4804723  73.7961991  44.2639471
  51.1872021  71.7240026  40.6451583  50.7429109  72.4486490  39.7205344
  51.7414242  70.5333913  40.4041605  52.0495503  69.9987189  41.2037127
  51.8628530  69.9418448  39.0827721  52.5496799  70.4781766  38.4280071
  52.4814317  68.5339094  39.1696826  53.3951120  68.7808397  39.7103445
  51.9181690  67.8282288  39.7802970  52.9349021  67.9331564  37.8237018
  53.1693656  68.6985447  37.0838994  54.2171780  67.1237474  37.9833905
  55.0156271  67.8039197  38.2799446  54.1557257  66.2528423  38.6359609
  54.4499034  66.7207212  36.9977391  51.8307399  66.9449165  37.3712643
  52.1019085  66.4861546  36.4204199  51.6268913  66.1979700  38.1384795
  50.9625951  67.5738082  37.1739838  50.5556120  69.8743466  38.3140404
  50.6120334  70.0116139  37.1318212  49.3498285  69.6505495  38.9021217
  49.2450451  69.8176470  39.8926765  48.0946190  69.5522062  38.1914411
  48.1839651  68.9142326  37.3121726  46.9246849  69.0227990  39.1492501
  46.7788732  69.8413976  39.8540446  46.0970224  68.9185599  38.4476683
  47.1105514  67.7402242  39.8873523  47.2321180  66.8809530  39.2278263
  48.0851281  67.7110664  40.3746414  45.9215111  67.5365367  40.8518804
  45.7040491  68.4305705  41.4362744  44.9788100  67.1962934  40.4233373
  46.1983521  66.5576439  41.9286160  47.1145619  66.1584728  41.7825956
  45.4164161  66.1017049  42.8584243  44.1929065  66.4647007  43.0074358
  43.9264656  67.2123403  42.3828181  43.5457409  66.0901774  43.6864123
  45.6903422  65.0669056  43.5196425  46.6480063  64.7460423  43.5145317
  44.9908357  64.7630850  44.1818240  47.7210904  70.9227494  37.5460466
  47.0419491  70.8025146  36.5510184  48.1941300  72.0776373  38.0024926
  48.5708428  72.1265111  38.9383339  47.8733530  73.4043790  37.3333571
  46.7928674  73.5016673  37.4391247  48.5314485  74.6706364  37.9721241
  49.6177199  74.5810337  37.9627360  48.1742180  75.9953273  37.3143089
  48.8653504  76.7129746  37.7563709  48.4218689  75.9469120  36.2539198
  47.1446605  76.3393078  37.4132492  48.1228645  74.7101325  39.4224728
  47.0504099  74.5161889  39.4406408  48.5975772  73.9551499  40.0491700
  48.2216678  75.7015463  39.8645647  48.2876059  73.4176961  35.8618102
  47.6476369  74.0385311  35.0293772  49.3384074  72.6712757  35.4663284
  49.8882130  72.3359458  36.2443822  49.8977874  72.5658187  34.1513936
  50.0957270  73.6245313  33.9839059  51.1946418  71.7686973  34.2130821
  50.9423523  70.7456535  34.4920647  51.5135648  71.7964363  33.1711516
  52.3396285  72.3309866  35.1716016  51.9861870  72.4958280  36.1894455
  53.5469363  71.3799751  34.9663297  53.3559067  70.3586268  35.2956473
  53.7405933  71.2794402  33.8983925  54.4039885  71.8260497  35.4708927
  52.8637014  73.6907288  34.6957165  52.0600839  74.4230867  34.7728541
  53.7228326  74.0848019  35.2385791  53.1006512  73.6132821  33.6346038
  48.9171993  72.0368283  33.0695714  49.1150430  72.4016910  31.9443384
  47.8081773  71.3984707  33.4365316  47.6219504  71.1958786  34.4083217
  46.6884142  70.9552822  32.5700633  47.0334077  70.2919429  31.7769300
  45.7015278  70.1823113  33.4176582  46.1787120  69.2505821  33.7214301
  45.4120293  70.9094325  34.1763317  44.3624483  69.9586744  32.7513427
  43.7735303  70.8627859  32.5968827  44.3922897  69.5112575  31.7578494
  43.3905290  69.1020861  33.6544101  43.2690112  69.5409516  34.6447289
  42.4978574  69.1923207  33.0354633  43.6443950  67.6869085  33.6478158
  43.8110025  67.2955217  32.7317600  43.4675617  66.9342121  34.6749889
  43.1427129  67.2459880  35.8539126  42.8726468  68.2039351  36.0256729
  43.1420565  66.5385359  36.5747544  43.7778846  65.7015842  34.5896824
  43.9856520  65.1827979  33.7483772  43.5984640  65.1895117  35.4415568
  46.0862140  72.1245616  31.7518051  45.6039876  71.9537551  30.6261403
  46.0589608  73.3477323  32.3436558  46.2640677  73.4188130  33.3300526
  45.5093303  74.5602899  31.6781395  44.5113717  74.4230826  31.2617809
  45.3537932  75.7478042  32.7012424  46.3875851  75.9570546  32.9761761
  45.0114738  76.5336835  32.0279560  44.4525321  75.6481068  33.8909854
  44.6935263  74.8503631  34.5935712  44.6914150  76.9918716  34.6887157
  44.4499375  77.9321362  34.1930451  44.1475522  77.0021432  35.6332831
  45.7747701  77.0415066  34.7981578  42.8825006  75.4920700  33.5412203
  42.4284046  76.4320878  33.2277448  42.7567331  74.7698917  32.7345351
  42.3414056  75.1122270  34.4078460  46.4100438  74.9704231  30.4235499
  46.0808420  75.7817141  29.5474614  47.6572651  74.4460596  30.2880399
  47.9832170  73.7476786  30.9408180  48.4280476  74.5316469  29.0013868
  48.4486142  75.5900949  28.7418292  49.8303139  74.0070873  29.2629777
  50.1806490  74.1333976  30.2873853  49.7403099  72.9208571  29.2733876
  50.8610896  74.3835273  28.2348520  51.2269438  75.7411872  28.0441481
  50.6227679  76.4608847  28.5765079  52.0592303  76.1335477  26.9719650
  52.2414448  77.1855496  26.8092081  52.7467229  75.1303669  26.2909950
  53.3905989  75.3775693  25.4599026  52.3904722  73.7607997  26.4353054
  52.7582292  73.0602207  25.7002245  51.4152812  73.4192000  27.3746992
  51.0257491  72.4129944  27.4218024  47.8492227  73.8215815  27.7429412
  48.0899701  74.3499449  26.6327150  47.0004459  72.7934092  27.9550445
  46.6976438  72.6243293  28.9036344  46.1724606  72.2087386  26.8755001
  46.7226620  71.7356690  26.0621222  45.2677819  71.0156525  27.4030806
  44.3713287  71.4615415  27.8339571  44.8480166  70.5597187  26.5064071
  45.9616911  69.8066805  28.1120585  46.7226849  69.4977782  27.3954220
  46.5012535  70.2463643  28.9508987  45.1637336  68.5976167  28.5069157
  45.8871391  67.8318221  28.7868168  44.5268204  68.8619127  29.3510657
  44.2751290  68.0966132  27.4314777  43.9906595  68.7561722  26.7214362
  43.6220085  66.9246014  27.5300423  43.8443136  66.0679246  28.5242417
  44.3785800  66.4566276  29.2881588  43.2695097  65.2377177  28.5456319
  42.8213610  66.5744382  26.6324181  42.6770443  67.2266250  25.8748374
  42.3520550  65.6806268  26.6632902  45.1847744  73.1133237  26.0604573
  44.9615244  72.8704518  24.8950858  44.6286676  74.1727557  26.6592882
  44.9824795  74.3173382  27.5941763  44.1179129  75.3736905  25.9535195
  43.2237900  75.0289438  25.4341013  43.7289193  76.4043777  26.9909209
  44.6820320  76.6363147  27.4661908  43.3047507  77.2677613  26.4783255
  42.7358795  75.9858983  28.1383352  43.3102703  75.2811862  28.7396332
  42.5340041  77.1609481  29.0641996  43.4263543  77.7868479  29.0726921
  41.6525003  77.7256818  28.7606740  42.4550911  76.7860048  30.0846359
  41.4210694  75.3009180  27.7229295  40.8898795  74.8805878  28.5768969
  40.6375847  75.9771261  27.3808853  41.6572551  74.5103584  27.0106569
  45.0216593  75.9619170  24.9175235  44.6641005  76.1419752  23.7901941
  46.2928626  76.2026494  25.3135004  46.4276042  76.0780763  26.3066904
  47.2964827  76.7623197  24.4341904  46.8564680  77.6724867  24.0266570
  48.6807143  77.1207526  25.2481162  49.3211875  76.2388414  25.2593718
  49.4195067  78.1098858  24.4250679  49.7842756  77.6460860  23.5085834
  48.9665740  79.0697317  24.1767754  50.3941876  78.2669038  24.8870663
  48.3353798  77.8029910  26.5812956  47.6235835  78.5908470  26.3348515
  47.7825534  77.1604019  27.2665422  49.2789377  78.1705030  26.9846979
  47.6050166  75.9531481  23.2221331  47.6173166  76.3635639  22.1193857
  47.9796431  74.6630453  23.4337552  47.9651914  74.3220168  24.3843290
  48.2481986  73.6422290  22.4268010  49.0263649  74.1001255  21.8161492
  48.8162008  72.3597248  23.0870558  49.2168464  71.6384594  22.3747641
  49.9221874  72.6539112  24.1158712  49.3921006  72.8682555  25.0438620
  50.4340253  71.7152953  24.3282909  50.6182569  73.4278504  23.7924268
  47.8252318  71.8244617  23.8477278  48.1551246  70.9345991  23.9923492
  47.0214664  73.3385299  21.5391655  47.2004175  73.0018900  20.3308409
  45.8073908  73.6193969  21.9518418  45.7165668  73.8400845  22.9332457
  44.5789319  73.4220896  21.1307472  44.7499201  72.5023347  20.5713600
  43.4531852  73.1540914  22.0895686  43.1364985  74.0804085  22.5688753
  42.6599531  72.7520938  21.4592656  43.7321878  72.4023223  22.8278780
  44.4526821  74.5771704  20.1139179  43.7947679  74.2737331  19.0999324
  45.0438369  75.7546804  20.2331917  45.6439775  75.8112858  21.0435787
  45.0084331  76.8827226  19.3080933  44.0103735  77.2793409  19.1218922
  45.8733039  78.0683252  19.7825243  46.8840227  77.7857573  20.0769779
  45.9966175  79.2501980  18.7713977  46.4215215  78.8745548  17.8405654
  45.0405117  79.7735717  18.7647216  46.7376686  79.9674004  19.1243345
  45.1585334  78.6830030  21.0425430  45.1257868  77.9735997  21.8694502
  45.7185326  79.5759533  21.3202852  44.1528477  78.9718305  20.7371288
  45.7837800  76.3724797  18.0647252  46.8670564  75.8229120  18.2091802
  45.2567919  76.4922256  16.8551362  44.0076176  77.2118151  16.6065877
  43.8918328  78.1209123  17.1967032  43.2379235  76.4478163  16.7160279
  44.0353812  77.5983071  15.1361179  44.3897293  78.6237294  15.0310143
  43.0358798  77.6262164  14.7021616  44.8691989  76.4619563  14.4692751
  45.2793557  76.8607495  13.5414624  44.2782392  75.5550953  14.3409405
  45.9504779  76.2303064  15.5846918  46.3205074  75.2050380  15.5875366
  47.2441709  77.0642216  15.4358350  47.1030194  78.2674881  15.7075360
  48.2057649  76.5283088  14.8750598  67.8076742  19.3855545  15.7333411
  67.3391235  20.2365350  15.4569354  68.4591332  19.7022843  16.4371769
  67.1405521  18.7389731  16.1295487  68.5093493  18.7733321  14.6539721
  67.7608080  18.2404919  14.0675700  69.1646725  19.4145750  14.0645126
  69.2713902  17.6038560  15.1973560  68.6008316  16.6940438  15.7450836
  70.6224642  17.5946513  14.9357938  71.1017829  18.3692837  14.4995619
  71.4737955  16.3558861  15.1024241  71.2395717  15.6352023  14.3189357
  72.9629190  16.8068852  14.7274603  73.2666868  17.7212180  15.2371865
  73.6258550  15.9910897  15.0157322  73.2114007  16.9741521  13.3996860
  73.0776812  16.1934285  12.8572929  71.3688993  15.6414642  16.5105231
  71.3497780  14.4253083  16.6211451  71.3656277  16.3991440  17.6143009
  71.1216501  17.3792304  17.6118820  71.4055819  15.7659975  18.9458284
  72.2005620  15.0309634  18.8200045  71.8390331  16.8012254  20.0332512
  72.7804520  17.1507368  19.6093691  71.1710861  17.6623406  20.0539221
  72.0791854  16.1831598  21.4267469  72.3401881  16.9570759  22.1485727
  71.1690782  15.6634273  21.7262182  73.3626474  14.8961319  21.6709578
  74.9405400  15.7484387  21.5865139  75.0333512  16.5561438  22.3125262
  75.7108429  15.0398165  21.8907968  75.0678170  16.1792317  20.5933772
  70.0772614  15.0737378  19.2679575  70.1525468  13.9564382  19.6784801
  68.9401427  15.6300021  18.9147007  68.9133418  16.5659916  18.5361438
  67.7059826  14.8430132  18.8836074  67.5168789  14.3820834  19.8530833
  66.5049283  15.8154075  18.4626847  66.5530057  16.6716141  19.1355218
  66.8024100  16.2037502  17.4886238  65.1088928  15.1969748  18.6262644
  64.2748510  15.2996714  17.4905084  64.7565358  15.7836796  16.6537792
  62.9917706  14.7629339  17.4670644  62.4044302  14.7813089  16.5609181
  62.6098723  13.9381983  18.5588699  61.3917742  13.2629637  18.5765919
  61.0601667  13.3973387  19.4674232  63.3704464  13.8754139  19.7076989
  62.9768792  13.3454345  20.5624661  64.6289456  14.4913113  19.7718284
  65.2081073  14.5331031  20.6824509  67.7425904  13.5703798  18.0062428
  67.1228461  12.5425208  18.3435829  68.4363381  13.7207611  16.8325314
  68.9108479  14.5749595  16.5770210  68.5203246  12.4995718  16.0233308
  67.5595239  12.0161010  15.8466423  69.2677241  12.8598401  14.7290206
  69.0059413  13.8593968  14.3819527  70.3341113  12.8638200  14.9546616
  69.0053530  11.8545635  13.6489490  68.1034990  11.2672197  13.8215557
  68.9573056  12.5927649  12.3105844  69.8657835  13.1755354  12.1584442
  69.0050095  11.9414965  11.4378452  68.0689924  13.2242968  12.2976682
  70.1080767  10.8425417  13.4787992  69.9539560  10.1207760  12.6766788
  71.0323318  11.3811566  13.2696424  70.1520979  10.2716333  14.4062832
  69.2634595  11.4288683  16.7729797  68.8398030  10.2696004  16.8975602
  70.3882709  11.8041950  17.3894587  70.5962833  12.7805763  17.2361281
  71.1827042  10.8501792  18.1217964  71.3994178   9.9874660  17.4918272
  72.5312767  11.4471752  18.5741605  73.1114319  11.8755747  17.7568517
  72.4230818  12.2252022  19.3298525  73.5594583  10.5261441  19.1335081
  73.2083460  10.1524080  20.0953509  73.5998726   9.6644755  18.4671796
  74.9337710  11.1589377  19.3515583  74.7155449  12.0904595  19.8738079
  75.5284305  10.5241936  20.0085058  75.6323524  11.4983235  18.1713032
  75.7205561  12.4878396  17.9891364  76.4031107  10.6630415  17.4966835
  76.4678709   9.3582243  17.7773753  76.3758024   9.0613398  18.7383573
  77.1281670   8.7390855  17.3292948  77.1318966  11.1739526  16.5489346
  77.0843103  12.1628588  16.3491845  77.5126427  10.5418929  15.8592705
  70.3428636  10.2006291  19.2521233  70.4843305   8.9574922  19.4727342
  69.5122627  11.0280794  19.9259785  69.4632554  11.9993326  19.6532778
  68.4658429  10.6423698  20.8657232  68.8935667   9.9661938  21.6059578
  67.9991491  11.9377648  21.6002605  67.7814758  12.7183278  20.8712614
  66.6721032  11.7322665  22.3586957  66.7034074  10.8859898  23.0449501
  66.4224186  12.6219220  22.9368582  65.8352336  11.5862811  21.6757334
  69.1568402  12.4935303  22.5239405  69.4232548  11.6585170  23.1719190
  69.9182719  12.8966140  21.8562208  68.8209624  13.7088551  23.3751714
  68.1105717  13.3185401  24.1039369  69.7197252  14.0925961  23.8579485
  68.3830949  14.5166127  22.7887409  67.3611079   9.6669520  20.3424004
  67.1656516   8.6327325  20.9962342  66.7076139   9.9786526  19.2902715
  67.0288142  10.8056282  18.8075274  65.8004929   9.1031982  18.5667396
  65.0249344   8.9173269  19.3097476  65.2848850   9.7823025  17.2587176
  66.0904509  10.0985421  16.5960292  64.2949386   8.9039541  16.4143632
  63.9681913   9.4267661  15.5154745  64.8196895   7.9899953  16.1361262
  63.3803937   8.6668476  16.9579462  64.6374683  10.9519531  17.6093285
  65.2122538  11.4193289  18.2198868  66.4337948   7.7601011  18.2512510
  65.8548992   6.6999367  18.5614849  67.6712955   7.7756801  17.6727837
  68.2297740   8.6010133  17.5083853  68.4160061   6.4896944  17.4857240
  67.7988061   5.8547692  16.8500816  69.7638824   6.6359342  16.6866367
  70.1838889   7.5806626  17.0318687  70.4174053   5.7884858  16.8936130
  69.5504603   6.7573232  15.1790390  68.9171544   5.9086630  14.5844852
  70.0361022   7.7775368  14.5301290  70.2295731   7.5639391  13.5621174
  70.4916066   8.5664848  14.9662217  68.6897182   5.6903369  18.7560875
  68.5082320   4.5159523  18.7758671  69.1664685   6.2747476  19.8237840
  69.3001034   7.2690312  19.7069853  69.4641066   5.6057478  21.1584560
  70.1452806   4.7725292  20.9856876  69.9677522   6.5286283  22.2635416
  69.3983965   7.4525179  22.3653359  69.8790775   5.8703954  23.7305666
  68.8559661   5.7274121  24.0782681  70.3548031   4.8984784  23.8615744
  70.4110505   6.3888322  24.5282683  71.3750071   6.9072804  22.0060662
  72.0422150   6.1211850  22.3596029  71.4619909   6.8628600  20.9204509
  71.7420960   8.2823307  22.4711727  70.9945923   9.0507421  22.2739846
  71.7623557   8.2011507  23.5579567  72.7276398   8.5016392  22.0604312
  68.2178852   4.8722228  21.7002125  68.2356801   3.6311846  21.8718177
  67.0714528   5.5898750  21.9377649  67.1612940   6.5766759  21.7421824
  65.8543525   4.9604683  22.2859775  66.1389115   4.3720743  23.1582851
  64.8037421   6.0927474  22.6029241  64.8856324   6.7796158  21.7605431
  63.3374477   5.7097400  22.7371278  62.6215692   6.5150381  22.9017994
  63.0864674   5.3168236  21.7518738  63.1923863   4.9089002  23.4621935
  65.2305805   6.7319594  23.9439627  64.4265174   7.3733789  24.3047394
  65.5656365   5.9796984  24.6580646  66.0812806   7.3688473  23.7015104
  65.3858306   3.7233597  21.4482511  64.9298922   2.7571868  22.0247510
  65.5639331   3.8092466  20.1442763  65.7593622   4.7464375  19.8224368
  65.2161586   2.8129741  19.1140190  64.4704391   2.0560575  19.3570937
  64.7387136   3.6952317  17.9572702  65.5909084   4.3108673  17.6694216
  64.6012703   2.9229253  17.2004639  63.3836750   4.4422417  18.2712296
  63.4658606   5.3188959  18.9137426  63.1108496   4.9271055  17.3339045
  62.2680604   3.4754215  18.8309213  62.3027121   2.3359614  18.4107608
  61.3238058   3.8094046  19.5435380  66.4086712   1.9317725  18.7686860
  66.2591705   0.9407089  18.0150733  67.5629108   2.0562867  19.4150722
  67.7090852   2.8622427  20.0059766  68.6741763   1.1359498  19.3486387
  68.8912338   0.8644364  18.3155521  70.0544630   1.7140513  19.8049943
  70.4077174   2.5166028  19.1575202  69.9803470   2.1934882  20.7810820
  71.1242452   0.7355691  19.7382625  71.5708825   0.8180707  18.8925032
  68.4421769  -0.1467391  20.2014491  68.1794288  -0.1295099  21.3765469
  68.7406481  -1.2723903  19.5279654  68.9939705  -1.1689150  18.5557405
  68.7826068  -2.5659277  20.1825700  67.7753738  -2.7630946  20.5495944
  69.0982447  -3.6403401  19.0954955  69.1373556  -4.6547480  19.4924207
  68.3886873  -3.5859236  18.2698641  70.4321662  -3.3935588  18.6817516
  70.9410703  -4.1334988  19.0210248  69.7001858  -2.6672447  21.4130836
  69.2929128  -3.3824942  22.3076386  70.7953401  -1.8357055  21.5497582
  70.9066841  -1.2301078  20.7491623  71.5573075  -1.6012664  22.7849431
  72.0129940  -2.5648216  23.0130096  72.6364363  -0.5397104  22.6313175
  73.1495256  -0.6516935  21.6761725  72.1681837   0.4364328  22.5048899
  73.7367253  -0.4154955  23.7858856  73.3832758  -0.0598921  25.0519864
  72.3596558  -0.0265644  25.3947734  74.3894787  -0.0054776  26.0442155
  74.0363761   0.1455234  27.0536306  75.7729763  -0.2236183  25.7817295
  76.5356295  -0.1668972  26.5443190  76.0903821  -0.6457159  24.4609023
  77.1304189  -0.8186683  24.2267760  75.0788232  -0.6581528  23.4619950
  75.2964957  -1.0270109  22.4705503  70.5793233  -1.2208105  23.9339689
  70.5330164  -1.9233596  24.9724227  69.7257749  -0.2022922  23.7223381
  69.6003526   0.1254181  22.7752504  68.8402413   0.2570194  24.7608928
  69.3802376   0.6120126  25.6386683  68.0802769   1.5252122  24.2876505
  68.8300694   2.1223938  23.7687233  67.4419924   1.1201813  23.5023792
  67.3721523   2.4754906  25.2658368  66.0096025   2.6994165  25.2812847
  65.3933506   2.1786474  24.5633453  65.3062498   3.6254294  26.1167801
  64.2653044   3.8734981  25.9708535  66.0178315   4.3456106  27.1501483
  65.5712052   5.0879571  27.7950185  67.4352042   4.0272746  27.2100967
  68.1780855   4.5251109  27.8156503  68.0602839   3.1537780  26.3004708
  69.1140971   2.9547023  26.4279323  67.9110263  -0.8402835  25.2807965
  67.7119208  -0.9743989  26.4553932  67.3100538  -1.6249797  24.4014779
  67.4775589  -1.3998834  23.4312293  66.3829520  -2.6863877  24.7160306
  65.6557114  -2.4167870  25.4818875  65.6549251  -3.3343635  23.5661743
  66.3895105  -3.6077296  22.8087078  64.8524683  -4.6021672  23.9308430
  64.3950311  -5.0097711  23.0293385  65.4331637  -5.4116667  24.3731177
  64.0429149  -4.2397201  24.5643695  64.6750555  -2.4565558  22.8621372
  65.0748060  -1.6243963  22.5988683  67.2225422  -3.7369149  25.5360763
  66.8115193  -4.1684471  26.6098556  68.4857888  -4.0666500  25.1921363
  68.6890711  -3.8074348  24.2373673  69.4708329  -4.8713906  25.9831272
  68.9583275  -5.7636797  26.3426525  70.7275868  -5.2750289  25.1872116
  71.1706920  -4.4034821  24.7053740  71.4919349  -5.7577161  25.7962149
  70.2546996  -6.2041372  24.0756345  69.6904456  -7.0350310  24.4991117
  69.6093423  -5.7231606  23.3405961  71.4020274  -6.7439272  23.2306801
  71.8276120  -5.8855109  22.7109695  72.1131403  -7.3004807  23.8411501
  70.7851322  -7.6951647  22.1854897  71.5347694  -8.2606934  21.6320258
  70.1387417  -8.3734716  22.7424270  70.0585484  -7.0021666  21.1373476
  69.6402292  -7.6480760  20.4831993  69.2618170  -6.4796420  21.4724442
  70.5980413  -6.2803264  20.6812837  69.8690628  -4.3106765  27.3260286
  69.6840263  -4.9357665  28.3063726  70.2082953  -3.0488943  27.4105388
  70.1998854  -2.5889277  26.5113923  70.3565233  -2.2913024  28.6642782
  71.0491677  -2.7704238  29.3562222  70.8550349  -0.8375138  28.3626187
  71.8985472  -0.8857611  28.0514023  70.3245135  -0.4971447  27.4733516
  70.6153993   0.2270575  29.3767750  69.3402861   0.8303211  29.4229308
  68.5184563   0.5826446  28.7674521  69.1177513   1.7871140  30.3898108
  68.1058947   2.1506296  30.4918119  70.0919149   2.1845454  31.2440162
  69.9187691   2.9207730  32.0149828  71.3569396   1.6175731  31.2111205
  72.1126661   1.9993373  31.8815932  71.6245944   0.6420218  30.2301881
  72.6107005   0.2130090  30.1304752  69.0377459  -2.2528878  29.4768997
  69.1075604  -2.3967463  30.7166561  67.7755919  -2.2090962  28.9447072
  67.5978891  -1.9664329  27.9805307  66.5116411  -2.3847628  29.7392368
  66.5244666  -1.6706802  30.5626594  65.2239150  -1.9508357  29.0144464
  65.1887368  -2.5104841  28.0797507  63.9390263  -2.1313577  29.9315134
  63.5958988  -3.1593216  30.0484001  64.1923730  -1.7760513  30.9303497
  63.0459802  -1.6611206  29.5198755  65.3214762  -0.4232557  28.5727960
  64.9481429   0.2386410  29.3542166  66.3468012  -0.0819807  28.4301739
  64.4588561  -0.0023882  27.3379421  65.0836072   0.0744601  26.4480653
  63.6741545  -0.7223407  27.1055382  64.0293171   0.9504582  27.6472630
  66.3164893  -3.7881540  30.2603671  65.8072560  -3.8879245  31.3479918
  66.6881632  -4.8368286  29.5273452  67.0534145  -4.6103148  28.6133523
  66.7028363  -6.1921466  30.0316829  65.6704919  -6.3928466  30.3181967
  67.2097818  -7.1312355  28.8729801  68.0877194  -6.6871351  28.4038275
  67.6113293  -8.5269736  29.3251747  66.8931184  -9.0588058  29.9492149
  67.8856871  -9.1195710  28.4524457  68.5340417  -8.3765786  29.8856045
  66.0244728  -7.3467557  27.8354345  65.2713629  -8.0227406  28.2403665
  65.4868049  -6.4006273  27.7733473  66.5370413  -7.8231457  26.5213842
  67.5333606  -7.4082442  26.3687199  66.5789326  -8.9117031  26.4841311
  65.8326037  -7.4602329  25.7729422  67.5512888  -6.2586204  31.3007074
  67.0580473  -6.6140268  32.3371043  68.8902164  -5.8897211  31.1826958
  69.1665564  -5.5128442  30.2873188  69.8473972  -5.8865501  32.2978776
  69.9180251  -6.9200522  32.6369727  71.2195608  -5.4869223  31.7223573
  71.0464006  -4.5581420  31.1787741  71.8174021  -5.3918872  32.6288096
  71.9278140  -6.4715614  30.8044881  72.2314936  -6.1672283  29.5166959
  71.9526685  -5.2188103  29.0817708  73.0308767  -6.9755798  28.7060209
  73.3902990  -6.6010851  27.7589351  73.3412623  -8.3082427  29.1259850
  74.0475958  -9.2392412  28.3613578  74.4738347  -8.8907198  27.5749397
  72.9163124  -8.6569050  30.4095096  73.1250581  -9.6646014  30.7371933
  72.3004361  -7.7641180  31.2526422  71.9767309  -8.1238917  32.2181358
  69.3525499  -4.9605932  33.5002422  69.4999281  -5.3213093  34.6681365
  68.6866734  -3.8025590  33.1442654  68.7039100  -3.4684196  32.1912944
  68.0332253  -2.9383805  34.1794591  68.7722949  -2.6728152  34.9353405
  67.5187267  -1.6426679  33.4799228  68.3593654  -1.0601554  33.1029531
  66.8289514  -2.0197094  32.7248402  66.7046292  -0.7626399  34.3769341
  65.9803322  -1.3297512  34.9616379  67.5842294   0.0337915  35.2781657
  66.9919797   0.9042549  35.5603602  67.7409899  -0.5746311  36.1688694
  68.4191805   0.4099020  34.6869820  65.9478428   0.1794014  33.4350267
  66.7534349   0.6546052  32.8752850  65.1055247  -0.2941855  32.9307291
  65.3775596   0.9062580  34.0134353  66.9058727  -3.6365540  35.0537142
  66.7420467  -3.4254987  36.2599924  66.1619128  -4.4699830  34.3434320
  66.2650210  -4.5494424  33.3418558  65.0238397  -5.1068843  35.0529268
  64.4351979  -4.3655663  35.5933450  63.9479872  -5.6153196  34.0470817
  64.5544086  -5.8580117  33.1744686  63.1002383  -6.8250767  34.5671505
  62.6014839  -6.3906973  35.4335543  62.4961237  -7.3197984  33.8066271
  63.6390387  -7.6514892  35.0306524  62.9978930  -4.5402111  33.4337632
  62.2009480  -4.3681585  34.1572110  63.4727324  -3.5649644  33.3264254
  62.3673282  -4.8856431  32.1020394  61.4940271  -5.5002927  32.3203306
  62.0028339  -3.9549993  31.6671269  63.0413245  -5.4262987  31.4375691
  65.6161423  -6.1880146  35.9582456  65.2300491  -6.2194607  37.1703650
  66.6583502  -6.9626509  35.5434309  66.8870799  -6.8361327  34.5678409
  67.3176491  -7.9856699  36.3606191  66.5809689  -8.7440571  36.6256712
  68.4979346  -8.6750600  35.6817479  69.1605794  -7.9611499  35.1925298
  69.3586034  -9.7226352  36.4821174  70.0069114 -10.3001761  35.8231396
  69.9617979  -9.2531350  37.2591807  68.6820335 -10.3366376  37.0765535
  67.9261511  -9.2867953  34.4554170  66.9960423  -9.8446256  34.5641544
  67.6555244  -8.5358625  33.7131494  68.6650698  -9.9519820  34.0086213
  67.7801403  -7.3146100  37.6405497  67.4278289  -7.8016997  38.7400583
  68.6175084  -6.2258406  37.5588219  68.8843250  -5.9061129  36.6386680
  68.9614516  -5.3061410  38.6135890  69.7451367  -5.8050568  39.1836947
  69.7086218  -4.0406798  38.0530598  70.4805112  -4.3116299  37.3327315
  68.9547714  -3.4582372  37.5233682  70.2729320  -3.0394235  39.0471790
  69.4633403  -2.6386044  39.6571027  71.4081199  -3.6146771  39.9902005
  71.0088928  -4.3996737  40.6324606  72.2236957  -3.9450331  39.3469262
  71.7521840  -2.8001323  40.6275674  70.8097166  -1.8103399  38.3431455
  70.0771219  -1.2450000  37.7671250  71.2446432  -1.2346488  39.1601640
  71.5226772  -2.2740328  37.6614005  67.8576798  -4.9567197  39.6130851
  68.0399223  -5.1899238  40.8185175  66.7051753  -4.5120575  39.1000354
  66.6237680  -4.3479566  38.1067863  65.5091494  -4.2194850  39.9509581
  65.7315604  -3.5974606  40.8179754  64.3780991  -3.6548709  39.0586391
  64.7618976  -2.7832516  38.5284707  64.0391185  -4.4781952  38.4298875
  63.1018199  -3.1185097  39.8263828  62.1790133  -2.5774171  39.2224212
  63.0841053  -3.2212264  41.1151252  62.3861338  -2.7567541  41.6783333
  63.8788120  -3.6294338  41.5861964  64.9878438  -5.5356524  40.6556136
  64.6274659  -5.5021293  41.8229086  64.9463792  -6.6944224  40.0501538
  65.3074768  -6.6342529  39.1088312  64.6512322  -8.0819469  40.6127353
  63.6095995  -8.1944777  40.9134675  64.7270430  -8.8156089  39.8101813
  65.6293077  -8.3672030  41.8013390  65.2090428  -8.8899232  42.7920192
  66.9298112  -8.0459412  41.5969337  67.2224304  -7.5335076  40.7772473
  67.9448328  -8.2212775  42.6675525  67.7859838  -9.2394617  43.0227559
  69.3710109  -8.0512231  42.0847683  69.3383812  -7.1904173  41.4168996
  70.4650163  -7.8053471  43.1832579  71.4662795  -7.6042962  42.8022632
  70.2277771  -6.9406261  43.8029967  70.4290039  -8.6768560  43.8369210
  69.7875644  -9.2802698  41.2540065  69.5246825 -10.0998020  41.9228580
  69.2309421  -9.2757600  40.3168559  71.2794150  -9.5231930  40.8471308
  71.9020316  -9.7166472  41.7206433  71.2767861 -10.5254872  40.4187551
  71.5746685  -8.7426822  40.1458969  67.7212109  -7.2041793  43.8235209
  68.0826474  -7.5179712  44.9927329  67.1834432  -6.0142191  43.4778948
  66.9478551  -5.8783703  42.5051958  67.0154427  -4.9594489  44.4155690
  67.8627859  -4.8586080  45.0937635  66.7346633  -3.5836688  43.8469372
  65.9871259  -3.7494633  43.0711794  66.3385622  -2.4707658  44.8108567
  66.9524921  -2.4004205  45.7087617  66.1696759  -1.5124546  44.3197181
  65.4449550  -2.8167202  45.3303681  67.8400934  -3.0831232  43.0685049
  68.0157143  -3.7055189  42.3590114  65.9210967  -5.4678462  45.3634212
  66.1022868  -5.5581436  46.5787777  64.7770696  -5.9155635  44.8181524
  64.6117748  -5.7543903  43.8348921  63.7380185  -6.6528898  45.5747525
  63.3840550  -5.9472798  46.3263727  62.5395161  -6.8632440  44.5574761
  62.3928725  -6.0062132  43.9001377  62.6271706  -7.7217757  43.8916349
  61.2347514  -7.0292568  45.3445857  61.2113250  -7.9640350  45.9047123
  61.0940219  -6.1852343  46.0198051  59.9000338  -7.1894057  44.1305869
  59.9599099  -5.6015626  43.2369213  60.3012248  -4.8028790  43.8954936
  60.6692465  -5.6203281  42.4095213  58.9473346  -5.3582697  42.9150521
  64.1925681  -8.0131885  46.1988207  63.6236697  -8.4069042  47.2511852
  65.2301351  -8.6444224  45.6218964  65.3375009  -8.3651795  44.6572223
  65.8892256  -9.7871160  46.2883102  65.2409967 -10.6383410  46.4964232
  66.7254478 -10.2297083  45.7470666  66.4953218  -9.4556821  47.5972956
  66.1429978 -10.0088412  48.6204823  67.3478872  -8.4133143  47.6985458
  67.5338601  -7.9379257  46.8270415  68.0039433  -7.9207071  48.9009394
  68.5109689  -8.7899558  49.3197851  69.0420121  -6.9571656  48.3714984
  69.5946228  -7.5859287  47.6733712  68.6057685  -6.1078486  47.8457112
  69.9509051  -6.4797760  49.4497982  69.5261259  -5.8000298  50.1884508
  70.7581935  -7.5933462  50.1456175  71.5846198  -7.3045003  50.7949922
  70.1396550  -8.2507423  50.7566348  71.1860807  -8.1165116  49.2904507
  71.0045949  -5.6881610  48.6581132  71.4595717  -6.2922478  47.8731451
  70.5834322  -4.7805949  48.2256254  71.7951556  -5.3999669  49.3509742
  66.9710327  -7.1994266  49.8506467  67.1856573  -7.0826303  51.0317511
  65.8754882  -6.6945250  49.3047494  65.8382186  -6.6575934  48.2961132
  64.6596521  -6.3081324  50.0310894  65.0339462  -5.6058237  50.7759161
  63.6123682  -5.5815898  49.0653770  64.1248492  -5.0281461  48.2785061
  62.9453061  -6.3427559  48.6607112  62.6964387  -4.4694834  49.6311029
  62.1357036  -4.7613866  50.5190607  63.2844398  -3.6367291  50.0169463
  61.7187728  -3.9964116  48.5333681  60.5048461  -3.9613501  48.6753490
  62.2221502  -3.6391101  47.4343645  63.9357438  -7.4296524  50.7157017
  63.3700182  -7.4110581  51.7813999  63.7449420  -8.5413915  49.9976862
  64.1837027  -8.5672085  49.0883334  62.9985029  -9.7182892  50.4477893
  62.1428256  -9.3721871  51.0275562  62.6275784 -10.6257706  49.3403777
  63.4563307 -10.8863315  48.6820635  61.8579481 -11.8807929  49.8063716
  61.6867966 -12.4709443  48.9060746  62.3863852 -12.5473027  50.4880017
  60.9297099 -11.6700760  50.3374764  61.7230339  -9.8489407  48.5904441
  62.3434208  -9.2312003  48.1965951  63.7768947 -10.4698666  51.5931031
  63.1379613 -10.9230075  52.4711611  65.0977624 -10.5948758  51.5251212
  65.5851743 -10.1783536  50.7447117  65.9073643 -11.5069432  52.3655279
  65.3946756 -12.4667691  52.3024049  67.2816972 -11.6392570  51.6239598
  67.1494100 -11.9174328  50.5783884  67.8835204 -10.7314666  51.6666863
  67.9917462 -12.7058639  52.3465143  67.7272342 -13.5454653  51.9634953
  66.0832243 -11.0311226  53.7942598  66.0249999  -9.8121727  54.0092714
  66.1622649 -11.9484658  54.6856314  66.1287746 -12.9105621  54.3801005
  66.2528366 -11.6554610  56.1388090  65.9218843 -10.6401854  56.3574092
  65.3940064 -12.7017414  56.8776974  65.5244103 -13.7086904  56.4812780
  65.8065860 -12.8017249  57.8816362  63.9928453 -12.2851876  57.0911563
  63.4239477 -13.0111770  57.6720135  64.0427365 -11.3929668  57.7153029
  63.2512850 -11.9534551  55.7520685  63.6227041 -10.9797220  55.4327065
  63.4666770 -12.6284831  54.9237911  61.7092764 -11.7752312  55.9254021
  61.2348791 -12.7562305  55.9517530  61.3213841 -11.2569606  56.8023487
  61.1509889 -11.0428555  54.7259432  60.1528263 -11.0973525  54.5817162
  61.3867541 -10.0608764  54.7412890  61.5472428 -11.4892336  53.9111857
  67.6938151 -11.7029536  56.6346287  68.1459548 -10.9471811  57.4814669
  68.5636771 -12.5724637  56.1128576  68.2828036 -12.9616304  55.2241733
  69.8558004 -12.9172417  56.6298705  69.6968433 -13.2682725  57.6494856
  70.4708916 -14.0490097  55.7916826  70.4808175 -13.8380907  54.7223298
  71.8465730 -14.4579974  56.1854594  72.5405955 -13.6257248  56.3027331
  71.8414931 -15.2610741  56.9224411  72.3733646 -14.8708739  55.3251555
  69.6508194 -15.2086440  55.8160716  68.7720140 -15.0734861  55.4540810
  70.7964899 -11.6951843  56.7388954  71.2476538 -11.3996263  57.8609966
  71.0727744 -10.9615026  55.6855796  70.5435255 -11.1563220  54.8477008
  72.1285317  -9.8537116  55.5961934  72.8974791  -9.9099866  56.3666822
  72.8858438 -10.0027970  54.2393407  72.2275023  -9.7089855  53.4218070
  73.7390077  -9.3257024  54.2813158  73.4832936 -11.3707950  54.0259905
  74.5836034 -11.8250185  54.8429096  75.0520681 -11.2291018  55.6122106
  75.1533783 -13.0554089  54.6094713  75.9738837 -13.3715189  55.2365640
  74.5112671 -13.9211893  53.6672786  75.0027481 -14.8558835  53.4410195
  73.4957473 -13.3949949  52.9062011  73.0058638 -14.0261623  52.1795362
  72.9574836 -12.1044068  52.9573553  72.2019896 -11.7648485  52.2642976
  71.4264739  -8.4925082  55.6761087  72.0263539  -7.4215115  55.4444425
  70.2035456  -8.4412315  56.1640556  69.8310085  -9.2632574  56.6174755
  69.3026101  -7.2772746  56.0558556  69.0647301  -7.0329558  55.0205675
  67.9194213  -7.5931704  56.7044037  67.2551362  -6.7401896  56.5656608
  67.3399965  -8.3512923  56.1775091  67.7915948  -7.9312924  58.2161675
  68.4134837  -8.7811827  58.4973094  68.2047579  -7.2082470  58.9194483
  66.0436925  -8.2089307  58.6100987  65.5574804  -6.5362843  58.8652035
  64.4705858  -6.4543264  58.8718343  65.8747637  -6.1614913  59.8383230
  65.8380606  -5.9526215  57.9884368  69.8221240  -6.0236873  56.7603077
  69.5753720  -4.8835096  56.3485482  70.7244596  -6.2268894  57.7611121
  70.8686818  -7.2069598  57.9579929  71.4293957  -5.1179673  58.3692075
  70.8697938  -4.1914354  58.4975987  71.8728084  -5.6930876  59.7245795
  71.0214796  -6.1802469  60.1999900  72.5548988  -6.5382300  59.6319092
  72.4570100  -4.6680736  60.7505468  71.9038128  -3.7327269  60.6656976
  72.5357819  -5.1231057  61.7378871  73.9304780  -4.3369311  60.4266705
  74.2764013  -3.3030005  59.8804584  74.8995995  -5.1473998  60.7616786
  75.8072486  -4.8915579  60.3999824  74.7386137  -6.1192591  60.9845535
  72.6468828  -4.6421227  57.5624326  72.5915463  -3.5706222  56.9347331
  73.7176011  -5.4237275  57.5140037  73.6023956  -6.3644947  57.8629803
  74.9673296  -5.0216857  56.9416311  75.2521326  -4.1227160  57.4882952
  75.9384383  -6.1456219  57.3110865  76.0591227  -6.2964844  58.3838290
  75.7375805  -7.0170459  56.6878879  77.2044494  -5.6501219  57.0504025
  77.8270050  -6.2617721  57.4502885  74.9031778  -4.5869396  55.4635053
  75.5755546  -3.5924328  55.0438329  74.1310979  -5.3972023  54.6633118
  73.5134472  -6.0935943  55.0552886  74.0633746  -5.2049177  53.2545151
  74.6238881  -4.3247923  52.9393841  74.5896696  -6.4560167  52.5818935
  74.0125549  -7.2870657  52.9873515  74.5407765  -6.4344806  51.4932032
  76.0468602  -6.6815531  52.9541700  76.4587470  -7.4729971  54.0149608
  75.7552707  -8.1176118  54.5209182  77.8071144  -7.5424293  54.4375868
  78.0247282  -8.1002674  55.3363996  78.8019760  -6.6743892  53.9295406
  79.8183761  -6.7385104  54.2890115  78.3988545  -5.8863149  52.8772024
  78.9595487  -5.0880393  52.4137548  77.0449218  -5.8945138  52.4146540
  76.8509703  -5.2048812  51.6064495  72.6083250  -4.8941242  52.7661101
  72.3822605  -4.1208466  51.8635295  71.5653582  -5.3745215  53.4950051
  71.6789220  -6.1154337  54.1719484  70.1612094  -4.9427250  53.2145510
  69.6978128  -5.4469115  52.3665174  69.4509338  -5.3112739  53.9546728
  69.8434164  -3.4861898  53.1470287  69.0513104  -3.1312276  52.2741989
  70.5018566  -2.6305643  53.9097029  71.1949804  -3.0617305  54.5044938
  70.6030181  -1.1667176  53.8200713  69.7212008  -0.7084090  54.2677895
  71.8045527  -0.6694482  54.6627645  71.5357542  -0.8727589  55.6993513
  73.1389052  -1.3639056  54.2962708  73.8505408  -1.2161643  55.1085827
  72.9745647  -2.4245039  54.1059458  73.5988620  -1.0494483  53.3594376
  71.9769417   0.7917481  54.6031279  72.3387243   1.1505271  53.6395453
  71.0154387   1.2558077  54.8228110  72.6380080   1.0461974  55.4315914
  70.6157562  -0.6581284  52.3606560  69.9777944   0.3212799  52.0889582
  71.3435359  -1.2595779  51.4937759  71.8893221  -2.0690872  51.7524505
  71.5895836  -0.7458280  50.1556463  71.8487310   0.2828214  50.4062920
  72.8516608  -1.3778494  49.6070549  72.6772849  -2.4312607  49.3879254
  73.0626225  -0.9772231  48.6155420  74.1582239  -1.2010214  50.4176156
  74.8681269  -2.3118950  50.9617791  74.5676032  -3.3363293  50.7986125
  76.0588899  -2.1291576  51.6530229  76.6957903  -2.9116167  52.0384066
  76.5897452  -0.8097302  51.8402355  77.7178790  -0.5116549  52.5578447
  78.1280897  -1.3224393  52.8676121  75.7906092   0.2779483  51.4428529
  76.1335582   1.2793311  51.6573765  74.5903457   0.1390654  50.7351831
  73.9572632   0.9608568  50.4347410  70.4043622  -0.7924298  49.2279484
  70.4563546  -0.1132554  48.2025568  69.3223542  -1.5092043  49.5139105
  69.1919454  -1.9135350  50.4302130  68.2215733  -1.7546060  48.6749069
  68.4734164  -2.1161413  47.6779278  67.2253134  -2.8017909  49.2632593
  67.6840590  -3.7423442  49.5682455  66.5385147  -2.3211875  50.5514980
  65.7247119  -1.6731057  50.2262171  66.0789019  -3.1764531  51.0468546
  67.1818226  -1.8236237  51.2772288  66.2497110  -3.0126568  48.2723452
  66.4112110  -3.8790814  47.8917849  67.4399759  -0.3783266  48.4407624
  66.9592617  -0.2489492  47.3180121  67.2849002   0.4973520  49.4269222
  67.6769972   0.3031499  50.3372219  66.5397447   1.7646671  49.1973164
  65.6385352   1.3981187  48.7058251  66.0518610   2.5199293  50.4472910
  66.9322169   2.9846941  50.8912221  64.9432274   3.4934982  50.3025669
  65.1785855   4.3845183  49.7205105  64.1799014   2.8967000  49.8032990
  64.6202878   3.7427220  51.3133576  65.4606268   1.5693285  51.1352549
  64.9585074   2.0544826  51.7941190  67.2036079   2.7134355  48.2517790
  66.5844924   3.3002151  47.4133952  68.5341568   2.8247101  48.3442271
  69.0687201   2.4536563  49.1166656  69.3153138   3.5801969  47.3748855
  69.0246370   4.6280205  47.2995530  70.8104523   3.4221806  47.8340078
  70.9458051   4.2318231  48.5511261  70.9356230   2.4358641  48.2807950
  71.9147201   3.7016455  46.8301781  71.8926371   2.8956471  46.0967077
  71.8615613   5.0911328  46.1865483  72.6888963   5.1277352  45.4778288
  70.9124342   5.1587792  45.6548691  71.9356543   5.8955560  46.9183363
  73.2948128   3.5565997  47.5770206  73.3308676   2.6597056  48.1953919
  74.0738815   3.4320046  46.8249382  73.4730679   4.4639401  48.1541326
  69.1672650   3.0218906  45.9344916  68.6618691   3.6748341  45.0107056
  69.2207344   1.6523224  45.8369032  69.5317712   1.1267551  46.6413503
  69.2443511   1.0271883  44.5258289  69.9377270   1.5741016  43.8869112
  69.9005425  -0.3532778  44.5717918  69.8855105  -0.8869402  45.5220962
  69.4023654  -1.0556003  43.9034601  71.4072431  -0.3189712  44.1358345
  71.7613989  -0.2754633  42.8058417  71.1071697  -0.3808788  41.9530394
  73.1611593  -0.0632336  42.4586676  73.4336798  -0.1095094  41.4146412
  74.1328819   0.0489822  43.4461732  75.1413884   0.2367760  43.1084629
  73.7703541   0.1326815  44.8175000  74.4702086   0.3914882  45.5982834
  72.3563801  -0.0487556  45.1586913  72.0521666   0.1066581  46.1832403
  67.8274278   0.9946083  43.8570754  67.7190195   1.0096481  42.6505283
  66.7395697   1.1453650  44.6709491  66.9399205   1.0156139  45.6523380
  65.3657565   1.4579603  44.2193347  65.0655540   0.8499886  43.3659011
  64.4232544   1.2297496  45.4212744  64.4588023   0.1611932  45.6334689
  64.6925755   1.8607530  46.2682695  62.9527862   1.5288128  45.1148766
  62.8041629   2.6049033  45.0252064  62.5528332   1.1685187  44.1670761
  62.0303855   0.9832200  46.2254234  62.1734000  -0.0967063  46.2629240
  62.4060008   1.4376402  47.1422197  60.5634749   1.3415282  45.9128593
  60.5728486   2.3722338  45.5583700  60.2355372   0.6534807  45.1336626
  59.8412547   1.2818612  47.1349372  58.8420249   1.2479671  46.9917907
  60.0640319   0.4742601  47.6990807  59.9806610   2.0823928  47.7347834
  65.3126251   2.8963622  43.6795659  64.8358541   3.1285413  42.5676197
  65.8829608   3.9453621  44.3203386  66.1957622   3.8525833  45.2761876
  66.0623446   5.2330305  43.6449784  65.0129906   5.4969326  43.5134037
  66.7188437   6.3530986  44.4579322  67.7945750   6.3129899  44.2867774
  66.3595190   7.3339264  44.1465441  66.6154549   6.3609689  45.9604307
  67.0949243   5.4206822  46.2325897  67.1926458   7.2382193  46.2526337
  65.1544356   6.4537822  46.3898085  64.4490766   7.4648167  46.2951315
  64.7181466   5.3916459  46.9817132  63.7656444   5.5377332  47.2842065
  65.3007998   4.5957374  47.1988420  66.7623196   5.1305650  42.2822333
  66.3466275   5.8691362  41.3327372  67.8252803   4.3609266  42.1855177
  68.0717321   3.8524476  43.0226621  68.6544179   4.1435845  40.9998133
  68.8964303   5.1794350  40.7620160  69.9974996   3.3190386  41.2491203
  69.8154464   2.4047265  41.8139125  70.6133038   2.7929805  39.8985464
  71.0566785   3.5676433  39.2729096  71.4657993   2.1642432  40.1555324
  69.9301123   2.1726939  39.3183792  70.9904825   4.1862487  41.9556231
  71.2312986   5.0212479  41.2976839  70.4526836   4.5150132  42.8448868
  72.2492117   3.5102863  42.5352335  71.9590273   2.5933974  43.0482715
  72.9242929   3.2908010  41.7080748  72.6991445   4.1888288  43.2599717
  67.9045978   3.5818009  39.8334874  67.9169438   4.2295720  38.7720344
  67.3119794   2.4303354  40.0500952  67.3005569   2.0022327  40.9648070
  66.5541979   1.6863291  38.9656973  67.1985883   1.6692314  38.0867385
  66.1833695   0.1730514  39.2376716  65.6066076  -0.1994818  38.3911071
  67.5182223  -0.4813905  39.3746817  67.3316181  -1.5451367  39.5220805
  68.0806277  -0.4745514  38.4410043  68.2158604  -0.1003081  40.1204601
  65.2981805  -0.0676565  40.4352537  65.1830819  -1.0906630  40.7934643
  65.7999490   0.4231234  41.2691982  64.2753991   0.3090340  40.4241237
  65.2628436   2.4219732  38.6186946  65.0265744   2.6420544  37.4348158
  64.5428195   2.9947719  39.5758081  64.7634015   2.8865188  40.5554636
  63.2889151   3.6933104  39.2093857  62.7718470   3.0394671  38.5070780
  62.3866061   4.0788644  40.4221757  63.0385116   4.5917662  41.1293186
  61.2146008   5.0106342  40.0386033  60.6508539   4.6602082  39.1740272
  60.5582802   5.0454345  40.9081619  61.5869654   6.0099498  39.8131917
  61.9715127   2.8974846  41.3056368  62.7198558   2.1083878  41.3791822
  61.9045435   3.2341492  42.3401768  60.5242408   2.3293078  41.0413068
  60.2825321   1.3538706  41.4634459  59.7663917   3.0196205  41.4117568
  60.3643366   2.1317923  39.9813415  63.5501848   4.9093301  38.3725972
  62.8256991   5.1899251  37.4149447  64.6514860   5.6981129  38.6452275
  65.2317772   5.4764873  39.4416221  64.8948734   6.9419914  38.0048081
  64.0249453   7.5852548  38.1372594  66.0818103   7.6915688  38.6369781
  66.9164901   6.9915102  38.6734165  66.4887362   9.0243261  37.9594101
  67.0975978   8.8661519  37.0692620  65.5958172   9.6289942  37.8007527
  67.1969066   9.5173897  38.6253594  65.6463018   7.9977246  40.0005158
  65.8480180   7.2019605  40.4981809  65.1812999   6.7129247  36.5502296
  64.6508645   7.4486493  35.6702251  65.8858156   5.5811694  36.1843569
  66.1703069   4.9502821  36.9199831  66.0347099   5.1651847  34.7678719
  66.3792129   6.0234953  34.1910525  67.0888996   4.0428331  34.6298136
  66.6995655   3.2251825  35.2364183  67.3421307   3.6581593  33.1072010
  68.0196178   2.8043747  33.1204231  66.4615091   3.3049587  32.5706777
  67.6642916   4.6102515  32.6854987  68.4948130   4.4195183  35.1124150
  69.1362679   4.8496308  34.3432315  68.3109090   5.2083872  35.8417743
  69.3217896   3.2889703  35.7409287  68.9217790   2.8969240  36.6760198
  69.4926283   2.4942977  35.0146988  70.3088919   3.6929749  35.9656715
  64.7761867   4.7049280  34.1096543  64.5234959   5.0421271  32.9776524
  63.9326307   3.8924609  34.8029234  64.2190926   3.4544800  35.6667592
  62.6089112   3.5535942  34.2143064  62.7621520   2.9363656  33.3290671
  61.7885471   2.6338243  35.1808989  61.8641179   3.1504928  36.1376876
  60.7570174   2.6512625  34.8291285  62.0806937   1.1164786  35.2016619
  62.6168179   0.5965915  36.3754502  63.0256272   1.2985114  37.0871969
  62.9650808  -0.7818380  36.4906767  63.5654852  -1.1755063  37.2974870
  62.4642850  -1.6742974  35.6374492  62.6265655  -2.7297354  35.7990800
  61.8128199  -1.1772184  34.4427465  61.5845859  -1.7960768  33.5875713
  61.6406490   0.1586848  34.2422825  61.2724072   0.5153479  33.2917092
  61.7542814   4.8101379  33.9399275  61.0238927   4.7983645  32.9715195
  61.8290531   5.7629937  34.8257510  62.4410874   5.6472775  35.6208131
  61.2228722   7.0931885  34.6284437  60.1531192   6.9642194  34.4638366
  61.2860511   7.9505769  35.9042993  62.3342008   8.1809110  36.0951617
  60.3921570   9.2305601  35.9219865  60.9383415  10.1492555  35.7079963
  59.6045464   9.1987347  35.1691527  60.0007660   9.3240270  36.9349904
  60.6869233   7.2140473  36.8869335  61.2257004   6.4200901  36.9177754
  61.7716715   7.8503790  33.4479037  61.0353768   8.3945420  32.6596264
  63.0550644   7.9734132  33.2613393  63.5378089   7.6836672  34.0998529
  63.7870247   8.6588405  32.2005914  63.4392930   9.6624448  31.9557084
  65.2139995   8.8684364  32.6685235  65.5730178   7.9394421  33.1114406
  66.1527274   9.3100686  31.5488592  65.9940680   8.6591813  30.6890493
  65.9289421  10.3370828  31.2602980  67.1394546   9.1590952  31.9866685
  65.2043872  10.0626305  33.6643311  64.8633188  10.9529787  33.1360765
  64.4037793   9.9732430  34.3985905  66.5275759  10.4232268  34.2315001
  67.1583908  10.8441568  33.4485664  66.3834619  11.1204503  35.0568551
  66.9134524   9.4610429  34.5682514  63.5642623   7.9531067  30.8153643
  63.3129773   8.6320267  29.8206531  63.5891579   6.6310097  30.6950794
  63.6440572   6.0966006  31.5503530  63.1200283   5.8344379  29.4914123
  63.8558743   5.9042707  28.6903168  62.9982506   4.3305635  29.9619063
  63.9072036   4.0943588  30.5151805  62.1217277   4.2521897  30.6050743
  62.7889259   3.4319855  28.7379704  62.6327346   3.9182716  27.7750425
  63.7342404   2.8893433  28.7426652  61.7785851   2.3419395  28.9609240
  61.0451472   1.9368996  28.0626695  61.8283299   1.7624758  30.0358174
  61.7428256   6.3387486  28.9722481  61.6814999   6.6571170  27.7957199
  60.6915661   6.5188955  29.8177011  60.8168404   6.3303475  30.8020059
  59.3958147   7.0771050  29.3685597  58.9634148   6.5559767  28.5144194
  58.3041690   6.8608874  30.5437548  58.7567027   7.4492744  31.3419489
  56.9525964   7.4607813  30.1024120  57.0955776   8.5265083  29.9238400
  56.5741242   6.9411406  29.2221661  56.2160515   7.4701936  30.9058502
  58.0279798   5.4101274  30.9598303  58.9068287   5.1539414  31.5515179
  57.1635048   5.2725507  31.6093344  57.8831090   4.4194172  29.7550242
  57.5851360   3.4155166  30.0575237  57.1535877   4.8172926  29.0496198
  58.9148310   4.4016995  29.4038321  59.4988416   8.5845830  29.0553466
  59.0964908   8.8697065  28.0155635  60.0922467   9.4758106  29.8660109
  60.6930959   9.1814569  30.6226060  60.3188055  10.8323389  29.4554711
  59.3380016  11.3042383  29.3968524  61.0278222  11.6062633  30.5943943
  61.8990827  11.0575742  30.9520891  61.5898787  12.9745158  30.2014361
  60.7771119  13.3706037  29.5926428  61.8500422  13.5064842  31.1165454
  62.4965852  12.9421574  29.5973366  60.0156359  11.8459990  31.7377061
  59.4285309  12.7443001  31.5467540  59.3856791  10.9567510  31.7600050
  60.6508609  11.8973723  33.1254291  61.2093271  12.8323842  33.0810659
  59.8469189  11.9260498  33.8609289  61.3355153  11.0848325  33.3686090
  61.0444980  10.9434193  28.0590158  60.6706151  11.7291887  27.1796814
  62.1108425  10.1304468  27.8158848  62.3427431   9.5305396  28.5946232
  62.8752400  10.0948836  26.5662897  63.0195053  11.1292618  26.2542797
  64.1862019   9.4034569  26.7101186  63.9638041   8.4081009  27.0947098
  64.6194107   9.4201382  25.7100426  65.1693504  10.1536966  27.5797614
  64.6915614  10.3374294  28.5420815  66.3845205   9.1725596  27.7565712
  66.1289375   8.3300555  28.3991947  66.7579464   8.7382014  26.8292169
  67.1842339   9.6491753  28.3234923  65.5820429  11.5424189  26.8956854
  66.5028559  11.8810617  27.3705829  65.6994731  11.5558865  25.8121130
  64.8156098  12.2376210  27.2382848  62.0933732   9.4752040  25.3694250
  62.0022310  10.0650013  24.2727346  61.2971598   8.4248070  25.5997640
  61.1386135   8.1010825  26.5432498  60.2359999   7.8956166  24.7534773
  60.7161617   7.6629387  23.8029975  59.7130968   6.6135491  25.3055441
  59.5144713   6.7174465  26.3722463  58.7433057   6.4066038  24.8530190
  60.6195077   5.3938910  25.0055564  60.5058765   5.2019408  23.9386244
  61.6426032   5.5895751  25.3266222  60.2744247   4.0990096  25.7294373
  60.9659044   3.3295010  25.3861994  60.4196346   4.2836104  26.7938332
  58.9334490   3.4363785  25.3992462  58.5080975   3.7792063  24.5497492
  58.2046639   2.5114748  25.9532009  58.5132418   1.9731494  27.1042562
  59.4236990   2.1321708  27.5115409  57.9089778   1.2836694  27.5280279
  57.0791841   2.0901779  25.4473420  56.8333386   2.3491389  24.5025649
  56.6936583   1.2502172  25.8546943  59.1197048   8.8434010  24.3503348
  58.8948614   9.0061447  23.1689037  58.5963539   9.6622983  25.2317179
  58.9075515   9.6935259  26.1920725  57.6709520  10.7581870  24.8983183
  56.8405621  10.3133295  24.3499887  57.1169182  11.5027289  26.1709236
  57.9191759  11.9105816  26.7858535  56.2403283  12.7249328  25.7961879
  56.7278757  13.4821265  25.1821302  55.5068351  12.2241867  25.1642515
  55.7921874  13.1988751  26.6694854  56.2520959  10.5731521  27.0026877
  55.3349093  10.4054659  26.4381048  56.8231213   9.6632558  27.1873997
  55.8849732  10.9760550  28.4554990  55.4927019  11.9846905  28.5854525
  55.2661162  10.1989133  28.9040164  56.8321143  11.0064075  28.9941105
  58.3007495  11.7552408  23.8674550  57.7604009  12.1423147  22.8770358
  59.5212822  12.2839269  24.1466832  59.8174384  12.0107539  25.0728408
  60.3156850  13.1292122  23.2707446  59.7682863  14.0697667  23.2089867
  61.6289804  13.5130926  23.9022823  61.4740181  13.9089989  24.9059480
  62.3168663  12.6732552  24.0002081  62.5448446  14.5687528  23.2812559
  62.1406428  15.4203323  22.2567193  61.1619493  15.4232575  21.8000461
  63.0285167  16.4312596  21.8246939  62.7902084  17.1244256  21.0315112
  64.3613707  16.5031091  22.3433849  65.1125894  17.3832470  21.7507703
  64.5995833  17.6832508  20.9968322  64.7700496  15.5834270  23.2711876
  65.7570927  15.6340147  23.7066055  63.8470413  14.6822933  23.7690950
  64.1197461  13.9736337  24.5371017  60.4478450  12.5610394  21.9352203
  60.3203525  13.3024321  20.9837893  60.6586032  11.2548950  21.7400744
  60.8716315  10.7405606  22.5827956  60.6666257  10.5208040  20.4829390
  61.2966260  11.0887507  19.7983690  61.3808972   9.1521732  20.5719165
  60.8615228   8.5359528  21.3058257  61.3815266   8.4508588  19.1999300
  60.3604947   8.2565465  18.8715380  61.7793770   9.1753594  18.4893566
  62.0378085   7.5805756  19.1987872  62.8269548   9.2529900  20.9582676
  63.3283414   8.2882538  21.0356819  63.1914745   9.9978911  20.2509150
  62.9700067   9.6064225  21.9794054  59.3307074  10.4791892  19.8097180
  59.1963727  11.0530719  18.7256549  58.2922659   9.8942869  20.4544735
  58.4679550   9.5021720  21.3685190  57.0090043   9.5854144  19.7957911
  57.1543055   9.5166929  18.7177072  56.6054145   8.1681149  20.2579854
  56.4916748   8.1877925  21.3418566  55.6858072   7.8055262  19.7986905
  57.5990518   7.1735628  19.7576280  57.6502440   6.6895495  18.4775332
  58.6982382   5.9069125  18.4029535  59.1651858   5.5193722  17.5095485
  59.1974050   5.7262355  19.6126766  59.8843341   5.0211697  19.8387532
  58.5085745   6.5618224  20.4911207  58.7658452   6.7315927  21.5262003
  55.9160814  10.6573282  19.8282334  54.8803609  10.4618262  19.1682314
  55.9430446  11.6608865  20.7404343  56.6579339  11.6849603  21.4534937
  54.8453154  12.7006175  20.8979250  54.9817588  13.3847288  21.7354675
  54.7885820  13.5602980  19.6289405  54.7163203  12.9140539  18.7541566
  53.9109846  14.2067506  19.6237705  55.9951221  14.4477764  19.3692049
  56.0535873  15.1786103  20.1757801  56.9450883  13.9133329  19.3759788
  55.8660226  15.1669075  18.0390302  54.8157754  15.3860726  17.8465479
  56.5207470  16.0182718  18.2250806  56.4624690  14.3836105  16.9463844
  55.8228196  13.7579192  16.4779140  57.7318684  14.2479966  16.4757529
  58.7574672  14.9086593  16.9200940  58.6256717  15.4872170  17.7374081
  59.6906791  14.5841616  16.7105303  57.9619931  13.4184742  15.4360552
  57.2496018  12.7694834  15.1337134  58.8820972  13.4279749  15.0196202
  53.5061127  12.0479935  21.2516442  53.3854157  11.4211889  22.2808055
  52.4211187  12.4599395  20.5800556  52.5414537  13.0484145  19.7680724
  51.1412809  11.7739522  20.7188774  50.9870642  11.5602362  21.7765375
  49.9152053  12.5762477  20.0758916  50.1218147  12.5565665  19.0058313
  48.5801429  11.8828179  20.2886313  48.4156050  11.5923017  21.3262346
  47.7247446  12.4437201  19.9120903  48.5655334  10.9644363  19.7017226
  49.8309682  14.0877059  20.4457663  49.7544961  14.1621116  21.5305319
  50.8092434  14.5260029  20.2483495  48.9618475  14.9404004  19.5952806
  49.3294925  14.8625838  18.5721079  47.9292834  14.6397889  19.7728871
  49.0243502  16.0009913  19.8388877  51.1220442  10.3077996  20.3274341
  50.2954560   9.5476516  20.7631503  52.1504816   9.8412807  19.5644299
  52.7129391  10.4295264  18.9663425  52.3054778   8.5060070  19.1518261
  51.2988705   8.2495236  18.8215766  53.1201272   8.4041941  17.8138939
  52.9121903   9.2209039  17.1226285  54.1993670   8.4401836  17.9623734
  52.8967057   7.2054924  17.1052571  53.7536547   7.0021172  16.7233170
  52.6985648   7.5228219  20.2427159  52.2655372   6.3450137  20.2405060
  53.2289986   8.0454699  21.3582321  53.4203213   9.0340276  21.2791796
  53.4357265   7.3110240  22.5861755  53.8504689   6.3239526  22.3817721
  54.3243434   8.1135544  23.6235923  55.2959107   8.3329084  23.1808273
  53.8488178   9.0883384  23.7320936  54.5631822   7.3982245  25.0123879
  55.6046073   6.4067983  24.9848948  56.1451749   6.1888260  24.0756783
  55.8964139   5.6742709  26.2227392  56.6223131   4.8781692  26.2981872
  54.9270243   5.8098901  27.2284828  55.0451913   5.1703134  28.0906776
  53.8507171   6.7507003  27.1984153  53.1534467   6.7930213  28.0220828
  53.6890616   7.5441641  26.0965565  52.7902793   8.1305729  25.9752481
  52.1611815   6.9511601  23.3174575  52.1151314   5.8436222  23.9211731
  51.1746275   7.8145861  23.3278246  51.3554024   8.7175863  22.9130820
  49.8752867   7.5407786  24.0177332  50.0108403   6.9697613  24.9362453
  49.2361745   8.8170987  24.4812565  49.0689759   9.5140222  23.6600114
  48.2956263   8.4695109  24.9086343  50.1158302   9.5445345  25.4792817
  50.9477524  10.5153736  25.0568344  51.0360298  10.7525156  24.0068920
  51.8579098  11.0683250  26.0265846  52.6146658  11.7894833  25.7551972
  51.8753893  10.6038937  27.3298430  52.5331780  11.1061047  28.0237511
  50.9885945   9.5902434  27.7176644  50.9793325   9.2363990  28.7380116
  50.0199626   9.1680033  26.7835985  49.3088581   8.4081464  27.0722992
  48.8732834   6.6192320  23.2797708  47.8333649   6.2816839  23.9844476
  49.1308584   6.2644160  21.9966138  49.9593786   6.6447927  21.5619096
  48.3361059   5.4416243  21.0136821  47.2861034   5.3912359  21.3018760
  48.3189897   6.1816753  19.6295463  49.3262743   6.4001138  19.2749163
  47.8209562   5.5689447  18.8781289  47.5145090   7.4811274  19.6308848
  46.4790513   7.3039575  19.9216392  47.9122347   8.0896214  20.4430774
  47.5395428   8.2822768  18.3451836  46.8302284   9.1098907  18.3507182
  48.5620378   8.6101400  18.1578079  46.9973177   7.3891266  17.2436824
  47.8750187   6.9052542  16.8151854  46.2759652   6.6876538  17.6628320
  46.4550567   8.1051088  16.1467887  47.2041224   8.5816455  15.6652149
  46.0105187   7.3571199  15.6339484  45.7153802   8.7495189  16.3870280
  48.9349654   4.0425946  20.8964732  48.4910763   3.3160069  20.0810853
  49.8202037   3.6559039  21.7770519  50.2465869   4.4142440  22.2900994
  50.5678365   2.4238844  21.8010319  50.2023809   1.8246335  20.9671011
  52.1134029   2.5708715  21.5026459  52.1846947   2.9757388  20.4931409
  52.5031757   3.2835463  22.2294690  52.8905136   1.2827360  21.5177099
  53.7185633   1.0118713  22.4446506  52.5233434   0.4361033  20.6622555
  50.2383124   1.7715279  23.1748498  50.9161323   2.1509411  24.1707270
  49.4460199   0.7127799  23.2317014  48.6984342   0.1947942  22.0858574
  49.2243320  -0.6041724  21.5631876  48.3809743   0.9374176  21.3538521
  47.4512272  -0.2883614  22.8171636  46.9300418  -1.0568064  22.2462359
  46.7545251   0.4800566  23.1521861  47.9829669  -0.9151545  24.1155104
  48.5375796  -1.8106653  23.8352086  47.2969581  -1.1786837  24.9205223
  49.0131426   0.1787019  24.4785594  48.5226340   0.9978521  25.0043891
  50.1182438  -0.4081994  25.3848758  50.1217967  -0.1976481  26.5784573
  51.0946980  -1.0153023  24.8018823  50.9048190  -1.3875956  23.8824022
  52.3759642  -1.3418704  25.3403947  52.0814474  -2.1147865  26.0503008
  53.3138334  -1.9674716  24.3026713  53.2989016  -1.3200408  23.4259087
  54.3277041  -2.0729888  24.6887182  52.7916414  -3.3010335  23.7566096
  53.1143125  -4.5272373  24.2623488  53.8351295  -4.7614437  25.0317448
  52.3771418  -5.5101159  23.5684443  52.5240765  -6.4812983  23.8036358
  51.5115347  -4.9324664  22.6055188  50.5220861  -5.4199422  21.7705894
  50.2169899  -6.4488786  21.6497336  49.8247590  -4.5061008  20.9155066
  48.9695935  -4.8917570  20.3803793  50.1169266  -3.1202240  20.9683131
  49.5911553  -2.4122120  20.3448682  51.0522371  -2.6476558  21.9148589
  51.1589123  -1.5749939  21.8483502  51.7883724  -3.5405493  22.7571286
  53.0360775  -0.2174856  26.1796733  53.3612219  -0.4309250  27.3348113
  53.0908807   0.9242364  25.5399466  52.7775347   0.9086142  24.5799100
  53.7259435   2.1526809  26.0596064  54.7359519   1.9587105  26.4206698
  53.8183839   3.2049387  24.9488310  52.8260414   3.4879215  24.5977189
  54.1652844   4.1114326  25.4448439  54.6985680   2.8063982  23.9250782
  54.3122628   2.0538481  23.4711612  52.8655848   2.7017367  27.2432137
  53.3908919   3.0668793  28.2983392  51.5176170   2.5692786  27.1125783
  51.1298581   2.3423577  26.2080066  50.5829221   2.8691282  28.2290968
  50.8809237   3.8827521  28.4971671  49.1028906   2.9816223  27.8020339
  48.7797980   2.0323128  27.3748074  48.5799499   3.2857160  28.7087646
  48.7728362   4.0082910  26.7849941  49.3006775   3.7345984  25.8714388
  47.2788735   3.9162930  26.2823229  47.0158491   2.8731926  26.1066720
  46.6615052   4.4033731  27.0371138  47.3403208   4.4483718  25.3329940
  49.1214147   5.4368516  27.1678477  48.8730079   5.6435718  28.2088381
  50.2110342   5.4275583  27.1951051  48.7525087   6.1038625  26.3886760
  50.7890455   1.9708967  29.4277325  50.8059071   2.5133988  30.5332628
  50.8797665   0.6740834  29.2875959  50.7026855   0.2537655  28.3864438
  51.2369001  -0.2852784  30.3459720  50.4723986  -0.2832905  31.1229109
  51.3666431  -1.6517067  29.7373245  50.5564107  -1.6671564  29.0083629
  52.2827320  -1.7373746  29.1529083  51.3032151  -2.7396690  30.6948132
  50.1145274  -3.0176308  31.3817197  49.1630021  -2.5487920  31.1787483
  50.1080795  -4.1071284  32.2599348  49.1555481  -4.4519045  32.6343910
  51.3213713  -4.7510755  32.5554809  51.3235293  -5.4877581  33.3452240
  52.5289354  -4.4091075  31.9457612  53.4429462  -4.8374596  32.3298167
  52.4915861  -3.3681098  31.0189937  53.3777709  -2.8372041  30.7040085
  52.6320690   0.2057838  30.9725355  52.6107949   0.5520407  32.1365730
  53.5960441   0.4841196  30.0810761  53.5566643   0.1984200  29.1131272
  54.9462078   0.8802925  30.6296621  55.1625535   0.1365336  31.3965502
  56.1013264   0.9747260  29.6295779  55.8886824   1.7388380  28.8819035
  56.9767157   1.0745871  30.2713109  56.4376626  -0.2977760  28.9165736
  56.8147142  -0.2010204  27.7064008  56.3833958  -1.3696553  29.5573329
  55.0111928   2.2057606  31.3640306  55.6449948   2.2565353  32.4301957
  54.3423644   3.2608522  30.8813661  53.9254705   3.1100440  29.9738660
  53.8109831   4.4704969  31.5769710  54.6533540   5.1608480  31.6208698
  52.9518502   5.2577863  30.6282683  53.4540003   5.5301611  29.6999584
  52.1432213   4.5932580  30.3239304  52.1913867   6.4828740  31.1201998
  52.8818026   7.6973618  31.3705829  53.9264152   7.8817153  31.1676087
  52.1599258   8.8113481  31.6945148  52.7771142   9.6660071  31.9291227
  50.7816122   8.7928731  31.7623184  50.2331783   9.6232508  32.1819612
  50.0842774   7.6266657  31.3970211  49.0131893   7.4945942  31.4385832
  50.7743096   6.4283969  31.1068108  50.2770263   5.4725781  31.0325162
  53.2089728   4.2219228  32.9283009  53.6426262   4.7500700  33.9225285
  52.1390941   3.4807462  32.9510330  51.8624222   2.9594082  32.1314237
  51.3342930   3.2207097  34.1939094  51.2174829   4.2096492  34.6371408
  49.9698504   2.6654468  33.7488563  49.5920283   3.3643859  33.0026426
  50.1601416   1.7109302  33.2581554  48.9194453   2.5334593  34.8083558
  48.1242005   1.3455696  34.9414474  48.3547155   0.5088237  34.2987039
  47.0853780   1.3215786  35.9423898  46.3591045   0.5225199  35.9633029
  46.8264695   2.4184350  36.7029593  46.1022137   2.2422187  37.4844973
  47.5311438   3.5867811  36.4913567  47.2385848   4.4869880  37.0113971
  48.5853252   3.6286126  35.6033750  49.1439163   4.5468075  35.4970588
  52.0695996   2.4951556  35.3110232  52.0066748   2.9441758  36.4214993
  52.8483455   1.4294098  35.0326140  52.8664345   1.1350901  34.0666177
  53.5425159   0.6691904  36.0900284  52.7401351   0.3249249  36.7425361
  54.2589060  -0.5965765  35.6377716  54.6800895  -1.0055302  36.5561737
  53.3883813  -1.6676849  35.0725439  53.3268740  -1.6232964  33.9851867
  53.8571500  -2.5665131  35.4731234  52.3934954  -1.7297004  35.5135129
  55.5304293  -0.3961049  34.7047542  56.3388273   0.0962705  35.2452726
  55.8951214  -1.3314910  34.2803103  55.2343607   0.2091259  33.8479361
  54.5616705   1.6021663  36.8527441  54.7657128   1.3267229  38.0145591
  55.3167431   2.5172901  36.1733733  55.0407650   2.4982871  35.2019954
  56.2297895   3.4382357  36.7810369  56.7037247   2.8148979  37.5392859
  57.4270247   3.8899428  35.8843107  58.0284780   3.0381889  35.5667024
  57.0523491   4.6728679  34.5514305  56.1226125   5.2292446  34.6703203
  57.9130688   5.2923483  34.2994218  56.9017279   4.0185843  33.6927533
  58.5189402   4.7164723  36.5934335  59.3239963   4.8894998  35.8792612
  58.1972792   5.7240063  36.8570798  58.8785269   4.2411373  37.5060460
  55.6829941   4.6778754  37.5154399  56.1914751   4.9643306  38.5981414
  54.5570083   5.2529015  37.0589916  54.0959616   4.9010636  36.2321022
  53.8101816   6.3312307  37.7066646  54.5250985   7.0924945  38.0188715
  52.9349659   7.0475101  36.7405629  53.4680715   7.2496213  35.8115600
  52.0706356   6.4729237  36.4075707  52.5876511   7.9599760  37.2252007
  53.1347719   5.8794750  39.0545996  53.1365276   6.6361532  40.0633259
  52.6739087   4.6409171  39.0689374  52.5853623   4.1461142  38.1929068
  52.1942248   3.9445396  40.2622533  51.5706389   4.6660159  40.7901912
  51.4266313   2.6620722  39.8515355  52.0076281   2.0872479  39.1303422
  51.2573364   1.6111958  40.9346904  50.6378588   0.7715067  40.6196053
  52.2537399   1.2888152  41.2369351  50.6866232   2.1601613  41.6837053
  50.1450864   3.1176173  39.1107704  50.3432227   3.8082942  38.2911310
  49.7249151   2.2170312  38.6629972  49.0787957   3.7771280  39.9976978
  48.7991422   3.1358047  40.8335216  49.5071186   4.6903940  40.4107171
  48.2770075   3.9719841  39.2854712  53.3162881   3.7307116  41.2958687
  53.1273195   4.0474318  42.4339614  54.4536318   3.2519721  40.7550363
  54.5296624   3.1539415  39.7526844  55.6757636   3.0965415  41.5330533
  55.3765841   2.5400321  42.4212524  56.7580432   2.4150183  40.8091600
  57.0983233   3.0978596  40.0306753  57.4436809   2.1454940  41.6125015
  56.3568659   1.2274713  40.1733192  55.7502726   1.4292890  39.4571385
  56.1759520   4.4244017  42.1696677  56.9832555   4.3320212  43.1563255
  55.8472041   5.5666589  41.5780411  55.2853023   5.4634216  40.7451495
  56.1799590   6.8594770  42.0903910  57.0552517   6.9432378  42.7345546
  56.2112254   7.9016447  40.9123217  55.8152310   7.4165042  40.0201738
  55.6616501   8.8090483  41.1626928  57.6031595   8.3586310  40.5162630
  58.0887850   8.7063353  41.4280595  58.4247690   7.1702862  39.9561262
  59.3545520   7.5129662  39.5020667  58.6846717   6.4471546  40.7291923
  57.9141545   6.6571548  39.1412220  57.5175453   9.5302098  39.5158475
  57.0256451  10.3802472  39.9886867  58.5061414   9.8745907  39.2122353
  56.9282957   9.2542985  38.6413432  55.1608590   7.2742396  43.2629587
  55.3805191   8.1710918  44.0725699  54.0659376   6.5469857  43.4207318
  54.0359764   5.7270382  42.8317594  53.1109182   6.6811258  44.5462283
  53.0531780   7.7428052  44.7862347  51.7852748   6.0930685  44.2451420
  51.8107280   5.0162159  44.0782871  50.7350396   6.2301101  45.2938377
  51.1266878   5.8281335  46.2282500  50.4164974   7.2525394  45.4969858
  49.9575456   5.5096439  45.0398049  51.2621742   6.7073499  42.9546098
  51.7908352   6.4802782  42.0288346  50.3135789   6.2126076  42.7460487
  51.1688913   7.7875511  43.0666973  53.7342733   5.8961775  45.7730120
  54.1862544   4.7438905  45.5360182  53.8735301   6.5272716  46.9314177
  53.4805408   7.9543028  47.2741879  52.5029939   8.2524528  46.8952297
  54.2257820   8.6615302  46.9101208  53.4359949   7.9679924  48.7991560
  52.4298235   7.5970236  48.9943523  53.5790152   8.9850300  49.1642310
  54.5516120   7.0095265  49.2250766  54.2826966   6.4882065  50.1437772
  55.4477529   7.6169019  49.0980858  54.6124652   5.9973793  48.0669827
  55.6408593   5.9037162  47.7180669  54.1243373   4.6467614  48.4776324
  52.8781014   4.5011901  48.6057126  54.9960433   3.5739167  48.6201119
  55.9460121   3.7071849  48.3040439  54.7313527   2.3455824  49.3460547
  53.8776568   1.8103419  48.9303327  55.9059072   1.2459942  49.4100572
  56.8809533   1.5832646  49.7616734  55.5088928   0.0580724  50.1507013
  55.5245585   0.3674966  51.1957466  54.5081183  -0.3136453  49.9307526
  56.2248517  -0.7179983  49.8801144  56.1297018   0.8475947  48.0674631
  56.6281003   1.5685690  47.6758052  54.1727260   2.7683031  50.7072412
  54.6568031   3.7301708  51.2851553  53.1833295   1.9897451  51.1434612
  53.0210382   1.1359079  50.6289483  52.5325466   2.2065584  52.3967863
  51.8011156   1.4037135  52.4892457  53.3676905   2.0146853  53.6318404
  54.1020572   2.8131072  53.7383105  52.7571900   2.1178164  54.5289207
  54.0004807   0.8293773  53.5709845  54.8014114   0.9428064  54.0879428
  51.5780303   3.3542272  52.5193622  51.2042275   3.6695299  53.6674746
  51.1496359   4.0174259  51.4477487  51.3962775   3.6234581  50.5510562
  50.1079243   5.0765058  51.4475389  49.9476215   5.5183338  52.4310014
  50.6071123   6.2631081  50.6682869  51.5244863   6.5685435  51.1715115
  50.7375866   5.8811541  49.6557715  49.7951152   7.4437782  50.5461466
  50.1646609   7.8852139  49.7779208  48.6860860   4.4423118  51.0901339
  48.3134197   3.3153088  51.3135861  47.8626107   5.3352319  50.5131751
  48.1449450   6.3041924  50.5519432  46.4512322   4.9655699  50.2721389
  45.9874328   4.6430610  51.2043288  45.9642329   5.9039685  50.0069213
  46.2384210   3.9771630  49.1464636  45.0995342   3.6551238  48.7814800
  47.3526028   3.5401752  48.4758176  48.2334707   3.6840994  48.9485306
  47.4602522   2.8993194  47.1641743  46.4572835   2.8393647  46.7416017
  48.1377979   3.8431897  46.1161661  49.0739931   4.2712219  46.4745352
  48.3088211   3.4123484  45.1296435  47.2681482   5.0972004  45.9714232
  46.4357316   5.2245620  44.8485906  46.3620176   4.4820923  44.0677545
  45.5022471   6.2008264  44.7360992  44.7541977   6.2448976  43.9583590
  45.6091396   7.3107665  45.6156084  44.9706975   8.1782412  45.5363218
  46.5178223   7.2933121  46.6708667  46.5293244   8.1811916  47.2856331
  47.3585617   6.1818296  46.8631597  48.0082510   6.1985390  47.7257283
  47.9767780   1.4437567  47.1512921  48.3223076   0.8912563  46.0636254
  48.0181090   0.8237706  48.3305996  47.7293877   1.2811035  49.1835865
  48.4460137  -0.5673181  48.3811474  49.4093931  -0.5403974  47.8719563
  48.7600135  -0.9718428  49.8082505  47.8688660  -0.8933493  50.4309823
  49.0263221  -2.0286379  49.7891493  49.8992909  -0.1290808  50.5167662
  49.4950909   0.8816400  50.5730324  50.3385648  -0.5501556  51.4211120
  51.2086938  -0.0421578  49.6154643  51.2591144   0.9081506  48.7285129
  52.0786818  -0.9081710  49.7370239  47.4711577  -1.5243463  47.6306326
  47.8661476  -2.5664787  47.1823215  46.1813961  -1.1897256  47.3807004
  45.8494582  -0.5308269  48.0704614  45.2759475  -1.9177585  46.5229436
  45.0817326  -2.9021867  46.9487154  43.9093281  -1.2047469  46.4710187
  43.5596683  -1.0065311  47.4842061  44.0744128   0.1621585  45.7547919
  44.7951958   0.8423734  46.2085269  44.2009869   0.0225769  44.6812016
  43.1381055   0.7172489  45.8122674  42.8244023  -2.0153840  45.6495889
  42.8209957  -1.5485557  44.6646221  43.0112783  -3.0774636  45.4909321
  41.4453505  -1.8899598  46.2412851  40.6286902  -2.2320689  45.6055760
  41.4536387  -2.1992859  47.2864400  41.2327495  -0.8337998  46.4068956
  45.8816806  -2.1620723  45.1314937  45.5648950  -3.1493636  44.5487838
  46.7740978  -1.2952938  44.6346307  46.9841816  -0.4657708  45.1711533
  47.4606797  -1.2845032  43.3359267  46.8914528  -1.8866692  42.6277765
  47.5060329   0.0875072  42.6804593  47.7350865   0.8779882  43.3951443
  48.1331083   0.0731643  41.7890162  46.0908149   0.5101319  42.1576069
  45.3023164   0.3778902  42.8984784  45.9522983   2.0548442  41.9245807
  46.3378025   2.5059717  42.8388949  46.5321314   2.4042489  41.0702900
  44.9536563   2.4373595  41.7136383  45.7320221  -0.1474194  40.7697653
  44.8417088   0.3896547  40.4426773  46.4846111  -0.0716338  39.9849293
  45.5795166  -1.2193270  40.8956864  48.7947832  -1.9114417  43.3922033
  49.4492670  -1.9162749  42.3450704  49.1939850  -2.5396836  44.5258203
  48.4967092  -2.6028914  45.2537703  50.5998822  -2.9860819  44.8341844
  51.2072174  -2.0866387  44.7329611  50.9247199  -3.3536516  46.2644921
  52.0006817  -3.4699461  46.3944222  50.7913081  -2.5913914  47.0321252
  50.2648558  -4.6976924  46.7466259  49.2087068  -4.6645855  46.4791313
  50.6625123  -5.6053890  46.2926873  50.2094379  -4.9839412  48.3368287
  51.2263998  -5.2182753  48.6514331  49.9934413  -4.0848968  48.9140384
  49.3337392  -6.0991596  48.7120683  49.8451097  -6.9681506  48.7708720
  48.0600115  -6.2332884  48.7587396  47.2141731  -5.2774040  48.6219654
  47.5313618  -4.3623626  48.3352764  46.2347911  -5.5238848  48.6091286
  47.5751205  -7.3991754  48.8233731  48.2158155  -8.1774713  48.8855671
  46.6453609  -7.4846419  49.2085258  51.1859807  -3.9030376  43.7809995
  52.4391008  -3.9137485  43.6307131  50.3655614  -4.7207874  43.1376446
  49.4158168  -4.8024275  43.4714410  50.7847699  -5.7425237  42.1001221
  51.5177694  -6.3964341  42.5725763  49.6072749  -6.5796971  41.6717724
  48.9274821  -6.7578693  42.5049809  48.7892358  -5.9078143  40.5418763
  48.0078760  -6.6136859  40.2602423  48.3621122  -4.9835248  40.9309192
  49.3686123  -5.9109604  39.6186096  49.9944069  -7.9908950  41.3130264
  50.4637858  -8.5284668  42.1369185  49.2061116  -8.6828566  41.0165807
  50.6269458  -7.9150288  40.4285837  51.5522258  -5.1951140  40.8769512
  52.4495962  -5.8467690  40.4460498  51.3178508  -3.9416929  40.4524498
  50.6006835  -3.4333710  40.9498227  51.9223844  -3.2469751  39.2666018
  51.9373505  -3.8761612  38.3766574  51.1437891  -1.9951244  38.9282951
  51.0788298  -1.3428895  39.7991969  51.6145057  -1.4593131  38.1040140
  49.6901627  -2.1501305  38.4248303  49.0782648  -2.5770333  39.2194591
  49.2410498  -0.7011008  38.0312980  49.8876269  -0.2547740  37.2757664
  48.2699000  -0.8911413  37.5742939  49.1088042   0.0006027  38.8548385
  49.5110785  -2.9504304  37.1525678  49.9677768  -3.9346866  37.2563455
  48.4593196  -3.1379373  36.9363629  50.1457338  -2.6424257  36.3216317
  53.4204528  -2.9783683  39.5693430  54.2799373  -3.0927302  38.6943709
  53.7777587  -2.7817737  40.8104506  53.0854836  -2.7973081  41.5457151
  55.2189572  -2.6107074  41.2743087  55.6451209  -1.8286859  40.6458763
  55.2127492  -2.1295275  42.7198169  54.7779365  -2.9472078  43.2946563
  56.2431314  -1.8449418  42.9329443  54.3527120  -0.8703048  43.0258719
  54.6147741  -0.0747086  42.3284122  53.3223179  -1.2154878  43.1109856
  54.7523659  -0.3060014  44.4043473  55.8274301  -0.1610175  44.5107323
  54.3150542   0.6869328  44.5089425  54.2473107  -1.2040195  45.5114544
  54.7537993  -2.0778300  45.5062107  53.5024375  -0.9196649  46.5183002
  53.0290879   0.2763640  46.6303851  53.1813954   1.0667711  46.0203316
  52.4040283   0.3781665  47.4171740  53.2894676  -1.8135639  47.3940629
  53.7681374  -2.6824082  47.2041028  52.9933858  -1.5070749  48.3097596
  56.1054231  -3.8337391  41.1010588  57.2944780  -3.8043944  40.8192869
  55.4640742  -4.9997402  41.3792473  54.5327350  -4.8698349  41.7478012
  55.8960401  -6.3041454  40.9357344  56.9554492  -6.3852816  41.1789816
  55.1554105  -7.4618935  41.6110216  54.0927867  -7.4427143  41.3690241
  55.7832376  -8.8037103  41.1896267  55.3287507  -9.6291667  41.7374991
  55.7577508  -8.9622961  40.1115261  56.8563961  -8.7074080  41.3544364
  55.3440233  -7.3460399  43.0918801  56.4106408  -7.1988088  43.2614627
  54.7715385  -6.4586832  43.3619918  54.9237680  -8.2315686  43.5686654
  55.9413005  -6.4071797  39.3722492  57.0724839  -6.5415162  38.8649126
  54.8034428  -6.1472426  38.7402143  53.9694098  -6.0989045  39.3077991
  54.5989705  -6.2877012  37.2990967  55.1435704  -7.2193988  37.1459605
  53.1021534  -6.1913572  37.0293810  52.6607735  -5.5919558  37.8256238
  52.9574097  -5.7929458  36.0251809  52.3066219  -7.4700332  37.2486518
  52.4148474  -7.7057889  38.3073333  50.8738558  -7.0843023  37.1065387
  50.6644991  -6.4867289  37.9937650  50.6248554  -6.4914953  36.2263802
  50.1506099  -7.8983405  37.1550889  52.5351081  -8.6684017  36.3233701
  52.0201906  -9.5596328  36.6820679  52.2502899  -8.4727478  35.2895915
  53.5707566  -9.0070384  36.3526711  55.4803746  -5.3382552  36.4341874
  55.8283535  -5.7530071  35.2992702  56.0408275  -4.2026609  36.9648312
  55.6243049  -3.8403500  37.8106088  57.2563092  -3.4702200  36.3948100
  56.9148556  -2.9768774  35.4847976  57.7191015  -2.4538402  37.5450616
  56.8123226  -2.1009086  38.0362761  58.2646856  -3.0535637  38.2736011
  58.5455773  -1.2645519  37.0735172  59.0645388  -1.5232795  36.1505648
  57.9344115  -0.3994048  36.8164240  59.5077041  -0.6305074  38.0543880
  60.4524345  -1.1508212  38.2120525  59.6675460   0.3565152  37.6204088
  58.7852949  -0.3675765  39.3306703  58.0108933   0.2801134  39.3606707
  59.0767521  -0.9095506  40.4725628  60.0033481  -1.8129065  40.7436455
  60.5480510  -2.1551144  39.9649949  60.2113779  -2.0484880  41.7035022
  58.3077034  -0.5427550  41.4665904  57.5100066   0.0692251  41.3703600
  58.3982273  -0.9192680  42.3994081  58.3657436  -4.3759160  35.9055598
  59.1622913  -3.9854991  35.0035663  58.4489109  -5.5608294  36.4765124
  57.9169874  -5.7652612  37.3103979  59.4786708  -6.4840349  36.1122305
  60.3892885  -5.9283396  35.8884490  59.7977226  -7.4557893  37.3450807
  58.9844929  -8.1430099  37.5785019  60.6110139  -8.1114696  37.0340493
  60.3551693  -6.7396713  38.6094728  59.4953127  -6.2799046  39.0966700
  60.8932458  -7.7886141  39.6029246  61.8965474  -8.0881701  39.3000294
  60.9049637  -7.3879830  40.6165604  60.2514435  -8.6627772  39.4932453
  61.3578389  -5.6099420  38.4106935  62.1156121  -5.9447484  37.7023261
  60.7646880  -4.8340594  37.9266678  61.7217435  -5.3182873  39.3958897
  59.1498442  -7.3800339  34.8385242  60.0520644  -7.7004695  34.0942148
  57.8699858  -7.6949485  34.5750984  57.1489827  -7.3732176  35.2049773
  57.3527705  -8.4971528  33.4701321  57.5012233  -9.5430928  33.7385976
  55.8028111  -8.3853071  33.4952910  55.4419954  -8.6758372  34.4819562
  55.4605820  -7.3567295  33.3812416  55.1222705  -9.2716096  32.4075242
  54.6516152  -8.6553094  31.2676860  54.6702705  -7.5755018  31.2588582
  53.9878047  -9.3198027  30.2217134  53.5521239  -8.7320770  29.4272570
  53.9407981 -10.6998001  30.2190335  53.5262249 -11.2457243  29.3844653
  54.3406572 -11.4064055  31.3581140  54.1142396 -12.4615632  31.4003367
  54.9237167 -10.7040847  32.4804655  55.2590020 -11.1893185  33.3851942
  58.0646064  -8.4067679  32.1024017  58.5017914  -9.4541151  31.5689327
  58.1244707  -7.2133816  31.5097253  57.6233650  -6.4311150  31.9060234
  58.5286916  -6.9952886  30.0816289  57.6893876  -7.2970756  29.4550561
  58.8148433  -5.4498940  29.9919306  57.8813751  -4.9447282  30.2400132
  59.4765038  -5.1990045  30.8210022  59.3919951  -5.0400263  28.6705531
  60.4813408  -5.0551450  28.6359512  58.8704775  -5.5738086  27.8760712
  59.0584336  -3.5751667  28.4169142  59.3933605  -3.3749649  27.3991455
  57.9869755  -3.4288557  28.2802736  59.6534442  -2.7274022  29.4914416
  59.8127021  -3.1652414  30.3875631  60.1075984  -1.4821845  29.3934007
  60.0839031  -0.7760836  28.2913200  59.6334110  -1.0609527  27.4334083
  60.5091051   0.1375065  28.2230816  60.6769588  -0.8748091  30.3373493
  60.6611624  -1.2705707  31.2664528  61.1217254   0.0057585  30.1208237
  59.7551734  -7.6868487  29.6051808  59.7879593  -7.9692728  28.3881555
  60.6828398  -8.1257850  30.4892324  60.5021210  -7.8925665  31.4551775
  61.9254678  -8.9911305  30.2343808  62.6376043  -8.5416076  29.5423614
  62.5100756  -9.3348755  31.5811413  62.8702008  -8.4395489  32.0878964
  61.7594273  -9.7996838  32.2203443  63.7020360 -10.4006221  31.4356900
  64.3734287 -10.0982004  30.6320279  64.4596915 -10.2681968  32.7372013
  64.8365233  -9.2454743  32.7490876  63.9516792 -10.6725341  33.6127212
  65.3923970 -10.8277704  32.6662237  63.3193392 -11.8839951  31.3457543
  62.6573703 -12.1759041  32.1610363  62.9777093 -12.1916269  30.3574468
  64.2593309 -12.4344032  31.3852553  61.4320071 -10.2628324  29.4769493
  62.0952962 -10.6969167  28.5468051  60.2490664 -10.8418164  29.8616531
  59.8572229 -10.4264587  30.6947417  59.6431687 -12.0626094  29.1903249
  60.3990659 -12.8342293  29.3363641  58.3041986 -12.4528542  29.7845916
  57.5600842 -11.6772778  29.6032770  57.6523671 -13.6370278  29.0542298
  56.6675722 -13.8792568  29.4537338  57.6138757 -13.5185240  27.9713747
  58.3116627 -14.4833680  29.2469516  58.4533173 -12.7927527  31.2842602
  57.4944663 -12.7232682  31.7979495  58.7194661 -13.8455582  31.1900863
  59.2268597 -12.2416045  31.8190203  59.5298799 -11.8162827  27.6312660
  59.7225238 -12.7016103  26.8077161  59.0645788 -10.6201056  27.1995236
  58.8398811  -9.9172084  27.8891223  58.7483142 -10.3655029  25.7931709
  58.6312470 -11.2660943  25.1904013  57.4604013  -9.5850140  25.7527957
  57.3124386  -9.1618242  24.7592577  56.2886102 -10.4889883  26.1842671
  55.3746960  -9.9743114  25.8876722  56.3313054 -11.4263674  25.6296485
  56.1530485 -10.5704105  27.2627353  57.3470956  -8.5330797  26.6723497
  57.6702992  -7.7484258  26.2235086  59.8360964  -9.6612264  25.0005993
  59.6603481  -9.4246500  23.8340688  60.9400682  -9.1839869  25.6496354
  60.8972346  -9.2345295  26.6574601  62.0141647  -8.3956200  25.0900675
  61.7115826  -7.9835288  24.1274015  62.2353745  -7.2919206  26.0423144
  62.4359989  -7.6876742  27.0379199  63.0618060  -6.6200595  25.8105526
  61.3961412  -6.5963932  26.0484147  63.3027347  -9.2716670  24.8878869
  63.9878779  -9.0934257  23.9129939  63.5638568 -10.2710304  25.7843410
  62.8278393 -10.3573866  26.4705778  64.7110084 -11.2110515  25.6922931
  65.6473112 -10.6613882  25.7887682  64.8140143 -12.0489607  26.9813244
  63.8079651 -12.3404316  27.2830078  65.7493989 -13.2552264  26.7314551
  65.3371552 -14.1451727  26.2559069  66.6311712 -13.0369033  26.1290324
  66.0732676 -13.5833370  27.7191557  65.3386211 -11.2386087  28.1547543
  64.7298581 -10.3494816  28.3189510  65.3493959 -11.8267075  29.0724280
  66.3114374 -10.7841567  27.9671332  64.5947637 -12.2214365  24.4847041
  65.6409872 -12.4561171  23.8810156  63.4327316 -12.7494548  24.0593295
  62.2011858 -12.7592669  24.8295842  61.7532793 -11.7663669  24.7891943
  62.4824956 -13.1947721  25.7883856  61.2185603 -13.6942009  24.1266596
  60.5105287 -13.0606070  23.5924780  60.7782105 -14.3180344  24.9044950
  62.0294300 -14.5439902  23.2146887  61.4322586 -14.8077938  22.3418228
  62.3340343 -15.3680217  23.8598928  63.2265111 -13.6169066  22.9157028
  64.0351412 -14.3468621  22.8785229  63.2149025 -12.8954125  21.5739699
  64.0038757 -13.3486286  20.7117867  62.4276792 -11.9671758  21.3813618
   2.4828785  18.1589837  35.2597303   1.5826493  17.7287450  34.8159379
   2.0989279  18.7086380  36.1216625   3.0685094  17.3444980  35.6911390
   3.2820574  19.0828163  34.2709065   2.6007289  19.8216676  33.8438770
   4.0853638  19.4832664  34.8928479   3.8760782  18.3221677  33.0837334
   3.1362927  18.1930267  32.2909506   4.2705218  17.3417208  33.3586922
   4.8608758  19.2575968  32.2875034   4.2822798  20.1709499  32.1342824
   5.6845312  19.5700982  32.9327963   5.2773341  18.5613038  30.9753690
   5.9222534  17.6960217  31.1421929   6.0017077  19.2104702  30.4790526
   4.2510955  18.2851639  29.8533853   3.9024151  17.2544177  29.9453079
   3.4062098  18.9230138  30.1213027   4.6362655  18.7968771  28.4417305
   5.6781215  18.4710360  28.4129600   4.5907847  19.8878794  28.4309808
   3.8048807  18.2473783  27.2691775   4.2519939  17.2893979  26.9956308
   2.8522975  17.8473953  27.6228199   3.7668097  19.0380535  25.8976561
   4.7642329  19.3273534  25.5601393   3.1416989  19.9090151  26.1053251
   3.1734269  18.2122029  24.7660036   3.4892962  18.7765146  23.8860928
   3.6279803  17.2201557  24.7249289   1.6409889  18.1467694  24.8686759
   1.0890920  19.0887622  24.8915514   1.5382904  17.7830329  25.8931820
   0.9396981  17.1623770  23.8659708   1.2337880  16.1662266  24.2031052
  -0.1376917  17.2083052  24.0379776   1.2633672  17.3742016  22.3294633
   2.3328451  17.5372246  22.1807874   0.7185626  18.2371073  21.9408113
   0.7563211  16.1630092  21.4898789   1.3677575  15.2879691  21.7199101
  -0.2351852  15.8365706  21.8105445   0.7571921  16.4007479  20.0090467
   1.7758755  16.3874634  19.6158906   0.4670866  17.4208849  19.7490007
  -0.0724106  15.3389327  19.2142176   0.2801743  15.0652114  18.0816903
  -1.1479156  14.7520595  19.7860933  -1.9085487  13.8127200  18.9462215
  -2.8748284  13.7090150  19.4464192  -2.0745332  14.3336378  17.9997848
  -1.1233461  12.4870464  18.8224824  -0.1660177  12.5952190  18.3062751
  -1.8651558  11.6201735  17.8529805  -1.3446333  10.6602757  17.8050062
  -1.7604468  12.0180836  16.8403781  -3.2914681  11.2923522  18.2027960
  -4.3333843  10.6773200  17.1423687  -4.1089320   9.1397671  17.0405086
  -4.5680402   8.1209532  18.0346152  -5.6549322   8.0640653  17.9342232
  -4.3812045   8.5087033  19.0393007  -3.9117134   6.7561021  17.7614346
  -4.5458472   5.9603106  18.1549718  -3.8221234   6.4547056  16.7167266
  -2.5436047   6.4957118  18.3135481  -2.0853683   5.2572745  17.7321812
  -2.8167230   4.4484434  17.6976575  -1.8273308   5.3615381  16.6772751
  -1.2431108   4.8721779  18.3088794  -2.6321804   6.4385738  19.7929252
  -2.9535887   7.3922712  20.2141596  -1.6407125   6.1099653  20.1080264
  -3.4004636   5.7389431  20.1254060  -1.5803831   7.6231623  17.9574395
  -1.6707340   7.9066337  16.9077876  -1.9102364   8.4415518  18.5990915
  -0.5412256   7.3751710  18.1786477  -3.9500294  11.1738784  15.8750295
  -5.6886098  11.0932322  17.5501348  -1.1445323  11.7975922  20.1455183
  -0.0730741  11.9618571  20.8990744   0.8731191  12.6309764  20.5240783
  -0.1379453  11.1712022  22.1960060  -1.1880516  11.1757154  22.4955554
   0.0457608  10.1304655  21.9210819   0.9024058  11.7229223  23.2992572
   0.5888563  12.7346123  23.5650313   1.9061774  11.6439134  22.8765703
   0.5985608  10.8482216  24.5134944  -0.4761314  10.8483600  24.7071531
   0.8801666   9.8295196  24.2388886   1.4353178  11.2086791  25.8060841
   1.4150273  12.2930439  25.9333851   2.4822770  10.9568787  25.6245985
   0.9925510  10.3605080  26.9853683   0.9154896   9.3086928  26.7021517
   1.6638435  10.3217697  27.8457924  -0.4091124  10.6770997  27.5862005
  -1.1578908  10.6984858  26.7916330  -0.3485942  11.6772763  28.0203066
  -0.8119144   9.7789051  28.8040127  -0.9911147   8.7575813  28.4615963
   0.0131430   9.8001439  29.5190601  -2.0483245  10.3343045  29.5260292
  -2.6622226  10.9595588  28.8827908  -2.2922096  10.1227608  30.8444655
  -3.2023126  10.5221738  31.2846427  -1.5551280   9.2382635  31.7392462
  -0.9408342   8.6168218  31.0843281  -2.3342745   8.5814079  32.1315924
  -0.7192322  10.1600873  32.7524017   0.1237644  10.6241291  32.2361762
  -1.4577656  10.8823772  33.1064207  -0.0116393   9.3112139  33.8342477
   0.5569406   8.5669292  33.2728013  -0.7455610   8.7776377  34.4417997
   0.8901956  10.1521224  34.7462432   1.2383763   9.4370321  35.4944916
   1.7009838  10.5726588  34.1477153   0.1618843  11.3626495  35.2517720
  -0.7873528  11.0714755  35.7063389  -0.1819067  12.0326487  34.4609668
   0.8764723  12.2203716  36.3151479   0.0840919  12.6079212  36.9588906
   1.5236466  11.5520336  36.8869466   1.8484542  13.2776393  35.8314981
   2.6266753  12.8348485  35.2063800   2.3176703  13.6097752  36.7599301
   1.0702590  14.4223928  35.2136633   0.3510104  14.0152912  34.4999311
   1.8035477  15.0255006  34.6742047   0.4863050  14.9886472  35.9422359
 111.4326844  15.8239413  31.5032787 110.6215809  16.5419548  31.3652986
 111.0439463  14.8471197  31.7985190 112.0222016  15.5853257  30.6155873
 112.3687835  16.3492000  32.6373598 111.9614301  16.1230183  33.6249676
 113.3121888  15.7994595  32.6219974 112.4762156  17.9344670  32.5716939
 113.0079126  18.2857728  33.4584567 111.4319866  18.2516514  32.5336967
 113.3456810  18.4927039  31.4931821 114.3534533  18.0732584  31.4627770
 112.9033214  18.2728447  30.5193007 113.3915144  20.0461601  31.5887552
 113.4227097  20.2897440  32.6527842 112.4246261  20.4415778  31.2705636
 114.5257751  20.7065937  30.8290936 114.4709432  21.7646975  31.0934308
 115.4511784  20.2444387  31.1791014 114.5154443  20.7982086  29.2212697
 114.7937526  19.8572117  28.7421734 115.3260152  21.4142952  28.8264516
 113.2096529  21.3034645  28.6201522 112.3507548  20.8479104  29.1173729
 113.2067869  22.3877122  28.7500271 113.2556101  21.2165850  27.1196055
 113.4005460  20.1805143  26.8065320 114.1513834  21.7707331  26.8315522
 112.0399750  21.8787019  26.3986686 111.0775074  21.6152812  26.8422112
 112.1280404  22.9626655  26.4973160 111.9827970  21.5511064  24.8469704
 111.0070056  21.7941249  24.4212500 112.0947217  20.4695121  24.7465179
 113.1475402  22.3758439  24.2636317 112.9617074  23.4006633  24.5917706
 114.0756023  21.9883476  24.6890861 113.1508903  22.3517250  22.7350839
 113.9031686  23.0352279  22.3358782 112.2215943  22.7582658  22.3306043
 113.2890171  20.9640135  22.2160565 114.2060466  20.5037526  22.5897965
 112.4606258  20.3154090  22.5085356 113.3613110  20.9524206  20.6843280
 113.6172337  19.9439402  20.3527638 114.2343212  21.5145673  20.3462318
 112.1192437  21.4288569  19.9167328 112.0238885  22.5292483  19.4501327
 111.2362182  20.4326781  19.7031489 109.9792558  20.7338924  18.9493806
 109.2742076  21.2493911  19.6065090 110.1455726  21.2810277  18.0179137
 109.3933398  19.4221946  18.3830182 110.1422595  18.9970126  17.7099731
 108.0389487  19.7837365  17.8074286 107.3550084  20.1606785  18.5721438
 107.5917234  18.8969209  17.3511419 108.1248660  20.7670331  16.7550087
 108.6017403  20.3041139  15.3130555 107.7675978  19.0645730  14.9814452
 106.3120450  19.1512995  14.7872791 106.0462644  19.8877833  14.0246498
 105.8041988  19.3690004  15.7303314 105.8836053  17.7673962  14.1786667
 106.0426746  16.9685539  14.9044968 104.8025100  17.8258042  14.0441215
 106.5139145  17.2741779  12.8336553 106.4768935  18.3611768  11.8506511
 106.8209500  17.9942390  10.8825276 105.4277066  18.6532478  11.7859802
 107.0495560  19.1750468  12.2978222 107.8804887  16.7484501  13.0074150
 107.8452021  15.9254834  13.7227847 108.4083824  17.6056647  13.4278821
 108.2913461  16.4496196  12.0419216 105.5195727  16.3045468  12.2612771
 105.8815506  15.9781931  11.2851878 105.5197968  15.4096091  12.8852702
 104.5331344  16.7692446  12.2254028 109.9830354  19.8686439  15.3934070
 108.2078413  21.2900462  14.2603021 109.1247315  18.5025198  19.4566465
 110.0981006  17.6316809  19.7168910 111.0244959  17.3990133  18.9179363
 109.8381074  17.0133657  21.0852689 108.8216102  16.6294645  21.1939804
 110.5830040  16.2416139  21.2901891 110.1953958  17.9607076  22.2464573
 109.5679751  18.8543882  22.2345290 111.1585656  18.4499080  22.0869155
 110.1141452  17.4303166  23.6515139 110.3825909  16.3719518  23.6352027
 110.8868335  17.9334023  24.2365964 108.7658843  17.6007743  24.3082417
 108.5948976  16.8196405  25.0519203 107.9886956  17.3490312  23.5836265
 108.4867016  18.9796515  24.8592249 108.5017204  19.6593506  24.0046797
 107.4711313  19.0647451  25.2514645 109.3226383  19.4061904  26.0012438
 109.0850927  20.3625164  26.4718587 110.3146653  19.5755848  25.5773901
 109.3566958  18.3348930  27.1334112 108.3238187  18.0057528  27.2649273
 110.0407099  17.5235717  26.8758330 109.8589103  18.9258444  28.3898685
 110.9414381  18.8372041  28.4328289 109.2288032  19.4050667  29.4311936
 109.8717255  19.7511162  30.2364700 107.6975785  19.4430313  29.5480338
 107.2210849  19.2621869  28.5822628 107.5231992  20.4871370  29.8161740
 107.1716380  18.4421636  30.6003927 107.4090762  18.7806629  31.6110881
 106.0805685  18.4139318  30.5652500 107.5684854  16.9463909  30.3267046
 108.5893732  16.8244708  30.6946615 107.4439278  16.7017851  29.2697668
 106.6365613  16.0331895  31.1289868 106.5588063  16.5137693  32.1064638
 105.6384822  16.1088005  30.6924165 107.1927884  14.5565327  31.3149636
 106.3904806  13.9596099  31.7536593 108.1667291  14.5624040  31.8087947
 107.5132871  13.8999643  30.0041989 106.6304875  13.7044434  29.3919077
 108.2397170  14.5494111  29.5112656 108.1949519  12.5236885  30.1740960
 109.0727166  12.7069063  30.7973330 108.6777102  12.2714346  29.2276412
 107.2533983  11.4779410  30.8283188 106.3564176  11.3979556  30.2106686
 106.9827677  11.7435927  31.8523580 107.7096737  10.4858985  30.8169604
  18.6285371  56.3739188  28.3395120  19.1034172  55.4835873  27.9220664
  17.5371368  56.4058342  28.3224631  18.9876159  56.4291501  29.3693069
  18.9556537  57.6511570  27.5625308  19.9678056  57.4291948  27.2179349
  18.2707665  57.6743701  26.7123223  18.6790327  58.9335527  28.3290223
  19.1693367  58.8810117  29.3033455  17.6538471  59.1915668  28.6026775
  19.2251839  60.1926323  27.6338846  20.2287083  59.9350419  27.2888478
  18.7576663  60.2300077  26.6477333  19.1613446  61.5176232  28.3944809
  19.7594221  61.4178811  29.3026767  18.1380083  61.7872473  28.6638314
  19.8854131  62.6951621  27.6554104  20.9421332  62.4198571  27.6518712
  19.4316293  62.8875812  26.6809776  19.7250570  64.0849489  28.3672647
  20.0476534  63.8854219  29.3912698  18.6754301  64.3860392  28.3576721
  20.5901662  65.1870560  27.6655643  20.3086130  66.0796769  28.2280764
  21.6681062  65.0336129  27.7490254  20.2448040  65.4892210  26.1923692
  20.2186019  64.5309235  25.6694511  21.1057603  66.0752552  25.8640672
  18.9930546  66.3758248  25.9596982  18.1104751  65.7950556  26.2357867
  18.9160607  67.2914382  26.5497728  18.8599029  66.6983513  24.4546973
  19.0612268  65.8019952  23.8643764  19.5014518  67.5204109  24.1305105
  17.3442855  67.0138651  24.0707036  16.6937579  66.1479554  24.2102688
  16.8285014  67.7862330  24.6450542  17.2117912  67.5762675  22.6261815
  17.7586777  66.9584239  21.9108825  17.6556192  68.5736480  22.5994835
  15.7067849  67.5297140  22.0291021  15.0623138  68.0167897  22.7638677
  15.6237906  68.0881427  21.0943651  15.1833757  66.1460006  21.7026615
  15.0172689  65.4209620  22.5021561  15.9999426  65.6436536  21.1798491
  13.9482158  65.9058723  20.8090740  13.1266177  66.7744780  20.5221558
  13.9588184  64.5962920  20.4217540  12.9091190  64.1334708  19.5041510
  12.4741518  63.2071287  19.8880036  12.0929102  64.8574456  19.5698205
  13.4769038  64.1253132  18.0701869  13.6127651  65.1395930  17.6862242
  12.4738524  63.5287300  16.9960045  12.0775850  62.6179396  17.4521646
  13.0742049  63.3475774  16.1007886  11.4610641  64.5334758  16.6988238
  10.5169429  64.4524449  15.4649162  11.3577882  65.1300834  14.2791584
  12.0641038  64.3457133  13.3448749  12.6811898  63.6521191  13.9217465
  12.7769565  64.9844156  12.8170956  11.0511277  63.8212956  12.3509097
  11.5744810  63.0688049  11.7591824  10.1578581  63.3386914  12.7502135
  10.5957587  64.7505054  11.2916450   9.7838316  65.8744724  11.7982251
  10.4221897  66.6413687  12.2394207   9.3762957  66.4512437  10.9666416
   8.9347945  65.6234228  12.4357133   9.7062846  63.9583761  10.4345136
   9.2996406  64.6226997   9.6705793   8.9724186  63.3925762  11.0103569
  10.3295528  63.2530160   9.8828930  11.6730185  65.2882804  10.3979092
  12.2825980  64.4108937  10.1767993  11.3212717  65.7083597   9.4544642
  12.3799486  65.9263069  10.9303216   9.3350650  65.3283808  15.7522172
  10.3197790  63.0436485  15.1363702  14.6450041  63.2293322  17.9490478
  15.8196180  63.7621697  17.6191929  16.0029801  65.0142214  17.5366045
  16.9815237  62.7375076  17.4624532  16.5194042  61.7666330  17.6530113
  17.3570584  62.5641649  16.4518148  18.1747950  62.9268319  18.4225676
  18.5409603  63.9507371  18.3225339  18.9183297  62.1967877  18.0959858
  17.6370500  62.6974677  19.8893637  16.6096760  63.0579384  19.9731939
  17.4667367  61.6195973  19.9300547  18.6370176  63.1959723  20.9984347
  18.7142736  64.2603420  21.2299787  19.6415261  62.9276474  20.6646162
  18.7465062  62.4472093  22.3319068  17.8217241  62.7284647  22.8399798
  18.7512824  61.3756377  22.1217272  20.0322993  62.8049494  23.1966879
  19.8935961  62.5801423  24.2562575  20.3103282  63.8374408  22.9750454
  21.2858494  61.9501396  22.8794339  21.4243365  62.0920503  21.8055872
  22.1310164  62.4372496  23.3702309  21.2278564  60.4750179  23.2747592
  20.7709785  59.7417926  22.6150522  21.8229692  59.9374673  24.3807224
  21.8629301  58.8719771  24.5921525  22.3932333  60.7990733  25.4966844
  21.6693590  60.6675948  26.3036440  22.4664426  61.8817116  25.3742151
  23.7589590  60.3012225  25.9905276  23.8248596  59.2277946  26.1799326
  24.5033416  60.5931176  25.2467832  24.1745293  60.9403678  27.3798091
  25.0866302  60.4076203  27.6567858  23.5050363  60.6292326  28.1844454
  24.3699421  62.4636580  27.5407101  25.2396077  62.9457745  27.0893674
  23.5775624  62.8761843  26.9126810  24.0693675  62.9393725  28.9464142
  23.1997869  62.4393233  29.3779763  23.8229832  64.0008357  28.8753183
  25.3217619  62.6928869  29.8101573  25.4808882  61.6131735  29.8470755
  26.0983273  63.2798916  29.3153485  25.0052975  63.1161864  31.2605208
  24.7775184  64.1709271  31.4281632  25.9203435  62.9566176  31.8347094
  24.0458418  62.2409292  32.0902156  23.0961628  62.0869252  31.5736319
  23.8600199  62.6302596  33.0933885  24.4409378  61.2408530  32.2805087
  16.0248714  54.1848977  30.6067773  16.8448450  54.8438191  30.3136402
  15.8619784  53.4128856  29.8518421  16.4521219  53.6540504  31.4600776
  14.7391108  54.8595368  31.1119812  14.1172944  55.1301740  30.2560818
  14.1264494  54.1228257  31.6357907  15.0148648  56.1124386  31.9925265
  15.7532686  55.8267017  32.7445764  14.0840741  56.4117708  32.4788318
  15.6370378  57.3855271  31.3232027  15.9509420  57.9684393  32.1916163
  16.4963616  57.1828011  30.6806074  14.7249253  58.3058654  30.4570442
  15.2327701  59.1784011  30.0408239  13.9822920  58.7967651  31.0894818
  13.8940012  57.6522581  29.2745557  14.6457773  57.0940667  28.7126659
  13.1779300  56.9030006  29.6185314  13.3576927  58.6939498  28.2218182
  14.1028630  59.4530793  27.9750204  12.5320805  59.2875736  28.6198626
  12.6656474  58.1237345  27.0001254  11.7357502  57.5994599  27.2301066
  12.3210086  58.9097130  26.3248964  13.4042919  57.1273268  26.0531472
  13.4253749  56.0948559  26.4081460  14.4386363  57.4758670  26.0197505
  12.8476252  57.1312811  24.5809672  11.7821917  56.8957711  24.5379502
  13.0350174  58.0981445  24.1092360  13.5407121  56.0130140  23.7860488
  13.1476548  55.0156732  23.9940920  14.5463511  55.9176435  24.2008484
  13.5754721  56.2477875  22.2658142  12.5635001  56.1952705  21.8588512
  13.8954608  57.2473347  21.9641908  14.4189652  55.2267220  21.4802383
  13.8705580  54.2847689  21.5468609  15.4430641  55.1181423  21.8434132
  14.4764271  55.5913037  20.0483908  13.4664793  55.6105055  19.6335379
  14.7479232  56.6481734  20.0061975  15.5529389  54.7202699  19.2648609
  15.1062351  53.7295854  19.1577880  16.5307678  54.5876018  19.7325296
  15.6750270  55.3150958  17.8996748  15.1902613  54.7590186  16.9073207
  16.5340141  56.3664129  17.7244042  16.9120272  56.7653272  16.3761223
  17.7587299  57.4198106  16.5983738  17.2574370  55.8961235  15.8105906
  15.8525901  57.5093565  15.5932381  15.0530390  56.8030499  15.3555450
  16.4747854  58.0653409  14.3110725  17.1407869  57.3307548  13.8512071
  17.1426412  58.9303566  14.3301935  15.4236365  58.5454502  13.4325697
  14.8138087  57.7764746  12.3307261  13.9462673  56.6854367  13.1201801
  12.5970797  56.9272609  13.5091201  11.9446463  56.9572570  12.6327185
  12.5231182  57.9116164  13.9784069  12.0394901  55.8414645  14.4450753
  12.6450816  55.7648900  15.3493299  10.9992160  55.9973539  14.7345755
  12.1161333  54.4746044  13.8768755  13.5288873  54.0147699  13.9863616
  13.5130154  52.9885236  14.3563052  13.9484571  54.0484844  12.9798294
  14.0797477  54.6632116  14.6692651  11.6776707  54.2557171  12.4776749
  11.4821146  53.1890953  12.3578412  12.4960801  54.5336785  11.8119235
  10.7348266  54.7671355  12.2782323  11.3281662  53.5141978  14.7846508
  11.6389619  52.4993713  14.5320262  11.5720475  53.7678004  15.8173605
  10.2673421  53.5896702  14.5412639  15.8400786  57.0664465  11.6211958
  13.8373829  58.6272359  11.5961392  15.2755509  58.6497782  16.3095177
  14.2056247  58.5309875  17.1304897  13.5441447  57.5136696  17.2052647
  14.1229714  59.7523784  18.0106204  14.9808173  60.3993812  17.8158072
  13.1822934  60.3067367  17.9940181  14.1549445  59.2794175  19.4744224
  15.0439798  58.6808616  19.6837353  13.2940938  58.6861341  19.7897235
  14.2131536  60.5272413  20.4277794  15.0639486  61.1448708  20.1325748
  13.2665980  61.0033406  20.1635251  14.2170756  60.3962906  21.9699936
  13.5531630  59.6226163  22.3612897  13.8099301  61.3452895  22.3250958
  15.6666999  60.1214942  22.5408698  16.1432942  59.2178338  22.1552278
  16.3372730  60.9454828  22.2882057  15.7743617  59.8917484  24.1314082
  16.8029055  60.1419557  24.3996579  15.6212345  58.8857658  24.5276706
  14.7454834  60.6974715  24.9676739  13.7105876  60.5107920  24.6733850
  14.7439460  60.4227050  26.0245396  15.0422270  62.1820345  24.7016676
  14.6335292  62.5809386  23.7767821  15.6857427  62.9884535  25.5424390
  15.9142755  64.0039536  25.2292277  16.0913472  62.5611872  26.9400240
  16.9210126  63.2371522  27.1572598  16.5074758  61.5563327  27.0378417
  14.9017838  62.6150341  28.0029834  14.5627031  63.6530005  28.0137439
  14.1171727  61.9500810  27.6359864  15.4060795  62.1077905  29.3956817
  16.2344166  62.6975879  29.7937529  15.7940242  61.0880081  29.3508361
  14.3067674  62.1811158  30.4867537  14.0672081  63.2465146  30.4880029
  13.4008301  61.6262885  30.2339528  14.8513243  61.8056703  31.8657166
  15.6895111  62.4624966  32.1075564  15.3248274  60.8224279  31.9043598
  13.6847946  61.8511219  32.9540490  12.8989464  61.1146532  32.7737144
  14.2456809  61.5186901  33.8300412  13.0734757  63.2628352  33.1204672
  12.2830664  63.4300757  32.3857919  13.9049366  63.9681835  33.0602412
  12.4994903  63.4027534  34.5626204  13.1589111  62.9045327  35.2763461
  11.6185508  62.7789892  34.7279475  12.3754028  64.4197885  34.9403852
  68.6322440  65.3332612  37.2682479  67.9436299  64.9954613  36.4909670
  68.3852703  64.7876284  38.1813491  69.6839911  65.1407376  37.0463760
  68.3275690  66.8318883  37.4745174  67.3362369  66.9636861  37.9130993
  69.0849009  67.2424873  38.1455767  68.3820739  67.6398593  36.1489310
  68.4204056  68.7066704  36.3789499  67.5130710  67.6373375  35.4876501
  69.6292430  67.5091662  35.2473063  70.4216705  68.0419720  35.7770616
  69.9598937  66.4700603  35.3056083  69.5538744  68.0130287  33.7980403
  68.7650371  67.5058591  33.2385950  70.4986985  67.8296208  33.2821596
  69.3146332  69.5612296  33.6514184  68.3213485  69.8786541  33.9755963
  70.0828376  70.0542949  34.2507616  69.4443597  70.1014918  32.2081249
  70.3745402  69.6663894  31.8367571  69.6567846  71.1714777  32.2578760
  68.1737268  70.0166217  31.3355731  68.0079167  68.9377271  31.3045841
  67.2828867  70.4164566  31.8244494  68.2704051  70.5384345  29.8708868
  68.9739590  69.8536312  29.3928427  68.5780618  71.5848519  29.9240093
  66.9443628  70.4840152  29.1416202  66.4636631  71.3581907  29.5857043
  67.2408058  70.7065114  28.1144488  66.0590477  69.2568996  29.2250894
  65.0811515  69.4513071  28.7796810  65.9963322  68.8727640  30.2453732
  66.6046841  68.1224586  28.2722366  67.0859365  68.5505058  27.3904000
  67.3475095  67.5782761  28.8592112  65.6207510  67.1309489  27.6740745
  64.9494493  67.8363742  27.1799155  65.2000331  66.5979074  28.5292504
  66.3358522  66.2854309  26.6476734  66.3555563  66.9350162  25.7701103
  67.3835400  66.1568132  26.9274443  65.5625677  64.9946146  26.2214323
  64.4816037  65.1486797  26.2370713  65.7226558  64.2636578  27.0167555
  66.1151504  64.6164717  24.8311388  66.7847324  65.2882705  24.1031896
  65.6708512  63.4179436  24.4743273  65.8669984  62.8788177  23.1657322
  65.4503315  61.8762437  23.2917605  65.2171592  63.4298425  22.4810928
  67.3342744  62.8006106  22.6865051  67.8763828  63.7496469  22.6964198
  67.4345256  62.2558962  21.2076210  67.0093695  61.2496358  21.1711363
  68.4535105  62.2396629  20.8125831  66.5930288  62.9132883  20.2679642
  67.0408997  64.1875574  19.4824362  67.1206848  65.2802379  20.6706349
  65.9543761  66.0144963  21.1534776  66.1870712  66.4217215  22.1407312
  65.0901814  65.3536976  21.2591579  65.6465965  67.1742831  20.1743351
  65.2877157  66.8388437  19.2001862  64.7296343  67.6688001  20.4982512
  66.7409286  68.2175179  19.8652694  67.8950621  67.6636116  19.1078364
  67.6329028  67.5461684  18.0553343  68.6821750  68.4004389  19.2746341
  68.1965885  66.6729524  19.4512859  67.2819459  68.6982517  21.2163636
  67.9889129  67.9600400  21.5978467  66.4120982  68.9346050  21.8310048
  67.9002586  69.5440223  20.9119912  66.0683206  69.3324818  19.1515764
  66.6888854  70.2158728  18.9940866  65.7596478  68.9702537  18.1698468
  65.2424949  69.5886921  19.8168920  66.0062746  64.5052766  18.5635745
  68.4743557  63.9701091  19.0475057  68.0623640  61.9657583  23.6113238
  69.3956057  61.8162607  23.4160027  70.0223784  62.4425314  22.6013392
  70.0523683  60.9063375  24.3909457  69.3096530  60.6519050  25.1499597
  70.1667171  59.9064928  23.9670365  71.3415677  61.4574920  24.9115230
  71.1812475  62.3700694  25.4894192  72.0117275  61.6807449  24.0787481
  72.0692507  60.3956353  25.7924190  71.4816326  60.2445416  26.7003511
  72.1449723  59.4195670  25.3086618  73.4205589  61.0008264  26.3482689
  73.1109851  61.6700299  27.1537490  73.9733645  61.4937764  25.5458536
  74.2015786  59.8170365  26.9819059  73.5800918  59.5319700  27.8333489
  74.2720428  58.9901049  26.2721996  75.5352259  60.3297363  27.4470285
  75.4772762  61.1119142  28.2068335  76.1222105  60.8758835  26.7056467
  76.4215351  59.2570712  28.0556721  75.8364519  58.6883609  28.7814204
  76.7732576  58.5228691  27.3278655  77.6804981  59.8298916  28.6914681
  78.5296855  59.9280218  28.0200366  77.7548581  60.0711205  29.9944937
  78.7506912  60.3329007  30.3428639  76.6276070  60.0320449  30.9710315
  75.7552922  59.6241565  30.4560958  76.4067598  61.0640125  31.2516260
  77.1161982  59.2064912  32.1558379  76.2957872  59.0820568  32.8657018
  77.4197686  58.2148804  31.8137603  78.2545297  59.8523161  32.9581076
  79.1271740  59.9379470  32.3072442  78.4693497  59.2600420  33.8500333
  78.0666484  61.3259536  33.3716810  78.4346861  62.0040977  32.5989372
  77.0134416  61.5324380  33.5731381  78.6931715  61.7401392  34.7839319
  78.1164760  61.2527525  35.5728177  78.4719171  62.7844739  35.0138790
  80.1888821  61.4264963  34.7787609  80.3633470  60.3526875  34.6841006
  80.5868611  61.9105679  33.8844663  80.8330504  61.8962203  36.0706799
  80.2217249  61.5551376  36.9087790  80.9933377  62.9730195  35.9853835
  82.2662212  61.5315031  36.3969840  83.0087957  61.8358784  35.6564418
  82.2427123  60.4412565  36.4542295  82.4890069  61.9588022  37.3769056
  21.6096627  13.9368989  33.6340403  20.9898306  13.1227509  34.0154007
  21.2107409  14.8480795  34.0846791  22.6180973  13.6437799  33.9333877
  21.5751989  13.9833456  32.1188810  22.4059252  14.5484400  31.6910653
  21.6508421  12.9598953  31.7456554  20.1921692  14.5573282  31.4879944
  20.0011114  15.5717959  31.8441082  19.3325800  13.9807010  31.8359478
  20.2125420  14.5816024  29.9777117  21.1368622  15.0847762  29.6863145
  20.3382846  13.5511869  29.6387331  19.0165016  15.3268738  29.3475390
  18.1074904  14.8133242  29.6675850  19.1077800  15.0738121  28.2891936
  18.8671582  16.8003822  29.6042297  18.7098828  16.9918166  30.6677527
  19.7081913  17.3779988  29.2150129  17.6737682  17.3118424  28.7475017
  16.8604160  16.5950002  28.8781253  18.0261583  17.3288574  27.7140629
  17.1487655  18.7332892  29.1998471  16.1005388  18.7418878  28.8938873
  17.2666433  18.9366214  30.2662545  17.9334964  19.8805391  28.6622816
  18.9754502  19.6556606  28.8994018  17.8084531  20.7863773  29.2591794
  17.7580731  20.0886490  27.1187224  18.5292581  20.7756547  26.7640946
  17.9966419  19.1390128  26.6352519  16.4076548  20.4394541  26.5488387
  16.1907752  21.4130166  26.9933662  15.6415841  19.6954496  26.7769990
  16.4567258  20.7184118  24.9737066  16.7846184  19.8157700  24.4539074
  15.4550670  20.9260685  24.5915779  17.3615272  21.8503108  24.4645555
  18.4015513  21.5177532  24.4794145  17.3003321  22.6991458  25.1488057
  17.0798608  22.3403200  23.0276269  17.1554031  21.5592271  22.2682514
  16.0172228  22.5498857  22.8885265  18.0604030  23.5084798  22.7200129
  19.1081646  23.2060149  22.7764555  17.8793462  24.3521841  23.3892255
  17.8083013  24.0395186  21.3850451  18.3745802  23.7431330  20.3151779
  16.8398463  24.9751752  21.4157341  16.3977146  25.6309867  20.1221244
  16.0063601  26.6329244  20.3160638  17.3064940  25.7352202  19.5238733
  15.3412765  24.7172219  19.4379799  15.9444474  23.8883387  19.0587872
  14.4863555  25.4809603  18.4681973  13.7957692  26.1154091  19.0296367
  13.8822665  24.8047090  17.8579418  15.2657994  26.3299565  17.6291173
  16.0838820  25.8395138  16.3199549  17.4510288  25.2459612  16.8799854
  18.5733911  26.1075188  17.0985105  19.1308863  25.6827729  17.9372238
  18.2876074  27.0955636  17.4682997  19.4514250  26.2772510  15.8080720
  18.7947790  26.6775122  15.0341927  20.2662558  26.9819391  15.9805441
  20.1683842  25.0864630  15.2403167  21.3190905  25.4426766  14.2830332
  22.1583727  25.7360449  14.9153487  21.5555758  24.5466533  13.7072745
  21.0462699  26.2348845  13.5842855  20.8752202  24.3892334  16.4362928
  20.0311273  23.9853534  16.9972467  21.4514435  25.1029579  17.0269270
  21.4793854  23.5698972  16.0439232  19.1678892  24.1598345  14.5579483
  18.8264306  24.5033422  13.5803546  19.6961960  23.2057670  14.5884120
  18.2675026  24.2314264  15.1698790  16.3669361  27.1036175  15.5864329
  15.2630628  24.8096755  15.6348426  14.3929124  24.2286649  20.4018272
  14.4950654  22.9599116  20.8492525  15.4129540  22.1948738  20.6229372
  13.2816859  22.6381189  21.6855251  13.1245499  23.4844887  22.3574108
  12.3468551  22.5729052  21.1248967  13.4419377  21.4116904  22.6519906
  14.0047387  21.8032585  23.5019290  14.0247378  20.6277624  22.1638667
  12.2177852  20.7042650  23.1816205  11.5836716  20.2730075  22.4042009
  12.6274636  19.8605094  23.7408200  11.3661545  21.5573876  24.1447083
  10.5019896  20.9193070  24.3410158  10.9241611  22.4086229  23.6226889
  11.9873260  21.9453887  25.4973200  12.8231063  22.6382760  25.3796626
  11.1134812  22.3477750  26.0139866  12.5040730  20.8103873  26.3711939
  13.4107714  20.5590195  25.8169576  11.7906960  19.9844803  26.4090756
  13.0159065  21.2520891  27.7823727  13.6257604  20.5106890  28.3028163
  13.6908767  22.0979835  27.6362828  11.8538069  21.7628306  28.6283064
  11.0262264  22.1805610  28.0606946  11.7655442  21.9156616  29.9496051
  10.8840867  22.3278995  30.4340237  12.7653784  21.3724895  31.0803929
  13.6671009  20.9706431  30.6136156  12.4261364  20.4866156  31.6213238
  13.3755572  22.4850959  31.9034836  14.2610123  22.0834786  32.4006120
  13.7627101  23.2683399  31.2484201  12.5544235  23.1589673  33.0621073
  12.2811199  22.4387170  33.8360641  11.6797239  23.4883749  32.4974345
  13.1470593  24.4026263  33.7924986  13.4714576  25.1454927  33.0608013
  12.3137642  24.7786297  34.3897462  14.3310924  24.0372596  34.5644459
  15.1758933  23.7716040  33.9255386  14.1490240  23.1254549  35.1370972
  14.8971974  25.2226702  35.4300017  15.2629551  26.0785858  34.8589551
  14.0212550  25.5014815  36.0194534  16.1018833  24.6776366  36.3268162
  16.9386881  24.5538183  35.6362413  15.8862247  23.7504006  36.8617824
  16.7345943  25.7430820  37.2295507  16.0122716  26.2143041  37.8993737
  17.1780452  26.5530266  36.6466227  17.4547064  25.3149366  37.9299777
  90.8308439   1.8526269  36.8998769  90.1333894   2.2280711  37.6515825
  91.8776691   1.8211044  37.2091137  90.5264998   0.8314313  36.6611272
  90.6086912   2.6867227  35.6751175  91.1060767   2.2269132  34.8185881
  89.5378312   2.6378409  35.4669507  91.1214079   4.1441145  35.9345945
  92.2022340   4.2321033  36.0632120  90.7748979   4.4661659  36.9188088
  90.8270099   5.1591617  34.8440199  89.7807883   5.4494174  34.9608155
  91.4540538   6.0370243  35.0132451  91.0643966   4.7081805  33.3560690
  90.7604802   5.5675349  32.7547334  90.4562347   3.8185935  33.1793227
  92.5302854   4.2942407  33.1265517  93.2575479   5.0769018  33.3523721
  92.8537881   3.4391535  33.7237476  92.9261036   3.8197146  31.7579444
  93.8844267   3.3037376  31.6693527  93.0485245   4.7478354  31.1957360
  91.9012780   2.8420043  31.1829691  91.5932177   2.1901682  32.0031361
  90.9640953   3.2793952  30.8324814  92.4400241   1.9109769  30.1031423
  91.6633428   1.2958872  29.6439097  93.1416676   1.2416015  30.6052349
  93.1719323   2.5637346  28.8895101  92.4679777   3.1661171  28.3115406
  93.8584291   3.3115807  29.2918935  94.0453390   1.5993414  28.0827729
  94.8353295   1.1727489  28.7043820  94.6746815   2.2399804  27.4614973
  93.2851661   0.4826288  27.3712063  92.4955313   0.0237990  27.9698855
  92.8418466   1.0068421  26.5220113  94.2552059  -0.6246499  26.7975078
  93.6102101  -1.4122849  26.4024439  94.8309547  -1.0665439  27.6134205
  95.2525167  -0.1126095  25.7638475  94.6308002   0.1635768  24.9096497
  95.6751770   0.7915849  26.2068533  96.3884600  -1.0847264  25.3168485
  95.9968790  -1.9608133  24.7956957  96.8394021  -1.5038243  26.2187763
  97.2992745  -0.3789773  24.3809643  97.0749483  -0.1596507  23.2141159
  98.4463624  -0.0016015  24.9756706  99.4269795   0.7966847  24.1465185
 100.3906683   0.6400055  24.6378478  99.5560867   0.4509628  23.1177019
  99.0932064   2.3889900  24.1648734  98.1162246   2.4440772  23.6779170
 100.1941044   3.0317300  23.3917364 101.1857682   3.0426457  23.8512292
  99.8640205   4.0249595  23.0767938 100.3972781   2.3752293  22.1629631
  99.6762984   2.8614966  20.8066863 100.8064979   3.8405746  20.2117205
 101.2271551   5.0439833  20.8775678 101.8335292   4.8850652  21.7729480
 100.3258842   5.6494951  21.0029285 102.2133996   5.8465864  19.8803267
 102.5896604   6.6070650  20.5661706 102.8849213   5.0671229  19.5173168
 101.5180987   6.6066670  18.8523081 102.5448229   7.1188653  17.9071352
 103.2062143   7.7672893  18.4836714 103.0734256   6.3716208  17.3134298
 102.1850830   7.9094732  17.2469781 100.7131558   7.7121579  19.4210764
 100.3739220   8.2124465  18.5128293 101.2978769   8.2105148  20.1956857
  99.8914148   7.2592274  19.9777332 100.5612702   5.8014931  18.0984139
  99.9819963   6.4278367  17.4184090 101.1703163   5.0493341  17.5948261
  99.9458613   5.3682489  18.8882597  98.4378213   3.5945689  21.0803466
  99.5620909   1.6555350  19.9249214  99.1982090   2.8321469  25.4816415
  98.3308104   3.6733908  26.0982482  97.2540204   3.9426881  25.6492276
  98.7713536   4.1428055  27.4735430  99.7198418   3.6573344  27.7125873
  99.0091716   5.2029986  27.5826180  97.6814430   3.6724507  28.4775656
  97.6858561   2.5804622  28.4750619  96.6931018   4.0958968  28.2869373
  97.9380878   4.1373450  29.9201674  97.1962169   3.6615942  30.5649565
  98.8990765   3.8569729  30.3564658  97.6802741   5.6776372  30.0267294
  96.8004380   5.9451479  29.4378392  98.4562603   6.2010375  29.4642693
  97.7864907   6.4857883  31.4035085  98.7886540   6.5345405  31.8345031
  97.4533401   7.5194736  31.2896252  96.7738490   5.8791062  32.4481407
  97.1051945   4.8603869  32.6600020  95.7614099   5.7995849  32.0467575
  96.6149834   6.6303765  33.7531440  96.2784065   7.6440173  33.5257403
  95.9029256   6.0453562  34.3389683  97.8194907   6.6203267  34.6336324
  97.9406593   5.6936827  35.1888069  98.6672521   7.5983351  34.9416559
  99.3797712   7.2907525  35.7027595  98.7527949   8.9608414  34.4478657
  97.9430731   9.5055118  34.9379153  98.5092537   8.9436549  33.3835084
 100.1553957   9.6573522  34.6266480 100.8991024   8.8812187  34.4343404
 100.2653106  10.5577253  34.0186094 100.3991557  10.0845771  36.1337723
 100.3555516   9.1492702  36.6957022  99.5774698  10.7591387  36.3832977
 101.7891055  10.7959362  36.3663685 101.8112588  10.9988897  37.4391145
 102.5770640  10.0804384  36.1221380 101.9994063  12.0710055  35.5391399
 101.0868937  12.6547508  35.4012037 102.1688565  11.6757075  34.5354019
 103.1937383  13.0001622  35.9454624 103.0968791  13.8750661  35.2992199
 102.9731228  13.2396080  36.9877956 104.6424170  12.3762046  35.7982071
 104.5814519  11.3151074  36.0488464 105.2255862  12.8996029  36.5587577
 105.4251353  12.6459854  34.4722662 105.0152468  12.0085342  33.6860626
 106.4884175  12.4208555  34.5781535 105.3522153  13.7124895  34.2492962
  20.7301945   9.8669754  34.7773132  20.2874066   8.9045437  35.0421255
  20.1227685  10.6579111  35.2221932  21.7486602   9.9564429  35.1609524
  20.7005862   9.9810540  33.2893369  21.2036907  10.8644597  32.8906553
  21.3638845   9.1974434  32.9172432  19.2074710   9.9351909  32.7133566
  18.4811389  10.2741385  33.4549900  19.0672798   8.8830296  32.4569005
  19.1629361  10.7508241  31.3685358  19.5069028  11.7727010  31.5415054
  19.7586007  10.2383923  30.6102031  17.6977536  10.8050444  30.8399789
  16.9518991  11.2922354  31.4714929  17.2415500   9.8206780  30.7160121
  17.6198575  11.3761539  29.3884066  18.0981844  12.3567303  29.3421698
  18.0996582  10.7342331  28.6466566  16.0951454  11.4740493  28.9759375
  15.5431247  12.2076773  29.5671460  15.5793440  10.5327116  29.1766766
  15.9978467  11.8493275  27.4376700  15.0554576  12.3375404  27.1807360
  16.7979535  12.5802344  27.3032487  16.2356252  10.7619720  26.4207849
  15.4372270  10.0175900  26.3904286  17.1823629  10.2750284  26.6637615
  16.4513738  11.3967005  24.9947312  15.5541741  11.9581868  24.7259751
  17.2433379  12.1456653  25.0604025  16.7700480  10.3270100  23.8942394
  15.7730240   9.9192613  23.7149393  17.4145809   9.5343360  24.2798678
  17.2641311  10.9284399  22.5367879  18.0812058  11.6314291  22.7118870
  17.6597749  10.0964916  21.9504500  16.2130210  11.5776650  21.5997613
  15.5375437  12.2331390  22.1534304  15.4833913  10.9055227  21.1433303
  16.8738521  12.3821313  20.4238221  16.2523067  13.2126882  20.0827637
  17.7778608  12.8651161  20.8005952  17.1330772  11.5520534  19.2108978
  17.4742394  12.0817555  18.3189962  16.1754327  11.2027540  18.8192718
  17.9805614  10.3509701  19.4000052  17.5229066   9.2636489  19.2199950
  19.2690564  10.5676979  19.7642930  20.2006841   9.4395568  20.0088523
  19.7310217   8.7574927  20.7221947  20.3295636   8.8656876  19.0875959
  21.5864677   9.8856111  20.5793498  21.9492969  10.7126204  19.9636643
  22.6235643   8.7156220  20.6884441  22.3200634   8.1707444  21.5860241
  23.6315070   9.0347731  20.9656500  22.7311422   7.8263146  19.5384104
  23.2708132   8.4111382  18.1467129  24.8006130   7.7689424  18.0366347
  24.9792652   6.3378891  17.8610901  25.0987714   6.2607254  16.7773867
  24.0500366   5.8607423  18.1828303  26.1895761   5.7629602  18.5795065
  26.0355218   6.2616058  19.5375791  26.1376302   4.6741232  18.6244130
  27.6362708   6.0850909  18.0734528  27.9635587   7.5545802  18.1786440
  27.1161212   8.0583810  17.7114027  28.0371307   7.8487717  19.2266514
  28.9022396   7.7793640  17.6700760  28.5666143   5.2866036  18.9499860
  28.4197294   4.2284304  18.7287058  28.5297572   5.5129886  20.0166039
  29.5982896   5.4620583  18.6415338  27.8377333   5.5427483  16.7537129
  28.8718882   5.5776584  16.4078905  27.5099748   4.5217383  16.9546945
  27.1599542   6.0330903  16.0533835  23.4497794   9.8675226  18.1811332
  22.3669657   7.9064133  17.0982494  21.4655353  10.3109120  21.9937690
  20.9828075  11.5567514  22.2680969  20.8286352  12.4721871  21.4292030
  20.6253260  11.7351987  23.7501063  19.8045626  12.4553522  23.7363111
  20.3151749  10.8182369  24.2555338  21.8624903  12.2854844  24.5150010
  22.2664935  13.0130519  23.8079710  22.6592057  11.5573312  24.6808375
  21.4282263  12.9825952  25.8625612  22.3076298  13.3536974  26.3930300
  20.7703489  13.8317258  25.6659943  20.5533656  12.0450920  26.7121523
  19.7542297  11.6114156  26.1073625  20.1282766  12.7368110  27.4424189
  21.3250764  10.9960090  27.4673284  20.5413329  10.4561636  28.0028442
  21.7524065  10.2604117  26.7826682  22.4082200  11.4683860  28.4283640
  22.1251976  12.2985091  29.0789469  23.3553578  11.7396572  27.9574007
  22.7666245  10.4043412  29.4730048  23.4797618  10.8774973  30.1512549
  21.7685424  10.3018521  29.9040409  23.1179253   9.0417315  28.8959442
  22.3541312   8.3970814  28.4686107  24.3615424   8.5323069  28.8681621
  24.6078622   7.6281998  28.3172625  25.6000565   9.1401411  29.3344858
  25.9159545   8.6169206  30.2394240  25.4437495  10.1656142  29.6757146
  26.6484500   9.1259860  28.2392731  26.7423028   8.0764984  27.9525131
  26.3499859   9.6324496  27.3190079  28.0260222   9.7192611  28.7512404
  28.3522833   9.1320097  29.6121484  27.8485501  10.6976279  29.2026449
  29.1346369   9.9484741  27.7414444  28.9578524  10.8191874  27.1065659
  30.1167500  10.1419555  28.1778878  29.2839813   8.6785598  26.7893799
  28.3282155   8.4783174  26.3006239  29.6853261   7.7644312  27.2318224
  30.1965924   8.9273748  25.4955692  29.6968397   9.7107135  24.9219041
  31.1632778   9.1902689  25.9301626  30.3788513   7.7374984  24.5723669
  29.4838686   7.1118423  24.5672132  31.1628144   7.0572611  24.9116943
  30.7612841   8.1511188  23.0949819  30.8697653   7.2914356  22.4304192
  31.7233494   8.6505442  23.2271501  30.0612672   8.8564990  22.6423426
  41.5872171  34.5098364  29.4716747  41.8287961  34.9890108  30.4227258
  41.2055369  33.5227778  29.7409323  40.6935000  35.0315433  29.1230139
  42.8319221  34.5227703  28.5869933  42.6170884  33.8634023  27.7434624
  43.0592489  35.5171104  28.1970236  44.2547614  33.9923955  29.1024546
  44.0208575  33.0416964  29.5861126  44.7029922  34.6281432  29.8688605
  45.2080944  33.8735981  27.9152084  45.4104173  34.9000193  27.6021752
  46.1193299  33.4589547  28.3513101  44.7849485  32.8915156  26.8041676
  43.9175631  33.3232108  26.3004352  44.5171866  31.9179428  27.2200085
  45.9597502  32.8752004  25.7560848  46.4056420  33.8589859  25.5954280
  46.8102141  32.3731897  26.2220912  45.6602137  32.1461763  24.4840241
  45.4908487  31.0885790  24.6967884  46.5856459  32.0748568  23.9087392
  44.5628741  32.7346414  23.6379528  43.5818266  32.7019731  24.1164325
  44.8362943  33.7785960  23.4710271  44.3997424  32.0175995  22.2668743
  44.0355962  30.9924708  22.3615979  45.3796072  31.9931311  21.7854837
  43.6352913  32.8419825  21.1140188  42.7986148  33.3592177  21.5882599
  44.2802610  33.6659561  20.8016958  43.1901817  32.1741812  19.8163713
  44.0011122  32.1109452  19.0877716  42.3354133  32.7321792  19.4284624
  42.7230665  30.7253480  20.0420808  42.3940771  30.6531640  21.0808401
  41.8642293  30.4454069  19.4284884  43.8093061  29.6353241  19.8681655
  43.4014896  28.6443803  20.0783561  44.6694966  29.8008135  20.5202029
  44.3607878  29.5313761  18.4525332  43.4215067  29.4122520  17.9084519
  44.8379817  30.4606710  18.1344720  45.3019408  28.3533350  18.2874960
  44.9380957  27.4750581  18.8248146  46.2352670  28.6351258  18.7793905
  45.4782939  27.8519741  16.8810061  46.0196152  28.5554055  16.0347534
  44.9474459  26.6198186  16.7102633  44.9525161  26.2503578  15.3015832
  44.3958592  27.0172915  14.7569718  45.9919835  26.2636786  14.9639755
  44.3602103  24.8352367  15.1533268  45.0254602  24.1972369  15.7407431
  44.2505988  24.3998542  13.6767960  43.8334057  23.4140246  13.4560250
  45.3148139  24.3332927  13.4366612  43.6588485  25.4208768  12.8383280
  44.2487703  25.8443471  11.4019621  45.2699829  27.0517202  11.7698659
  44.7184560  28.3730504  11.8914012  43.6918516  28.3393177  12.2650253
  44.6940011  28.6994572  10.8485639  45.6966983  29.1194490  12.8277001
  45.7228340  28.4572491  13.6943541  46.6585093  29.2086592  12.3205082
  45.3671773  30.4718431  13.3354309  44.0738113  30.3479749  14.0361914
  43.8334446  31.3184443  14.4728820  43.2985312  29.9287021  13.3932050
  44.2396937  29.6617918  14.8680068  46.3890943  31.0145232  14.1766883
  47.3112565  30.9659594  13.5957065  46.5218474  30.3636968  15.0421838
  46.0472373  31.9969241  14.5057752  45.1981453  31.3804647  12.1618523
  46.0019979  31.3124126  11.4273607  44.2783817  31.0562545  11.6727670
  45.1818251  32.4372066  12.4326125  43.1573891  26.4129347  10.5967330
  45.0871370  24.7291369  10.8406885  43.0439189  25.0201913  15.7242467
  42.8016616  24.6990896  17.0176559  43.6147170  24.1122223  17.6656734
  41.5999731  25.3338033  17.6364147  41.2237368  25.9374480  16.8078477
  40.8603388  24.5609027  17.8555713  42.0032247  26.2077399  18.8326619
  42.8603361  26.8032293  18.5113874  42.3319269  25.4577828  19.5551460
  40.7482315  26.9152853  19.5137452  41.1113677  27.5521512  20.3230650
  40.3405614  27.7477848  18.9364985  39.7775659  25.8372160  20.1958060
  40.3753698  25.2321899  20.8806709  39.2522413  25.2548791  19.4359496
  38.7078147  26.5265245  21.1605281  39.1154400  27.4336346  21.6115909
  37.9256486  26.8079265  20.4523663  38.2337902  25.5126048  22.1646806
  39.1164563  25.3542353  22.7878049  38.1145140  24.5354690  21.6919834
  36.8590940  25.8563706  22.9114667  36.7827070  26.9360818  23.0558719
  36.0496212  25.6318197  22.2137542  36.6105380  25.0626567  24.2123541
  37.5625334  24.8765910  24.7029224  35.3960175  24.7668683  24.7635700
  35.3867009  24.3778557  25.7785351  34.0383505  25.0927525  24.1611509
  34.0926241  25.9496223  23.4863957  33.4479421  25.2905195  25.0582407
  33.4234979  23.8700033  23.3745313  34.0049400  23.6982021  22.4663059
  33.4968522  22.9284071  23.9227014  31.9766537  24.0888007  22.8886893
  31.3031692  24.2829027  23.7260703  31.6612983  23.1766957  22.3777283
  31.8476286  25.2626067  21.9878375  30.8047676  25.3056985  21.6668266
  31.9886422  26.2256447  22.4829534  32.7141170  25.2536054  20.7090178
  33.7318406  25.2494758  21.1048542  32.6041453  26.1629806  20.1145374
  32.6220106  24.0244801  19.8306855  33.4364848  24.0465036  19.1036291
  32.7621497  23.0470828  20.2970755  31.2260594  23.9911250  19.1123335
  31.2157139  24.9291047  18.5532710  30.4332377  24.0158486  19.8628592
  31.1120757  22.8066854  18.2491322  30.1147716  22.6967540  17.8181208
  31.2752312  21.9189904  18.8638216  31.7921564  22.7795483  17.3951897
  27.3183959  40.5989461  29.8097729  28.1354468  40.0090904  30.2304413
  26.4939253  40.5763659  30.5254588  27.7004178  41.5926437  29.5666910
  26.8753648  39.8733605  28.5162120  27.7773635  39.5454424  27.9953165
  26.3913941  38.9331979  28.7888563  25.9830064  40.7648940  27.6764742
  26.4215659  41.7327071  27.4245442  25.0637288  40.8775930  28.2549997
  25.7186457  40.1180964  26.2816516  24.9686344  40.7929370  25.8638750
  26.5594439  40.1232208  25.5848710  25.0292428  38.7542207  26.4341404
  24.0878362  38.8655903  26.9761892  25.6293337  38.1184376  27.0884606
  24.7314860  38.0268343  25.1440925  25.6904239  38.0239767  24.6217001
  24.2935384  37.0295332  25.2219649  23.7236755  38.7046342  24.2306767
  23.7145320  38.1929764  23.2660069  24.0024729  39.7336252  23.9942166
  22.2562186  38.7718431  24.8200217  21.8852660  37.7753591  25.0687774
  22.1598861  39.4140730  25.6979310  21.2309269  39.5353787  23.8393622
  21.6819992  40.3894774  23.3299373  20.3618765  39.8608238  24.4149496
  20.7201379  38.6199660  22.7172095  21.5738403  38.1623269  22.2130044
  20.0103956  37.8747695  23.0824700  19.9169749  39.2936534  21.5790525
  20.5136318  40.0084789  21.0085361  19.0772808  39.8275598  22.0288607
  19.2790259  38.3624191  20.5719640  20.0005030  37.6677601  20.1367812
  18.6549410  37.6422232  21.1051617  18.4870031  38.9783379  19.5307408
  17.7221469  39.5306690  20.0806402  17.9894396  38.2197352  18.9229410
  19.2407995  39.9453580  18.5199537  18.4642771  40.2547563  17.8172805
  19.5701196  40.8878448  18.9623695  20.4278925  39.3571330  17.7036905
  21.2155840  38.9197484  18.3207000  20.8813263  40.2298863  17.2291721
  20.0053337  38.2927026  16.7207787  19.8629815  38.4951027  15.5397507
  19.6163127  37.1658459  17.2934920  19.1470560  36.0097104  16.4457727
  18.5373210  35.2810793  16.9861147  18.4531394  36.3616491  15.6781349
  20.3326748  35.3422514  15.7192503  20.6773543  35.9608323  14.8866623
  19.9128931  34.0095645  14.9923498  19.0100114  33.6380125  15.4836775
  20.7251749  33.2947888  15.1470868  19.6702957  34.3016074  13.6113194
  18.5683322  33.4813052  12.7961629  19.4265658  32.4579315  11.9789650
  20.2277866  32.7257352  10.8372575  21.0228460  31.9784478  10.7732969
  20.7214927  33.6883617  10.9929950  19.3128220  32.6237632   9.6215846
  19.1317791  31.5772886   9.3717916  18.3674578  33.1100880   9.8666477
  19.7180464  33.2173166   8.3311356  21.1563807  32.9433276   7.9313121
  21.2385246  31.9377831   8.3465393  21.2048444  33.0014587   6.8429384
  21.7497575  33.7235218   8.4103559  18.9992064  32.5305118   7.1832866
  17.9361510  32.6011677   7.4182377  19.2582832  31.4708762   7.1649105
  19.1912162  32.9758936   6.2060206  19.4157099  34.6540441   8.3212331
  19.6022006  35.0149631   7.3086882  18.3519337  34.6965501   8.5596765
  20.0536686  35.1195281   9.0739710  17.7957562  34.2824814  11.8443923
  17.8131939  32.6443945  13.7757688  21.2717000  34.9381869  16.7172781
  22.3104542  35.6902749  16.9357932  22.5396244  36.7229595  16.2985937
  23.2476680  35.1672347  17.9537031  23.4164391  34.0913160  17.8738303
  24.2647029  35.4937203  17.7267425  22.9913011  35.4585266  19.5247271
  22.0050349  35.1231139  19.8522044  22.8482748  36.5341317  19.6475513
  24.1079512  35.0337400  20.4696560  24.1264281  33.9426385  20.5099330
  25.0452910  35.5107280  20.1758181  23.7310445  35.5993636  21.8303682
  22.6896804  35.3667663  22.0625822  23.8415279  36.6850435  21.7907949
  24.6350756  34.9876112  22.9521200  24.3192855  35.3947755  23.9149065
  24.5457084  33.8993610  22.9660301  26.1220273  35.2822858  22.7185002
  26.1138533  36.2983235  22.3184157  26.5533317  34.6585877  21.9327259
  26.8610512  35.1569780  24.1000389  27.9239371  35.3578584  23.9504227
  26.6252392  36.0504066  24.6819685  26.7409485  33.7973920  24.7527825
  26.8843577  32.9715375  24.0607079  26.5335286  33.6291910  26.0363420
  26.4405813  32.5797141  26.3037890  26.3070819  34.6656441  27.1668603
  25.2833009  34.5722042  27.5351068  26.3103520  35.6895730  26.7873539
  27.3989570  34.4912958  28.2548036  27.1398606  35.0773429  29.1390451
  27.5824561  33.4450267  28.5080091  28.7579543  35.0013468  27.7517804
  28.9305921  34.7202911  26.7107867  29.5565036  34.5380710  28.3350120
  28.8240475  36.5315102  27.9540754  28.3994310  37.0946480  27.1203844
  28.3470705  36.8045999  28.8976794  30.2900469  36.9544484  28.0615297
  30.3626340  38.0247854  27.8576333  30.8824981  36.3096575  27.4090629
  30.8189262  36.7909358  29.4630552  30.3974780  37.5944222  30.0707202
  30.4792607  35.8300027  29.8550998  32.3332711  36.9079189  29.5500791
  32.8553814  36.1980920  28.9050901  32.5553043  36.8409964  30.6171717
  33.0086618  38.2825488  29.2511194  32.9311003  38.5692835  28.2002952
  34.0632800  38.1328625  29.4916223  32.5931352  39.1339537  29.7941771
  66.1625277  65.9239240  33.4342107  65.3387533  66.6234833  33.5906555
  66.9976874  66.4463554  32.9630018  66.4514385  65.5374620  34.4138210
  65.7462452  64.8325113  32.5182299  66.5838277  64.2427289  32.1399718
  65.1329864  64.0173954  32.9080551  65.0079929  65.3518160  31.3440453
  65.6286252  66.1256284  30.8874340  64.0838419  65.8561672  31.6339495
  64.7522497  64.2156738  30.3329574  64.2700878  64.5781323  29.4226785
  65.7252582  63.7288168  30.2397381  63.7428561  63.1631101  30.7121594
  62.8093879  63.6652846  30.9746892  64.0082145  62.7383006  31.6825135
  63.5881984  62.0417429  29.6425740  63.3860247  62.5097712  28.6768928
  64.4989216  61.4398787  29.6141696  62.4981406  61.0386667  30.0176513
  61.5926633  61.6444437  30.0925504  62.7519456  60.6115683  30.9900884
  62.1639062  60.0083888  28.8918837  62.1927688  60.4467380  27.8921433
  62.9415779  59.2439242  28.8345616  60.8075666  59.3283760  29.0830534
  59.9841414  60.0367998  29.1951722  60.7975452  58.8280836  30.0536600
  60.5664463  58.3300412  27.8761400  61.4895966  57.7957603  27.6420421
  59.7697321  57.6936704  28.2669630  60.1341062  59.1377984  26.5992795
  61.0084214  59.4030358  26.0012106  59.6961263  60.1118907  26.8268357
  59.1183308  58.2774339  25.7228829  59.6017076  57.3657913  25.3655045
  58.2494607  57.9668771  26.3069063  58.3432276  59.0570703  24.6690883
  57.6745593  59.7325178  25.2067860  57.6062831  58.3872229  24.2211136
  59.1620073  59.7180031  23.5807714  58.6011092  60.1698775  22.7599990
  59.6642163  60.5354472  24.1023415  60.0510875  58.7697071  22.8390672
  59.4912436  57.8808837  22.5406845  60.8117893  58.3135571  23.4760318
  60.7480369  59.2987572  21.6313371  60.2767140  59.4027745  20.5181556
  62.0390720  59.5621237  21.9647267  62.9811363  59.8652623  20.8757754
  63.9700381  59.6858565  21.3053516  62.9209298  59.1427741  20.0578266
  62.8399669  61.2737232  20.2375338  61.8613898  61.3944149  19.7658628
  63.7245842  61.4791101  19.0271559  64.6440614  60.8907117  18.9723433
  63.9782019  62.5265800  18.8451247  63.0546341  61.1094980  17.7510809
  62.3822373  62.1202480  16.7343599  63.4682075  62.3600164  15.5818768
  64.5709235  63.0895207  15.9077237  64.9285599  62.8973033  16.9225134
  64.2872130  64.1424579  15.8336936  65.6238507  62.7214347  14.8655506
  65.5014653  61.6577987  14.6558333  65.3939846  63.2677265  13.9495735
  67.0207477  63.1461165  15.2162308  67.4872736  62.2744694  16.3396060
  67.6446548  61.1993919  16.2410179  68.4706067  62.5923055  16.6893455
  66.8201048  62.3503585  17.1994941  67.1095867  64.6407498  15.4476076
  66.7581763  65.1544826  14.5515709  68.1433901  64.9402583  15.6260120
  66.4784554  64.8738776  16.3064473  67.8746250  62.7610258  14.0060953
  68.7836804  63.3383099  14.1811453  68.1360646  61.7248793  13.7862451
  67.2362031  63.1566602  13.2147847  62.1158156  63.4608988  17.3680770
  61.3048852  61.3369018  16.1469758  63.0303187  62.3109034  21.2434574
  61.8644355  62.7735518  21.8275007  60.7825150  62.5403749  21.3828192
  62.1406479  63.6957227  23.0345289  62.3855737  63.1115617  23.9240409
  63.0040486  64.3405623  22.8579357  60.8925010  64.4618564  23.3776975
  60.0258344  63.7975470  23.3708691  60.7372371  65.1867894  22.5759312
  61.1514017  65.1719503  24.7229234  61.9965310  65.8599476  24.6530636
  60.3390499  65.8930940  24.8347280  61.1797833  64.3042931  26.0176541
  61.5854995  64.9487465  26.8003023  61.8944999  63.5088575  25.7964510
  59.7610676  63.7831166  26.4559264  59.0821457  64.6242326  26.3008638
  59.3457332  63.1657447  25.6566677  59.6418646  63.2391278  27.8888935
  59.7475731  64.0649883  28.5954656  60.5053652  62.6043983  28.0985526
  58.3303221  62.5299799  28.3423463  57.9804933  61.9302395  27.4994963
  58.4828429  61.8110855  29.1500543  57.2365891  63.6128197  28.4624510
  57.3592627  64.3402680  27.6641158  56.5018533  63.7917019  29.5307583
  55.7527537  64.5788634  29.5589621  56.5129803  62.8512352  30.7971996
  57.2751984  62.0798724  30.6687979  55.5804899  62.3078302  30.9634749
  56.9110204  63.6413068  31.9825841  56.2691828  64.5233090  32.0333846
  56.6670676  63.0429028  32.8628496  58.4082598  63.9986057  32.0230521
  58.6049448  65.0727452  32.0209646  58.8267738  63.4572648  31.1720174
  59.1396187  63.4180181  33.2714403  59.1763699  62.3268762  33.2485382
  60.1973192  63.6745271  33.1823523  58.6207257  64.0331104  34.6070234
  59.1361292  63.6625831  35.4955807  57.5701699  63.7424603  34.6727435
  58.6594372  65.5872600  34.7202120  57.7970208  65.9308651  34.1452004
  58.5160844  65.8441397  35.7718425  59.9009701  66.3234365  34.3114713
  59.7266173  67.4013989  34.3191478  60.1686943  66.1753868  33.2632017
  61.1686003  66.0034774  35.1768762  60.9798635  66.4018323  36.1759558
  62.0768808  66.4785809  34.8003555  61.2462803  64.9143237  35.1900697
  76.1588847  28.2466578  32.9486638  75.3148850  27.5868351  33.1602309
  76.3203100  28.7513737  33.9034767  77.0610246  27.6721422  32.7283466
  75.6857112  29.1948871  31.7991222  75.0311212  29.9512035  32.2372563
  76.5363353  29.7694279  31.4265477  74.9939362  28.4213236  30.6673992
  73.9968311  28.1441582  31.0158610  75.5375574  27.4885837  30.5032761
  74.8601713  29.0568180  29.3147311  75.8608471  29.3897086  29.0313659
  74.6122601  28.3625123  28.5091583  73.9091566  30.2315681  29.3447324
  74.1522129  30.8345782  30.2220958  72.9208189  29.8365883  29.5889736
  73.9217005  31.0579253  28.0465800  73.8446196  30.4331992  27.1542570
  72.9183305  31.4794025  28.1364115  75.0721605  32.0993473  28.0630614
  75.9706211  31.5332313  27.8086104  75.1988792  32.6105063  29.0196823
  74.9740629  33.1816380  26.9101323  75.7316109  33.9664151  26.9621895
  74.9914783  32.7133514  25.9237905  73.6043892  33.8677153  26.9373672
  73.4728324  34.2265180  27.9603132  72.9001280  33.0736741  26.6805038
  73.4491420  35.1100988  25.9600227  74.1883730  35.8712620  26.2181545
  73.6205588  34.8667353  24.9093728  72.0270400  35.6372106  26.1271613
  71.9035463  35.7173638  27.2091917  71.3126417  34.8973990  25.7600400
  71.8857004  37.0430100  25.5239919  70.9698484  37.4861704  25.9205872
  72.7657876  37.6514149  25.7425207  71.8331418  37.0021166  23.9576790
  71.0880442  36.2724585  23.6338079  72.8264588  36.6148681  23.7214015
  71.5833246  38.3023321  23.1730078  72.1897849  39.1194873  23.5691483
  71.8885294  38.1315143  22.1385298  70.0057052  38.6665134  23.3061243
  69.8080211  38.9545848  24.3407256  69.3640025  37.7865216  23.2267610
  69.5541979  39.6684056  22.3558651  69.0148630  39.4450641  21.2503711
  69.8932003  40.9015204  22.7778156  69.4508470  42.0002791  21.9824620
  69.9370771  42.9584257  22.1829223  69.8964053  41.7152682  21.0259543
  67.9119423  42.1378887  21.8705898  67.3842130  41.3853974  21.2790599
  67.5762292  43.5122057  21.1529812  68.0801393  44.3247366  21.6826230
  66.5024574  43.7117812  21.1957902  68.2275408  43.4593877  19.8612638
  67.6701800  42.7850825  18.5594545  68.1099598  41.2695971  18.6923110
  69.4352512  40.8494556  18.3017132  69.7957388  40.0491707  18.9530520
  70.1024709  41.7119474  18.3763779  69.5996328  40.4313809  16.8578765
  69.3025246  41.2472890  16.1973451  70.6857311  40.3518233  16.7919561
  68.9188131  39.1642612  16.3268792  69.3604763  37.9622908  17.0842036
  70.4421400  38.0235673  16.9556600  69.0264200  38.1005880  18.1135535
  68.9552863  37.0063433  16.7491449  67.4831103  39.2851043  16.4996546
  67.0353823  38.3692612  16.1110070  67.1927483  40.1176951  15.8571875
  67.3894340  39.6411065  17.5266737  69.3478386  38.8656061  14.9693648
  68.9021892  37.9397288  14.6027291  69.2230692  39.8216876  14.4588534
  70.4240012  38.6872419  14.9506186  68.3039646  43.3072206  17.3618368
  66.1907966  42.8640455  18.6212849  67.3227106  42.3580739  23.1577609
  66.9502745  41.3180495  23.9616944  66.9756987  40.1200513  23.6572228
  66.3767991  41.8672201  25.2410647  67.0755356  42.6411065  25.5656122
  65.4784805  42.4065919  24.9335475  66.3068439  40.7852046  26.3611979
  65.9999865  39.8144827  25.9662276  65.6809219  41.1404307  27.1824785
  67.6535305  40.3968096  26.9918174  68.2080169  39.7124617  26.3463123
  68.2763848  41.2706226  27.1942332  67.5129027  39.6199542  28.3084485
  66.8593718  38.7456052  28.2788653  67.0785676  40.3441099  29.0008538
  68.8097946  39.2134074  28.8589268  69.2714183  38.5225429  28.1503551
  69.5215547  40.0377975  28.9379415  68.6059106  38.4563713  30.1818715
  67.9219717  37.6123628  30.0707796  68.0742368  39.0826928  30.9012551
  69.9308942  38.0074829  30.7909762  69.6310582  37.3810105  31.6336478
  70.6500754  37.3953898  30.2427204  70.6768845  39.1890716  31.3648739
  70.1273248  39.6889121  32.1584183  71.9450817  39.5669864  31.1129358
  72.2396229  40.4682291  31.6445147  72.8273589  38.9150961  30.1002626
  72.4067790  38.1384952  29.4580249  73.5992398  38.4999726  30.7516735
  73.4175596  39.9611943  29.1171286  73.5507751  40.9090566  29.6427391
  74.4375168  39.7305918  28.8025255  72.4891757  40.2005928  27.8958796
  71.4546363  40.2870068  28.2345913  72.4465308  39.2583077  27.3456576
  72.9737035  41.2968908  26.9391310  73.5289935  42.1252335  27.3840657
  73.6311697  40.7778564  26.2385559  71.7893056  41.8789638  26.1101707
  71.0470253  42.3451787  26.7614230  71.4557113  41.1370533  25.3816464
  72.2312205  43.1369566  25.2759265  71.2982890  43.5742248  24.9141266
  72.5809936  43.8967528  25.9779489  73.2024159  42.7933075  24.1634508
  72.6651071  42.1375615  23.4751483  74.0905954  42.3312799  24.5995019
  73.5711012  44.0340697  23.4048810  74.1702187  44.7103129  24.0182494
  72.6884237  44.5146451  22.9778073  74.0736153  43.8506674  22.4528793
  20.9384340  37.4925507  32.3163001  21.9922470  37.4155846  32.5920202
  20.4835852  36.5190189  32.1218458  20.6158412  37.8942218  33.2791443
  20.6656399  38.4208065  31.1049251  19.6112674  38.5906692  30.8770886
  21.1368538  39.3977787  31.2312173  21.3679801  37.7858814  29.8486481
  22.4350954  37.7437684  30.0765861  21.3163607  38.4349853  28.9720276
  20.8914398  36.3321654  29.4189298  21.2474179  35.5412319  30.0823813
  19.8032871  36.2679002  29.3535892  21.3272271  36.0113441  27.9399131
  22.3512843  36.2844300  27.6768587  20.5191237  36.5799264  27.4749970
  21.1312507  34.5161458  27.6588987  22.0788685  34.0025814  27.8342159
  20.4369731  34.0837971  28.3824445  20.6278667  34.2455893  26.2408518
  19.8160824  34.9718583  26.1633656  20.1688277  33.2621432  26.1201003
  21.7313390  34.3961243  25.1311752  21.9830776  35.4310645  24.8903623
  22.7068934  34.0023318  25.4238955  21.2077860  33.6680952  23.8480904
  21.0883961  32.5826509  23.8526767  22.0421509  33.7120208  23.1449761
  19.8808337  34.2459056  23.3728529  19.0812832  33.8113419  23.9764569
  19.9880087  35.3219439  23.5249026  19.5588548  33.8402966  21.8886498
  19.5618264  32.7489039  21.8523577  20.3887370  34.1789038  21.2648672
  18.1554411  34.3628271  21.4384323  17.4369161  33.9869535  22.1698044
  18.1648139  35.4513469  21.5250392  17.8082083  33.9518560  19.9726499
  17.5607641  32.8933307  19.8689201  18.6928809  34.2496668  19.4059689
  16.6296249  34.7726814  19.5236607  16.8510521  35.7895514  19.8544329
  16.5711641  34.7087725  18.4351011  15.1590590  34.4043109  20.0000824
  15.2676810  34.1106000  21.0462177  14.7428790  33.4950148  19.5614030
  14.1513757  35.5419116  19.8580352  13.5578360  36.0223400  20.7627974
  14.0988942  35.9267630  18.5902222  13.4918018  37.1385166  18.1850426
  13.2880749  37.0471780  17.1150936  12.5838162  37.3170385  18.7667135
  14.4830977  38.3490229  18.2462606  13.9072289  39.2684356  18.1131636
  15.5761088  38.2183931  17.2253532  15.9353910  37.1873388  17.2752768
  16.3889359  38.9109678  17.4583791  15.0852325  38.4569069  15.8323464
  15.2565883  39.9066651  15.1920337  16.7463201  39.9643335  14.7069404
  17.2174106  38.9796372  13.7636882  16.4840515  38.7101748  12.9993431
  17.5577946  38.0886673  14.2975079  18.3354583  39.6747622  13.0056689
  17.8969130  40.5184217  12.4706938  19.1352854  40.0012119  13.6719933
  19.0257586  38.8566728  11.8933945  18.0570355  38.6647924  10.8046053
  17.7324609  39.6857211  10.5980951  18.5698993  38.1567578   9.9865872
  17.2238376  38.1058891  11.2331952  20.0770933  39.6911678  11.2640176
  20.4966298  39.1834706  10.3942429  20.8413539  39.9617598  11.9940633
  19.5928280  40.5467325  10.7909587  19.7028568  37.5700374  12.3661468
  20.2505771  37.1142279  11.5399987  20.4577955  37.7591141  13.1307373
  18.9362778  36.9305411  12.8062412  15.0682703  40.8513891  16.2572207
  14.4088619  40.0056194  14.0094803  15.0649678  38.4575040  19.5137904
  14.3418073  38.8765478  20.6387940  13.1433250  39.0281701  20.4672937
  15.1338489  38.9591540  21.9267115  15.8824405  39.7141094  21.6774785
  14.5485305  39.4516123  22.7060397  15.7396956  37.5970957  22.4106516
  16.4319590  37.2484861  21.6414265  14.9123095  36.9033072  22.5736047
  16.5500466  37.6359539  23.7116795  17.0830212  36.6889743  23.8195353
  17.3169926  38.4126251  23.7439219  15.5981547  37.8471863  24.9495621
  14.8234831  37.0829505  24.8585040  15.0509093  38.7894000  24.8772987
  16.3885332  37.7848499  26.2873360  15.6881981  37.7330264  27.1235830
  16.8775670  36.8093877  26.3296121  17.4549518  38.9079438  26.4942117
  16.8994713  39.8475640  26.4622834  18.2284974  38.9450406  25.7243302
  17.8783310  38.8234666  27.9673722  16.9457490  38.9546355  28.5201375
  18.3579029  37.8566554  28.1339860  18.9297031  39.8701272  28.3792603
  19.9575150  39.8692703  28.0254653  18.5924392  40.9321437  29.1473720
  19.4233863  41.5569387  29.4647473  17.2012546  41.2611915  29.6980562
  17.0588349  40.9234260  30.7266941  16.4060792  40.8515904  29.0716482
  17.0591545  42.8141090  29.7954760  17.7241757  43.0924410  30.6156854
  17.3871672  43.2358817  28.8431213  15.5428184  43.2325279  29.9510632
  14.9436262  42.7049710  29.2060011  15.5200064  44.2989830  29.7173601
  14.9633834  42.9909013  31.3508564  13.9441431  43.3557149  31.2075910
  14.9642956  41.9182736  31.5556321  15.7201942  43.7578075  32.4735809
  15.9288114  44.7445741  32.0549694  16.6489296  43.2471200  32.7364740
  14.7932171  43.8181595  33.7721275  14.7293891  42.7685747  34.0666822
  15.2677059  44.3657817  34.5890940  13.4064405  44.3389053  33.5670081
  12.9212471  44.3741305  34.5446638  12.8025005  43.7967831  32.8363761
  13.4272625  45.7365121  32.9756648  12.4566328  46.2341462  33.0276797
  13.7670866  45.6840194  31.9392150  14.0067389  46.4441525  33.5722588
  70.7208518  42.3575874  33.4143864  71.3391126  42.9601312  34.0830933
  71.4307986  41.6967098  32.9127068  70.1223591  41.8075354  34.1435731
  69.6630046  43.0954213  32.5023394  68.7316993  43.2274665  33.0570457
  70.0236384  44.0656286  32.1543380  69.4181452  42.2631635  31.2772346
  68.9847461  41.3422827  31.6729717  70.4020014  42.0469768  30.8556165
  68.4413797  42.9242402  30.2869003  68.6085904  43.9996491  30.3763444
  68.6626315  42.7642229  29.2295893  67.0643747  42.5682492  30.7589779
  66.8908471  42.9777357  31.7563109  66.9643782  41.4813122  30.7266649
  65.8448912  43.1374145  29.9691508  65.8154074  44.2286946  29.9956556
  65.9235219  42.7722161  28.9430353  64.5073698  42.5415858  30.5589246
  64.4476869  42.8617682  31.6012226  64.5521778  41.4521157  30.4995705
  63.2794142  43.1382879  29.8089432  62.3846723  42.7619133  30.3091801
  63.2590884  44.2086801  30.0241442  63.2811164  42.8511232  28.2445440
  63.4198080  41.7908853  28.0229059  64.1180514  43.4163072  27.8291273
  62.0351425  43.2028415  27.4769960  61.2011176  42.6013014  27.8444416
  61.6852487  44.2263514  27.6268819  62.0954232  42.9767972  25.9295654
  61.0726135  43.0139045  25.5488450  62.4129976  41.9707541  25.6476295
  62.8525670  44.1181794  25.2290298  62.3507282  45.0048059  25.6221291
  63.8816133  44.1499692  25.5930591  62.9635493  43.9664207  23.7161928
  61.9567162  43.9490127  23.2937616  63.3580021  42.9630556  23.5426111
  63.7786834  44.9545501  22.8833694  64.1288866  44.4250646  21.9948499
  63.0748677  45.7668311  22.6902198  64.9796653  45.5758782  23.6533280
  65.6955973  44.7956431  23.9200459  64.6224882  45.9398436  24.6189517
  65.6271221  46.6770116  22.8944129  65.6136738  47.8166301  23.2343667
  66.1781510  46.1681001  21.8029501  66.8503856  47.0709416  20.8443627
  67.1379145  46.3832662  20.0449385  66.1257565  47.7774922  20.4316305
  68.0727372  47.8333429  21.4165809  67.6939324  48.5461759  22.1534838
  68.9185484  48.5515120  20.2938066  69.9386779  48.5165678  20.6846604
  68.5615323  49.5820281  20.2215221  68.8446501  47.9207963  19.0333300
  69.4295632  48.4857163  17.6010111  71.0665317  48.3695536  17.6691251
  71.8001219  47.1918609  17.4490618  71.2593593  46.4054921  17.9818363
  72.8101727  47.3532010  17.8343211  71.9442439  46.7615954  15.9305550
  72.5259752  45.8401549  15.8774788  71.0346468  46.5911981  15.3527322
  72.7089780  47.7377896  15.0473543  71.7904062  48.7910060  14.5220006
  71.5478326  49.4168702  15.3820779  72.2838682  49.4018142  13.7645759
  70.9528434  48.3947511  13.9460261  73.2210660  47.0021496  13.8591428
  72.8393087  47.5277707  12.9826367  72.8400047  45.9803355  13.8280118
  74.3089856  47.0715625  13.9026980  73.9623431  48.2892039  15.7484837
  73.6609645  48.7247895  16.7022769  74.6221582  47.4237644  15.8255556
  74.3740761  48.9897155  15.0204450  69.0875961  49.9058203  17.5362221
  68.8531280  47.5849856  16.5330111  68.9774056  46.9080561  22.0921235
  69.7225974  47.4615049  23.0797934  69.7546060  48.6224464  23.3530499
  70.3417286  46.4147226  24.0551095  70.2446601  45.4321687  23.5886017
  71.3773258  46.7331826  24.1914354  69.6642867  46.4547532  25.4131490
  69.7293715  47.4111302  25.9361894  70.0993334  45.6639084  26.0277731
  68.1832920  46.0993498  25.4252139  67.6477487  46.7935354  24.7742424
  68.0375993  45.0866545  25.0435159  67.5076822  46.0313089  26.8401743
  67.9497234  45.2028174  27.3975486  66.4563158  45.8062840  26.6492385
  67.3477664  47.3403242  27.6704889  68.3707669  47.7183842  27.7253243
  66.7470514  48.0924416  27.1548098  66.8606718  46.8920571  29.1017708
  67.4001996  45.9839179  29.3786418  65.7897408  46.6787908  29.1111717
  67.1561923  47.7954893  30.2862548  66.8394612  48.8059120  30.0194362
  66.6561104  47.5061600  31.2128997  68.6636471  47.8789648  30.4401965
  69.1446001  48.1779711  29.5123767  69.2707635  47.8824549  31.6304486
  70.3182844  48.1377567  31.7686154  68.4751446  47.7797244  32.9290447
  67.5451423  48.3428969  32.8270821  69.1718428  48.2464879  33.6284864
  68.0909911  46.3736041  33.3082083  67.6930215  45.7708271  32.4892185
  69.0404747  45.8755474  33.5152939  67.2504708  46.4251737  34.6276341
  66.5107422  47.2284569  34.6289552  67.9766855  46.6975396  35.3963350
  66.5891260  45.0746648  35.0215415  67.2716684  44.2228315  34.9902373
  66.1201498  45.1192542  36.0067003  65.4179624  44.9210893  33.8899159
  65.7577053  44.6315528  32.8933173  64.9489432  45.8923452  33.7191910
  64.3840050  43.8582188  34.2231198  63.6814287  44.1457598  33.4381517
  64.6813981  42.8599178  33.8953754  63.6974294  43.9441846  35.6193348
  63.2666477  44.9414104  35.7308366  64.4755076  43.9444487  36.3855321
  62.6181473  42.8780059  35.9030909  62.3445717  42.7720161  36.9549437
  63.0833579  41.9083124  35.7140458  61.7220544  42.9825311  35.2878219
  72.6476127  79.3415020  37.7796774  73.5971325  79.8209590  38.0266632
  72.6477340  78.2541897  37.8807544  71.9828096  79.8845029  38.4546966
  72.2686522  79.7141335  36.3899203  71.1796340  79.6907528  36.3127404
  72.6711848  80.7012021  36.1530069  72.7198517  78.6622658  35.2515434
  72.0197055  78.5599047  34.4198093  72.6078161  77.6770525  35.7090020
  74.2072781  78.7505739  34.7921433  74.3251719  79.5593636  34.0679718
  74.8114531  79.0144949  35.6626522  74.6777048  77.3588370  34.2371822
  73.9882929  76.8805551  33.5383105  74.6641148  76.7451195  35.1403063
  76.1097585  77.3111654  33.6447589  76.7457896  78.1017560  34.0483634
  76.5684254  76.3227618  33.7165015  76.0748512  77.7464795  32.2098320
  75.5111799  78.6808926  32.1696854  75.5808599  77.0395365  31.5400050
  77.4618541  78.2090882  31.6740419  77.9402578  79.0186020  32.2292727
  78.1011475  77.3265686  31.7442414  77.2767560  78.6728867  30.2155952
  76.7512997  79.6266546  30.1338241  76.6246087  77.9458761  29.7270977
  78.5755342  78.7497908  29.4335671  79.2320641  79.5025807  29.8748604
  79.1631039  77.8294721  29.4180860  78.4333073  79.0616250  27.9961405
  78.2309019  80.1306763  27.9032657  77.5207262  78.5408607  27.6987110
  79.5281393  78.5826261  27.0748892  80.4362661  79.0768417  27.4263441
  79.5604020  77.4949340  27.1662659  79.2978580  78.8917050  25.5999029
  79.2874370  79.9815272  25.5317623  78.2773391  78.6585800  25.2890003
  80.1536057  78.2695436  24.5504997  80.2840164  77.2000433  24.7283406
  79.6432396  78.4266048  23.5979651  81.5873735  78.9066858  24.6621915
  82.1197720  78.7475790  25.6022451  81.5665087  79.9822959  24.4748618
  82.4961946  78.4463367  23.5469718  82.2789722  77.5289816  22.7808279
  83.6300591  79.1639791  23.5724160  84.6328405  78.8768948  22.4733951
  85.6735171  78.8745951  22.8075152  84.4232204  77.8959202  22.0393476
  84.5460160  80.0613920  21.4669926  83.5920555  80.0259548  20.9346760
  85.6359162  80.0617049  20.4096015  86.5972564  79.7578469  20.8316736
  85.7227725  81.0851753  20.0359527  85.3441123  79.3449175  19.1748389
  85.4572641  77.7880731  19.0515356  84.0468651  77.2839466  19.6949169
  82.8987730  77.4871134  18.9974970  82.8522409  76.7949355  18.1528826
  82.8685108  78.5243822  18.6542598  81.7464409  77.3109300  19.9326471
  81.5696136  76.2737206  20.2211150  82.0998930  77.9260042  20.7615237
  80.3633409  77.8176211  19.5842982  79.4957527  77.6830981  20.7849385
  79.5759842  76.6162795  20.9988397  79.9365411  78.3298627  21.5449934
  78.4696797  77.9901940  20.5772191  80.3892566  79.2023020  19.2153369
  80.9180214  79.3092686  18.2670473  80.9989903  79.7082627  19.9653439
  79.3761297  79.6016530  19.2814691  79.7833791  77.0816619  18.4380824
  80.4352745  77.1590279  17.5666849  79.7434653  76.0358004  18.7460800
  78.8015764  77.5385177  18.3053151  86.5999335  77.4076071  19.9003752
  85.4627619  77.4162521  17.6221467  84.7353024  81.4005108  22.1064076
  83.5858728  82.1082745  22.2880920  82.4866117  81.7834347  21.8556970
  83.8455517  83.3436077  23.0960301  84.5782729  83.1933900  23.8916546
  84.4176660  84.0579573  22.5003335  82.6438327  84.1347237  23.4882032
  82.0390401  83.7257032  24.3002328  81.9516363  84.2844424  22.6569853
  82.9514984  85.6311651  23.9832605  83.4932007  86.1130613  23.1666832
  81.9281634  86.0101959  24.0232064  83.6786385  85.7325109  25.3332491
  84.7405866  85.4988315  25.2326303  83.1432518  85.0936353  26.0387083
  83.5710891  87.1302736  25.9284198  82.5037088  87.2838219  26.1004291
  83.8769608  87.2174001  26.9730802  84.0890801  88.2724184  25.0126570
  83.5412855  88.2661254  24.0680166  85.1333504  88.0782355  24.7591539
  83.8357315  89.6318494  25.5310967  84.2005007  90.4755305  24.9415124
  82.7592211  89.7733425  25.6475841  84.6904340  89.8178893  26.7846806
  85.7454075  89.6207725  26.6122137  84.2915576  90.1605678  28.0047064
  85.1045699  90.1306421  28.7255978  82.8516213  90.3936719  28.5783786
  82.4141404  89.6066286  27.9606100  82.5447848  91.4110215  28.3267537
  82.8180757  90.0485535  30.1146968  83.2359088  89.0501699  30.2599886
  83.5027082  90.7521250  30.5929601  81.3980544  90.3179887  30.7073414
  80.8071268  89.4439081  30.4258167  80.8844618  91.1707814  30.2585304
  81.3943582  90.3716189  32.2097404  81.9790244  91.2266812  32.5554298
  80.3550837  90.4883066  32.5239970  82.0089729  89.0629137  32.8132759
  83.0307942  88.8920365  32.4681002  81.4159057  88.2135454  32.4678620
  81.9645031  89.0608533  34.3946534  82.5229199  89.9361095  34.7331227
  80.9309432  89.2410882  34.6975284  82.5441501  87.8335062  35.0330073
  83.6136594  88.0433113  34.9652082  82.2595949  86.8502034  34.6527337
  82.3065139  87.9566255  36.5121508  81.2684750  87.9126105  36.8482996
  82.7285950  88.8959290  36.8754971  82.7998771  87.1146369  37.0021691
 100.7225964   0.5837515  34.7179155 100.2067750   1.4955650  34.4097142
 101.3284030   0.8019230  35.5998812 100.0225465  -0.1477977  35.1268592
 101.5573748  -0.0959965  33.5434633 102.0877491  -0.9699045  33.9274580
 100.8507587  -0.4037040  32.7698517 102.5037418   0.7314996  32.6999865
 103.0523989   1.4305202  33.3346594 101.9273177   1.4584834  32.1240478
 103.2515278  -0.2492274  31.7529709 103.8402387  -0.9611594  32.3352419
 102.5236713  -0.8351472  31.1878277 104.0953375   0.6942300  30.8019228
 104.8112676   1.3110169  31.3491797 103.4079603   1.4857453  30.4961775
 104.8433152  -0.0598475  29.6478559 105.3986924  -0.8431961  30.1678416
 104.0207889  -0.5051778  29.0843003 105.7132393   0.8680597  28.8264610
 106.4468215   1.4288837  29.4093894 105.0295453   1.6240310  28.4346270
 106.5340987   0.1652068  27.7905656 107.0289271  -0.6629373  28.3022164
 105.8546573  -0.2383185  27.0369140 107.5679339   1.0495093  27.0976576
 107.0389256   1.9439527  26.7621206 107.9533432   0.5711120  26.1948456
 108.8163609   1.3392567  27.9739905 109.4258796   2.0000037  27.3540191
 108.5610814   1.9699279  28.8281276 109.6105378   0.1601662  28.5874121
 109.8557926  -0.5172349  27.7667771 108.8690339  -0.3029061  29.2417828
 111.0029088   0.3753928  29.2926311 110.9888172   0.8709336  30.2656187
 111.4212270  -0.6252349  29.4199924 112.0474325   1.1663676  28.4741734
 113.0048593   0.9759162  28.9635876 111.7124746   2.2042762  28.5291518
 112.2517813   0.6458566  27.0422113 112.6141058  -0.3734499  26.8932167
 111.2532272   0.7424584  26.6108981 113.2521048   1.5084861  26.2972277
 114.2146046   1.3567118  26.7902009 112.9935438   2.5665241  26.3757528
 113.1943967   1.1245050  24.7998348 112.9324379   0.0451753  24.4404164
 113.4652957   2.0847623  23.9799726 113.3798277   1.7183172  22.5152367
 113.7638120   2.5633807  21.9381097 113.9506685   0.8162345  22.2806380
 111.8027964   1.5522127  22.0941015 111.3145514   0.7138829  22.5975645
 111.6849999   1.3780797  20.5893180 112.1843241   0.4509473  20.2964873
 112.1223966   2.2415900  20.0816924 110.3793891   1.2967045  20.0436064
 110.1146502   1.1241744  18.5340586 110.5531830  -0.3481017  18.2502173
 109.8008917  -1.4211041  18.7771102 108.8306678  -1.4865793  18.2780831
 109.6444462  -1.2753747  19.8489949 110.6199136  -2.6817881  18.6592693
 111.6565074  -2.5580525  18.9761981 110.1683211  -3.5304705  19.1751048
 110.9214127  -3.2574651  17.2426635 111.7094183  -2.2518081  16.4698791
 112.2408198  -1.5883220  17.1537502 112.3980697  -2.8402625  15.8617986
 111.0303369  -1.5907580  15.9293774 109.6645718  -3.5559963  16.5241459
 110.0501432  -4.1676178  15.7071216 109.0778870  -2.6496457  16.3672686
 109.1898102  -4.1893888  17.2749502 111.8226089  -4.4766564  17.3901261
 111.2598428  -5.2412582  17.9276849 111.9754542  -4.8925548  16.3931559
 112.7841988  -4.1572154  17.7945805 110.9975255   2.1269261  17.8430881
 108.6768600   1.2069808  18.3088831 111.2086552   2.7709473  22.4430334
 110.1411799   2.8311466  23.2149873 109.5043824   1.8909892  23.5716604
 109.8338749   4.2316602  23.7128536 110.5431117   5.0177369  23.4453821
 108.9354845   4.6187181  23.2275236 109.7520740   4.2442340  25.2710194
 110.6146705   3.7996140  25.7717232 108.9045954   3.6007677  25.5163702
 109.4634297   5.6868792  25.8225695 110.0043152   6.4591481  25.2716541
 108.3973384   5.8668100  25.6691448 109.6188222   5.7456762  27.3650676
 109.5646920   6.7998615  27.6447589 110.5907107   5.3831671  27.7063672
 108.5549255   5.0417636  28.2164381 107.6227789   5.6075319  28.1575055
 108.3301397   4.0499776  27.8185702 108.9543458   4.8859257  29.6744630
 109.3401131   5.8291116  30.0669523 109.8053486   4.2026056  29.7110566
 107.6820302   4.5318909  30.5142046 106.7438264   5.0205994  30.2432760
 107.4442844   3.4710242  30.4117217 107.9098744   4.7436228  31.9868951
 108.1242987   5.7665034  32.2857387 107.7189364   3.7923131  32.9606371
 107.9504742   4.0494640  33.9910898 107.3211805   2.3566432  32.7964937
 106.9571878   2.0727966  31.8068443 106.5558988   2.1907018  33.5575924
 108.5383954   1.4450011  33.1881675 109.4238927   1.6481221  32.5822789
 108.7947096   1.5917749  34.2394641 108.2444929  -0.0197763  32.7952048
 109.1390699  -0.6004706  33.0297045 108.1767587  -0.0516104  31.7057689
 106.9770131  -0.5895112  33.4848002 106.0361041  -0.1403242  33.1601682
 106.9411812  -1.6299322  33.1550968 107.0597402  -0.6058266  35.0589890
 108.0967863  -0.6601779  35.3966950 106.5696249  -1.4869583  35.4783555
 106.2844294   0.5564974  35.6644394 106.8758188   1.4491100  35.4500385
 105.2959848   0.7473185  35.2413217 106.0886450   0.4900829  37.1823927
 105.4832538  -0.3814065  37.4402137 105.4820546   1.3254695  37.5382697
 107.3796793   0.4091399  37.9392911 107.3002995   0.4589796  39.0272641
 108.1273528   1.1617507  37.6803975 107.9141716  -0.5245972  37.7524297
  66.3891105  52.2032365  25.6301651  65.8446341  51.2764759  25.4374867
  66.6209158  52.8011498  24.7462930  65.8285657  52.7651061  26.3802047
  67.7483059  51.8164662  26.2668959  68.2964911  52.6978527  26.6061818
  67.5782044  51.1601544  27.1229246  68.6780354  50.9562162  25.2967047
  68.7401666  51.5361658  24.3735238  68.2111932  50.0307938  24.9530251
  70.0623356  50.6367754  25.9603059  69.9371755  50.1469856  26.9282451
  70.5369455  49.8457278  25.3759660  70.8768363  51.9767400  26.0097940
  70.4859482  52.7299406  26.6970780  70.8258656  52.5019291  25.0537364
  72.3579443  51.6106228  26.2950385  72.7204120  50.7654031  25.7062390
  73.0633737  52.4365576  26.1824832  72.5480665  51.3401915  27.7982552
  71.7423279  50.6746975  28.1150628  72.4014551  52.2622571  28.3646158
  73.9237567  50.7376612  28.2544163  73.9684679  50.6459179  29.3416368
  73.9349428  49.7270887  27.8407956  75.2819032  51.3292901  27.7507505
  76.0632680  51.3936190  28.5108787  75.0510633  52.3522073  27.4460767
  75.7329205  50.5634413  26.5051000  74.9242134  50.5611804  25.7713071
  76.4996064  51.2405799  26.1228174  76.4201970  49.1995572  26.8063239
  75.8654194  48.6417944  27.5636788  77.3646498  49.4094799  27.3127000
  76.6809758  48.3388441  25.6052152  75.6555010  48.1053822  25.3113418
  77.0097264  49.0217350  24.8190555  77.3730011  47.0411359  25.7404656
  76.7784102  46.3793290  26.3736617  78.3509437  47.0949330  26.2233721
  77.5291220  46.2870547  24.3953218  76.5820395  46.2521032  23.8528480
  78.2012538  46.9027266  23.7939475  78.1395409  44.8861431  24.4660920
  77.7578851  44.4254512  25.3796382  79.2303224  44.8669285  24.5139514
  77.7595136  43.9732783  23.2748791  76.7584235  44.0308275  22.5876988
  78.7037478  42.9511925  23.2231756  78.4641635  41.9537580  22.0942420
  77.5020447  41.4601070  22.2532590  78.5357050  42.4908230  21.1449833
  79.4340472  40.7672708  21.9119887  80.3677089  41.1337350  21.4776705
  78.8618930  39.6917441  21.0057387  78.0672681  39.1803331  21.5549918
  79.5540835  38.9333534  20.6310861  78.3742390  40.2349006  19.6966577
  79.3043060  40.6485580  18.4625108  79.5141138  39.3060568  17.6139227
  78.5768735  38.8608060  16.5466506  77.5611991  39.0342536  16.9113018
  78.8427255  37.8072286  16.4285102  78.9970899  39.4651163  15.2304083
  79.1309423  40.5459900  15.2942556  79.9932251  39.1310226  14.9364941
  78.0625725  39.3219473  14.0879885  78.5633135  39.9736872  12.8525080
  79.2888367  39.2839211  12.4187773  77.7162793  40.1662782  12.1924150
  78.8940804  40.9322352  13.2550877  76.7379991  39.9874618  14.3060325
  76.1920935  39.4159703  15.0581455  76.1473453  39.9670794  13.3889747
  76.8964954  40.9979804  14.6855217  77.9500837  37.8759134  13.7036555
  78.9369360  37.4223810  13.6001452  77.3689854  37.4605682  14.5283338
  77.3574329  37.7129494  12.8022739  80.6211906  41.1645381  18.9182973
  78.4869187  41.5160120  17.6218789  79.7210188  40.2474660  23.2072363
  80.7869897  39.4929426  23.3569984  81.5938983  39.2948513  22.4652790
  80.7646591  38.9074424  24.7436987  80.3922575  39.6211914  25.4814965
  80.1010516  38.0402273  24.7385067  82.2208547  38.6336677  25.1797511
  82.8072200  39.4960788  24.8558888  82.5212500  37.7063058  24.6875861
  82.4274302  38.5531761  26.7332608  81.4562446  38.6379002  27.2252815
  82.6911522  37.5227251  26.9804172  83.4520067  39.6065103  27.2206453
  83.3615803  40.5625815  26.7008230  84.4804860  39.3118674  27.0018306
  83.4448914  39.9251426  28.7123544  83.6605371  38.9577391  29.1707119
  84.2825359  40.6076574  28.8704404  82.1637012  40.5051546  29.1936673
  81.2886118  39.9571640  28.8381553  82.1971496  41.5159247  28.7817243
  82.1373719  40.4947375  30.7231680  82.1364636  39.4952946  31.1631420
  83.0432293  40.9828581  31.0887225  80.8889138  41.3430100  31.1495263
  79.9960071  40.8719389  30.7465641  80.8471048  42.4615209  31.8369314
  79.8631215  42.8785745  32.0354569  82.0412480  43.3160449  32.2811483
  82.0150492  44.1512908  31.5781954  83.0120757  42.8412829  32.1244361
  81.8626980  43.9779988  33.6720752  82.6819212  44.6664644  33.8896821
  80.9515351  44.5798614  33.6693024  81.9467794  42.9516363  34.7721346
  82.8661802  42.3719065  34.6668751  81.1818127  42.1804239  34.6602319
  81.7496163  43.6967693  36.1328830  80.8199369  44.2665691  36.0738195
  81.6197361  42.9773577  36.9440838  82.8802385  44.6081030  36.6132923
  83.1377606  45.2782412  35.7904551  83.7021908  43.9048854  36.7627697
  82.5330019  45.3778980  37.8930070  83.2891006  46.1496629  38.0516189
  81.6365113  45.9716756  37.7027266  82.4578735  44.6416665  39.1943419
  81.4034947  44.3587514  39.2209652  82.5083225  45.3832561  39.9943192
  83.4058595  43.4398237  39.3717334  83.2422657  43.0369197  40.3734167
  84.4469585  43.7541597  39.2728436  83.1635285  42.6652128  38.6411699
  21.6146035  51.2815242  36.4100239  21.9786050  50.3911020  36.9268537
  21.4575719  51.0093445  35.3642117  20.6946789  51.6385652  36.8777031
  22.6444507  52.4099209  36.5670748  22.4050238  53.1156536  35.7689004
  22.6142805  52.8377773  37.5713122  24.0759868  51.8044322  36.4229157
  24.4199930  51.2819440  37.3179742  24.6840485  52.7107229  36.4598354
  24.3351041  50.9215329  35.1686921  25.4260942  50.8840357  35.1969523
  23.8898344  49.9429609  35.3600057  23.8326615  51.4945191  33.8074327
  24.1387613  52.5423070  33.7773072  22.7477929  51.6011178  33.8719719
  24.2982400  50.6763330  32.4759700  25.3643537  50.4669253  32.5855817
  23.7039787  49.7697283  32.3441163  24.0292771  51.4245527  31.1531051
  24.3918565  52.4545837  31.1591433  22.9437172  51.4585384  31.0396472
  24.7138523  50.7350164  29.9110298  24.9895026  51.4770081  29.1587471
  25.6755169  50.3779619  30.2854394  23.9141353  49.4888376  29.3967971
  22.8846597  49.7929027  29.1963268  23.8127703  48.8192463  30.2534402
  24.6748153  48.8474999  28.2446834  25.0256167  49.6554954  27.5992788
  25.5506167  48.2872582  28.5786972  23.8643378  47.8630618  27.4623459
  23.7247560  46.9988995  28.1151908  24.3228127  47.7125191  26.4827533
  22.5202089  48.4704750  27.0474033  21.8350356  48.6405203  27.8805216
  22.7679056  49.4276545  26.5838071  21.8950333  47.6152872  25.9675232
  21.6484467  46.6899723  26.4923589  22.6140294  47.4323278  25.1662527
  20.6326984  48.1523803  25.3523719  19.8356413  48.1969287  26.0974758
  20.7668644  49.1945110  25.0550047  20.3416963  47.2771228  24.1334967
  19.8903281  46.3102931  24.3658135  21.2504876  47.1157776  23.5499443
  19.3995746  47.9434246  23.2401057  18.6350652  48.8815445  23.5481875
  19.3996748  47.4521339  22.0040137  18.4504119  47.9156846  20.9889248
  18.2320854  47.0712337  20.3302243  17.5739791  48.3359856  21.4887865
  19.0336356  49.0301936  20.0848926  18.3095118  49.3206784  19.3194414
  20.3659467  48.5750785  19.3559506  21.1757369  48.4564654  20.0804031
  20.7178657  49.4584267  18.8169717  20.4160768  47.3979899  18.5379239
  20.1865099  47.4450583  16.9736545  18.6601251  47.3083919  16.9890462
  18.0328715  46.0727373  17.0140357  17.0089184  46.2913279  17.3277035
  18.4143760  45.4173041  17.8011257  18.0786735  45.3382576  15.6835485
  17.5693225  45.9757074  14.9593229  19.1241795  45.2183472  15.3957643
  17.4134860  43.9743070  15.6790626  16.0247129  44.1205560  15.9914911
  15.4935048  43.2057060  15.7247604  15.9466572  44.4479403  17.0292810
  15.6049337  44.9055240  15.3607015  17.4165082  43.4353449  14.2767806
  16.8612176  42.5026704  14.3865802  18.4140537  43.1074611  13.9806779
  17.0375583  44.1022147  13.5009181  18.0823240  42.9519055  16.6157256
  17.4585425  42.0641359  16.5015206  19.0735495  42.7802654  16.1934742
  18.0209753  43.3695699  17.6217447  20.8368742  46.2717048  16.3143022
  20.5728373  48.8386149  16.5692764  19.3262844  50.1946162  20.8426118
  18.3821296  51.1707636  20.7861092  17.3615645  51.0973289  20.1237432
  18.7270455  52.3582280  21.5956230  19.7845960  52.5091857  21.3692103
  18.1660535  53.2331707  21.2606199  18.5915358  52.1469810  23.1409518
  18.9926531  53.0490648  23.6076586  19.2232779  51.3115270  23.4497925
  17.1256667  52.0152741  23.6499524  16.6891558  52.9360668  23.2574400
  16.6789320  51.0907264  23.2783293  16.8419455  52.1461144  25.2048433
  17.3499077  53.0746856  25.4735427  17.3205097  51.2888174  25.6828412
  15.3400868  52.3009795  25.5534107  14.8955518  53.1877388  25.0967811
  14.7590124  51.4566950  25.1765721  15.2610038  52.4419381  27.0797496
  15.4406275  53.4789182  27.3710772  15.9834396  51.7361021  27.4948981
  13.8719125  52.1918832  27.5285934  13.6066675  51.1770503  27.2249090
  13.8041580  52.0975266  28.6143973  12.8559804  53.1564131  26.9139648
  12.9186050  54.1611912  27.3239355  11.9362665  52.8416507  26.0188893
  11.2964838  53.6921358  25.7976859  11.7739485  51.5729443  25.2081385
  12.4945816  50.8010916  25.4863399  11.9685470  51.8540893  24.1710498
  10.2709781  51.0451534  25.2801030   9.5767711  51.5830081  24.6310626
  10.3395999  49.9958596  24.9855904   9.7256643  50.9290978  26.7716890
   8.6693642  50.6623119  26.8459809   9.8668499  51.9371831  27.1670437
  10.4507291  49.9941780  27.7986906  11.5176979  50.2210301  27.8494824
  10.0586472  50.2156988  28.7935140  10.3298181  48.5229577  27.5845066
  11.1747922  48.1014557  28.1329762  10.5687214  48.3867948  26.5276959
   8.8927962  48.0292773  27.9268198   8.5767532  48.3217629  28.9303311
   8.2836193  48.4836360  27.1426479   8.9062670  46.4831563  27.8695280
   9.8028707  46.0788797  28.3440025   8.8296640  46.0953122  26.8516023
   7.8132779  45.7710477  28.6827672   6.7991901  46.0012534  28.3494679
   7.9162067  46.0687257  29.7283568   7.8876948  44.6819285  28.6554635
  75.4641361   8.9095411  35.1561209  75.7888048   9.0203049  36.1928392
  75.4368644   7.8236872  35.0436863  74.4295093   9.2157911  34.9881395
  76.3731089   9.6426097  34.1678566  76.3317718   9.1084932  33.2162918
  75.8496922  10.5941582  34.0536007  77.8060833   9.6938536  34.6871013
  78.0699344   8.6575648  34.9083528  77.9474847  10.2330668  35.6261004
  78.7414183  10.4080486  33.6766646  78.2802909  11.3369608  33.3346879
  79.6929566  10.6638309  34.1474239  79.0530319   9.5038411  32.4239884
  78.2249016   9.2872346  31.7459428  79.4522631   8.5407406  32.7488381
  80.1404610  10.1716776  31.5829745  79.5936801  10.8539438  30.9287518
  80.8684215  10.6602412  32.2340154  81.0347662   9.3506334  30.5691883
  81.7511532  10.0606990  30.1507861  80.3636875   9.0590562  29.7585699
  81.9220459   8.2701119  31.2336823  82.5522014   8.5961331  32.0637896
  81.3115260   7.5563053  31.7906479  82.8198874   7.4671173  30.3335743
  82.2869082   6.8850795  29.5788359  83.3624994   6.7954758  31.0021055
  83.9113151   8.2904254  29.6079402  83.4734236   9.1585561  29.1108833
  84.6401934   8.7149050  30.3014945  84.6025658   7.3867526  28.5646688
  83.9161183   6.9180188  27.8564722  85.1119799   6.6433448  29.1813613
  85.7437728   8.1526299  27.9051129  85.3123678   9.0208313  27.4025384
  86.5658365   8.4422690  28.5629764  86.3323392   7.1679864  26.8191008
  85.5196334   6.8075437  26.1850227  86.7434703   6.2981240  27.3356032
  87.3668098   7.6747170  25.8222444  87.5042567   7.0051307  24.9706419
  87.0123650   8.6034504  25.3702630  88.7795659   8.0199261  26.2883677
  89.2769715   7.1407581  26.7032361  88.6408729   8.7505692  27.0879857
  89.5806195   8.5580259  25.1481471  89.4739905   9.7091541  24.8072056
  90.4729214   7.6819075  24.5904044  91.4441298   8.1969618  23.6547135
  91.0291738   8.2875570  22.6476118  91.8548914   9.1331811  24.0412588
  92.5301593   7.1032155  23.5987547  93.3190009   7.3148003  22.8723872
  92.0870202   5.6475967  23.0763624  91.3401139   5.2384057  23.7614487
  92.9031218   4.9228612  23.1345493  91.3949327   5.6894421  21.8072956
  91.9853752   5.8596681  20.3807176  92.6646810   4.4816379  20.1497292
  91.8880087   3.2444159  19.9208919  91.3403270   3.3516162  18.9811021
  91.1760745   2.8916016  20.6714389  93.0105497   2.1678277  19.7008972
  93.6896230   2.0129872  20.5406382  92.5009577   1.2162019  19.5427653
  93.8973128   2.2317049  18.5046224  93.0741644   1.9646027  17.3177945
  93.7269099   1.9052091  16.4456267  92.6136956   0.9791668  17.4024408
  92.3050775   2.7110247  17.1137326  94.8705856   1.0580546  18.6832928
  94.2508599   0.1909665  18.9164812  95.5446817   1.3639527  19.4847305
  95.3190931   0.9310918  17.6968839  94.5602197   3.5113282  18.3470728
  93.9242108   4.1467247  17.7289800  94.7843564   3.9414294  19.3243429
  95.5394659   3.2561736  17.9393266  92.9698451   6.9547308  20.4104330
  90.8443515   5.9700892  19.4850643  93.1173638   6.8736101  24.9610441
  94.4661490   6.7290978  25.0745415  95.2623412   6.7966423  24.1418256
  94.8154158   6.3417839  26.4590690  93.8476622   6.2833409  26.9615642
  95.2980772   5.3701345  26.5831675  95.5160319   7.4925653  27.1898751
  95.5172261   7.3554992  28.2732393  94.9642545   8.4315813  27.1107883
  97.0309903   7.6072028  26.7560111  97.5431081   6.6901533  26.4573148
  96.9605125   8.2310780  25.8625430  97.8848255   8.4900009  27.6491466
  97.8671675   8.1157407  28.6748573  97.4345451   9.4705480  27.8171905
  99.3787080   8.5942120  27.2693530  99.8132970   7.5933021  27.2272027
  99.3328790   9.0349402  26.2712937 100.3272848   9.5125555  28.0406722
 100.2001719   9.2810147  29.1002453  99.9764268  10.5419152  27.9417193
 101.8331541   9.3751054  27.6363296 102.2481726   8.4642138  28.0727928
 101.8635396   9.2582884  26.5510199 102.5323862  10.6475199  28.0510513
 102.9244251  11.3024310  27.2771224 102.9000244  10.8922848  29.3102064
 103.4560847  11.7976871  29.5395806 102.5235643  10.1399392  30.5230357
 101.9125872   9.2376374  30.4521614 101.9175226  10.8499200  31.0896965
 103.7381132   9.9416568  31.4093953 104.3112883   9.2029521  30.8452577
 104.1937216  10.9326056  31.4632968 103.4573743   9.1713334  32.6992871
 102.8778064   8.2641656  32.5159504 102.7778080   9.8728822  33.1876342
 104.5873127   8.7703986  33.6550119 105.0106692   9.7206430  33.9870794
 104.0856146   8.3499510  34.5290763 105.7844200   7.9368325  33.1509378
 106.4385444   8.5721337  32.5501230 105.5296859   7.1259795  32.4653054
 106.6514041   7.3294746  34.2974910 107.6305195   7.0256627  33.9213317
 106.9125401   7.9987153  35.1199197 105.9357253   6.1248487  34.9554458
 105.6974567   5.4510426  34.1298082 104.9405139   6.3792628  35.3259788
 106.8313294   5.4144216  35.9577619 106.9258031   5.9319093  36.9147048
 107.8609315   5.2048236  35.6603516 106.3726762   4.4439367  36.1584116
 106.0765506  76.3751563  39.9386395 106.4419307  76.7285436  38.9721620
 105.4992265  75.4491341  39.8980488 106.9440897  76.2749814  40.5942350
 105.1222269  77.4704815  40.5712348 104.8503252  77.0162783  41.5263441
 105.7008447  78.3700553  40.7913081 103.8152333  77.7806934  39.8412748
 103.4446738  78.7558239  40.1641861 103.0164975  77.0501454  39.9854447
 103.9829921  77.8749046  38.2682491 104.7822061  78.5890315  38.0590990
 104.2830030  76.9028232  37.8713579 102.7493037  78.4580730  37.5635632
 103.0286108  78.3321661  36.5154189 102.5826115  79.4997451  37.8456922
 101.3914917  77.6908720  37.8221353 101.4119300  76.7192870  37.3240701
 101.1701378  77.4899036  38.8724119 100.1706614  78.5174146  37.3476551
 100.0567259  79.3821578  38.0046954  99.3199872  77.8411949  37.4551024
 100.2614875  79.0458550  35.8932384  99.4424441  79.7680554  35.8855448
 101.1677447  79.6370949  35.7462775 100.0204540  77.8341816  34.9530898
  99.1134378  77.3733780  35.3498874 100.7508635  77.0240330  34.9018521
  99.7793867  78.2929660  33.4618232 100.3334057  79.2220140  33.3121680
 100.0234495  77.4929534  32.7597643  98.2757494  78.6358776  33.2486576
  97.9946935  79.2379510  34.1152488  97.6784906  77.7351320  33.0924424
  98.1102666  79.4149482  31.9249997  98.6882502  79.0159778  31.0888048
  97.0936818  79.3545564  31.5308270  98.3869386  80.9504625  32.0426613
  99.2444172  81.0444072  32.7122656  97.5474165  81.3849337  32.5893802
  98.7147574  81.6669558  30.6880906  98.8791400  82.7274488  30.8900732
  99.6413404  81.3257661  30.2217165  97.6795082  81.4912575  29.6099678
  97.8156175  82.2715166  28.8582138  96.7158432  81.6537957  30.0972021
  97.6738435  80.1912643  28.8842998  98.7436957  79.5832169  28.5490784
  96.5018631  79.6090218  28.5124405  96.5477045  78.3615809  27.7339962
  97.3021593  78.3857009  26.9435119  96.7766382  77.5403933  28.4180260
  95.2389004  77.9939678  27.0324626  95.2578089  77.0143679  26.5480294
  94.8220232  79.0698565  26.0138774  95.0881734  80.0041290  26.5148245
  93.7843738  79.0769003  25.6705350  95.7295822  79.0514539  24.9017600
  95.8094341  77.9332662  23.7435094  94.3837067  77.9865598  22.9953766
  93.9090275  79.0723431  22.2025171  94.2342727  78.9052104  21.1725009
  94.3113018  79.9964311  22.6254659  92.3983057  78.9107480  22.3409443
  92.1935263  77.8490177  22.1957519  92.1150432  79.2475364  23.3392513
  91.6078253  79.6451558  21.3537172  91.6481026  81.1291041  21.5620848
  90.9624952  81.5666565  20.8349181  91.3288727  81.5102400  22.5332228
  92.6683747  81.4920094  21.4293231  91.8971616  79.2142669  19.9516569
  91.7775142  78.1354257  19.8418055  92.9322721  79.5046451  19.7658794
  91.2318885  79.7976983  19.3134553  90.1484057  79.2482069  21.5252184
  89.7203206  79.7119749  22.4151296  89.5571863  79.5458368  20.6579485
  89.9654151  78.1776042  21.6281903  95.9427194  76.5821985  24.3596313
  96.7693471  78.4775696  22.8006444  94.1854648  77.9195677  28.0094835
  94.1467818  76.7537901  28.6565905  94.8510194  75.7577130  28.5543027
  93.1098172  76.7658572  29.7061642  92.2233310  77.2841987  29.3347773
  92.7069011  75.7971717  30.0091030  93.7227739  77.4857606  30.9560815
  94.1503342  78.4671203  30.7402361  94.5694309  76.8956463  31.3130165
  92.6332040  77.7871514  31.9918863  91.9718358  78.4952686  31.4882732
  92.1604160  76.8173037  32.1602120  93.2045304  78.4243136  33.2510588
  92.3485427  78.7584019  33.8410878  93.7251519  79.3283824  32.9284402
  94.2600460  77.5316772  34.0403561  93.6439090  76.6639584  34.2851143
  95.0872008  77.3535194  33.3500382  94.6438030  78.2348614  35.3211363
  93.8862376  78.2866764  36.1059130  94.8290366  79.2635594  35.0050147
  95.8229290  77.6784038  36.0045104  95.5272699  76.6861394  36.3515861
  96.6408527  77.6927017  35.2811431  96.1570324  78.5300652  37.2221775
  95.9239864  79.5831905  37.0873235  96.2944757  78.0492159  38.4431114
  96.4126669  78.7112475  39.2971131  96.6537047  76.6255201  38.7283878
  97.3806639  76.6636042  39.5423558  97.1172129  76.0854800  37.9001460
  95.4996117  75.9770574  39.3818180  95.4804558  76.3516120  40.4073938
  94.5346676  76.2335723  38.9396084  95.6081841  74.4240659  39.5362214
  96.2874964  74.3454124  40.3875811  96.2320908  74.0057028  38.7436453
  94.2969042  73.7241119  39.7644343  93.5972624  73.9815653  38.9665089
  94.4016315  72.6396369  39.6908811  93.5097503  74.2390501  41.0323132
  93.1347501  75.2382944  40.8013376  94.1682303  74.1877164  41.9019335
  92.2778738  73.3536387  41.4232680  91.9913256  73.8057121  42.3751000
  91.4360617  73.4641544  40.7365346  92.6213481  71.8564897  41.7344781
  93.5338960  71.8119926  42.3325928  92.8447744  71.2864626  40.8302582
  91.4202490  71.2416610  42.4390766  91.3922908  71.7715916  43.3934634
  91.5632323  70.1662216  42.5633735  90.4811579  71.4607751  41.9266736
  60.7647454  58.0443156  33.7727371  60.6597110  57.5502991  32.8045525
  60.6542313  59.1241314  33.6533705  59.9106363  57.7037316  34.3617776
  62.1277246  57.6394135  34.4591008  62.4290779  58.1776286  35.3601978
  62.1293244  56.5902947  34.7621042  63.3939699  57.9339998  33.5447773
  64.2873880  58.0246367  34.1661092  63.2740975  58.9107877  33.0715119
  63.6044662  56.8900936  32.4788946  63.9519874  55.9998570  33.0072617
  62.6752715  56.5834865  31.9940653  64.6639999  57.3866277  31.4882828
  65.6190280  57.5851645  31.9791681  64.3245531  58.3228566  31.0402697
  65.0650474  56.4187414  30.3898567  65.6009292  55.5990091  30.8729030
  64.2265996  55.9445049  29.8754885  65.9945471  57.0797412  29.3406315
  66.7939983  57.4912784  29.9602924  65.4548681  57.8512503  28.7874731
  66.6318398  56.0274446  28.4443305  67.3945571  55.5452864  29.0593515
  65.9072114  55.2695566  28.1393986  67.3194866  56.7328856  27.2980600
  68.1550482  57.3372049  27.6573649  66.6900031  57.4836551  26.8158157
  67.9416899  55.6255049  26.3919488  68.7756880  55.1018635  26.8638732
  67.1348703  54.9015105  26.2602739  68.5513808  56.2048135  25.0342513
  69.4789577  56.7771839  25.1010147  67.8943069  56.9084185  24.5188278
  68.8323985  55.0143422  24.0537324  69.5939913  54.3299307  24.4332338
  67.9278796  54.4478221  23.8227227  69.4414608  55.3931314  22.6806594
  68.6468772  55.9570104  22.1875646  69.6327266  54.5057877  22.0736152
  70.6728222  56.2727425  22.7280551  71.0072695  56.5406314  21.7236419
  70.4843265  57.2011216  23.2712361  71.8978025  55.6257478  23.4210622
  71.5094736  55.3684657  24.4087213  72.7022528  56.3412274  23.6038681
  72.5814991  54.5981758  22.6703314  72.9085152  54.7309192  21.5369138
  72.7785222  53.4686443  23.3905789  73.5991451  52.4556685  22.7819431
  73.4396954  51.5324338  23.3448485  73.1419749  52.3200556  21.7984522
  75.1046514  52.7985081  22.7436328  75.2635403  53.5228571  21.9406871
  75.8184848  51.4710003  22.4757869  75.4692064  50.6000405  23.0362176
  76.8966263  51.6301273  22.5590885  75.5409543  51.2124014  21.0661716
  76.6830734  51.1144126  20.0811298  77.1843531  52.5883848  19.8869287
  76.4345144  53.4804721  19.1117988  76.8046571  54.4460223  19.4658555
  75.3765428  53.4341559  19.3823657  76.6543281  53.3377558  17.5999194
  77.7326558  53.3356085  17.4341314  76.1664475  52.4447913  17.2063838
  76.1319193  54.3490083  16.6542126  74.6043051  54.2865314  16.6907369
  74.3105287  53.3279657  16.2604725  74.3943295  54.2763108  17.7612913
  74.2380046  55.1739439  16.1724656  76.6834735  53.8193186  15.3190584
  77.7617259  53.6766741  15.4045750  76.4713103  54.5742729  14.5605648
  76.3105482  52.8631255  14.9490548  76.5900737  55.7154163  16.9231874
  77.6353537  55.7910380  17.2264235  76.3037630  56.3110688  16.0551403
  75.9140196  55.9248002  17.7534824  76.1886689  50.6204582  18.7469726
  77.7436121  50.3201930  20.7315448  75.5462760  53.2426285  24.0531701
  75.8487630  54.5212098  24.1209752  75.4497820  55.3914926  23.3519396
  76.4417233  54.8175933  25.4960175  76.4269489  54.0019619  26.2219643
  77.3842070  55.3548576  25.3713759  75.5873163  55.8311597  26.2883190
  75.5272742  56.7963525  25.7811091  76.0970383  55.9802876  27.2424727
  74.0924258  55.3666941  26.4867314  73.6077668  55.1708157  25.5279815
  74.1584811  54.3908766  26.9724076  73.3080581  56.4561470  27.2547185
  73.2692373  57.3624192  26.6467476  73.7717897  56.7329735  28.2038150
  71.8490480  56.0433615  27.4868837  71.3817627  56.0721880  26.5003353
  71.7995533  55.0074403  27.8287633  71.1438293  56.8546618  28.5673778
  70.1087123  56.5486364  28.7327421  71.0780773  57.9011930  28.2625595
  71.9611381  56.9016068  29.8711333  72.9422932  57.3803069  29.8457110
  71.3154886  57.4171941  30.5851154  72.2234685  55.4956944  30.4728970
  73.2552383  55.2489401  30.2359695  71.4233919  54.7197361  31.1551295
  71.7536441  53.7269355  31.4498407  69.8952736  54.8430937  31.3179278
  69.4363653  53.8566487  31.2241248  69.4095870  55.3837226  30.5028861
  69.4935041  55.4698685  32.6879175  69.9978869  54.9557662  33.5087534
  69.8597899  56.4958153  32.6122076  67.9481882  55.5406714  32.8209251
  67.5051161  54.5495049  32.7037052  67.6142406  56.2006969  32.0176137
  67.4643707  56.2143142  34.1032441  66.3780565  56.3254492  34.1091106
  67.7677174  55.4580687  34.8302506  68.0803050  57.5351498  34.6158128
  69.1219331  57.3540734  34.8891008  67.5826031  57.7538095  35.5628852
  67.8994979  58.8157945  33.6831250  68.2977620  58.6893198  32.6742375
  66.8347285  58.7894603  33.4422169  68.4031291  60.1242105  34.2696504
  67.8973285  60.2252877  35.2321546  68.1132979  60.9515783  33.6185556
  69.9551556  60.2951982  34.3324668  70.3495087  60.8831953  33.5010736
  70.4737893  59.3369117  34.2605560  70.2202163  60.7178757  35.3038321
   9.8374993  56.7053732  32.9178387   9.4692171  55.7491285  33.2952320
  10.8742286  56.8341709  33.2357504   9.9100122  56.6804342  31.8285344
   8.9560705  57.8760788  33.4029509   7.9186102  57.6352973  33.1617772
   9.0399565  57.9458181  34.4894883   9.4787746  59.2136297  32.7480811
   9.3144920  59.1396396  31.6710464  10.5482193  59.3376744  32.9307416
   8.6627617  60.4050318  33.1640776   7.6031133  60.1654809  33.0535123
   8.5822666  60.5250998  34.2464697   9.1510062  61.7793018  32.6478573
  10.0729733  62.1329734  33.1140730   8.4557920  62.5979458  32.8452680
   9.2563330  61.8224975  31.1272997  10.2092130  61.3584278  30.8643850
   8.3014532  61.4784376  30.7244457   9.4878544  63.2867889  30.8127181
  10.4705930  63.4623319  31.2552957   8.6621613  63.8916330  31.1933208
   9.4632453  63.6296325  29.2786304   8.5703234  63.2032562  28.8167238
   9.3390311  64.7121410  29.2063976  10.7322311  63.2113952  28.3855153
  11.0875686  62.2011685  28.5991544  11.5962563  63.7894418  28.7198605
  10.5296145  63.4768830  26.8298146   9.5078535  63.2421419  26.5242561
  10.6545959  64.5476748  26.6558936  11.5552105  62.7782847  25.9420144
  11.6611987  61.7142025  26.1632847  12.5163042  63.2647611  26.1211888
  11.1652944  62.6863765  24.4798538  11.7704212  61.9348786  23.9684472
  10.1592705  62.2692519  24.3999352  11.2202301  64.0322558  23.7479062
  12.2060529  64.4994297  23.6992528  10.5872252  64.7496464  24.2743276
  10.8116156  63.9546850  22.2730132  11.0972660  64.8475946  21.7130289
  11.3076839  63.1166716  21.7789345   9.2378631  63.7847077  22.1979418
   8.6631611  64.4513713  22.8442707   9.0230325  62.7710033  22.5425052
   8.7629323  63.8144198  20.7452539   9.0290741  64.6762590  19.9290035
   7.9021302  62.8193563  20.4508719   7.2692453  62.6661399  19.1030911
   6.3641842  62.0534725  19.1154234   6.9831094  63.6803821  18.8130970
   8.2979903  62.1783217  18.0976804   9.2014859  62.7933104  18.1096492
   7.8052277  62.1051878  16.6683864   8.4046773  61.3308847  16.1828304
   8.1091487  62.9593097  16.0578480   6.3190459  61.7241679  16.7030527
   5.6080595  61.4173134  15.3642604   4.4496401  62.4369749  15.3739748
   4.6207111  63.8919565  15.1869029   4.2809711  64.1310381  14.1759303
   5.6836969  64.0994459  15.3340805   3.8757780  64.6106382  16.3389487
   4.2718170  64.1717024  17.2558858   4.1750073  65.6542204  16.2308784
   2.3687420  64.6760835  16.4577845   1.6767119  64.9227275  15.1606721
   2.0421585  65.8787916  14.7829537   2.0601251  64.1341428  14.5115094
   0.5935054  65.0488272  15.1929825   1.8766629  63.4778330  17.1979415
   2.3500967  63.4030241  18.1780150   2.0556235  62.6604142  16.4978838
   0.7932329  63.5287686  17.3156585   1.9676579  65.7691672  17.4047305
   2.1724827  66.7073674  16.8869389   0.9396314  65.7743539  17.7699758
   2.5647474  65.6536937  18.3105050   5.0288099  60.0755286  15.4940275
   6.5128792  61.7652845  14.2364621   8.5736441  60.7678455  18.4018949
   9.7502051  60.5825973  19.0654594  10.5082893  61.4786353  19.3172988
  10.1466783  59.1188609  19.4160896   9.2202067  58.5681142  19.2406045
  10.9759839  58.6425465  18.8889834  10.5697401  59.0045942  20.9065967
  11.4396441  59.6408881  21.0822699  10.8561137  57.9589242  21.0370928
   9.4962260  59.3579437  21.9323543   9.2370254  60.4117229  21.8105829
   8.5606861  58.8309190  21.7336735  10.0048270  59.0876129  23.3317440
  10.8407199  59.7629567  23.5258000  10.3200099  58.0420950  23.3357060
   8.9598045  59.1384382  24.4650412   8.5146680  60.1337549  24.5255592
   8.1103731  58.4783815  24.2772770   9.6507127  58.7178654  25.8068040
  10.3961843  59.4987374  25.9710451  10.1217372  57.7504224  25.6206494
   8.6213209  58.6722728  26.9703311   8.0421503  59.5967024  27.0198852
   7.9229720  57.8417470  26.8478569   9.2361332  58.4595508  28.3086347
   9.4037940  59.3981210  28.8306932   9.5075223  57.3134931  28.8366529
   9.9838839  57.3577914  29.8127094   9.3361355  55.9658494  28.1687686
   9.3775708  56.1583541  27.0946694   8.3125329  55.7030782  28.4438210
  10.3843893  54.8958456  28.5308121  10.1739804  53.8927136  28.1540906
  11.3539467  55.1418675  28.0927531  10.5040616  54.6539302  30.1162172
   9.5358834  54.7227107  30.6165814  11.1006201  55.4429217  30.5788990
  11.2570231  53.3270945  30.5555751  10.7573246  52.4544937  30.1297427
  12.2637811  53.1504902  30.1712263  11.2866003  53.2059419  32.0540601
  10.2382414  53.1505185  32.3546200  11.7702548  53.9995600  32.6273948
  11.8869213  51.8316201  32.5571567  12.7692352  51.6275001  31.9469726
  12.1755385  51.8773799  33.6093308  10.9142734  50.7000901  32.1864329
  10.5713084  50.7151880  31.1497984   9.9895243  50.7536208  32.7647486
  11.5833212  49.3908987  32.5560508  12.6342062  49.3693245  32.2599994
  11.0368825  48.7174051  31.8925176  11.4537358  49.0205609  33.5751296
 116.2677692  27.0720521  34.9992847 115.9544763  26.9415611  33.9613621
 117.1017944  26.3886883  35.1721436 116.7544120  28.0384882  35.1464036
 115.2507889  27.0541761  36.0590356 114.8864246  26.0381812  36.2247512
 115.6567206  27.5894875  36.9199218 113.9789934  27.6893356  35.4747127
 113.6198744  26.9610663  34.7445611 114.2123907  28.6232894  34.9592270
 112.9499995  27.9038482  36.5592564 112.8726952  26.9664862  37.1140902
 113.3157302  28.5930241  37.3232912 111.4776460  28.3681434  36.2089486
 111.3723363  29.3404609  35.7231785 110.9171472  28.4536305  37.1422220
 110.7315865  27.3794290  35.2529257 111.1961632  27.2919388  34.2685586
 110.6693302  26.4278886  35.7850525 109.3642863  27.8530216  34.8454314
 108.8271606  28.1034648  35.7626218 108.9412963  26.9653351  34.3705038
 109.2692133  29.0019701  33.8018491 108.2426141  29.0287310  33.4305785
 109.3777421  29.9600676  34.3144322 110.2938401  28.8055546  32.6255779
 110.2793632  27.8007355  32.1982689 111.3119219  29.0329604  32.9484729
 109.9723677  29.8831636  31.5435652 108.8914280  30.0268426  31.4853445
 110.4412171  30.8277611  31.8270806 110.4524739  29.3112374  30.1516473
 109.8447658  28.4165911  30.0007735 111.4889943  28.9676677  30.1588982
 110.2706449  30.2959245  29.0026571 109.2854246  30.7646595  29.0484918
 111.0028772  31.0944684  29.1391403 110.4587440  29.6318658  27.5853031
 109.6495769  28.9081921  27.4669434 111.3901836  29.0666354  27.5117636
 110.3513939  30.6418213  26.4439283 109.3647622  31.1092896  26.4662058
 111.1774377  31.3412392  26.5886008 110.3979958  29.9708090  25.1238475
 109.4670239  29.4262338  24.9529851 111.0114122  29.0730540  25.2249430
 110.8012217  30.8633025  24.0379247 111.9403546  31.1682979  23.8634731
 109.8454348  31.1202893  23.1412989 110.0938538  32.1839019  22.2205919
 111.0752202  32.6548255  22.3195872 110.0005685  31.7695627  21.2134823
 109.0032604  33.2637425  22.4274843 108.0559077  32.7979209  22.1443178
 109.2018863  34.4245077  21.4616948 110.1211292  34.9749070  21.6778014
 108.3449326  35.0940903  21.5709565 109.3575359  33.8641763  20.1840400
 108.0566195  33.6736717  19.2660204 107.8436223  35.0539262  18.5861289
 106.7536743  35.9047505  19.1884727 107.0802242  36.3506433  20.1314436
 105.9238989  35.2006273  19.2901212 106.3986793  37.0411623  18.1325012
 105.6041134  37.6210119  18.6044339 107.2560143  37.7071029  18.0239437
 105.9559768  36.6732828  16.8054248 105.0644025  37.6770673  16.2085051
 104.9291704  37.3604635  15.1732489 104.1365161  37.5766825  16.7735125
 105.6228656  38.6084621  16.3129284 105.0700605  35.5322356  16.8148669
 105.5286076  34.5432117  16.8578628 104.5996611  35.5234381  15.8305252
 104.4299217  35.6598250  17.6890661 107.1848419  36.4544603  15.9708939
 107.7978609  35.7056805  16.4747028 106.8830762  36.1873048  14.9570661
 107.6925812  37.4155564  16.0645749 106.9574164  33.3774083  20.1408165
 108.3657505  32.6878090  18.2169682 108.8793086  33.7359151  23.7914265
 107.7251678  33.6798837  24.4191254 106.7193757  33.0690762  23.9706128
 107.8788562  34.1445075  25.8581991 108.7633432  33.7193160  26.3371149
 107.9636329  35.2314939  25.9193340 106.6273777  33.7992835  26.7707262
 106.5317904  32.7172106  26.8822924 105.7016408  34.0002065  26.2274904
 106.6947069  34.4909436  28.2025926 107.0382218  35.4951009  27.9454356
 105.6897632  34.6084168  28.6133873 107.7475270  33.9999572  29.2301780
 107.6970143  34.6717205  30.0896240 108.7298710  34.0385777  28.7548120
 107.4656606  32.4887493  29.6505841 107.5320871  31.8897728  28.7399361
 108.1759329  32.1574074  30.4109720 106.0036472  32.2487224  30.1579534
 105.2883836  32.5780696  29.4013873 105.8725712  32.8575629  31.0549504
 105.6914826  30.7850461  30.7562429 106.3284409  30.6050998  31.6247861
 104.7153737  30.8263445  31.2440659 105.4930518  29.7306358  29.6536548
 104.9634127  30.0739417  28.7686723 105.9187007  28.4369697  29.6270638
 105.6780602  27.7992590  28.7803134 106.4776983  27.7736407  30.8824336
 106.4083954  28.4125814  31.7652795 107.4566075  27.3069943  30.7542076
 105.5653121  26.6457064  31.3304106 105.6387390  26.3953303  32.3907807
 104.5836835  27.0979852  31.1744839 105.8086002  25.3403694  30.4784712
 106.8065864  25.0192764  30.7840676 105.7849153  25.7151450  29.4530707
 104.6519528  24.3870190  30.8964816 104.6811006  24.1905587  31.9702697
 103.6382225  24.7628731  30.7430258 104.7636019  23.0637487  30.1837111
 105.7611508  22.6275199  30.2677629 104.8036157  23.3198941  29.1229307
 103.6064965  22.0415276  30.4167768 103.2729413  22.1084040  31.4544340
 102.7704471  22.3310014  29.7767047 103.9742776  20.6246918  30.0310703
 103.2419754  19.8674682  30.3188374 104.7911310  20.3263320  30.6915258
 104.3406126  20.4379723  28.4797081 103.3807520  20.3966222  27.9606496
 104.8165029  19.4560807  28.4362934 105.0866658  21.1685418  28.1601182
  -0.8403494  23.7244589  33.0920706  -1.4765076  24.6054290  32.9840964
  -1.2819899  22.9871441  33.7657076  -0.7598654  23.2284877  32.1225350
   0.5443350  24.2011894  33.5790377   1.0344953  24.8815097  32.8794867
   0.4660055  24.8594496  34.4468061   1.4064592  23.0550757  33.9942702
   1.4903620  22.2785326  33.2311149   0.8984487  22.5502902  34.8186373
   2.8617289  23.5706856  34.2857900   2.8206767  24.3476007  35.0520677
   3.4726835  22.7518252  34.6713672   3.5839341  24.2308890  33.0512110
   4.5016587  24.6903873  33.4241813   3.1068928  25.1015019  32.5963102
   3.8664033  23.2544142  31.9722440   4.3005387  22.3228249  32.3412057
   2.9342828  23.0326060  31.4483963   4.8709102  23.8070611  30.9201792
   5.7221413  24.2411268  31.4488158   4.4354559  24.6299705  30.3495095
   5.2246403  22.7220301  29.8613395   5.5282911  21.8015111  30.3642374
   4.4047790  22.5550040  29.1596317   6.3703559  23.1927600  28.9890711
   7.2649650  23.4217389  29.5719168   6.0161459  24.0867056  28.4715187
   6.7229457  22.1993263  27.8204281   7.3928359  21.4288713  28.2078687
   5.7894986  21.7182161  27.5209713   7.4444700  23.0165016  26.7265848
   8.3388852  23.4717777  27.1569448   6.8315736  23.8171736  26.3073636
   7.8788373  22.0994142  25.5125738   8.6632001  22.6190653  24.9583145
   8.2053378  21.1121970  25.8461359   6.7021741  21.7963499  24.4739130
   6.6508804  22.6443042  23.7877592   5.7440943  21.6012887  24.9602239
   7.1090203  20.5041557  23.6251921   8.1466054  20.6159625  23.3036641
   7.0606352  19.7090861  24.3721785   6.2187558  19.9649925  22.4815166
   6.0128035  20.8093527  21.8203785   5.2845051  19.5712483  22.8872361
   6.9113313  18.9274151  21.5886139   8.0746252  18.9800464  21.1952254
   6.0576307  17.8237504  21.5197476   6.5348663  16.7121090  20.7083223
   7.1810743  17.0497468  19.8940340   7.2298184  16.0809785  21.2681125
   5.3356178  16.0484515  20.0422709   5.7049389  15.2375349  19.4092811
   4.5698238  16.9599399  19.0598661   4.0716503  17.7501487  19.6273544
   3.7611597  16.3820622  18.6051478   5.4625444  17.6219206  18.1035266
   6.0284178  16.8947845  16.8253752   7.5239891  16.5730899  17.1863988
   8.4806037  17.6398839  17.3847265   9.1398810  17.4116446  18.2261048
   7.9379435  18.5367407  17.6942708   9.2783414  17.8144530  16.0665611
   8.5586070  18.1248919  15.3076861  10.0065459  18.6171026  16.1920740
  10.0957130  16.6643529  15.5927449  11.0680555  17.1956470  14.5978028
  10.4675968  17.3373627  13.6979975  11.5530109  18.0905743  14.9904918
  11.9054366  16.5173709  14.4274635   9.3129009  15.6013496  14.8789587
   9.0144329  16.0074302  13.9113346   8.4116606  15.3325137  15.4319314
   9.9986986  14.8038029  14.5893347  10.8251475  15.9891769  16.6247077
  11.2646159  15.0253367  16.3636432  11.6302893  16.6441523  16.9609148
  10.1690351  15.8199464  17.4797858   6.0235532  17.8539635  15.6931165
   5.3280514  15.6353982  16.5741116   4.3332686  15.5121347  20.9918073
   4.7345895  14.5001115  21.7572671   5.7250956  13.8989012  21.5085655
   3.8878108  14.2887158  22.9379643   3.2127955  15.1443656  23.0063870
   3.3229803  13.3639808  23.0732266   4.8102816  14.3261682  24.1912527
   5.0418069  15.3507620  24.4896950   5.8172895  13.9988398  23.9243160
   4.1701544  13.6776120  25.4563055   3.3114336  14.2717959  25.7757010
   3.9064821  12.6839278  25.0881579   5.1574774  13.5433576  26.6191604
   5.8063469  12.7815865  26.1819679   4.5340899  13.1221383  27.4106319
   5.9656077  14.7428059  27.0658193   6.4161464  15.0929163  26.1347434
   5.3196363  15.4574126  27.5801366   7.0912678  14.5244918  28.1014276
   7.4945629  15.5288517  28.2465940   7.8585807  13.8529277  27.7106634
   6.5897920  13.8980058  29.4220974   5.9304703  14.5799855  29.9630804
   5.9618137  13.0370865  29.1834931   7.7049602  13.4622824  30.3194020
   8.1862652  14.2657285  30.8711166   8.1551011  12.2580121  30.5534672
   8.9251575  12.0980005  31.3037860   7.5260278  11.0403359  29.8848104
   7.6621162  11.0526748  28.8013937   6.4625397  10.9921030  30.1279819
   8.1864789   9.7188040  30.3467508   7.7669036   8.9422318  29.7038229
   9.2330936   9.8429690  30.0610008   8.2923330   9.5726189  31.8641537
   7.2768622   9.4838653  32.2558251   8.7625915  10.4729832  32.2649840
   9.1425210   8.3008655  32.1837036   8.7481687   7.5201348  31.5299376
  10.1010326   8.5362569  31.7164666   9.2953914   7.7824485  33.6012490
   9.8538471   8.5437803  34.1498519  10.0291597   6.9740285  33.5787417
   7.9706917   7.3005783  34.3102031   7.1861274   8.0525796  34.4170550
   7.6439477   6.4589736  33.6958710   8.3957270   6.8448915  35.7177166
   8.7142115   7.7323911  36.2685141   9.1824998   6.0881323  35.6899992
   7.1027666   6.2395129  36.2710747   7.1320333   6.0697182  37.3493993
   7.0700033   5.2645412  35.7803386   6.2434589   6.8298258  35.9461364
  76.4172198  55.3460070  30.2257710  76.7874186  56.0744795  29.5013775
  76.5658772  55.7248182  31.2391155  75.3391856  55.2670636  30.0705851
  77.1793255  53.9545150  30.1254145  77.2352488  53.5125366  29.1284232
  78.1577390  54.0699443  30.5964245  76.4316341  52.9589256  31.0582495
  75.5005182  52.6682369  30.5673439  76.1886794  53.4252157  32.0153339
  77.2758826  51.6982078  31.3228915  77.4294674  51.2235093  30.3515329
  78.3084902  51.9652058  31.5571936  76.6712865  50.7242647  32.3582852
  75.9517157  50.1241485  31.7974440  76.1257991  51.2336301  33.1554391
  77.6695968  49.7006478  32.8625042  78.5398164  50.1788311  33.3169567
  77.1105944  49.0195176  33.5075174  78.0837317  48.6628021  31.6966099
  78.2161841  49.0864047  30.6988708  77.2636558  47.9472397  31.6076721
  79.3299926  47.8856956  32.0688050  80.2988130  48.3860533  32.0097005
  79.3011528  47.6119806  33.1255511  79.4797842  46.5427510  31.2872113
  78.5166905  46.1230733  30.9892426  79.8401886  45.7716333  31.9712807
  80.2249521  46.6191949  29.9619702  79.7621840  47.2805507  29.2264976
  81.2228801  46.9716786  30.2309665  80.3496229  45.2375223  29.2383018
  79.4453634  44.6777899  28.9903523  81.0267829  44.6155635  29.8274416
  81.1649702  45.4130365  27.8708255  80.7048693  46.2054324  27.2767886
  82.2064725  45.7360221  27.9293360  81.1987624  44.1363295  27.0175119
  80.1872841  43.8638270  26.7090999  81.6253672  43.2367168  27.4660340
  81.9216334  44.2735424  25.7178824  81.5830296  45.2161487  25.2827907
  82.9824074  44.4397824  25.9168461  81.6943965  43.0141579  24.8549816
  80.6438547  42.7253218  24.9284648  82.3132243  42.2228500  25.2831755
  82.0503171  43.2111794  23.3822045  81.8896626  44.2152510  22.7669544
  82.6367012  42.1458040  22.8940932  82.9485189  42.0018754  21.4458501
  83.2684595  40.9762657  21.2448187  82.1813122  42.1264900  20.6774010
  84.1513770  42.9014167  21.0207780  83.7503925  43.9135164  21.1183396
  84.5471437  42.6648503  19.5392957  84.3468002  41.6006944  19.3906897
  85.6288167  42.6390731  19.3844797  83.8900748  43.5566525  18.6680298
  84.5536588  44.9152444  18.0958525  84.6535147  45.9725009  19.3532101
  83.5705707  46.8720378  19.5950987  83.1544239  47.2345167  18.6516583
  83.9252454  47.7827861  20.0843766  82.4629209  46.1987114  20.4814601
  82.0711922  45.3381385  19.9371730  82.9167134  45.9777950  21.4486980
  81.2249892  47.0821043  20.8025762  80.6155655  47.5827872  19.5563843
  81.3383870  48.2339840  19.0626597  80.4461027  46.7304153  18.8968180
  79.7260724  48.1554400  19.8231273  80.1388589  46.3312209  21.5034108
  79.2786254  46.9864800  21.6480018  80.4623803  45.9742657  22.4822866
  79.9121246  45.4933068  20.8425231  81.4957214  48.1508216  21.7146739
  80.5832166  48.7207848  21.8956661  81.8294430  47.6963120  22.6486594
  82.2494501  48.7173420  21.1658272  83.5819237  45.4147952  17.0614659
  85.9544195  44.6348209  17.7451963  85.2626797  42.6079492  21.7856565
  85.6031532  43.3843804  22.8564058  85.0319665  44.4258118  23.1076769
  86.5547688  42.7722012  23.8033704  87.3664798  42.4166347  23.1652781
  87.0402512  43.4730441  24.4857167  85.8639871  41.6095079  24.4957384
  85.4830589  41.0000869  23.6735683  84.9675397  41.8230716  25.0816060
  86.8396741  40.7813103  25.3173154  86.3533552  39.8197208  25.4942443
  87.7615662  40.4525406  24.8330744  87.1984951  41.5075856  26.6209870
  86.3527274  42.0420902  27.0585334  87.9999551  42.1700539  26.2874280
  87.8401424  40.5420703  27.6610991  87.0520367  39.8073201  27.8385689
  88.7825908  40.0689927  27.3774469  87.9397901  41.2522663  29.0097815
  87.0122455  41.7833434  29.2335717  88.6658663  42.0678822  29.0026641
  88.2611368  40.2898154  30.1808800  89.0761491  39.6525642  29.8314059
  88.5453860  40.8279679  31.0875543  87.1034529  39.3515640  30.4899020
  86.9078757  38.5260602  29.8102976  86.1725209  39.5400992  31.3712329
  85.2778815  38.9249302  31.4237647  86.2600032  40.6771257  32.3224125
  85.2953985  41.1831715  32.3993509  86.9774590  41.4719761  32.1080898
  86.4727669  40.2118999  33.7959881  85.8072034  39.3665878  33.9829048
  87.5323525  39.9723739  33.9072063  86.2217833  41.3413952  34.7815318
  85.3889917  41.9759636  34.4712979  87.0668146  42.0329320  34.7685360
  85.9828220  40.9459827  36.1824779  85.8981852  41.8559690  36.7801613
  84.9829956  40.5286858  36.3191726  87.0418638  40.0146423  36.7762073
  88.0339920  40.2140922  36.3658837  86.7821450  38.9994010  36.4691249
  87.1915508  40.0873056  38.3046271  87.7314414  39.1898674  38.6137991
  87.8271481  40.9552141  38.4922836  85.8630582  40.1867442  39.1241837
  85.3380273  39.2308111  39.1789416  85.2059161  40.9611801  38.7230859
  86.2290570  40.6797903  40.4473157  85.3290489  40.9678835  40.9945396
  86.8182152  41.5975432  40.3917604  86.8592606  39.9583696  40.9715960
  85.5108323  90.6441655  41.0455990  85.7308498  91.5517699  41.6115589
  86.3285948  90.3597525  40.3801358  85.2265958  89.8378387  41.7249452
  84.2589396  90.9369044  40.2309703  83.7739977  89.9788292  40.0325076
  83.5974866  91.6471498  40.7314771  84.5653783  91.5810173  38.8382802
  85.3033005  92.3835492  38.9005486  83.6256074  91.9275047  38.4032484
  85.2145411  90.7247733  37.7431911  86.2402925  90.5090749  38.0494139
  84.6642111  89.7820267  37.7143881  85.2093345  91.4716054  36.3436475
  85.6246944  92.4808248  36.3812507  84.1831784  91.6894859  36.0403390
  85.9012256  90.7485166  35.1861887  86.8669474  90.3549367  35.5101337
  85.3712116  89.8302226  34.9248650  86.1316249  91.7144283  33.9561641
  86.5548770  92.6808574  34.2378327  85.2328267  92.0844773  33.4584800
  86.9502370  91.0704517  32.7983681  87.9926833  91.1332559  33.1174710
  86.6552305  90.0254201  32.6828517  86.6898293  91.7358794  31.4620014
  86.6285476  92.8202601  31.5752576  85.6926988  91.3480743  31.2433621
  87.6050319  91.1739443  30.2667700  87.1073580  91.3079391  29.3040499
  88.4760540  91.8323801  30.2825337  88.1334246  89.6905183  30.3130326
  87.4106838  88.9999979  30.7526827  88.9933709  89.6289281  30.9832289
  88.4524424  89.1913670  28.8751071  87.6811275  89.5407966  28.1855867
  89.4203109  89.6162508  28.6009385  88.6408452  87.7242717  28.6727020
  87.8798354  87.0447338  29.0620044  89.5659189  87.4183537  29.1657711
  88.7024129  87.4259441  27.1592656  87.7445812  87.7342460  26.7350301
  89.5388043  87.9524870  26.6948671  88.6737547  85.8546130  26.9729301
  87.7900061  85.4825578  27.4954503  89.5250468  85.4308090  27.5097318
  88.6965748  85.4870209  25.5330873  89.6928107  85.6417822  24.7954287
  87.5093746  85.0970432  24.9690197  87.5098495  84.7816917  23.5655733
  86.4821963  84.8898180  23.2093618  88.2070742  85.4130402  23.0088640
  87.9828887  83.3480556  23.4060674  88.9840065  83.2580738  23.8353872
  88.1411797  83.0042230  21.8889474  87.4855893  83.5625757  21.2158259
  87.9007652  81.9412899  21.8051110  89.5089164  83.2650417  21.4544840
  89.9887986  84.4433825  20.4862432  89.8789454  83.7027898  19.0932136
  88.6305892  83.4474740  18.4977109  88.3434781  84.4187516  18.0868095
  87.8446031  83.1130245  19.1796335  88.9250397  82.5577078  17.2896883
  89.6154124  83.0347018  16.5924484  89.4464828  81.6846969  17.6849478
  87.7029533  82.1289549  16.5277329  87.0569036  83.3464607  16.0618082
  86.1204338  83.0519240  15.5858338  86.7469261  84.0133241  16.8677165
  87.6799645  83.9040076  15.3609400  88.0188436  81.3461696  15.2877147
  87.1213106  81.1599092  14.6960956  88.4559914  80.4138329  15.6481750
  88.8137180  81.8031786  14.6964461  86.7538835  81.3619434  17.4125842
  87.3727774  80.6032981  17.8939498  86.2935719  82.0270414  18.1447309
  85.9112504  80.9867910  16.8299178  91.4885968  84.6474460  20.7303770
  89.0617026  85.5548153  20.3636410  87.0330906  82.4356243  24.0808685
  87.1681297  82.2136584  25.4046810  88.1051519  82.5365491  26.0781197
  86.1363990  81.2433134  25.8383988  85.7014038  80.8942468  24.8995721
  86.6321628  80.4499823  26.4017060  84.9420210  81.8976361  26.6230613
  84.2635845  81.0868618  26.8966183  84.5529259  82.7311863  26.0346200
  85.4233732  82.6390198  27.8541479  85.5789116  81.9055201  28.6480314
  86.4099050  83.0780667  27.6914929  84.4464529  83.6398608  28.5612195
  83.6217455  83.0500308  28.9667099  83.8293410  84.1490642  27.8180178
  85.2573311  84.6277363  29.4933242  85.7663956  84.0277373  30.2505030
  86.0454267  85.1197598  28.9194931  84.3511369  85.7448538  30.1201116
  83.4074268  85.3071956  30.4522746  84.0293647  86.3971247  29.3055754
  84.9173883  86.5494275  31.3041479  85.8549427  87.0235093  31.0063188
  84.2817836  87.4092492  31.5259116  85.2087703  85.5377943  32.4058092
  84.5286093  84.6899575  32.3947242  86.2038196  85.6617413  33.2834592
  86.3310597  84.8680143  34.0151584  87.3259949  86.6853069  33.2593500
  87.5927935  86.8693034  34.3021481  87.0675743  87.6807857  32.8923287
  88.5726479  86.2534686  32.4698943  88.2514429  85.9184553  31.4814294
  89.1434382  87.1843107  32.4559106  89.3639539  85.1313589  33.1724595
  88.6921394  84.4557594  33.7060273  90.0372821  85.6952786  33.8213797
  90.1078148  84.2380892  32.0709065  90.8366497  83.6060975  32.5826193
  89.4068062  83.5073871  31.6620895  90.7733234  85.0879645  30.9553025
  91.2248421  86.0089899  31.3298819  89.9759126  85.4241584  30.2892892
  91.9426678  84.4079256  30.1049622  92.0151266  84.8072147  29.0911652
  92.9227138  84.5748561  30.5567453  91.7121221  82.9006934  30.0299622
  90.7112563  82.6581079  29.6668033  91.6499499  82.3635269  30.9786723
  92.8191754  82.1729813  29.2803551  92.8636109  82.5928219  28.2732651
  92.6244110  81.1094329  29.1273985  93.7904661  82.2444506  29.7742698
 107.3905931  80.0630888  38.8657133 108.0258073  80.9366612  38.7049514
 107.3962213  79.8714332  39.9407488 106.3935760  80.3933825  38.5668374
 108.0390466  78.9955157  37.9750752 107.3563573  78.2359286  37.5885176
 108.3763649  79.4831101  37.0580477 109.2558091  78.3390449  38.6522839
 109.0725169  78.2121446  39.7212854 110.1649893  78.9412460  38.5956271
 109.6421294  76.9266390  38.0574567 110.5714161  76.5014865  38.4423419
 108.8105724  76.2966055  38.3800007 109.7549001  77.0515928  36.4996845
 110.5116235  77.7751466  36.1893565 108.9229040  77.5239842  35.9732822
 110.2955936  75.7427243  35.8684109 111.1474623  75.3465225  36.4250147
 109.5260924  74.9679454  35.8608887 110.7888574  75.9156286  34.3901852
 111.2541497  74.9598623  34.1402290 111.5355275  76.7061814  34.2903147
 109.6485448  76.3089597  33.4777566 108.8917320  75.5358377  33.6260155
 109.1695306  77.2462722  33.7683681 109.9710176  76.3381909  31.9798227
 110.4883793  75.3884063  31.8291228 110.7007007  77.1162337  31.7459936
 108.7069253  76.3320412  31.1279127 108.0613689  75.5606936  31.5530559
 108.2416955  77.3119613  31.2535381 109.1257480  76.0165623  29.6374543
 108.2476108  76.1609684  29.0046142 109.4783443  74.9852132  29.5706791
 110.2599697  76.9482838  29.2076107 109.8911260  77.9709469  29.3104624
 111.1978386  76.8545838  29.7590579 110.6110989  76.7024535  27.7093152
 109.7066066  76.8756708  27.1224986 110.9732823  75.6815761  27.5711247
 111.6945022  77.5846528  27.1577436 111.3749044  78.6268553  27.2220517
 112.5757001  77.6115692  27.8021269 112.1247711  77.1813511  25.7114654
 111.2367270  77.2156449  25.0769037 112.7197561  76.2657113  25.7192433
 113.1168357  78.2140451  25.2365259 113.1082265  79.4310083  25.5662625
 114.0048960  77.6848167  24.4123564 115.1488246  78.4988405  23.9532005
 115.4657049  78.1235165  22.9767937 114.9176003  79.5657707  23.8998697
 116.3830715  78.4099382  24.9838673 117.1278099  79.1851922  24.7863954
 117.2233678  77.0546947  24.9195332 116.5903868  76.2472733  25.2964380
 118.1608609  77.2185491  25.4570343 117.5573969  76.8112812  23.4993641
 118.8551757  77.2944493  22.7929656 118.5033939  78.8097796  22.6575848
 117.8676251  79.1766826  21.3677360 116.8398595  78.8088443  21.4228950
 118.2782319  78.6632841  20.4945390 117.8793481  80.6805738  21.3347172
 117.5594666  81.0906596  22.2937729 118.8969495  81.0654840  21.2533997
 117.0902762  81.4387822  20.3130924 117.6707963  81.4408893  18.9272979
 118.7290776  81.4421710  19.1924851 117.3337103  80.5449586  18.4038838
 117.4515409  82.2868850  18.2742230 115.7501143  80.8697035  20.2876854
 115.7771788  80.0421205  19.5772947 114.9579081  81.5698494  20.0184548
 115.5102667  80.4873011  21.2809228 117.1186628  82.8643290  20.7529549
 118.1478240  83.2075053  20.8684208 116.4629714  83.4532777  20.1099236
 116.7236766  82.8478704  21.7698162 118.8188130  76.5864201  21.4868655
 120.0094170  77.1034821  23.6894391 116.0167450  78.7238164  26.3356231
 115.8035776  79.9728444  26.7857547 116.1853439  81.0228429  26.2780313
 114.8912120  79.9699146  27.9343312 114.1648214  80.7686457  27.7704738
 114.4158184  78.9887814  27.9963291 115.7366340  80.1449547  29.2248014
 116.1259423  81.1650843  29.2402835 116.5443358  79.4101437  29.2132066
 114.9959149  79.7316855  30.4817754 114.8293214  78.6531462  30.5199597
 115.5924471  79.9990150  31.3565031 113.7137394  80.5342347  30.7512669
 113.2370878  80.8759286  29.8301184 114.0659159  81.4287784  31.2691735
 112.6912374  79.6866788  31.4896992 111.7354222  80.2076222  31.5763004
 112.5190305  78.7426176  30.9685876 113.1106082  79.3363673  32.9396093
 114.0960074  78.8673072  32.9774930 112.3679020  78.6490638  33.3500602
 113.1357041  80.5419112  33.8821678 114.0831756  81.0594422  33.7180809
 112.3312496  81.2282462  33.6096587 113.0027749  80.2097270  35.3009429
 113.8615000  79.8976489  35.8898222 111.9079625  80.4705637  36.0613706
 112.0443513  80.3221282  37.1295157 110.6290970  81.0347613  35.5321589
 109.7943184  80.4305590  35.8934739 110.5742355  80.8088219  34.4651980
 110.5852560  82.5219803  35.7633461 111.5629311  83.0015839  35.8445598
 110.0700044  83.0089184  34.9327582 109.8799568  82.8488373  37.0483109
 108.8402658  82.5157678  37.0722176 109.7469768  83.9311488  37.1064811
 110.3877477  82.2739441  38.4136288 110.0869269  81.2269292  38.4893327
 111.4711007  82.1408528  38.3805055 109.9469779  83.1409333  39.6305716
 109.6359866  82.4525875  40.4191960 109.0318680  83.6251178  39.2832848
 110.8863583  84.1891605  40.1906171 111.1082928  84.9642311  39.4540883
 110.2480069  84.6497731  40.9474583 112.0850173  83.6300597  40.9025682
 112.8190704  83.0963507  40.2952908 111.7104486  82.8067283  41.5143588
 112.8066406  84.5109833  41.9135334 112.1047353  85.0901257  42.5171823
 113.5145303  85.2019026  41.4509460 113.3752031  83.8370912  42.5577928
  44.1661179  31.6424980  34.5881740  44.2881117  32.7013760  34.8255935
  45.0870733  31.1069519  34.8279590  43.4033759  31.1634295  35.2055734
  43.7607591  31.3406825  33.1226136  42.8986226  31.9146601  32.7765871
  44.7001451  31.4021112  32.5692101  43.3882402  29.8681605  32.8816011
  42.5851946  29.6555689  33.5903935  44.2009567  29.1979507  33.1693154
  42.9749102  29.5558635  31.4191575  43.7712128  29.8743358  30.7431827
  42.9100227  28.4714787  31.3079680  41.5548143  30.0179344  30.9481637
  41.5339139  31.1088753  30.9048577  40.7614937  29.7892340  31.6628683
  41.2752515  29.4958450  29.5379343  41.3097266  28.4106311  29.4213741
  40.2213783  29.6792108  29.3184046  42.2131085  30.0486180  28.4246087
  43.2728745  29.9222698  28.6556848  42.1630790  31.1379844  28.3675977
  41.7640700  29.4712113  27.0568516  41.9538231  28.3959691  27.0745770
  40.6854657  29.5862842  26.9310143  42.5426330  30.0973753  25.8657989
  43.6127935  29.8801769  25.8589330  42.4345356  31.1708150  26.0346362
  42.1025569  29.8237975  24.4556396  42.5892521  30.4565143  23.7104805
  42.3264828  28.8002813  24.1478475  40.6207992  30.0791055  24.1343588
  40.1923033  31.0019680  24.5308199  40.0620569  29.2965720  24.6519613
  40.2372134  30.1518030  22.6446412  40.7302858  31.0529064  22.2740225
  40.5065842  29.2135314  22.1552030  38.7477609  30.1929109  22.3603921
  38.2768781  30.9019418  23.0445040  38.2978552  29.2518365  22.6835451
  38.4166148  30.4482943  20.8800819  38.9516370  29.7953220  20.1873753
  37.3346920  30.4885183  20.7376206  38.9981405  31.8016417  20.3926561
  40.0869957  31.7756182  20.3140364  38.6282083  32.5475040  21.0992708
  38.5183852  32.1052679  18.9991916  38.9459336  31.5535729  18.0240194
  37.5396607  33.0516326  18.9202088  37.0151295  33.3477486  17.5936786
  36.4152552  34.2357731  17.8086520  37.8515989  33.5104451  16.9092097
  36.0221562  32.2766770  17.0965653  36.6881472  31.4845267  16.7449934
  35.2492242  32.7703068  15.8686283  35.9715994  33.0599606  15.1012216
  34.4593001  33.4846001  16.1145028  34.5796276  31.6315011  15.2806952
  35.2230765  30.7622667  14.1192655  34.8267597  29.3524573  14.5193983
  35.7501760  28.5108372  15.1439594  36.3989172  29.0698472  15.8231440
  36.2433517  28.1160438  14.2520152  34.9554632  27.4620309  16.0182494
  35.6416084  26.9894158  16.7226093  34.2888436  28.0971696  16.6034827
  34.2973193  26.2532876  15.4098632  35.1997663  25.3780916  14.6563461
  34.6502934  24.5011791  14.3108339  35.4869806  25.8702675  13.7259953
  36.0222061  25.0823143  15.3093312  33.7361069  25.3540711  16.5154856
  33.4811542  24.3855305  16.0828085  32.8411071  25.8570029  16.8846928
  34.4962143  25.3165147  17.2972191  33.1469684  26.5611186  14.5552700
  33.5037713  27.2274305  13.7685055  32.6458157  25.6487929  14.2284833
  32.4892512  27.1756916  15.1717025  36.7140735  30.9006633  14.2008793
  34.5288415  31.0940089  12.8572926  35.0421279  31.9421971  18.1717391
  34.9661617  30.7937000  18.7709249  35.6470001  29.8247803  18.5105664
  33.9078035  30.9169030  19.8745402  33.8980373  31.9567320  20.2078936
  32.8866945  30.8198178  19.4998738  34.2422218  30.0686325  21.0949353
  35.1898664  30.3489089  21.5595754  34.4702614  29.0695276  20.7177730
  33.0245664  30.1024654  22.0650100  32.8891090  31.1559271  22.3186511
  32.1898417  29.6203441  21.5519205  33.3814314  29.3070382  23.3406565
  33.7088193  28.3161219  23.0191444  32.5158809  29.2147329  24.0000244
  34.5574846  29.9807790  24.1618884  35.3681809  30.1937813  23.4619845
  34.2118070  30.9725468  24.4608365  35.0983383  29.1462660  25.3142094
  35.3090759  28.0963482  25.1003721  34.2749644  29.1419026  26.0314986
  36.3806059  29.6057056  25.9570262  37.2166884  29.3401794  25.3066983
  36.4504058  30.6924730  26.0378261  36.4600600  28.9624088  27.3791854
  35.8924561  29.5121136  28.1256568  37.2695416  28.0155914  27.8019208
  37.2878807  27.8644007  28.8781987  38.0604667  27.0878171  26.9250503
  38.1961395  27.5074102  25.9260515  37.4521467  26.2110551  26.6933106
  39.3574737  26.5264638  27.5353022  40.0283698  27.3875816  27.5642602
  39.2105615  26.3286719  28.5991475  39.9470037  25.4563934  26.6930902
  39.7737279  25.7793319  25.6644259  39.3713854  24.5323729  26.7786179
  41.4564218  25.1547591  26.8941375  42.0980461  25.9835825  27.2004608
  41.6023959  24.3097452  27.5702361  41.9665854  24.6745228  25.5666598
  41.3379279  23.8742549  25.1706451  42.9058412  24.1816422  25.8261423
  42.2713897  25.7302768  24.5456791  41.3318967  26.0206691  24.0708211
  42.7701984  26.5737569  25.0275455  43.1718032  25.2375904  23.4532129
  42.7126827  24.3130372  23.0970192  44.1923716  25.0044249  23.7639229
  43.3112530  26.1430461  22.2323554  42.2903334  26.4862103  22.0522609
  43.7792791  25.6158332  21.3984112  43.9862860  26.9887142  22.3794605
   2.2210975  43.4872168  37.6861330   2.0110313  42.4503638  37.9568174
   1.4072912  44.0345310  37.2058928   2.2471805  44.0137123  38.6424762
   3.5689640  43.7050890  37.1500146   3.7506680  44.7811951  37.1120235
   4.2178375  43.0530889  37.7385054   3.7377190  43.3026642  35.6505280
   4.7715167  43.4631827  35.3375424   3.1796313  43.9969483  35.0188809
   3.2057489  41.8576559  35.3348961   3.4930444  41.1369240  36.1033176
   2.1141393  41.8867969  35.3330886   3.6533115  41.4063582  33.9539357
   4.7272898  41.2090705  33.9645284   3.5715152  42.2136600  33.2231536
   2.8934247  40.1974893  33.4690351   3.0192564  39.3330144  34.1242553
   1.8163151  40.3666953  33.4084554   3.2818350  39.6897798  32.0808633
   4.3615050  39.5376743  32.0205263   2.9609726  40.3076633  31.2395890
   2.5265069  38.3781526  31.8143778   2.6274933  37.7301703  32.6875243
   1.4675943  38.6340285  31.7389089   3.0739978  37.6612523  30.6006666
   4.0684724  37.3610677  30.9373783   3.0903706  38.4394079  29.8347229
   2.3228575  36.3887886  30.1464059   2.0611179  35.7474629  30.9905965
   1.3610103  36.7916298  29.8223131   3.0173424  35.5312909  29.1038619
   4.0556745  35.3782788  29.4053890   2.9462872  36.0101029  28.1250084
   2.4775257  34.0803469  29.0513861   2.6231142  33.7696085  30.0880682
   1.4373728  34.1009878  28.7195429   3.1677719  33.0363102  28.2411802
   2.7963540  32.0174513  28.3693963   4.1485172  32.9121084  28.7050561
   3.2783821  33.2399137  26.6851341   2.3463811  33.5533404  26.2101587
   3.8868856  34.1143603  26.4452713   3.8967282  31.9305503  26.0694486
   3.0559468  31.2588988  25.8838822   4.6865621  31.4611516  26.6596180
   4.4659633  32.1158871  24.6622273   4.3870071  33.1644463  23.9792216
   4.8301819  30.8750507  24.1972776   5.4503312  30.8570771  22.8850779
   4.9468332  31.5975245  22.2582791   6.4816774  31.2149330  22.9390515
   5.3027418  29.4481620  22.2470131   5.7566153  29.5180625  21.2551655
   3.8398386  29.0900079  22.1575442   3.3330294  29.0559443  23.1253395
   3.8484663  28.0566632  21.8014916   2.8899932  29.8524597  21.3657045
   3.1609467  30.1334539  19.8071509   3.9967601  31.4787498  19.6757935
   3.4787517  32.7528621  19.9852455   4.3120517  33.3599886  20.3480929
   2.8001143  32.6794365  20.8388900   2.8627096  33.3785197  18.7398074
   2.2001886  32.6222753  18.3161970   2.2851062  34.2508375  19.0491889
   3.8175317  33.7941600  17.5771068   5.0749731  34.4833831  18.0142838
   5.8372999  34.5187238  17.2346068   4.8114827  35.5013206  18.3052437
   5.6728462  33.9435954  18.7501221   2.9233070  34.6508971  16.7322531
   2.1039950  34.0462744  16.3405242   3.5188149  35.0838744  15.9271547
   2.5455247  35.5154435  17.2800861   4.1553436  32.6234911  16.7932540
   3.3204373  32.2981831  16.1708497   4.8711945  32.9783223  16.0503292
   4.6234498  31.8485469  17.4020393   1.8358507  30.2706058  19.1230078
   4.0691388  29.0964846  19.3060465   6.1024544  28.4971824  22.9576058
   7.4021061  28.5326178  22.6945956   7.9883896  29.3715501  21.9956364
   8.2053498  27.4188653  23.3706438   8.4051411  27.7839697  24.3802213
   7.6559221  26.4919250  23.5477731   9.5251966  27.0369547  22.6252035
  10.2472486  27.8553579  22.5888244   9.2952167  26.6250641  21.6403586
  10.2429384  25.8900061  23.3890918  10.2657485  26.1520194  24.4489469
   9.6227852  25.0067868  23.2223569  11.7220570  25.6293548  22.9932572
  11.8479196  25.3569538  21.9432952  12.0225979  24.7939880  23.6291117
  12.7141042  26.7048644  23.3660028  12.6788843  27.5559186  22.6826795
  12.4406499  27.2657868  24.2621350  14.1705110  26.2242871  23.3919367
  14.4900277  25.5959393  22.5579386  14.4227405  25.6245075  24.2689251
  15.1073010  27.3994830  23.4033639  16.1181738  26.9951558  23.3189840
  15.0462115  27.8644374  22.4171847  14.8196184  28.2459463  24.6187815
  14.0306149  28.9917787  24.5660805  15.4872252  28.0969237  25.8021203
  15.1919607  28.7009876  26.6562255  16.5311018  27.0661086  26.0430152
  17.4521181  27.6368408  26.1788746  16.7385852  26.5059276  25.1288968
  16.2796542  26.0893971  27.2010478  17.2806706  25.6736974  27.3338064
  16.0349915  26.5301349  28.1697348  15.3822460  24.9348093  26.7807196
  15.5347235  24.1413118  27.5152791  15.6644417  24.5817928  25.7866327
  13.9097248  25.2443873  26.8718927  13.5904082  26.2095883  26.4732725
  13.3218678  24.4799185  26.3595652  13.3084198  25.0507504  28.3715113
  13.6946252  25.7480206  29.1179189  13.6343725  24.0427704  28.6364547
  11.7555858  25.1582691  28.4596480  11.3630947  24.5009350  27.6809772
  11.4328100  24.7708964  29.4282667  11.2832384  26.6407433  28.1949502
  11.4841661  26.9296685  27.1612121  11.7636512  27.4143546  28.7976113
   9.8347611  26.8351937  28.5634117   9.7854702  26.8655261  29.6538804
   9.2351527  26.0454658  28.1059576   9.4790720  27.7435120  28.0725888
  95.8000687  29.0754469  30.2792157  96.4013418  28.1792134  30.1127795
  96.3835709  29.9307009  30.6263899  95.3921564  29.3117947  29.2942209
  94.6400279  28.8919240  31.3311884  95.0010652  29.0681390  32.3466018
  93.8936575  29.6422328  31.0620460  93.8128647  27.5791576  31.3032077
  93.0965366  27.6802425  32.1212053  94.5603944  26.8060812  31.4929878
  92.9991421  27.1429057  30.0633850  92.4461404  26.2670460  30.4091059
  92.2809769  27.9186772  29.7897396  93.9634474  26.7066241  28.9207609
  94.5886670  25.8737012  29.2490836  94.6484482  27.4934991  28.5981687
  93.1509868  26.1566084  27.7253327  92.8992184  25.0973262  27.8089913
  92.2234185  26.7237327  27.6231016  94.0024918  26.1685635  26.3623963
  94.9391886  25.6727237  26.6254687  94.1698708  27.2235593  26.1356098
  93.3129227  25.5253650  25.1335499  92.6217453  24.7922707  25.5546325
  92.8526829  26.2925105  24.5073428  94.2687486  24.8023488  24.2288277
  94.7236590  24.0095397  24.8263009  95.0535880  25.4566585  23.8436358
  93.5968405  24.3068686  22.9968872  92.8542119  23.5561745  23.2751431
  93.0714418  25.1834306  22.6121026  94.6557193  23.6291075  22.0514080
  94.9977713  22.8277547  22.7096618  95.5185704  24.2982183  22.0356983
  94.2792715  23.1400985  20.6302598  95.0635156  22.5137835  20.1999636
  93.3339153  22.5944762  20.6628492  93.9570735  24.3515372  19.6641729
  94.8419730  24.9778094  19.7953646  92.9888933  24.7774205  19.9356773
  93.9251567  23.8709262  18.2409110  93.4092930  24.6176701  17.6336856
  94.9060651  23.7663450  17.7725677  92.9803156  22.6478091  18.0188283
  92.0587656  22.7453341  18.5964959  93.4307033  21.7271460  18.3956497
  92.6013350  22.4116649  16.6064902  93.1412479  23.0199957  15.7299113
  91.6299281  21.5149181  16.4577453  91.1825125  21.1248634  15.1394392
  90.9545641  22.0612937  14.6238923  91.8490413  20.6142829  14.4396565
  89.8490181  20.2956514  15.3793058  90.1473845  19.3424671  15.8232350
  89.0413077  20.1057059  14.0399807  88.5258507  21.0391364  13.7998511
  88.2306481  19.3857982  14.1785916  89.8823234  19.8305891  12.8629844
  90.3719255  18.3562166  12.4796458  89.0356478  17.5375418  12.2145542
  88.2352140  17.7296298  11.0572148  88.7993178  17.3903100  10.1846909
  88.1038488  18.7930350  10.8414336  86.9825899  16.9129206  11.3195112
  87.2644389  16.1104352  12.0027822  86.2227502  17.5010544  11.8362539
  86.4419395  16.2500827  10.1239572  85.0227056  15.8600974  10.4123594
  85.1118047  15.1944486  11.2721590  84.3967861  16.7522354  10.4633122
  84.6736821  15.2367025   9.5878338  87.2699098  15.0303471   9.7488199
  88.2778677  15.2935123   9.4247127  86.6689174  14.4750635   9.0271903
  87.2378611  14.4722682  10.6857336  86.4215384  17.0065347   8.8341965
  86.0065695  17.9999895   9.0106318  87.4201529  17.0832269   8.4015784
  85.8340577  16.4028833   8.1408319  91.1261358  17.7248004  13.6303086
  91.0150315  18.3074838  11.1822288  89.0762237  21.0024320  16.3842566
  88.0760964  20.3385995  16.9183057  87.6471388  19.2410952  16.5832416
  87.3406963  21.1700008  18.0092120  88.1594817  21.1856545  18.7315777
  87.1385384  22.1410693  17.5524603  86.1150808  20.4057635  18.5296872
  86.4165670  19.3838453  18.7689680  85.3370077  20.4266472  17.7637694
  85.5615911  20.9992284  19.8605644  86.4314779  21.1358494  20.5063939
  85.1843793  22.0175534  19.7456935  84.4333072  20.1201271  20.5009109
  84.7156591  19.0771768  20.3428070  83.5322994  20.2134133  19.8910366
  84.1615095  20.3756662  22.0063373  84.9964497  20.0214536  22.6145085
  84.0707210  21.4464830  22.2001836  83.0304491  19.4094350  22.4532618
  83.4004807  18.4038387  22.2427468  82.1858642  19.4168002  21.7611010
  82.4820150  19.2869473  23.9500331  81.9594833  20.2198842  24.1715191
  81.7024996  18.5287076  23.8505727  83.5640788  18.8856217  24.9494255
  84.0770437  17.9653793  24.6818626  83.8514820  19.5357943  26.0378595
  84.6873701  19.2982122  26.6908725  83.1349385  20.7178268  26.4760051
  83.0537551  21.3245530  25.5717061  83.6945941  21.2598582  27.2411539
  81.8039382  20.3071427  27.0536384  81.2809777  19.5717756  26.4386490
  81.9598689  19.6965085  27.9454205  80.7791600  21.4653277  27.3465826
  80.5247687  21.8206063  26.3458198  81.1949319  22.3567179  27.8209581
  79.4754942  21.0210297  28.1531330  79.0069161  21.9126225  28.5749871
  78.8273091  20.5363889  27.4200280  79.7166601  20.0639538  29.2939673
  79.8521484  19.0451169  28.9250792  78.7513928  19.9929121  29.7996137
  80.8275446  20.4331604  30.3983695  81.6262430  21.0508805  29.9824748
  80.2196834  21.1404929  30.9663919  81.3019191  19.2094086  31.1972192
  80.4598269  18.5358660  31.3695126  81.6973601  19.5919635  32.1404858
  82.2948751  18.4305058  30.3981582  83.1184412  19.0495221  30.0361958
  81.7494196  17.9423748  29.5878062  82.7831826  17.6448568  30.9784896
   3.5980222  68.1479291  35.8299388   3.3998000  69.1860493  35.5552048
   4.4841318  68.0873365  36.4652437   2.7591403  67.7246211  36.3863123
   3.7452867  67.2235325  34.6119217   3.4715700  66.1728233  34.7283818
   3.1352268  67.5172189  33.7551607   5.1884512  67.2995487  34.0506246
   5.8909952  66.9640121  34.8163346   5.4870176  68.3376640  33.8905041
   5.3665710  66.3802525  32.8190047   5.3628535  65.3464859  33.1708256
   4.5987781  66.5982112  32.0737182   6.7806728  66.6546015  32.1642448
   7.5438648  66.1701553  32.7768735   7.0510204  67.7098735  32.0881940
   6.8463930  66.0492648  30.8068602   7.9196976  65.8480878  30.8038427
   6.5520372  64.9981870  30.8394492   6.3575344  66.8919886  29.6186823
   7.0124953  67.7617514  29.5349939   5.2908273  67.1236681  29.6490893
   6.5694192  66.2175179  28.2510571   6.2048139  66.9082256  27.4878719
   7.6358666  66.0163932  28.1298019   5.9232053  64.8292690  28.1264745
   4.8546721  64.9675467  28.3042079   6.2160686  64.1504751  28.9301761
   6.0610666  64.1264323  26.7771662   7.0973317  63.8160703  26.6278541
   5.4713221  63.2126703  26.8757104   5.6465878  64.9393094  25.5883199
   6.2484030  65.8379213  25.4373855   4.7343961  65.3975179  25.9761541
   5.4038605  64.0903257  24.3298216   6.3774103  63.8864388  23.8791611
   5.0261170  63.0967908  24.5801529   4.4388247  64.9036572  23.4061219
   4.8643280  65.8723732  23.1359363   3.4379119  64.9444373  23.8408346
   4.3289210  64.2003814  22.0567013   3.5367404  64.7638360  21.5592735
   5.2743941  64.4158430  21.5545849   4.0375212  62.6833359  22.0697916
   3.2078971  62.3850062  22.7141437   4.8856224  62.0470986  22.3313075
   3.5361360  62.3322954  20.7173421   3.7756523  62.9406178  19.6964067
   2.7811994  61.1962757  20.7559328   2.2234688  60.6373028  19.5550607
   1.4407000  59.9599431  19.9059254   1.7264061  61.3991423  18.9491043
   3.3506828  59.9047050  18.8159797   4.1888358  60.5434416  18.5258581
   2.7518438  59.3241608  17.5436510   3.5225328  58.7559213  17.0165903
   2.4926784  60.1306888  16.8530027   1.6599108  58.4046842  17.8070468
   0.6253131  58.0320174  16.6821347   1.5085370  57.4088774  15.4521902
   1.5669926  55.9490149  15.2441390   0.6772028  55.6368066  14.6914632
   1.4658654  55.3712308  16.1664122   2.8433743  55.4252057  14.4717971
   2.7901107  54.3393224  14.3806833   2.7859476  55.8608712  13.4732087
   4.1955702  55.7347014  15.0170672   5.1900988  54.8727190  14.5167546
   6.1219488  55.0437769  15.0577473   4.8613347  53.8615787  14.7612757
   5.3604586  55.0628291  13.4560404   4.2337770  55.5825869  16.5248172
   3.9619838  54.5348726  16.6615898   3.4801538  56.2545488  16.9380969
   5.2416108  55.8105231  16.8749655   4.5525268  57.1571405  14.5506481
   4.8010469  57.1418343  13.4884376   3.7826699  57.8877321  14.8033100
   5.4598575  57.4182714  15.0973130   0.1319472  59.3438011  16.1865143
  -0.3333626  57.0229789  17.1984499   3.7994718  58.7925104  19.5989383
   4.9364158  58.7454761  20.1779331   5.8205162  59.6234898  20.1496625
   5.0499204  57.5102339  21.0597430   4.1001962  56.9847082  21.1793787
   5.7514199  56.8000598  20.6170071   5.6181927  57.7868496  22.3708391
   6.4677920  58.4484943  22.1895324   5.9270218  56.9117475  22.9464127
   4.5302151  58.4187423  23.2398160   3.9835090  59.1653936  22.6600848
   3.8000938  57.6821886  23.5817009   5.2106567  59.0588750  24.4373632
   5.7038224  59.9354078  24.0119892   5.9234299  58.3834322  24.9150611
   4.2504636  59.3975015  25.5844701   3.3126815  59.8754081  25.2935507
   3.9201519  58.4476055  26.0099851   4.9735743  60.3126885  26.5809471
   5.0669407  61.2903960  26.1036249   5.9022736  59.8250125  26.8845154
   4.1436905  60.4038673  27.8830253   3.1532732  60.6521113  27.4958401
   3.9158777  59.4521469  28.3675906   4.5895794  61.4082746  28.9634961
   4.1435787  62.3863498  28.8021849   5.3656756  61.1248301  30.0022285
   5.6233707  61.9016986  30.7175176   5.9259527  59.7180626  30.4219745
   6.8610138  59.8498325  30.9703937   6.0673155  59.1336243  29.5104304
   4.9402594  59.0356291  31.3219201   4.7063577  59.6261240  32.2102174
   4.0129121  58.8203300  30.7870020   5.2581238  57.7565358  32.0952500
   4.3167698  57.4475880  32.5544539   5.8980941  58.0579091  32.9271612
   5.9067575  56.5628147  31.2808202   5.3198333  56.3862257  30.3770500
   6.9072476  56.7574255  30.8888886   5.9884208  55.3228817  32.2023949
   5.0533591  54.9474579  32.6233239   6.5331199  55.5808449  33.1130112
   6.5299098  53.9684880  31.5334133   6.0826378  53.7249872  30.5674324
   7.5628263  54.1470833  31.2273766   6.4937214  52.8050650  32.5877236
   6.6861726  51.8831624  32.0349821   5.5475281  52.7962179  33.1327960
   7.5561888  52.9830311  33.6860094   8.5598834  53.0207252  33.2574818
   7.4417526  52.2464072  34.4839782   7.2906202  53.9322156  34.1561010
  94.1133577   4.2776512  38.5440560  93.5381768   5.0869375  38.0894264
  94.5351721   4.5560193  39.5120683  93.4619261   3.4174795  38.7120276
  95.2811322   3.7317656  37.7362040  96.0326183   4.5223827  37.7877582
  95.7350236   2.8568405  38.2062600  94.9887909   3.2935301  36.2574050
  94.5505833   4.0794573  35.6387318  94.3561932   2.4132296  36.3891547
  96.3442318   2.8732616  35.5158453  96.9573097   3.7765452  35.4897996
  97.0073945   2.2309215  36.0990078  96.0172880   2.2968384  34.2081364
  96.9365095   2.3777174  33.6242234  95.2745962   2.9832780  33.7962208
  95.6308475   0.7923981  34.2560428  96.5270808   0.2296334  34.5253491
  94.9254256   0.6479377  35.0770029  95.0383982   0.4007153  32.9162687
  94.2074652   1.0251636  32.5814857  94.5990821  -0.5815396  33.1023887
  96.1520120   0.1754341  31.9111359  95.6529959  -0.3182151  31.0746209
  96.5307104   1.1752788  31.6889590  97.2782985  -0.7283179  32.2142366
  96.8345247  -1.7256590  32.2432101  97.7356637  -0.3936603  33.1476636
  98.3221876  -0.7794561  31.1794785  98.8469842   0.1730581  31.0806390
  99.0775004  -1.5130931  31.4688645  97.8241043  -1.1605838  29.7897726
  97.1205254  -0.4089880  29.4257060  97.2310454  -2.0772752  29.7691448
  99.0214119  -1.2203572  28.8216861  99.7117351  -2.0034612  29.1421017
  98.6629397  -1.7328668  27.9265347  99.7887286   0.0656857  28.4622380
 100.1434024   0.5120843  29.3935806  99.0758213   0.7566875  28.0075473
 100.8758897  -0.1929687  27.4429232 101.6485787  -0.8800544  27.7941055
 100.4387539  -0.5736498  26.5174698 101.6641588   1.0835707  27.1105686
 102.2031898   1.3875554  28.0102928 100.9314933   1.8295910  26.7957367
 102.6787466   0.9615381  26.0149606 102.8884578  -0.0092103  25.2714867
 103.3144326   2.1271483  26.0158674 104.3594644   2.2776608  25.0985888
 105.1378650   1.5888212  25.4365887 104.0937220   1.8695359  24.1200879
 104.7871046   3.7260094  24.7880075 103.9713411   4.1962265  24.2329626
 106.1016476   3.8398522  23.9919045 106.9898964   3.5828364  24.5746632
 106.1432935   4.8773908  23.6506885 105.9572634   2.9376887  22.8466626
 105.2654975   3.3233892  21.5088920 103.8478086   2.6384322  21.7354242
 103.6540825   1.2404796  21.4979284 102.7447260   0.8210533  21.9358798
 104.4310356   0.6063743  21.9325680 103.5819694   1.0340065  19.9378042
 102.8574052   1.7399349  19.5292056 104.6111985   1.0933956  19.5808027
 103.1935577  -0.2480628  19.2882550 103.0015661  -0.0151444  17.7626335
 103.8465028   0.5195654  17.3262349 102.7904809  -0.9660447  17.2711932
 102.1032244   0.5954964  17.6607461 104.2598099  -1.2920594  19.4872642
 104.1913894  -2.1167035  18.7762378 104.2699342  -1.6327023  20.5236718
 105.1702574  -0.7113025  19.3320793 101.9162227  -0.7501616  19.9817749
 101.5779711  -1.6914603  19.5460869 102.1724925  -0.9441636  21.0243535
 101.2226638   0.0682612  19.7831980 105.9893908   2.7209630  20.3746914
 105.1173714   4.7916982  21.5462880 104.9208126   4.3056228  26.1298130
 103.9269662   5.0381291  26.5824463 102.8049356   5.1223545  26.0715014
 104.3456680   5.5482482  27.9569159 105.3107848   5.0779888  28.1565897
 104.5024452   6.6257523  27.8740158 103.2191865   5.1268258  29.0004586
 103.0499227   4.0485621  29.0345345 102.2658465   5.5137109  28.6344956
 103.4341191   5.5667060  30.4325919 104.2431547   4.9320222  30.8001545
 103.7323066   6.6058206  30.5868290 102.1749875   5.3515701  31.3119392
 101.6519390   4.5145865  30.8446678 101.4309644   6.1490355  31.2575919
 102.4563506   5.0469733  32.8093602 103.1531057   4.2061424  32.8102533
 103.0047154   5.8848077  33.2450132 101.2448888   4.6625148  33.5406031
 100.8966365   3.6686052  33.2519370 100.5090110   5.3769327  33.1656934
 101.3376358   4.8097153  35.1012258 100.3209033   4.6379997  35.4607155
 101.9955835   4.0233015  35.4768898 101.7969640   6.1895094  35.5584164
 101.4361349   6.9665945  34.8894511 102.4724739   6.5274039  36.6714571
 102.7477009   7.5746566  36.7667595 102.8013039   5.5583855  37.8432684
 102.7128269   4.5281790  37.4921098 102.0985269   5.7548182  38.6556615
 104.1353059   5.7029331  38.4892883 104.3039551   4.7549102  39.0043396
 104.8291973   5.7580805  37.6478981 104.3371510   6.9444822  39.3683442
 105.3609845   6.9164874  39.7470863 103.5813206   6.8366250  40.1490819
 104.1934477   8.3563599  38.7870594 104.7437659   8.4579368  37.8493513
 103.1480160   8.5071359  38.5099256 104.7274895   9.5768245  39.6391110
 105.7528861   9.3528539  39.9405467 104.0006367   9.8721257  40.3986808
 104.8401997  10.8208205  38.7536340 105.5185820  10.5047506  37.9584225
 103.8082107  10.9090334  38.4076696 105.3824798  12.1464989  39.2992579
 105.1344793  12.1611930  40.3626226 104.8672859  12.9559683  38.7779149
 106.9200188  12.2127750  39.0986995 107.3291199  13.2108050  39.2691010
 107.3398457  11.8838252  38.1458084 107.3914633  11.5512993  39.8285370
  69.4335317  23.5536978  24.0306315  70.2593251  23.9776917  23.4555155
  69.0438418  22.7455173  23.4081740  69.8362135  23.1087630  24.9429607
  68.3029587  24.5642761  24.4085794  67.6950539  24.8313439  23.5416362
  67.6698996  24.1228688  25.1811461  68.8378122  25.8545745  25.0850660
  69.5982512  26.2336661  24.3991457  69.3059482  25.6095015  26.0407082
  67.7430206  26.8245464  25.4872300  66.9709925  26.8355378  24.7150143
  67.3199554  26.4505638  26.4219047  68.1270614  28.3684459  25.6727955
  67.2888170  28.8569318  26.1739860  68.4337402  28.7378528  24.6920059
  69.2832255  28.5604809  26.6158405  68.9895116  28.2206030  27.6111695
  70.1363362  28.0530368  26.1606850  69.6930789  30.1235887  26.6317059
  70.1093248  30.4257360  25.6684246  70.5419939  30.2403548  27.3085907
  68.5823632  31.0169510  27.1586084  67.5854811  30.9141477  26.7248769
  68.4623798  30.7810300  28.2180466  69.0099041  32.5185471  27.0158041
  69.1358677  32.8751205  25.9913759  70.0215546  32.6111031  27.4163795
  67.9523539  33.4404459  27.7570460  67.0230063  33.1431418  27.2667523
  67.7847747  33.1402095  28.7935011  68.3927228  34.8969597  27.5936404
  68.9982860  34.9930263  26.6900208  69.0217452  35.1459883  28.4508354
  67.2860135  35.9841759  27.5041275  66.7060160  36.0332282  28.4280654
  67.7699518  36.9541390  27.3720698  66.3084408  35.7672779  26.2971534
  65.5478477  36.5403122  26.1691617  65.8315273  34.7850503  26.3128551
  67.1171734  35.8066024  25.0046775  67.8572404  36.6094826  25.0168574
  67.6691958  34.8831346  24.8177411  66.2299343  36.0957806  23.7793350
  65.9000018  37.1367050  23.7885857  65.3267695  35.4833798  23.8208397
  66.8672594  35.5979301  22.4551675  68.1100404  35.7026682  22.3442366
  66.0088743  35.2277995  21.4782873  66.4396096  34.9611080  20.1579946
  66.9821331  35.8742528  19.9001443  67.0992178  34.0898051  20.1380636
  65.1463174  34.6760345  19.2214604  65.6933275  34.3041076  18.3513458
  64.4021509  35.9024951  18.6905920  65.1531472  36.4582067  18.1232858
  64.1465416  36.6605315  19.4353697  63.3945715  35.3979986  17.7585851
  63.7104757  35.3012086  16.1833442  64.5351258  34.0184458  16.1411960
  63.9713706  32.7081427  16.1372748  63.1423144  32.5361713  15.4460866
  63.5681811  32.3592410  17.0914000  65.1699922  31.7847895  15.7818897
  65.8796578  31.8206339  16.6097612  64.8689988  30.7445154  15.6495495
  65.8804572  32.0489454  14.5361810  67.1193426  32.8571764  14.7467477
  67.7710494  32.4993613  15.5452044  67.6924584  32.7130503  13.8296616
  66.7508902  33.8625438  14.9559453  65.1600858  32.6676747  13.3979215
  64.1741986  32.2052601  13.3310002  65.7862601  32.5010911  12.5201763
  65.0349555  33.7486871  13.4756841  66.2941747  30.8045791  13.8984741
  66.9586274  30.2134132  14.5303786  65.4125054  30.2477190  13.5777758
  66.8390682  31.1381842  13.0141213  64.6546637  36.3257303  15.6440122
  62.4325894  35.0807509  15.4261876  64.2180046  33.7491235  19.8618733
  64.6536500  32.4943317  20.0267145  65.7849710  32.1205549  19.8728711
  63.5393974  31.6658886  20.6070522  63.8980362  30.6596594  20.8336486
  63.1794112  32.1602197  21.5117680  62.4165232  31.3454700  19.5899819
  62.7726524  30.5550292  18.9260245  62.1783876  32.2153809  18.9743427
  61.0480580  30.8994791  20.3055520  60.5723703  30.2221455  19.5932282
  61.2904060  30.3481089  21.2164430  60.0328896  32.0286916  20.5045052
  59.8529839  32.5504680  19.5622487  60.4826142  32.7575270  21.1820095
  58.6807030  31.5677117  20.9668275  58.0727295  31.3318902  20.0909162
  58.7867125  30.6771572  21.5898401  57.8262212  32.6015079  21.6076755
  58.4319279  33.0122979  22.4181290  57.0131944  31.9839069  21.9950041
  57.3124624  33.7625338  20.6695009  58.1535185  34.3386776  20.2781597
  56.8332002  33.2604728  19.8264668  56.1922063  34.5738841  21.2590872
  55.2678170  34.0380210  21.4589083  56.2739827  35.7898036  21.7312253
  55.3369421  36.2502539  22.0337308  57.5199686  36.7206769  21.7746112
  57.3993278  37.3306834  20.8769464  58.3894657  36.0881085  21.5840963
  57.6641497  37.5937126  23.0498394  58.6183238  38.1228982  23.0943220
  56.9215482  38.3858699  22.9336770  57.4251528  36.9829621  24.4338218
  57.8247425  37.7439767  25.1073565  58.1078394  36.1574391  24.6457706
  55.9523215  36.7411687  24.7413128  55.3800376  37.6679099  24.6631528
  55.4198138  35.9298939  24.2405806  55.8804197  36.2791236  26.1773170
  56.6423948  36.7666603  26.7890083  56.0706301  35.2048457  26.2243381
  54.4715070  36.4737970  26.7999635  54.4119294  37.5526767  26.9578739
  53.6842286  36.1728110  26.1056550  54.2601027  35.6079053  28.0457690
  54.9356448  35.9384242  28.8375166  54.4974005  34.5488059  27.9255103
  52.8616435  35.6644337  28.5889221  52.7402010  35.1395085  29.5387472
  51.9961968  35.4577528  27.9558745  52.6683311  36.7176021  28.8032363
  46.8263150  38.4877197  25.5040247  46.2024615  39.2664928  25.9476264
  47.1396599  38.8926193  24.5394858  47.7203092  38.2555642  26.0865523
  46.0367238  37.2155288  25.3490735  46.3651575  36.7505776  24.4171840
  46.3027062  36.5540756  26.1762354  44.5368928  37.5053910  25.1704388
  44.3173234  38.1043451  24.2841494  44.2284997  38.1250071  26.0150888
  43.7058829  36.2119518  25.0489062  43.7256357  35.8131783  24.0325138
  43.9342336  35.4273939  25.7733299  42.2463968  36.5985369  25.2144195
  41.9499542  37.4603720  24.6128989  42.1358112  36.9240497  26.2508925
  41.2899025  35.4300832  24.9692834  41.4933584  34.8791113  24.0486858
  41.4620924  34.6696287  25.7338247  39.7735359  35.8428694  25.0962137
  39.5976168  36.1679723  26.1237473  39.0513458  35.0473802  24.9010154
  39.3885821  37.0494730  24.2332282  38.4869142  37.4905394  24.6632507
  40.0984583  37.8772245  24.2913011  39.2770858  36.7460363  22.7139609
  38.6571365  35.8488276  22.6578958  40.2411702  36.5946246  22.2239794
  38.5558495  37.8351310  21.9495273  38.3726767  37.4083638  20.9612047
  37.6023104  38.1525464  22.3767109  39.4316620  39.1096758  21.7241792
  40.4874684  38.8758583  21.5723036  39.4715035  39.7289373  22.6227354
  38.8362849  39.8695155  20.4856885  38.9016816  39.2189042  19.6111064
  37.7835750  40.0518399  20.7115726  39.5502428  41.1806954  20.1737488
  39.3027173  41.9149909  20.9431676  39.0686016  41.5136599  19.2520003
  41.1511607  40.9935252  20.1664500  41.4875375  40.7000902  21.1630495
  41.5631879  40.2188842  19.5163463  41.9174231  42.2527997  19.7991532
  42.9726595  41.9780399  19.8578754  41.6641817  42.9970332  20.5570775
  41.6604470  42.8647701  18.4249866  41.1520877  42.1533538  17.5576748
  42.0565894  44.1599705  18.3142953  41.6433997  44.9061106  17.1505068
  42.3017533  45.7784832  17.1642093  41.7903816  44.2336896  16.3014513
  40.1549301  45.3605000  17.3185809  39.4302795  44.5452087  17.3880913
  39.7580924  46.1071781  16.0769996  38.8708129  46.6764907  16.3655742
  39.4549630  45.4508343  15.2572589  40.7372584  47.0412886  15.6480010
  41.5008156  46.9688147  14.2325553  40.5100639  47.7557681  13.1800737
  39.3106349  47.1644212  12.5990299  38.6369118  48.0145719  12.7331563
  38.9292714  46.3505681  13.2210078  39.5270429  46.6448025  11.1526152
  40.4139922  46.0395084  10.9596870  38.6632443  46.0683583  10.8181828
  39.6693348  47.6941159  10.0756080  38.6178813  48.7143530  10.0721022
  37.7178390  48.1314626   9.8709910  38.3372180  49.0890348  11.0575578
  38.8356111  49.5385241   9.3912040  40.9294898  48.4815309  10.1435951
  40.9452673  49.2095295  10.9560321  41.0903596  48.9975421   9.1958954
  41.7767761  47.7954981  10.1853814  39.7733872  46.9815347   8.6824879
  38.7365420  46.7977573   8.3970594  40.1544874  47.6650181   7.9222931
  40.4059831  46.1005646   8.8007888  41.5987129  45.5602479  13.7915118
  42.7263589  47.7910227  14.1312767  40.0348485  46.3063831  18.4326056
  39.6047908  45.8748889  19.6683272  39.1245109  44.7360850  19.7949446
  39.6398972  46.9822939  20.7251091  40.0353299  47.9008448  20.2865191
  38.6231187  47.1727370  21.0749133  40.4223472  46.4989339  21.9863843
  41.4732995  46.6057424  21.7096978  40.2498079  45.4238545  22.0694766
  40.0761295  47.2979550  23.2859087  40.2557476  48.3723869  23.2097658
  38.9895206  47.2018599  23.3360155  40.6779922  46.6568197  24.5362387
  40.6110340  45.5668752  24.5349400  39.9853869  46.8616206  25.3552743
  42.1123873  47.1859851  24.7766769  42.4721159  46.4544694  25.5032745
  42.7255985  46.9825604  23.8963048  42.2005201  48.6111188  25.3218441
  41.4556737  48.8325144  26.0890806  42.0075876  49.3751950  24.5659099
  43.5814384  48.7017351  25.9958590  43.7621064  48.0853394  26.8789694
  44.3107360  48.3081316  25.2847575  43.9905874  50.1890458  26.2183086
  44.3622853  50.6013488  25.2837414  44.0970992  50.8556611  27.3704329
  44.4030350  51.8972127  27.3143657  43.6586677  50.4491640  28.8085993
  44.3494212  49.8044573  29.3560268  42.6818959  49.9609866  28.8006433
  43.5793407  51.6806322  29.7143432  44.5176841  52.2369304  29.7644374
  42.8078811  52.3541544  29.3352891  43.2143267  51.4127322  31.1652961
  42.2159200  50.9714088  31.1356023  43.0338166  52.3262098  31.7357754
  44.1314057  50.5025317  31.9496434  44.1671065  49.5012860  31.5152511
  45.1398385  50.9199583  31.9136701  43.8204643  50.4182070  33.4903156
  42.8049414  50.0168824  33.4794218  43.9549079  51.4301628  33.8780454
  44.6211612  49.4131723  34.3317463  44.3363300  49.5062135  35.3818325
  44.6600298  48.3524644  34.0751301  46.0925150  49.8656703  34.3750587
  46.2043638  50.7631016  34.9870807  46.5944467  50.0140629  33.4166663
  46.8808196  48.8038963  35.2262492  47.8612278  49.1672048  35.5413302
  47.1643579  47.9596728  34.5943019  46.2344851  48.3609279  35.9868376
  23.8056390  41.6033051  32.1912515  24.0298523  40.6978435  31.6235087
  23.8942104  41.4177116  33.2637142  24.5338064  42.4023524  32.0371084
  22.4250500  42.2827691  31.8657591  21.5845798  41.6933486  32.2381263
  22.4493151  43.2578694  32.3567322  22.2507900  42.4917602  30.3879166
  21.2313381  42.7627423  30.1055150  22.4918715  41.5892833  29.8223363
  23.1621615  43.5859558  29.6736366  22.7396518  44.5419191  29.9899966
  24.1171158  43.5633406  30.2028047  23.2723062  43.6432614  28.1866491
  23.9637849  42.8709618  27.8433205  23.6495032  44.5865443  27.7861312
  21.9347020  43.4079043  27.4526909  21.6447078  42.3781232  27.6715933
  21.1278843  43.9319136  27.9693439  21.9788100  43.6499159  25.9490368
  22.7967400  43.0111512  25.6092790  22.2459837  44.7000531  25.8137814
  20.5791500  43.2856699  25.2620904  20.7857053  43.4321681  24.1998582
  20.4392457  42.2044241  25.3237914  19.3917977  44.0226534  25.7560758
  19.6793558  45.0730535  25.8362942  19.3060992  43.6996965  26.7957001
  18.0039080  43.9131335  25.0560114  17.2291197  44.3969633  25.6544059
  18.1772353  44.5077241  24.1566284  17.5084218  42.4876245  24.7687181
  17.3610541  42.0286869  25.7485769  18.3532270  41.9916403  24.2862550
  16.3206113  42.3879516  23.8100880  16.4604743  43.1111559  23.0039378
  16.3486148  41.4271628  23.2918556  15.0389092  42.6305429  24.5641649
  15.0819434  43.5573531  25.1400431  14.7430064  41.8298769  25.2452224
  13.8951376  42.7678013  23.5070269  13.8863603  41.9046218  22.8382154
  12.9343287  42.6812398  24.0187078  13.9864608  44.0850903  22.6982334
  14.7622711  44.0662376  21.9299708  14.4061868  44.8767332  23.3224092
  12.7068565  44.5461006  21.9697047  12.3706225  44.1911483  20.8223572
  12.0351623  45.4831961  22.6262640  10.8956989  46.1867410  22.1337536
  10.7540765  46.9234747  22.9286229  11.0657502  46.6303724  21.1494148
   9.6115067  45.2602596  22.0078829   9.8701550  44.4745941  21.2934017
   8.3383321  46.0844269  21.6552378   8.1606223  46.7953519  22.4661980
   7.5109126  45.3704416  21.6393969   8.4567007  46.8762525  20.4360291
   8.2833808  46.2405335  18.9498050   9.6543351  45.7313963  18.5829962
  10.6875471  46.6532933  18.2859233  11.5804216  46.0620591  18.5047102
  10.6976029  47.5948421  18.8409311  10.7268402  46.9392162  16.7626513
   9.7549194  47.3655417  16.5098692  11.5139854  47.6734830  16.5850684
  11.0116897  45.6746019  15.8734939  12.2171639  44.8812573  16.2767232
  12.3344207  44.1978981  15.4343741  13.0584493  45.5387054  16.5009625
  12.0765512  44.2676191  17.1677662   9.8954466  44.7454687  15.7350833
  10.0230015  44.0831568  14.8775551   9.0120800  45.3687429  15.5885441
   9.9091006  44.2551781  16.7096143  11.2898331  46.1168895  14.4660563
  11.7203154  45.2835630  13.9087992  10.3703211  46.5001368  14.0211960
  12.0341811  46.9137778  14.5006406   7.9050360  47.2723892  17.9550299
   7.4060867  45.0867538  19.0628980   9.4733792  44.6473203  23.3192349
   9.7862797  43.3709865  23.5733096  10.3654445  42.6344287  22.7687374
   9.4769316  43.1164304  24.9791016  10.1252532  43.6519824  25.6757559
   8.4131469  43.3284724  25.1050899   9.4993564  41.5617266  25.2668827
   8.8900219  41.0716426  24.5046536   9.0019282  41.4798575  26.2355593
  10.8733302  40.8844324  25.2964981  11.5375311  41.2215983  24.4979865
  11.3001255  41.1423948  26.2679739  10.8304057  39.3644832  25.1687271
  10.3262086  38.9077649  26.0229273  11.8823734  39.0860935  25.2599801
  10.3510148  38.8021870  23.7913355   9.4082500  39.2679663  23.4968712
  11.1193939  38.9506144  23.0297405  10.2041865  37.2723913  23.9615259
   9.9113917  36.9196866  22.9703979   9.4366977  37.0288373  24.6991668
  11.4309538  36.4617906  24.5217245  12.2947692  36.5430712  23.8586401
  11.8004376  36.9227977  25.4401025  11.2146249  34.9442276  24.5613710
  10.7670516  34.5540170  23.6508859  11.5447694  34.1563121  25.5483397
  11.2632687  33.1121506  25.4385522  12.1959592  34.6009529  26.8828248
  12.9674547  35.3499803  26.6925136  12.7754383  33.7607226  27.2710012
  11.1186003  35.2484120  27.7914374  10.7251889  36.0877907  27.2142591
  10.2664000  34.5816149  27.9384369  11.6105835  35.6914705  29.1799868
  12.0167750  34.7352643  29.5163535  10.7798324  35.9743453  29.8298317
  12.6961348  36.8589001  29.0164067  13.6164626  36.5159415  28.5390806
  12.1785167  37.5780463  28.3781549  13.1225412  37.4520748  30.3373270
  13.7049972  36.6813566  30.8464512  12.3171830  37.7152603  31.0262359
  14.0955011  38.6486442  30.2500383  14.2455557  39.0266675  31.2634711
  15.0518662  38.2594135  29.8946091  13.6732222  39.8350904  29.3493285
  13.4128893  39.4915964  28.3459823  14.5557617  40.4684941  29.4606292
  12.4945053  40.5764067  30.0321748  12.2383406  41.4737464  29.4650507
  12.7464785  40.8670052  31.0541956  11.5870878  39.9692333  30.0521219
  71.1605140  14.3577590  28.1369918  70.3989502  14.9585946  27.6355173
  70.6931554  13.3838065  28.2965425  72.0736596  14.1627501  27.5707738
  71.6138483  14.9795078  29.4453677  71.7650781  16.0459530  29.2656782
  70.7197836  14.8612554  30.0611044  72.7814501  14.2381026  30.1879419
  72.5164793  13.1790643  30.2142708  72.8485421  14.4966211  31.2467766
  74.1411599  14.5067106  29.5416658  74.1530999  14.0593523  28.5455775
  74.3392871  15.5774120  29.4591420  75.2959291  13.6987192  30.3212018
  75.0235778  13.6024863  31.3743061  76.2607138  14.2071801  30.2653282
  75.5071756  12.3444250  29.8975038  75.9788635  11.8086164  30.7238715
  74.5593716  11.8315604  29.7211322  76.4141695  12.3090626  28.6408583
  77.1511491  13.0837529  28.8626266  75.7611169  12.6152890  27.8209731
  77.1499863  10.9595856  28.4722227  77.8273115  10.9856363  27.6160590
  77.7607604  10.8915610  29.3748807  76.2537001   9.7550817  28.4536748
  75.4255469   9.8549329  27.7489359  75.7979238   9.5975211  29.4334231
  77.0982106   8.4127703  28.1412918  77.8636995   8.4736669  28.9176824
  76.5673652   7.5052827  28.4364813  77.7126050   8.3092667  26.6935453
  78.3919780   7.4573545  26.7653935  78.3664759   9.1610384  26.4950467
  76.7754098   8.0120358  25.5229334  76.2700198   7.1135697  25.8832183
  76.0178192   8.7810396  25.3581493  77.4475044   7.6648636  24.1296501
  78.2936214   6.9769560  24.1872972  77.9692139   8.5665918  23.8022825
  76.4474069   7.1642536  23.0583792  75.8516988   6.3242462  23.4216755
  75.9171445   8.1158187  22.9821579  77.0203501   6.7656946  21.6655276
  77.1785808   5.6855009  21.6407940  77.8208628   7.4175245  21.3094923
  75.9230360   6.9440886  20.5714836  75.6538791   8.0101350  20.0426760
  75.3024636   5.8091716  20.2248312  74.3850269   5.9304680  19.0789183
  73.5911596   6.5843716  19.4488300  74.9475510   6.3677396  18.2500580
  73.6897312   4.5829975  18.7320741  74.4492177   3.8135184  18.5716644
  72.6893965   4.5884215  17.6962520  73.1663258   4.6862193  16.7176695
  72.0411985   5.4576776  17.8336649  71.9667833   3.3139832  17.6682603
  72.3889751   2.0508370  16.8521550  71.3348087   2.1954495  15.5489989
  69.9765482   2.3710791  15.8208987  69.8780845   3.1725903  16.5574685
  69.5636226   1.4478991  16.2354829  69.2130972   2.6724330  14.5181241
  69.3640279   3.7383336  14.3410403  69.5720418   2.0824790  13.6734975
  67.7290340   2.5114111  14.4932669  67.2241089   2.7590743  13.1229054
  67.5337012   3.7817350  12.9024542  67.8341947   2.1971406  12.4141627
  66.1592139   2.6431001  12.9159507  67.2100391   1.1411422  14.8474696
  67.6910766   0.3953279  14.2129272  66.1365269   1.1042046  14.6564495
  67.4676349   0.8826192  15.8756190  67.0534978   3.5202217  15.3926859
  65.9813118   3.5356671  15.1915664  67.3502112   3.1674598  16.3815242
  67.4123932   4.5260680  15.1696168  72.0889594   0.8067920  17.5324366
  73.7141698   2.1744798  16.2710774  72.9846544   4.2896537  19.8616963
  73.2293146   3.2082520  20.6363942  73.6854032   2.2147706  20.1788948
  72.6106084   3.2239777  21.9685809  71.9268295   4.0743323  22.0110960
  71.9369926   2.3822654  22.1424569  73.7208147   3.2722936  23.0044389
  74.4273428   4.0567959  22.7254432  74.1539381   2.2813893  23.1560205
  73.1024569   3.7434783  24.3631619  72.8050287   4.7709702  24.1434740
  72.3091205   3.0502614  24.6504451  74.1194748   3.6934549  25.5486498
  75.0182049   4.2491782  25.2731119  74.3373078   2.6449287  25.7622046
  73.5792981   4.4078918  26.8281412  74.3525192   4.3401816  27.5962617
  73.4941254   5.4735944  26.6056832  72.2533528   3.7892657  27.4035352
  72.3209630   2.7000173  27.4413619  71.4866804   4.0344969  26.6656060
  71.8592699   4.3229103  28.7960460  71.8958106   5.4135187  28.8373384
  70.8724018   3.9764617  29.1099388  72.8444026   3.7909946  29.7411119
  73.0851557   2.7431655  29.5809204  73.4286425   4.4292009  30.7507969
  74.1672278   3.8691481  31.3186035  73.0180388   5.7646267  31.2556756
  72.8913892   5.7096603  32.3389141  72.0917470   6.1391617  30.8150272
  74.0548596   6.8497879  30.8623590  74.3856498   6.6548368  29.8400890
  73.5595073   7.8198209  30.7840877  75.3347367   6.9118616  31.7265000
  75.0690562   7.1460255  32.7594789  75.8294811   7.8271325  31.3948809
  76.1754318   5.5472119  31.5392720  75.6683689   4.7038163  32.0125976
  76.1779032   5.3431681  30.4665074  77.5780897   5.6400514  32.0617416
  78.2662398   6.3223892  31.5584240  78.1530879   4.7217837  31.9252623
  77.6594815   6.0822654  33.5639558  78.6689366   5.9578167  33.9614194
  77.4372277   7.1479699  33.6496373  76.8653490   5.4571446  34.7250241
  75.8223488   5.4860424  34.4028759  77.0371066   6.1230322  35.5732971
  77.2137319   4.0331439  35.0613634  76.5400195   3.7328211  35.8665847
  78.2035530   3.9574784  35.5163282  77.0109179   3.3952010  34.1985978
  84.3358109  31.3217462  33.5117307  84.7609779  30.4647998  34.0383555
  83.3679181  31.0258989  33.1017041  84.1814527  32.1705502  34.1811922
  85.3388249  31.7212872  32.3762801  85.1142208  32.7271374  32.0153285
  86.3593020  31.7206499  32.7649834  85.2848483  30.6466050  31.2943326
  84.2365429  30.4048401  31.1070640  85.6325300  29.7386223  31.7914841
  85.9525564  31.0487577  29.9856608  85.5239409  31.9538299  29.5502307
  86.9541574  31.3944916  30.2497202  86.1154216  29.9790954  28.8977497
  85.1676956  29.4953332  28.6522819  86.7321789  29.2163387  29.3776211
  86.7788043  30.3653742  27.5332289  86.2497559  31.1999368  27.0683880
  87.7777876  30.7457208  27.7564867  86.8380981  29.0450526  26.7660131
  85.8631565  28.5543326  26.7321508  87.4867443  28.3813549  27.3415468
  87.3473544  29.2082742  25.3241248  86.8703819  30.0760944  24.8638536
  88.4257155  29.3635352  25.2499939  87.1165173  27.9530682  24.5127976
  86.0999635  27.5589430  24.5740193  87.6998237  27.1156487  24.9013158
  87.2869538  28.2519987  22.9731968  86.8958375  27.3454618  22.5066309
  86.6115391  29.0679135  22.7075614  88.7845655  28.4334668  22.5186033
  89.4291547  27.7755131  23.1051752  89.1350519  29.4072908  22.8668705
  88.9489420  28.3901151  21.0074987  89.9595716  28.0707426  20.7446428
  88.3208465  27.5446610  20.7191111  88.4955652  29.6453669  20.3211784
  88.8462871  30.5565837  20.8102006  87.4047118  29.6868693  20.3491133
  88.9104927  29.7945043  18.8444932  88.6282076  28.9682965  18.1886272
  88.3579137  30.6510916  18.4528575  90.4310223  30.0540046  18.7231957
  90.9150640  29.0926847  18.9076738  90.6973959  30.7685175  19.5048481
  90.7474972  30.5516813  17.3433110  90.1325123  30.1362397  16.3359261
  91.7158111  31.4498332  17.4075739  92.2610557  31.9999786  16.2194140
  93.1429013  32.5599142  16.5410838  92.4899959  31.2765969  15.4326775
  91.2083355  33.0856110  15.7302413  90.3910033  32.5502953  15.2402882
  91.9916480  33.8983440  14.6485590  92.9358526  34.2217835  15.0941089
  91.3744843  34.7607677  14.3840155  92.2985529  33.0695290  13.4584547
  92.7769174  33.7038972  12.0360981  91.4461755  33.8894043  11.3751695
  90.5652642  32.7981093  10.9837925  89.5982135  32.9126175  11.4801297
  90.9225496  31.8231581  11.3250642  90.2773991  32.8994554   9.5080085
  91.1801285  32.8636624   8.8963864  89.6358905  32.0706402   9.2050017
  89.4461788  34.0421377   8.9046871  90.2325263  35.2941030   8.9368598
  91.1658871  35.0330218   8.4358990  89.7702656  36.2091743   8.5637094
  90.3289865  35.4983327  10.0042241  88.1754714  34.1763709   9.5004621
  87.6222435  33.2360560   9.5063751  87.6407302  34.8746471   8.8549056
  88.2848811  34.5323148  10.5259494  89.2857120  33.6879083   7.4733363
  90.1936328  33.4848531   6.9034921  88.5178590  32.9297212   7.3126002
  88.8283504  34.5679319   7.0187378  93.5708012  32.6055409  11.3284246
  93.3598395  35.0225522  12.2587665  90.8157891  33.9997027  16.8059794
  89.4985050  34.3959994  16.8380564  88.6732180  34.1261412  16.0003916
  89.0673809  35.0220039  18.1057807  89.6428337  35.9244706  18.3222813
  88.0623470  35.3868044  17.8837638  89.2083998  34.1393917  19.3082792
  90.2045825  33.7148597  19.4491929  88.4464346  33.3588629  19.2567808
  89.1424774  34.9777726  20.6005245  89.9413789  35.7215199  20.5679640
  88.2652544  35.6281136  20.5978059  89.0728377  34.0175578  21.8130158
  89.8960434  33.3125209  21.6798916  88.1162021  33.4909792  21.8077730
  89.2878044  34.6804277  23.1290486  90.2419249  35.1936091  23.2660281
  88.5841847  35.5154320  23.1413414  88.9807147  33.6450583  24.2366097
  89.5926028  32.7421595  24.2898146  87.9353767  33.3367884  24.1680116
  89.1969388  34.2916035  25.5631396  89.2175956  33.4411857  26.2478490
  90.2152534  34.6844369  25.5975434  88.2521374  35.4779132  25.9202176
  87.3282327  35.3579080  25.3602464  88.4441164  36.3494206  26.8786491
  87.6082630  37.0231690  27.0488890  89.7226085  36.5604985  27.6645404
  89.7461487  37.5757425  28.0660305  90.5277453  36.5181822  26.9280431
  89.8635904  35.6413919  28.8928472  89.5684552  34.6592994  28.5175426
  90.9089727  35.6817990  29.2059075  88.9422424  35.9216352  30.0693537
  87.9141195  35.9969554  29.7091384  89.1335134  36.9127050  30.4860790
  88.9035771  34.9192590  31.3059181  88.7019086  33.9309920  30.8874396
  89.8632705  34.7716095  31.8055706  87.8683288  35.1469017  32.3961241
  87.8991439  34.3517333  33.1439355  86.8509235  35.2632123  32.0168850
  88.2599666  36.4164198  33.1806622  89.2988614  36.3539534  33.5112099
  88.1589170  37.2438678  32.4752666  87.3112011  36.7580518  34.4189738
  87.5709241  37.7401437  34.8196029  87.5947993  36.2330818  35.3335461
  85.9068585  36.8109557  34.1025364  85.5559659  35.8446141  33.7344098
  85.8687478  37.4774111  33.2383322  85.2560411  37.0915055  34.9333127
  68.6148412   6.7463642  29.4916604  68.3972008   6.9111605  30.5489919
  68.9929563   5.7220653  29.4741489  67.7134093   6.7398879  28.8753467
  69.8085907   7.5814658  28.9670208  69.5488443   8.6416527  28.9986368
  70.6996338   7.4099399  29.5745464  70.0247584   7.2810770  27.4103093
  69.0804611   7.2812271  26.8618873  70.4818061   6.3011641  27.2575112
  70.9654004   8.3783304  26.7977753  71.8355392   8.5680154  27.4297109
  71.3193314   7.9952256  25.8383861  70.1834873   9.6930522  26.5246772
  69.2871776   9.7152106  27.1480605  69.8638288   9.7112726  25.4806703
  71.1463607  10.8918279  26.6810939  70.5963547  11.8282748  26.5669682
  71.6316525  10.9221512  27.6588661  72.2884371  10.9206897  25.7031999
  71.9185034  10.6618646  24.7089049  72.9817756  10.0936547  25.8698171
  72.9995191  12.3571798  25.5008234  72.1795921  13.0210631  25.2189647
  73.4455884  12.6687439  26.4476148  74.0052010  12.3767432  24.3951979
  74.4647995  13.3668769  24.4246666  73.6841270  12.4092825  23.3519732
  75.0652273  11.2494268  24.6020824  75.6068362  11.3282313  25.5470235
  74.5974900  10.2826838  24.4043484  76.1003586  11.3389564  23.4216138
  75.5327840  11.4447067  22.4947155  76.6557742  10.3990919  23.3964700
  77.0959755  12.4456149  23.6483845  76.8028183  13.3010539  24.2605450
  77.8982736  12.0277208  24.2600604  77.7091017  12.9360341  22.3345996
  78.2991183  13.8467351  22.4569433  76.8695683  13.1419208  21.6673224
  78.5352326  11.8712092  21.6291058  79.4474651  11.5998120  22.1644934
  77.8712876  11.0140414  21.4990890  79.0551151  12.3055188  20.2242297
  79.6188309  13.2230834  20.4052427  78.1917768  12.3748168  19.5591668
  80.0767680  11.2244041  19.5987472  81.2559065  11.5009244  19.5628242
  79.5311861  10.1079564  19.0414192  80.4001297   9.2180348  18.2579044
  79.7979302   8.7829882  17.4561942  81.0806582   9.8058198  17.6365828
  80.9546096   7.9463434  19.0008616  81.7786644   7.4143074  18.5186508
  79.9498185   6.8213760  19.4493385  79.6881545   6.8570642  20.5099553
  80.4369369   5.8701362  19.2201934  78.6946116   6.9620222  18.7401624
  78.4094330   6.3073009  17.3489650  77.3336654   5.1913610  17.7050069
  77.6225878   3.9496190  18.2895472  77.2783633   4.0211145  19.3244613
  78.7110492   3.8900567  18.3692541  76.8727045   2.8425648  17.4748797
  75.8049511   2.8837438  17.6950795  77.0359254   3.1553896  16.4425130
  77.3714335   1.4458243  17.5284165  78.7463618   1.3393626  16.9919864
  79.1112698   0.3137133  17.0637857  78.5720670   1.6910577  15.9740402
  79.4257944   1.9872117  17.5478136  77.3408433   0.9215151  18.9048105
  77.9835157   1.5707747  19.5012368  77.7346013  -0.0959193  18.9128059
  76.2993469   0.9148386  19.2296516  76.3854649   0.7320585  16.7450544
  76.7954887  -0.2786170  16.7714451  75.4039862   0.8928414  17.1935360
  76.3747916   1.2552924  15.7877694  79.6827812   5.6719882  16.8681871
  77.8001943   7.3052272  16.4821195  81.5029685   8.3742596  20.2641565
  82.6344605   9.0769015  20.2150080  83.3867132   9.1328101  19.2559485
  82.9101539   9.7697283  21.5048635  81.9769528  10.2729372  21.7663619
  83.0975011   9.0351262  22.2908181  84.0634863  10.7724246  21.3869504
  83.9305564  11.3979496  20.5017912  84.9679933  10.1945876  21.1858550
  84.2596868  11.4651827  22.7441647  83.4009702  12.1199800  22.9063724
  84.2746409  10.7468466  23.5664989  85.5792700  12.2470212  22.6810679
  85.2649139  13.0478801  22.0085561  86.4553783  11.6991574  22.3278775
  86.0063700  12.8252783  24.0835759  86.6858967  13.6710263  23.9594069
  85.1488394  13.2999508  24.5650283  86.5149927  11.8057717  25.1083007
  87.3150710  11.1546587  24.7499843  85.6743742  11.1658646  25.3846128
  87.0573568  12.5052956  26.3819078  87.6834452  13.2982325  25.9675067
  86.2049904  12.8689649  26.9595641  87.8424365  11.5374195  27.2181188
  87.8927645  10.5257280  26.8237630  88.4305154  11.8515670  28.3916905
  88.9130911  11.0904360  28.9994513  88.3384237  13.3211764  28.8951180
  88.3994164  13.4686374  29.9753954  87.3332210  13.7100748  28.7196417
  89.3860151  14.2873706  28.2851860  89.3412890  14.0950296  27.2111895
  89.0710310  15.3125437  28.4907801  90.8065361  14.0175529  28.8091647
  91.0168295  13.0172155  28.4250213  90.8102864  13.9920112  29.9008595
  91.7966991  15.1462328  28.2596658  91.9988150  14.9699660  27.2011082
  91.3501780  16.1406319  28.1944475  93.1368371  15.2102319  29.0764283
  93.5558107  14.2054809  28.9904012  92.7414009  15.3682622  30.0819751
  94.0669259  16.3392831  28.6804910  94.4718824  16.2382810  27.6713957
  93.4512271  17.2379376  28.7566422  95.2945313  16.6340152  29.5262766
  94.9520498  16.9939648  30.4987010  95.7975791  17.3709764  28.8967569
  96.1503910  15.4249207  29.6574349  95.5315249  14.7272134  30.2254811
  97.0879743  15.5667678  30.1989893  96.4092469  15.0363654  28.6702762
  37.5703254  47.0745126  27.3566689  37.9081138  46.4628573  26.5174783
  38.3627701  47.7451802  27.6953293  36.9133945  47.8283538  26.9177720
  36.7621213  46.1812731  28.2752038  35.9396513  45.7048468  27.7375934
  37.3287175  45.3763860  28.7480645  36.1676952  47.0381203  29.4186012
  35.6551249  47.9097533  29.0063010  36.9620546  47.4864990  30.0189495
  35.1238704  46.2312233  30.2824854  34.2268421  46.1110858  29.6714443
  35.5585827  45.2412484  30.4356178  34.7476808  46.6571521  31.6672335
  35.6777575  46.5244887  32.2238506  33.9953986  46.0356643  32.1574256
  34.3395187  48.1713680  31.8384036  34.0158402  48.3962936  32.8567883
  35.0657183  48.9267860  31.5310899  33.0139196  48.4362438  31.0042299
  32.2592498  47.6851793  31.2467994  33.2009580  48.1987241  29.9549134
  32.4733920  49.8755051  31.0839170  32.3853278  50.1959939  32.1241072
  33.0472259  50.7204366  30.6975522  30.9878222  49.9556353  30.6581539
  30.5253554  50.9345764  30.8005009  30.4820450  49.2757496  31.3469300
  30.7358744  49.5655015  29.2336041  31.5147638  49.8384036  28.5185376
  30.8561057  48.4829563  29.1554736  29.3440410  49.8963453  28.6737870
  29.4087805  50.9727434  28.5016184  28.5861921  49.6790549  29.4293755
  29.1650208  49.2720144  27.2584015  29.9492728  49.6022798  26.5740493
  29.2129890  48.1825775  27.3157627  27.8228152  49.7233074  26.5885438
  27.7680586  50.8089331  26.6928806  26.9531552  49.3208378  27.1121597
  27.7354761  49.4422130  25.1385972  28.5594812  50.0098087  24.7012020
  27.8560786  48.3883719  24.8790963  26.4293253  50.0520957  24.4825149
  26.3827255  51.1428767  24.5046367  25.5719988  49.7337511  25.0792685
  26.3114065  49.7049244  22.9902485  26.6522560  48.6338400  22.6132418
  25.7555128  50.7006674  22.2177037  25.4866765  50.4921701  20.7556612
  25.2245088  51.4988147  20.4201237  26.4510925  50.1972168  20.3342905
  24.2463918  49.5406639  20.4482938  24.4478927  48.5458301  20.8536972
  23.9761387  49.3881418  18.9617323  23.8745408  50.4171950  18.6076468
  23.1226671  48.7492365  18.7208288  25.1227825  48.8421115  18.2707118
  25.2906710  49.1282358  16.6891033  25.0949322  47.7017153  15.9905400
  23.8548592  47.0014496  16.1438728  23.2981678  47.2045331  15.2254498
  23.2993748  47.4687950  16.9609901  24.0443302  45.5416713  16.4159967
  23.0618759  45.0680937  16.4440982  24.5803464  45.1166247  15.5661126
  24.7963412  45.1028604  17.6519910  26.2347462  45.5659638  17.8262705
  26.2919294  46.6354556  17.6184247  26.4487356  45.3974012  18.8827156
  26.8779489  45.0326853  17.1247053  24.0363615  45.4987399  18.8473426
  24.0363421  46.5886030  18.8971363  24.4913895  45.0598193  19.7364894
  22.9749156  45.2697866  18.7415398  24.9451264  43.6852986  17.7136437
  25.3690718  43.2212256  16.8219107  25.6778856  43.4133194  18.4748015
  24.0271216  43.2154808  18.0697545  26.6917513  49.5213348  16.3973491
  24.2606276  50.0153933  16.1532647  23.1015783  50.0849953  21.0726247
  22.9532295  49.9962513  22.3857596  23.3159412  49.0258700  22.9911101
  22.1952796  51.2093457  22.9851680  22.1903608  51.9255543  22.1608592
  21.2110875  50.7801996  23.1843423  22.9230123  51.6872924  24.2058534
  23.7509060  52.3461144  23.9356496  23.4952448  50.8774274  24.6631637
  21.8929731  52.3524477  25.2481468  21.5776352  53.3038110  24.8146274
  20.9754462  51.7873407  25.4249583  22.6409630  52.6375809  26.6363681
  23.4792176  53.3290341  26.5282651  23.0212239  51.7266803  27.1034073
  21.6441957  53.1958003  27.6267272  22.1750158  53.8618138  28.3101890
  20.9605995  53.7943484  27.0210030  20.9280830  52.0747009  28.4758199
  21.6522579  51.6477428  29.1727715  20.4950349  51.2527569  27.9019351
  19.7058132  52.7093928  29.1405887  20.0021346  53.6474433  29.6146338
  18.8818391  52.8573503  28.4394190  19.1123586  51.8170317  30.2321020
  18.5095353  50.9684827  29.9188141  19.4368352  51.9690504  31.5231793
  18.9628527  51.2011640  32.1292002  20.1777075  53.1301133  32.1259656
  20.5100380  53.9091457  31.4366696  21.0470367  52.7136368  32.6390766
  19.3285520  53.7870321  33.2500357  18.5000614  54.2603695  32.7189798
  18.9621794  53.0605930  33.9784047  20.0710372  54.9003455  34.1370192
  20.3647888  55.7353590  33.4975450  20.9748904  54.4985949  34.5997392
  19.2344119  55.3757818  35.2805849  19.5562729  56.3987190  35.4866649
  18.1985809  55.3993422  34.9356751  19.4450120  54.5457674  36.5627717
  20.4879214  54.7447743  36.8180956  19.2632617  53.4849984  36.3778396
  18.4939851  54.8102462  37.7563511  18.2210648  55.8655205  37.6901937
  17.5949023  54.2433274  37.5059168  19.0268557  54.4030804  39.1015962
  19.3150348  53.3559224  38.9881174  18.1633043  54.4067966  39.7699743
  20.1740120  55.3286470  39.6453913  19.7227126  56.3019548  39.8490376
  21.0360206  55.4282155  38.9824493  20.4624438  54.8823627  40.5993836
  87.4091893  31.3279570  36.5069174  86.7220355  31.9741995  35.9567793
  86.8367265  30.6057704  37.0927474  88.0426746  30.6752323  35.9026781
  88.1807830  32.2705267  37.3907555  87.5363692  32.9373631  37.9674048
  88.7892666  31.7478294  38.1317003  89.2689031  33.1756273  36.7218408
  90.0166242  33.4788611  37.4576577  88.8381851  34.1308887  36.4145471
  89.9802544  32.4486143  35.5607044  90.2005027  31.4329868  35.8960482
  89.2718130  32.3877063  34.7319311  91.1938036  33.0827773  34.9160255
  91.2444158  34.1702144  35.0018813  91.2196776  32.8990202  33.8399084
  92.4348107  32.3911568  35.4939177  92.5580757  32.6966648  36.5350399
  92.4081677  31.3007435  35.4414483  93.7034129  32.8214431  34.7588125
  94.5718503  32.3636338  35.2370304  93.8276613  33.8853322  34.9713363
  93.8957855  32.5806245  33.2754601  93.8846084  31.5407637  32.9422481
  93.0582913  33.1226798  32.8313390  95.3134174  33.2096762  32.8162628
  96.1974843  33.0016191  33.4225649  95.1194797  34.2766915  32.9440536
  95.5733903  32.9416028  31.3004517  95.7456811  31.8665461  31.2165886
  94.6791205  33.2039613  30.7313135  96.7500441  33.6555778  30.6895374
  97.6317743  33.2338881  31.1765639  96.7529586  34.6966320  31.0191759
  96.9178102  33.3352544  29.1856065  97.8185857  33.7948522  28.7734933
  97.0529349  32.2769279  28.9528808  95.7095503  33.8126132  28.3708622
  95.2766770  34.6987787  28.8396864  94.9436358  33.0345890  28.3936085
  96.1220486  34.0552079  26.8722173  96.6031689  33.1076594  26.6209423
  95.2049195  34.2100311  26.3000573  97.1370334  35.1583343  26.5118661
  98.0913149  34.7926852  26.8967217  96.9159866  36.1334944  26.9508023
  97.2665560  35.3840370  25.0395349  97.8590687  34.5783280  24.2499453
  96.6089553  36.4495214  24.5881062  96.7810955  36.7911873  23.1875255
  96.6414950  37.8720562  23.1045614  97.8297104  36.6037427  22.9427172
  95.8103772  36.1080752  22.2163892  95.9444749  35.0295650  22.3325508
  96.0725047  36.5923071  20.7862534  96.1588413  37.6800971  20.8487702
  95.2474688  36.2914257  20.1355344  97.3390028  35.9928872  20.2816548
  97.3686779  34.6399004  19.3308147  97.2316527  33.3228555  20.2195623
  98.0896163  33.1686872  21.3411071  97.6669454  32.6350611  22.1962336
  98.3778994  34.1626173  21.6927431  99.4636132  32.5838194  20.9327390
  99.3512404  31.5751834  20.5323558  99.8773002  33.0190928  20.0218660
 100.5278810  32.5463098  21.8925595 100.8594370  33.8844107  22.4103704
 100.6857057  34.5765270  21.5850917 100.2072905  34.0201677  23.2744059
 101.8936606  33.8930048  22.7576294 100.2952817  31.6009556  22.9917546
 101.1031146  31.8045514  23.6961946 100.3830527  30.5705832  22.6440289
  99.3215354  31.8544298  23.4134778 101.7507687  31.9480503  21.2119113
 102.5854362  32.0550372  21.9062923 101.6084851  30.8860017  21.0067480
 102.0215751  32.5361289  20.3337834  98.6517862  34.5643789  18.7013111
  96.2062128  34.6907164  18.3799315  94.4498260  36.5156949  22.6111419
  93.8214370  35.8098560  23.5477935  94.0351923  34.7776575  24.0727122
  92.5079606  36.5764901  23.7677145  91.9691944  36.8279524  22.8517658
  91.9300832  35.9243876  24.4259576  92.7353106  37.8717992  24.5853962
  91.7608914  38.2040719  24.9494926  93.1809333  38.6535520  23.9667307
  93.4692158  37.6264293  25.9610878  92.9954101  36.7756162  26.4551416
  94.5064590  37.3688617  25.7369125  93.4455880  38.7979859  26.9756105
  92.4077349  39.1360375  27.0079583  93.9273755  39.6185710  26.4399009
  94.1265725  38.5915832  28.2588922  95.1721931  38.2785640  28.2248258
  94.1573966  39.5529703  28.7758535  93.4030819  37.5451125  29.1747964
  93.4561450  36.5653065  28.6956007  92.3470274  37.8029025  29.2785344
  93.9164891  37.5159061  30.6275794  94.9620959  37.2097840  30.7014681
  93.8546273  38.5249145  31.0405547  93.1808489  36.4230758  31.3478649
  93.2303475  35.4294593  30.9098637  92.3146408  36.6119326  32.4140208
  91.6672317  35.8011996  32.7382775  92.0780608  37.9269736  33.1197267
  91.0325308  38.2401102  33.0839938  92.5336478  38.8367011  32.7231156
  92.4980535  37.7165417  34.6368634  92.0346776  36.8340957  35.0829980
  93.5441655  37.4043938  34.6628904  92.1666540  38.9238533  35.5184602
  91.2688592  39.3894044  35.1065246  92.9802101  39.6453811  35.4185194
  91.8807610  38.5502684  37.0948109  92.7588588  38.0045159  37.4463259
  92.0468111  39.4468436  37.6956804  90.6133886  37.6944405  37.3784440
  90.7749990  36.7528818  36.8494702  89.7410561  38.1189801  36.8771741
  90.1997632  37.4532072  38.8083879  91.0145119  37.0743169  39.4289446
  89.8724168  38.4104821  39.2194041  89.1831573  36.3453502  38.8171440
  89.5610695  35.3332185  38.6582838  88.3508025  36.4731111  38.1219270
  88.5397650  36.3027098  40.2230996  88.0180693  35.3771719  40.4754314
  87.8503995  37.1384039  40.3604115  89.4417416  36.2760994  40.8380817
   2.0600285  74.3463941  36.0506268   2.0392171  75.2950282  36.5911128
   3.1358644  74.3806031  35.8665861   1.7463324  73.4614096  36.6081860
   1.1862929  74.4697364  34.8425888   0.1548766  74.7218614  35.0976926
   1.6747887  75.2817381  34.2999203   1.1501879  73.2013012  33.8990670
   0.3781802  73.3440329  33.1400573   0.7264571  72.3713464  34.4683588
   2.5417307  72.8339722  33.3546594   2.7986634  73.6288296  32.6513415
   3.2880861  72.6388264  34.1275344   2.4123716  71.5438300  32.3553820
   1.8515112  71.7655240  31.4450242   1.7720707  70.7862851  32.8121146
   3.7279961  70.8432431  32.0406569   4.3173466  71.5416072  31.4428128
   4.2194121  70.6967032  33.0047679   3.5553655  69.4612216  31.3202360
   2.8999288  68.8276924  31.9214956   4.4555758  68.8489042  31.2356615
   2.8988924  69.5540944  29.8478339   2.7170429  68.5075726  29.5944795
   1.9210118  70.0397698  29.8295885   3.8343129  70.1933988  28.8812134
   4.7760623  69.6478123  28.7922850   4.0135850  71.1704704  29.3347073
   3.2885376  70.4369874  27.4943101   2.4259848  71.1051647  27.4494841
   4.0447605  70.8983692  26.8557823   2.7410863  69.1714349  26.7888880
   1.9098622  68.8193914  27.4033779   3.4400114  68.3455226  26.9366601
   2.1080446  69.4636159  25.4336762   1.3330462  70.2304663  25.4951730
   2.8397279  69.7881466  24.6908536   1.4584722  68.1794116  24.8796347
   0.8031947  67.7156242  25.6198891   2.3271199  67.5264966  24.7718354
   0.8231893  68.2553788  23.4336026  -0.1952450  68.5917594  23.6387959
   1.3797408  69.0185950  22.8856833   0.7020224  66.9137005  22.7231037
   0.0882939  66.2384488  23.3229677   1.6904588  66.4866943  22.5411064
  -0.0050159  67.0091881  21.3929128   0.4602044  67.5236641  20.3870834
  -1.1657613  66.3779547  21.4868945  -2.0455371  66.2154468  20.3709940
  -3.0929782  66.0635469  20.6438367  -1.9395088  67.1693238  19.8479971
  -1.6822459  65.1431219  19.3077520  -0.7590559  65.4086493  18.7863457
  -2.8624521  64.9662134  18.3781567  -2.9542902  65.8802158  17.7858609
  -3.7536443  64.6936987  18.9492655  -2.6374624  63.8790310  17.4376606
  -1.9053925  64.1216446  16.0162216  -3.0443346  63.5742120  14.9047070
  -3.4693433  62.2987305  14.9541688  -4.2761281  62.1684292  15.6799575
  -2.5992707  61.7680594  15.3491509  -4.0433703  61.8628142  13.6088739
  -4.4733366  60.8610049  13.6511598  -4.9298767  62.4258414  13.3132546
  -3.1507083  61.7586134  12.4056746  -2.5126658  60.3867582  12.2720890
  -1.8836920  60.1922064  13.1420410  -3.1947575  59.5363051  12.2301113
  -1.9427761  60.3444320  11.3427262  -2.0404445  62.7041526  12.3369257
  -1.3078279  62.4076661  13.0890176  -2.3308664  63.7356977  12.5415039
  -1.5010189  62.8138389  11.3949757  -3.9367151  61.9248761  11.1663724
  -3.1795917  62.0256142  10.3873306  -4.6085811  61.0727971  11.0530615
  -4.5365325  62.8360821  11.1806407  -0.8468037  63.1825835  15.7996662
  -1.6642662  65.5296891  15.8774852  -1.4856726  63.8685450  19.9002981
  -0.3014342  63.5637668  20.4547836   0.7363939  64.1750004  20.3475350
  -0.4894048  62.4984415  21.5522471  -1.5119613  62.1691285  21.7481972
  -0.0533458  61.5901261  21.1312011   0.1321786  62.8075318  22.9074676
  -0.5691354  63.4505335  23.4433517   1.1036287  63.3022522  22.8442180
   0.5068260  61.6085305  23.7487905  -0.3158175  60.9462550  24.0264824
   1.0876878  60.8743745  23.1865789   1.3322399  61.9232535  25.0273549
   2.3136809  62.1933761  24.6320420   1.4302384  61.0186432  25.6311267
   0.7609100  63.0534578  25.9096706   0.3986601  63.8216739  25.2233157
  -0.1510612  62.7504237  26.4282709   1.7914395  63.8625550  26.8418925
   2.6711324  64.1564551  26.2655007   2.2607081  63.1422732  27.5152758
   1.2426110  65.0128106  27.6439004   0.8939852  65.7683275  26.9367101
   0.4523283  64.5278559  28.2207355   2.2704509  65.6329930  28.5133983
   2.7661223  66.4533073  28.0005987   2.5206841  65.3747232  29.8287004
   3.4000165  65.8756468  30.2254612   1.7892678  64.4376847  30.7723558
   2.2093679  63.4805971  30.4561860   0.7207619  64.3388561  30.5698780
   1.8588288  64.6922221  32.3245771   2.9091307  64.8416816  32.5834049
   1.3245489  65.6175241  32.5500476   1.4255148  63.5084004  33.2911052
   1.9648054  62.6057063  32.9965308   0.3751646  63.2903920  33.0868972
   1.5153444  63.7463333  34.8550692   2.4002703  64.3312775  35.1143189
   0.7331887  64.4559268  35.1328839   1.6461092  62.4640417  35.6701757
   2.6203117  62.0018391  35.4976574   0.9390613  61.7350633  35.2687562
   1.2739539  62.7283071  37.1187225   1.7215328  63.6464153  37.5050055
   0.2031400  62.9391948  37.0819101   1.5837561  61.6151549  38.0588199
   1.0567574  60.7340329  37.6868496   1.1489913  61.7957211  39.0441317
   3.1222217  61.2009997  38.2635172   3.2061454  60.5131416  39.1074794
   3.7380914  62.0489449  38.5703742   3.5395099  60.7540635  37.3587615
  -2.1718883  41.7023439  36.1564002  -1.8347189  42.5628353  36.7380706
  -3.2406221  41.6937774  36.3804533  -1.9846888  42.0398691  35.1348832
  -1.5651998  40.3902470  36.5361333  -1.6363645  40.3691412  37.6256091
  -2.0937317  39.5320584  36.1158590  -0.0811416  40.2442337  36.1767269
   0.3572191  41.1630487  36.5718033  -0.0192654  40.2770002  35.0869739
   0.5536187  39.0144781  36.8977080   1.6395289  39.0353814  36.7844552
   0.3497874  39.1409718  37.9630367   0.0455279  37.6267913  36.3733998
  -1.0207197  37.4918879  36.5667439   0.5481841  36.8342444  36.9316741
   0.3339878  37.4315839  34.8534784  -0.0125246  38.3325508  34.3429437
   1.4010994  37.3835715  34.6266897  -0.4111653  36.1708811  34.5183411
  -1.4211212  36.4878015  34.7866962  -0.0352821  35.2761771  35.0190240
  -0.2079506  36.0324174  33.0397343  -0.1718696  37.0133218  32.5612067
   0.8214174  35.6830194  32.9358705  -1.1907987  35.0729028  32.2634616
  -2.2364083  35.3644156  32.3825628  -1.0476518  34.0614987  32.6495118
  -0.9366614  35.0593196  30.7688410  -0.9809162  36.0514609  30.3147913
   0.0527192  34.6534687  30.5477404  -1.9670226  34.1158605  30.1261604
  -2.9422200  34.5992869  30.2142479  -1.9221283  33.1875699  30.6995059
  -1.6146677  33.7999080  28.6653783  -0.7952448  33.0786636  28.6367917
  -2.4325208  33.2661776  28.1767965  -1.1063866  34.9256325  27.8067939
  -0.1967071  35.4328943  28.1348732  -1.8850551  35.6906795  27.7777682
  -0.9349745  34.5296464  26.3208591  -0.3959692  33.5801708  26.3000433
  -1.8886096  34.3419219  25.8230494  -0.2127491  35.5829719  25.4875476
   0.4904613  36.2358360  26.0088226  -0.9384152  36.2832511  25.0686342
   0.4755734  34.9528823  24.3106253   0.1083080  33.9370163  23.7506052
   1.4682855  35.7321809  24.0161552   2.1991893  35.3903968  22.7569477
   2.7885274  34.4920595  22.9577498   1.5581929  35.3666182  21.8719577
   3.1971335  36.5328376  22.5555246   2.6698782  37.4809745  22.4225300
   4.0641449  36.3805225  21.2326894   4.6845482  35.4855430  21.3262868
   4.7318073  37.2361256  21.1029654   3.2869712  36.1715711  20.0776208
   2.3313801  37.2147352  19.4435038   3.2080863  37.7857661  18.2371794
   4.2292549  38.6724541  18.4152431   4.6816686  38.3975477  19.3714844
   3.8084431  39.6805354  18.3786676   5.2351175  38.5344285  17.2822547
   5.6322346  37.5254745  17.4030478   4.7451686  38.6028139  16.3098555
   6.3610205  39.5496261  17.2085435   7.4088732  39.1095725  16.2002977
   8.2376301  39.8190391  16.2104548   7.7641784  38.1128165  16.4658481
   6.9058851  39.1001636  15.2322091   5.8366215  40.9109386  16.7614440
   5.2372345  41.3899677  17.5370420   5.2393890  40.9012410  15.8484813
   6.7297218  41.4806532  16.5005264   7.0737997  39.5840832  18.5490570
   7.8316833  40.3678007  18.5900697   6.3102357  39.8578830  19.2786354
   7.4473072  38.5810984  18.7607207   2.0127824  38.3425922  20.3602808
   1.2176490  36.6269878  18.7267938   4.1727450  36.6703451  23.5838723
   3.9262299  37.6706276  24.5114697   3.1137012  38.6036125  24.4517944
   4.9380147  37.5717240  25.6231797   4.3565732  37.8971033  26.4883491
   5.2315211  36.5309564  25.7752573   6.0153458  38.6052032  25.4275995
   5.5727804  39.6009156  25.3557818   6.6067612  38.3919275  24.5347360
   7.0472325  38.4850125  26.5799552   7.5088835  37.5053903  26.4396597
   7.8706940  39.1667770  26.3572988   6.4741498  38.7473102  28.0051665
   5.7466296  37.9593897  28.2109813   5.9190476  39.6876884  28.0000582
   7.5431753  38.6994846  29.0686277   7.9531030  37.6917140  29.1625515
   8.3231510  39.4160437  28.8028369   7.0034114  39.0483484  30.4442179
   6.0080479  38.6242901  30.5921707   6.6930589  40.0888449  30.3279676
   8.0384079  38.8052674  31.5688336   8.3250437  37.7543340  31.6452756
   8.9370539  39.3284676  31.2354255   7.5438034  39.5546770  32.8128142
   7.1029712  40.5201531  32.5780980   7.6639149  39.1753906  34.0562731
   7.2865828  39.8264690  34.8406751   8.4389510  37.9514519  34.4746744
   8.6491001  37.3312382  33.6008109   7.9950239  37.2094508  35.1416280
   9.7900397  38.2525947  35.1725023  10.2918944  37.3398523  35.5003856
  10.4859997  38.6957719  34.4571718   9.7497321  39.1806691  36.3914325
   9.2309542  38.6011906  37.1579435   9.1037843  40.0443561  36.2203765
  11.1250495  39.6066388  36.9269154  11.0630270  39.6801707  38.0146701
  11.9141205  38.8594042  36.8198088  11.6325342  40.9112602  36.2707593
  10.9494231  41.6645531  36.6687232  11.6583418  40.7894616  35.1858800
  13.0946827  41.2976946  36.7225213  13.2163552  42.3495382  36.4555274
  13.1774340  41.3027649  37.8113695  14.2995184  40.4689225  36.1899722
  14.6189296  40.8702957  35.2259493  13.8944532  39.4617817  36.0714112
  15.4469921  40.5068965  37.1795136  15.1744445  40.0349767  38.1258065
  15.7783730  41.5220698  37.4077106  16.2877353  40.0249464  36.6761780
  17.7320487  76.8141810  36.3913441  17.5774028  77.7008234  37.0097382
  17.7163971  75.9828595  37.0992449  16.8427974  76.7891281  35.7580399
  18.9866390  76.7905766  35.4524385  19.9111421  76.5490811  35.9810574
  18.8531867  75.9959254  34.7154241  19.3720914  78.1530112  34.7478227
  20.4505040  78.1878704  34.5796712  19.2580806  78.9964714  35.4319584
  18.6970063  78.5392161  33.4253412  18.7567596  77.6855103  32.7470492
  17.6438192  78.7337322  33.6384728  19.1217089  79.8010778  32.6338347
  18.7066113  80.6890506  33.1151476  18.4536571  79.7932095  31.7700548
  20.5430811  80.1522363  32.3191902  20.4503364  81.0846883  31.7584802
  21.0841248  80.3553145  33.2457451  21.3108541  79.1108768  31.4804973
  20.8017490  78.9742017  30.5241522  21.2255055  78.1568592  32.0049398
  22.8667418  79.4552341  31.3090541  22.9752333  80.5146766  31.0676508
  23.3252446  79.2968254  32.2873924  23.5727853  78.6250475  30.1593472
  23.5192047  77.5671397  30.4247235  24.6448345  78.8318966  30.1790432
  22.9854609  78.8403442  28.7652222  21.8941348  78.8117702  28.7908188
  23.3274314  79.7888352  28.3458358  23.5683957  77.8618950  27.7784124
  23.2894172  76.8526826  28.0884540  24.6593057  77.8625791  27.8271849
  23.1514996  78.0723237  26.3160021  22.0686109  77.9322462  26.3299407
  23.3480001  79.1012443  26.0074947  23.9031035  77.1056512  25.3413184
  23.6378688  76.1199415  25.7292499  24.9801867  77.2302369  25.4711101
  23.4980831  77.2922600  23.9302929  22.4848365  76.9438895  23.7195010
  23.4524256  78.3786680  23.8297716  24.5011472  76.6966204  22.8858897
  24.6269055  75.6270720  23.0667627  25.4780417  77.1717942  22.9970397
  24.1081227  76.7895109  21.4848274  23.8771406  75.8098294  20.8095713
  23.8904061  78.0478473  21.0732509  23.3823636  78.4366621  19.7454598
  23.5129823  79.5018052  19.5379556  23.7750860  77.8575302  18.9057994
  21.8676305  78.3411102  19.6590089  21.5483715  77.3205255  19.8851514
  21.3444141  78.8761303  18.2483756  20.2686028  78.7006962  18.1677408
  21.8736318  78.2736540  17.5056774  21.7816528  80.2559118  17.9676027
  20.9122624  81.3518628  17.1836505  19.7646799  81.7327349  18.1616399
  19.9908745  82.5487133  19.2330231  20.4649422  83.4613091  18.8627802
  20.7186003  82.1305835  19.9331885  18.6416251  82.9760276  19.9899456
  18.0821012  82.1099545  20.3465005  18.9956160  83.5779332  20.8282073
  17.6284948  83.8245785  19.1920553  17.1272562  83.1363242  17.9824830
  16.4290388  83.8530489  17.5476514  18.0312897  83.0014650  17.3868175
  16.5746106  82.2142324  18.1685393  16.5279657  84.0431517  20.2168042
  16.7941297  84.7791487  20.9769020  16.2244593  83.0607981  20.5816967
  15.7187687  84.4536247  19.6110047  18.1968797  85.1770505  18.6995630
  18.7129003  84.8961678  17.7802670  17.4254714  85.9235530  18.5047708
  18.8510078  85.6694112  19.4206563  20.3379185  80.8098410  16.0045765
  21.7863817  82.5754279  17.1217738  21.4328588  79.2528769  20.7002306
  20.8547656  78.8293323  21.8289800  20.5160730  77.6798785  22.1534032
  20.7734911  79.9816583  22.8246465  21.8131189  80.2467269  23.0280606
  20.2954999  80.8270675  22.3253754  20.0193746  79.6819213  24.1667853
  20.5832389  78.8608161  24.6143453  18.9470955  79.4914204  24.0868421
  20.2401447  80.8211025  25.2301731  21.3259187  80.9266035  25.2795414
  19.8370407  81.7098711  24.7402111  19.5393263  80.5546723  26.5662154
  19.9775837  79.7166518  27.1122154  18.4824176  80.3931276  26.3441502
  19.6519212  81.6786002  27.5582490  19.3502209  81.2605236  28.5208773
  20.7238370  81.8516271  27.6745346  18.8560705  82.9835581  27.2424149
  17.8230577  82.6905608  27.0436663  19.3439604  83.3591950  26.3405692
  18.9446631  84.0830715  28.3487812  18.7227010  83.6575579  29.3296661
  19.9566383  84.4934050  28.3500313  17.9048641  85.1338517  28.0627775
  16.9740624  84.6484950  27.7806319  18.2510782  86.3900926  27.8185062
  17.5251035  86.9720567  27.2565025  19.4336034  87.0923212  28.4727516
  20.3680881  86.7128834  28.0541466  19.3090649  86.9731919  29.5510662
  19.3286104  88.5261177  28.0791496  18.9845122  88.7159269  27.0603103
  18.4964330  88.9498689  28.6451704  20.6380515  89.3013755  28.2868207
  20.5413753  90.2105811  27.6897723  21.4916574  88.7637745  27.8687226
  20.9578053  89.8079111  29.7669501  20.1615571  90.4185605  30.1977170
  21.0733533  88.9581743  30.4430130  22.2026575  90.5982545  29.7789920
  22.1010296  91.3403419  28.9843580  23.0443977  89.9747393  29.4705018
  22.5774273  91.2770739  31.1047571  21.8609726  92.0783671  31.2973339
  22.5997401  90.5914288  31.9543798  24.0485861  91.8083923  31.0972224
  24.0873639  92.4161865  30.1908304  24.7324867  90.9617279  31.0082820
  24.2750411  92.5759579  32.3626586  23.4818427  93.2855939  32.6070334
  25.2690184  93.0272990  32.3350125  24.3154779  91.8894160  33.2108913
 117.9709938  43.8561559  30.9263696 118.7123275  43.8092569  31.7267991
 117.0636567  43.3739242  31.2960398 117.6291255  44.8606618  30.6683871
 118.3484182  43.1986345  29.5793914 119.1717711  43.8179004  29.2173639
 118.7662592  42.2282655  29.8555378 117.2787917  43.2009547  28.4936662
 117.7305187  43.1525765  27.5006575 116.7230534  44.1201155  28.6905590
 116.2161399  42.0775185  28.6048737 116.5695200  41.0526630  28.7362461
 115.5312347  42.2258453  29.4423509 115.3361265  41.9980079  27.3418980
 116.0748603  42.0450949  26.5390772 114.7635478  42.9247601  27.2660828
 114.4087042  40.7934832  27.2571362 113.9370633  40.9363612  26.2826592
 114.9630141  39.8527496  27.2721341 113.2606793  40.7281166  28.3555135
 112.5389780  41.5093745  28.1080315 113.6900878  40.7941444  29.3573697
 112.5582049  39.3874201  28.4852963 113.2591184  38.5870459  28.7314426
 111.7796191  39.3888980  29.2509763 111.9495437  38.8210502  27.2069568
 111.8745288  37.7529169  27.4212652 112.6509380  38.8359366  26.3701242
 110.5637116  39.3821139  26.8067304 110.7434438  40.4569420  26.7366951
 110.3077484  39.0377181  25.8025692 109.3160677  38.8325974  27.6394898
 109.4110530  39.0496958  28.7054684 109.2262942  37.7517542  27.5122785
 107.9829521  39.4853691  27.1516826 107.1845386  38.8707254  27.5726502
 107.8824918  40.5165923  27.4965745 107.7540291  39.2740639  25.6174340
 108.4847268  39.9060511  25.1083786 106.7753543  39.6804553  25.3537946
 107.7529967  37.7431060  25.2404041 108.6123738  37.2108753  25.6535211
 106.9028280  37.2836484  25.7489077 107.6010716  37.4065093  23.7510388
 106.6739801  37.9026325  23.4563737 107.5042635  36.3252458  23.6328797
 108.6569349  37.9570191  22.8327580 109.6821038  37.3848204  22.6335316
 108.3875346  39.1340283  22.1492831 109.4111042  39.6279989  21.2016353
 110.1737882  40.2497038  21.6774983 109.7862563  38.8171825  20.5719633
 108.6784252  40.6557710  20.2826029 107.9439774  40.2428564  19.5863724
 109.6551861  41.3234106  19.3336738 110.3569834  41.8618932  19.9756756
 109.1633576  42.1173990  18.7659272 110.3198212  40.4259438  18.4031521
 109.5747343  39.5211818  17.3777479 109.5323461  38.1130845  18.1186756
 110.6339330  37.2080964  18.0529392 110.7912606  36.6981388  19.0067953
 111.5543130  37.7910900  17.9653723 110.4298906  36.2198539  16.8485719
 109.4833786  35.6817831  16.9184032 110.4152721  36.8006212  15.9251129
 111.3377976  35.1050486  16.5723295 111.3436143  34.0545712  17.5639843
 111.3872225  34.5796244  18.5193368 110.3807688  33.5415491  17.5597315
 112.1754423  33.3809792  17.3527334 112.7800394  35.6957312  16.3017949
 113.0615980  36.4869231  16.9982350 112.7519471  36.0029188  15.2553111
 113.5099650  34.8853995  16.3309877 110.7582696  34.6397760  15.3014238
 111.2912000  33.7490802  14.9653640 109.7379145  34.3414533  15.5467016
 110.8596151  35.4695754  14.6003938 110.4642951  39.3155772  16.2457610
 108.2222883  40.0121367  17.1052892 108.0206189  41.7224557  21.0501263
 106.7331974  41.5000889  21.3611022 106.1868261  40.4504277  21.2186943
 106.0524799  42.7334555  21.8901485 106.7214572  43.2801973  22.5579871
 105.7273796  43.2960596  21.0125093 104.7607374  42.4402002  22.6372870
 104.1625165  41.7225063  22.0720335 104.1333341  43.3323592  22.6909659
 105.1063425  41.9974574  24.0912775 104.5571265  41.1612996  24.5290742
 106.1473507  41.6690045  24.0614410 105.0706514  43.1770772  25.1289598
 104.1042040  43.6853175  25.1408078 105.7473797  43.9389505  24.7364653
 105.2018326  42.9378963  26.6060515 106.1741439  42.5655101  26.9352980
 105.0369083  43.8544725  27.1762761 104.0239344  42.0033912  27.0492738
 104.1879918  41.0072355  26.6330718 103.0789084  42.4029428  26.6754444
 104.0589262  41.7975388  28.5367777 104.2311034  42.7933794  28.9504452
 103.0414532  41.5980062  28.8794136 105.1295326  40.9766451  29.1390856
 106.1117852  41.0324708  28.6768819 105.1663691  40.3917686  30.2991065
 106.0923200  39.9556674  30.6651661 103.9783507  40.0216855  31.1478243
 103.1443620  39.9112430  30.4515983 103.8604756  40.8426173  31.8582048
 104.0916715  38.6740679  31.9506288 104.0331650  37.8055150  31.2913427
 105.0615501  38.6000073  32.4469297 102.9532431  38.5301308  32.9866237
 102.0287550  38.7581079  32.4520096 103.0527886  39.2468888  33.8044362
 102.8511009  37.1869281  33.6807571 103.8499678  36.8580501  33.9749857
 102.1286564  37.3531450  34.4825737 102.3173158  36.0447448  32.7916365
 103.1877387  35.8618961  32.1580771 101.6073650  36.5675002  32.1473068
 101.7837662  34.9471537  33.7372107 102.5705432  34.6116202  34.4160798
 100.9870483  35.3915151  34.3374212 101.1556685  33.6908305  33.0712937
 100.3201804  33.8748441  32.3926453 100.6331693  33.1991936  33.8945505
 102.1077798  32.6544937  32.3833440 101.5717888  31.7206280  32.2014764
 102.8833044  32.5068738  33.1378201 102.6257722  33.0285160  31.4977572
  94.2895377  68.6903488  32.2865622  93.3559636  69.0756972  31.8713393
  95.1206983  68.6740300  31.5784935  94.4045587  69.4186478  33.0920528
  94.1552302  67.2499740  32.8778623  95.1389951  66.9717039  33.2615760
  93.5047122  67.3548763  33.7486621  93.5886665  66.1479435  31.9399593
  94.3008118  65.9177163  31.1447810  92.7000800  66.5716145  31.4673232
  93.1140187  64.8717012  32.6260308  93.8523510  64.4654794  33.3205194
  92.2117013  65.0987696  33.1976314  92.7618708  63.8124584  31.6372815
  92.0573726  64.1016112  30.8546340  92.1964443  62.9895581  32.0795395
  94.0320829  63.1498891  30.9936065  94.6826360  63.8702237  30.4932438
  94.6625145  62.7478076  31.7894442  93.6388865  61.9594302  30.0432093
  92.9766041  61.3121484  30.6218911  94.5058878  61.3623192  29.7529833
  92.9689423  62.4662023  28.7533451  92.6035311  61.5845900  28.2225923
  92.0466833  63.0321205  28.9004645  93.9456066  63.3234484  27.8309332
  94.8487069  62.7454147  27.6241702  94.3617242  64.1653392  28.3881945
  93.2706507  63.7432623  26.4863743  94.0801047  64.1767491  25.8953265
  93.0069373  62.9211378  25.8177693  92.1286592  64.7762492  26.6324377
  91.2444824  64.3046057  27.0663129  91.8275251  65.1331134  25.6453023
  92.4233600  66.0404779  27.4733833  91.6143119  66.7707647  27.4056494
  92.4847371  65.6637091  28.4964875  93.7063450  66.7109627  27.0250510
  93.5485471  67.1489033  26.0372393  94.5377961  66.0570695  26.7538007
  94.3556548  67.6940783  28.0554139  93.6024303  68.4193352  28.3702461
  94.5718938  67.1636986  28.9851513  95.6765588  68.3701149  27.7072689
  96.4969034  67.6777920  27.5067999  95.9798517  68.9206540  28.6002329
  95.4598074  69.3406614  26.5505344  95.8110900  69.0595508  25.4187509
  94.9248879  70.5495120  26.9154617  94.6101019  71.5082696  25.7757187
  94.7123529  72.5064257  26.2091684  95.4045703  71.4873418  25.0253648
  93.1868566  71.1693240  25.3157268  93.2188424  70.0902139  25.1450007
  92.8763355  72.1549298  24.1084448  93.0541396  73.1812878  24.4395401
  91.8312263  72.0487930  23.8065538  93.6903765  71.8051942  22.9358164
  93.1086252  70.7353646  21.9427701  93.4275356  69.2520591  22.5434135
  94.5949852  68.5256671  22.0659034  95.4434146  69.1751607  22.2960656
  94.5036796  68.4230893  20.9815630  94.7924788  67.2726121  22.9575239
  95.2092360  67.6853821  23.8774248  93.8745633  66.7083173  23.1286483
  95.7811577  66.2982459  22.5768490  95.7531614  65.7423038  21.2188271
  95.9948694  66.6041266  20.5950325  96.5575597  65.0067268  21.1724061
  94.8049366  65.3228480  20.8794040  97.1738027  66.8558851  22.7896430
  97.3739822  67.2638932  23.7814826  97.2877057  67.6219043  22.0211888
  97.9515776  66.1428396  22.5123107  95.6080863  65.2253746  23.5641041
  96.4064415  64.4961629  23.4186384  95.5301643  65.7033013  24.5417531
  94.6385764  64.7682882  23.3606242  93.9605240  70.9244703  20.7101120
  91.6142478  70.8154551  21.7816915  92.2446233  71.3442444  26.4052044
  91.5450723  70.3183657  26.9472583  91.5099152  69.1619662  26.5124264
  90.7829962  70.7088178  28.1347058  90.5015086  71.7588255  28.0312047
  89.8318674  70.1839871  28.0234785  91.4177553  70.4300615  29.5226002
  91.3583166  69.3514927  29.6826745  90.7648632  70.9001224  30.2610029
  92.8545553  71.0200257  29.8028200  93.0583365  70.7619711  30.8441391
  93.6316470  70.4867780  29.2512410  93.0962756  72.5118291  29.7862520
  92.3234974  73.0023116  30.3818229  92.9651941  73.0299655  28.8339821
  94.5710079  72.8256374  30.1613566  95.2061392  72.1391825  29.5975710
  94.8525659  73.8113406  29.7850878  94.8627777  72.6798716  31.6960672
  95.9319946  72.5013074  31.8278029  94.3844192  71.8357332  32.1971335
  94.5695908  74.0223442  32.3915885  95.2462556  74.8283600  32.1001657
  93.5511490  74.2902114  32.1026411  94.7437179  73.7872034  33.8599621
  93.7924159  73.5195444  34.3126802  95.8629512  73.7120137  34.5293745
  95.7975190  73.4596202  35.5846400  97.2658394  73.8827119  34.0270839
  97.3317132  74.5562430  33.1700655  97.6104738  72.8760843  33.7813348
  98.1536407  74.5120697  35.0783351  99.1713844  74.6093141  34.6946617
  97.7075339  75.4632703  35.3761259  98.4685400  73.5772962  36.2620022
  99.0229705  72.6830135  35.9698905  97.5667525  73.3000953  36.8119138
  99.4355006  74.2965796  37.1607597 100.4068887  74.2246313  36.6671058
  99.0977081  75.3318796  37.2414695  99.5063121  73.7120179  38.6129270
 100.1234109  72.8112567  38.6297305  98.5246470  73.4770959  39.0295986
 100.1511644  74.7577076  39.5327283 101.0723717  75.1342982  39.0832611
  99.4653156  75.6074205  39.5242975 100.6054062  74.2433938  40.9452139
  99.7602377  73.7685034  41.4478441 101.0096400  75.0503680  41.5599101
 101.6975910  73.1439503  40.7788308 102.5722532  73.6605188  40.3781045
 101.3485446  72.3610052  40.1023490 101.9779547  72.7709774  41.7661242
  94.4379667   9.6146770  31.4086120  95.4325777   9.1774160  31.2989935
  94.2168548   9.9680566  30.3993071  93.6720047   8.9059080  31.7301894
  94.6327083  10.8847185  32.3489611  93.6554714  11.3612853  32.4507315
  94.9055555  10.6526557  33.3805449  95.6708586  11.9071913  31.8567369
  95.4336538  12.8778359  32.2972450  95.6709972  11.9999258  30.7686817
  97.0844302  11.5535835  32.1737200  97.2853456  11.5092389  33.2461614
  97.3772553  10.6070235  31.7146494  97.9265182  12.6838050  31.5679693
  97.5109240  13.6750088  31.7609990  97.8785073  12.5717496  30.4827935
  99.3771813  12.7286821  32.0344552  99.4080345  12.6291513  33.1214721
  99.9597734  11.8742891  31.6836431 100.1201352  13.9597918  31.5675799
  99.5576758  14.8523853  31.8493262 100.1232892  14.0060876  30.4765663
 101.5219297  14.1256388  32.1387420 101.3972044  13.8573766  33.1899049
 101.9646727  13.2132566  31.7337710 102.3341101  15.3841360  31.8514741
 103.2731762  15.1708661  32.3663864 101.8070447  16.2047516  32.3426530
 102.6346797  15.8046041  30.4006300 101.6923088  15.8325877  29.8496140
 103.1143398  16.7855627  30.3901250 103.5587999  14.8046453  29.7735970
 102.9659249  13.8918453  29.8616840 104.4493775  14.4564659  30.3009593
 103.8489962  15.1959941  28.3128462 104.4758226  14.3945969  27.9162158
 102.8469493  15.0716377  27.8970318 104.3812586  16.5997355  28.0537736
 105.2596668  16.7478361  28.6853824 103.6947359  17.4146554  28.2926379
 104.8389172  16.8601924  26.6567275 105.3936535  17.7946297  26.7642446
 105.4850236  16.0438684  26.3271434 103.7359077  16.9608028  25.6092546
 102.9452587  17.6478802  25.9179016 103.2080000  16.0210492  25.4342004
 104.4414614  17.3572677  24.3717570 104.9592096  16.5434759  23.5971736
 104.4580237  18.6940935  24.1867010 105.1251567  19.1036815  22.9161081
 106.1046904  18.6187489  22.9178875 104.5417563  18.6972860  22.0859641
 105.1590593  20.6530827  22.7492430 104.1836228  21.1431192  22.6941352
 105.9468652  21.0110019  21.4904733 106.9539672  20.5931393  21.5665348
 105.9564624  22.1037480  21.5120114 105.3105994  20.4692324  20.2560583
 104.1509724  21.1843926  19.4349109 104.8514579  21.7803322  18.1448229
 105.7420813  22.9038829  18.2905166 106.6322898  22.6008728  18.8476207
 105.1588677  23.6765373  18.7979770 106.1671606  23.3772338  16.9186768
 106.6234212  22.4802067  16.4974287 105.3482149  23.5998336  16.2330688
 107.2736805  24.3432039  16.8423640 107.6100425  24.5409314  15.4353087
 108.0976067  23.6568018  15.0219394 106.6995748  24.6808865  14.8507216
 108.2505427  25.4055231  15.2549656 106.8151586  25.7260934  17.3100546
 105.9534894  25.9752093  16.6889680 107.5838919  26.4826441  17.1458499
 106.4913460  25.8046484  18.3489270 108.4842216  23.8205387  17.6205249
 109.3132628  24.4902070  17.3870516 108.2807181  23.9516287  18.6843307
 108.6052018  22.7590609  17.3993639 103.6417740  22.3184200  20.2116668
 103.2168363  20.1757964  18.9376062 105.8881852  21.1358058  23.8969670
 105.5375620  22.3153994  24.3623350 104.5963213  23.0007008  23.9853747
 106.4804352  22.7545997  25.4399277 105.9895939  23.4198502  26.1533564
 106.7892025  21.8651181  25.9930550 107.8525450  23.3823573  24.9505736
 107.6517005  24.3674661  24.5243271 108.2365509  22.8896266  24.0549041
 108.8956871  23.4074339  26.1437326 109.0475581  22.3858307  26.4983120
 109.9064565  23.7616051  25.9307258 108.4264528  24.3355470  27.3150376
 107.7746764  23.7875028  27.9986304 107.9441504  25.2371769  26.9317457
 109.4034602  25.0096277  28.2432530 110.2441444  25.4046601  27.6690898
 108.9410308  25.8401398  28.7807219 110.1919139  24.0820224  29.2329792
 110.9171596  24.7106675  29.7538330 110.8205977  23.4171860  28.6369817
 109.3318493  23.1814194  30.1812961 108.7082139  23.7384773  30.8835995
 108.7900346  22.4957413  29.5265089 110.2716760  22.4060061  31.0673974
 111.2875781  22.3522190  30.6844812 109.9945063  21.9455910  32.2667649
 110.7365097  21.4187698  32.8612912 108.6599280  21.9704025  32.8877409
 108.4788799  21.1431315  33.5771676 107.9576988  21.9025373  32.0542347
 108.4918229  23.3500591  33.6936997 109.3164207  23.6352628  34.3503285
 108.3217156  24.2202177  33.0562362 107.1826011  23.4342011  34.4481556
 107.1033077  22.6496920  35.2036172 106.3887243  23.2055383  33.7340523
 106.8184203  24.8585628  35.0364498 107.3054939  25.1420573  35.9717862
 107.0506490  25.5772126  34.2477248 105.2985238  24.9949364  35.2965490
 105.0230434  24.4900642  36.2248168 104.6768908  24.6184306  34.4815154
 105.1075622  26.5598776  35.5510801 105.4989605  26.9010915  36.5117287
 105.5846031  27.1394623  34.7579991 103.5862826  26.8525888  35.4191180
 103.3638241  27.8548454  35.7912179 103.0123638  26.1519046  36.0291368
 102.8666589  26.8402624  33.9962680 102.9965004  27.7769437  33.4501563
 101.7829933  26.9058310  34.1138907 103.1257143  25.9476921  33.4229683
  -2.0679624   9.0939183  40.3047698  -2.9689961   8.5305998  40.5562987
  -1.8720388   9.6156939  41.2438274  -1.3110438   8.3367893  40.0896093
  -2.2936935   9.9922620  39.0434442  -3.0501103  10.6921164  39.4046944
  -1.3526228  10.5102956  38.8472525  -2.8075699   9.3077844  37.7943683
  -3.0428311  10.0625772  37.0411047  -3.7420642   8.8087362  38.0591992
  -2.0095230   8.2828856  37.0127018  -1.1932661   8.7995484  36.5035372
  -1.4630543   7.7050732  37.7610124  -2.8707135   7.3943563  36.0603725
  -3.2407771   7.9259413  35.1812057  -3.7107589   6.9042037  36.5569053
  -2.0240645   6.2970259  35.4375476  -1.1149401   6.7598142  35.0479532
  -1.6139810   5.7153559  36.2657743  -2.8242767   5.4515706  34.4570164
  -3.6532886   6.0131535  34.0213241  -3.3615514   4.6404851  34.9529411
  -2.0434386   4.7644913  33.3129459  -1.2714025   4.1602026  33.7938404
  -2.7069891   4.0984751  32.7574318  -1.3602921   5.7412820  32.3927345
  -0.4914422   6.2867981  32.7668720  -2.0248712   6.5588923  32.1058337
  -0.8635454   4.9620133  31.1655107  -0.1794358   4.1528210  31.4294549
  -1.6988348   4.3781439  30.7732710  -0.4521860   5.8226346  29.9583701
   0.3770888   6.3791199  30.4000617  -1.2497524   6.5434675  29.7666318
  -0.0524876   5.0490840  28.6900504   0.7410786   4.3208969  28.8702205
  -0.9484004   4.6094284  28.2467593   0.4419526   6.0732765  27.6638302
   1.2533254   6.6262090  28.1417464  -0.3886165   6.7481706  27.4466998
   0.9227057   5.4676150  26.3092298   0.0897507   4.9004949  25.8884867
   1.1583394   6.2809075  25.6196654   2.2926534   4.7692774  26.4776919
   2.2306708   3.8064050  26.9890614   2.9312401   5.4267974  27.0712788
   3.0450327   4.5975704  25.1873220   2.5313733   4.6160466  24.0581047
   4.4434356   4.5396348  25.3996914   5.4394473   4.4309223  24.3111326
   6.4396218   4.0980817  24.6001260   5.1279142   3.5718414  23.7114837
   5.6539675   5.7757360  23.5991401   4.7826150   6.0054952  22.9805897
   6.8894441   5.6857036  22.6181518   7.8155266   5.4349590  23.1417436
   7.0988388   6.6704267  22.1925659   6.6957131   4.7119339  21.6306251
   5.6088381   4.9384646  20.4196314   6.6289540   5.4892669  19.2766849
   7.5734731   4.6183909  18.5308438   7.5498052   5.0093782  17.5104388
   7.3888855   3.5490918  18.6619010   9.0720396   4.9905242  19.0349362
   9.2229796   6.0709925  19.0442265   9.0277441   4.6598434  20.0736760
  10.2389633   4.4121599  18.2606889  10.2633044   4.8159712  16.8387520
   9.5032081   4.3370581  16.2197376  10.1338335   5.8988052  16.8701960
  11.2574614   4.5322268  16.4902926  11.4923277   4.6729017  18.9474097
  12.3552431   4.2148649  18.4617524  11.4627480   4.2110800  19.9354009
  11.6860400   5.7427355  19.0380584  10.1141379   2.9239743  18.1358300
  10.2970624   2.5410395  19.1409099   9.0858251   2.6978317  17.8499732
  10.8485767   2.5598660  17.4158954   4.7084260   6.0540011  20.7471170
   5.0438907   3.6330274  19.9137627   5.8191842   6.9243615  24.5139378
   4.7806995   7.5948736  24.9050857   3.6429711   7.4626009  24.4840805
   5.2424343   8.5643181  26.0029227   6.3263232   8.5098701  26.1241042
   5.0930313   9.6062532  25.7122096   4.4912544   8.1357673  27.2994122
   4.6423622   7.0675291  27.4682288   3.4578391   8.4463327  27.1318839
   4.9520353   8.9049458  28.5182453   6.0341199   9.0467409  28.5563407
   4.6215385   9.9435095  28.4502650   4.5208768   8.4000063  29.9218939
   3.4301381   8.4186356  29.9709438   4.8633995   9.1676597  30.6189269
   5.1733171   7.1235107  30.4224221   4.7262598   6.2456542  29.9512832
   6.2448130   7.2218274  30.2361362   5.0924743   7.0165984  31.9385639
   5.9218091   7.6534162  32.2534144   5.2885130   5.9876911  32.2474037
   3.8065316   7.5301556  32.6035696   3.8796450   7.5339130  33.6931127
   3.6690984   8.5636334  32.2787499   2.5794252   6.6793285  32.2223825
   1.8203350   7.1416326  31.5965816   2.2579573   5.5029104  32.6128649
   1.3331772   5.1339149  32.1767536   2.9670413   4.6572238  33.6321583
   3.2296915   5.3627973  34.4231358   3.9216919   4.2689865  33.2710793
   2.1878787   3.3805587  34.1134644   2.6314434   2.8701192  34.9708828
   1.1791630   3.6883040  34.3967479   1.9989637   2.2225403  33.1129477
   2.9313720   1.7896916  32.7445448   1.4162933   2.6228962  32.2806769
   1.2058167   1.0783039  33.7816884   1.8277215   0.6699559  34.5810323
   0.2764761   1.5132742  34.1553069   0.9606690  -0.0364483  32.7446922
   1.8936135  -0.5966993  32.6541535   0.7865292   0.4481112  31.7817057
  -0.3364386  -0.9650470  32.8746587  -0.6718203  -1.1073385  33.9040938
  -1.1429696  -0.4048594  32.3969961  -0.2256646  -2.2039652  31.9587991
   0.5249844  -2.8750687  32.3814220  -0.0066390  -1.9120018  30.9296011
  -1.5660426  -3.0049912  31.8852081  -1.4975610  -3.9708523  31.3803489
  -2.3858196  -2.5302734  31.3420016  -1.9371498  -3.1249280  32.9051878
 111.4023657  50.7061088  38.4037094 112.0256355  51.1967490  39.1542208
 110.3662898  50.6733115  38.7471261 111.3889115  51.2623476  37.4640919
 111.8940503  49.2820071  38.1932852 111.7711132  48.8896732  39.2049307
 111.1937692  48.7082476  37.5826540 113.2717541  49.0433300  37.6504548
 114.0094533  49.6288057  38.2031605 113.2681737  49.4324005  36.6301238
 113.6855656  47.5761448  37.5282857 113.7826347  47.2076976  38.5516567
 112.9056036  46.9780681  37.0524409 114.9202695  47.2668392  36.6272603
 114.8919352  46.1772730  36.5601262 115.8124107  47.5282368  37.2001646
 114.8974949  47.9095123  35.2317688 114.9098039  48.9927639  35.3691671
 115.8973782  47.7004597  34.8457566 113.7301187  47.6180103  34.3326765
 112.8867404  48.2347803  34.6501223 113.4916860  46.5538538  34.3891436
 114.1232366  48.1400296  32.9067888 114.0757384  49.2258289  33.0128478
 115.1238789  47.7301358  32.7545846 113.2172018  47.7602230  31.7827546
 112.1812160  47.6986518  32.1224728 113.5073664  46.8145487  31.3201872
 113.3690854  48.7860722  30.6303006 112.5039811  48.6306977  29.9822903
 113.3090657  49.8092032  31.0072181 114.7757403  48.6368606  29.9570681
 115.5105792  48.8306690  30.7412340 114.7201588  49.4567169  29.2378948
 115.1910668  47.3321765  29.1785197 116.1895206  47.4634598  28.7562402
 115.2114060  46.4259500  29.7874564 114.3468981  47.2281287  27.9545130
 114.2443006  48.2052325  27.4778517 113.3505198  46.9150510  28.2733980
 114.8576349  46.2173369  26.9736729 115.8554565  46.4441055  26.5923679
 114.7693524  45.1953280  27.3480632 114.0220134  46.2023197  25.6914142
 114.1777462  47.0142396  24.9779726 112.9960872  45.9693775  25.9841212
 114.3070575  45.0274455  24.7644445 114.9548059  44.0565271  25.0716216
 113.5844353  44.9804920  23.6768801 113.7629028  43.8901081  22.7314901
 114.7572645  43.8887474  22.2777244 113.7057751  42.9482919  23.2831853
 112.6127350  43.9397749  21.6404623 112.7291408  43.0952116  20.9564898
 112.5178006  45.3088455  20.8607280 112.9142435  46.1819935  21.3852235
 111.4952300  45.5546727  20.5631253 113.3366327  45.2900748  19.7287357
 113.1827787  44.4562974  18.3830666 112.3187166  45.3520869  17.3361138
 110.8729339  45.3204431  17.2782321 110.4762277  46.3182674  17.0742227
 110.4750980  44.9597617  18.2302223 110.4563190  44.4151862  16.1119482
 111.0180513  43.4804627  16.0798603 109.4213679  44.1068308  16.2671086
 110.7276518  44.8675536  14.6632721 112.1656707  45.1818774  14.3723980
 112.7824197  44.3602767  14.7396499 112.3842305  45.0416711  13.3127479
 112.4524648  46.1262732  14.8373142 110.0739022  43.8556864  13.8182279
 110.5068189  43.8386247  12.8169437 109.0400049  44.1875351  13.7123323
 110.1236599  42.8750459  14.2937833 110.0757617  46.2218483  14.3910662
 110.6306123  47.0736344  14.7871643 110.1850135  46.4659553  13.3333514
 109.0347337  46.1918355  14.7160908 112.3462370  43.2758688  18.7358955
 114.5306926  44.2259832  17.8382536 111.3233312  43.8433305  22.2375284
 110.9063940  42.6969342  22.8238951 111.5441996  41.6598758  22.7683352
 109.6678690  42.8583604  23.6823861 108.7979971  43.3464634  23.2379287
 109.3986841  41.8294159  23.9299340 109.8888668  43.7135824  25.0078646
 110.2037590  44.7482033  24.8566473 110.7106679  43.2301624  25.5402347
 108.6933122  43.6493481  26.0241447 108.0376020  44.5115847  25.8861011
 108.0407825  42.8161572  25.7549385 108.9301328  43.4248950  27.5051997
 109.4039700  42.4501794  27.6388855 108.0361094  43.2111388  28.0946867
 109.7991792  44.5371638  28.0581342 110.7910217  44.4762372  27.6053617
 109.2334123  45.4334350  27.7953230 109.9504918  44.4357816  29.5615884
 110.1402285  43.4162610  29.9037021 108.9984639  44.6983495  30.0276046
 111.0850929  45.3328481  30.1583034 110.9694274  46.4145411  30.0632991
 111.1066865  45.2644668  31.2479464 112.4542536  44.8699740  29.6332179
 112.5269418  44.8379396  28.5491225 113.3474376  44.2505224  30.3454657
 114.1413217  43.7420468  29.8043799 113.4020409  44.0491902  31.8373364
 112.6488695  44.5631236  32.4382268 114.3164333  44.5091940  32.2177938
 113.4476949  42.5211772  32.2275035 114.3646819  42.0322698  31.8919845
 113.2684459  42.3943075  33.2971941 112.2302894  41.8623855  31.6911548
 112.2723802  41.8391093  30.6002140 111.4139727  42.5223229  31.9921092
 111.9410005  40.4316260  32.2513175 112.7909130  39.7585107  32.1208240
 111.8312290  40.5279973  33.3335068 110.5425576  39.9530568  31.8139420
 110.4284140  39.9209495  30.7284000 109.7778196  40.6963435  32.0488258
 110.1583851  38.6366777  32.4684664 110.9061448  37.8477900  32.3637022
 110.2245357  38.8077244  33.5449575 108.7728987  38.1039815  31.9668413
 108.5232789  38.3011294  30.9221941 107.9252843  38.5726399  32.4711955
 108.5444858  36.6162464  32.2558190 108.7332299  36.3827498  33.3057328
 109.2107666  35.9974001  31.6511974 107.5111679  36.3240798  32.0574329
 104.4690544  27.7026920  26.1470557 104.6776579  28.4851409  25.4144405
 105.3131949  27.0099680  26.1520006 104.3994301  28.0617366  27.1759889
 103.2873287  26.8701441  25.5560196 102.3415934  27.3999005  25.4240772
 103.5213849  26.5345425  24.5435704 103.1007268  25.5477665  26.3662491
 102.9520219  25.8252298  27.4118900 104.0692880  25.0476577  26.3010150
 102.1215416  24.4704485  25.7782188 101.2083245  24.9783957  25.4612187
 102.4901245  24.0352794  24.8469624 101.8118025  23.4538092  26.8282149
 101.2130369  23.9424004  27.5997215 102.6616340  23.1389801  27.4374249
 101.1040365  22.1543902  26.1823983 100.2780436  22.5288729  25.5741521
 101.8692766  21.6668656  25.5747870 100.5436507  21.1944862  27.2665783
  99.4898078  21.4180555  27.4451741 101.0084682  21.3722996  28.2385820
 100.7232577  19.7013184  26.8346447 100.3914866  19.5831353  25.8009980
 101.7616237  19.3648486  26.8670216  99.9173628  18.7927927  27.7815045
  98.9195524  19.2341087  27.8271131 100.3635523  18.8676890  28.7753704
  99.8990586  17.3871676  27.1849425  99.3819114  17.4128667  26.2235046
 100.9267007  17.1069877  26.9442871  99.1269487  16.3913441  28.0386551
  98.1091874  16.7673297  27.9151024  99.5033112  16.5309719  29.0541940
  99.2843166  14.8904851  27.6124421 100.3677001  14.7673188  27.6722406
  98.7851974  14.2930619  28.3782290  98.7903767  14.6369379  26.1184972
  99.3415895  15.2657860  25.4162304  97.7201050  14.8274059  26.0150044
  98.8068758  13.1584524  25.6531182  97.9444465  12.5996915  26.0225309
  98.6167179  13.1333496  24.5780934 100.0936696  12.4175186  25.9775893
  99.8751524  11.4425384  25.5369901 100.3031962  12.2588638  27.0374911
 101.3736488  12.9956865  25.3213181 101.4698070  14.1296978  24.8457869
 102.3981231  12.1733608  25.2137220 103.4924895  12.5502593  24.4318101
 103.1422194  12.8543379  23.4421152 103.8676364  13.3944356  25.0160018
 104.4746296  11.3713361  24.3209564 105.1502446  11.5210230  23.4749143
 103.5485569  10.0844459  24.0344383 102.8904923   9.9120717  24.8899423
 104.2606437   9.2558624  24.0665573 102.9882678  10.2674156  22.6876238
 103.7757387   9.9759656  21.3402086 104.6107081  11.3162510  20.8854333
 104.0118305  12.4551479  20.2530930 103.1191244  12.9364495  20.6606140
 103.9476879  12.2711509  19.1776022 105.1177126  13.4862825  20.3945327
 105.4176701  13.5518493  21.4414365 105.9994773  13.2278292  19.8063313
 104.9339124  14.9089809  19.9397430 106.1462792  15.7718924  20.3153321
 106.1862533  15.7112954  21.4039114 107.0528671  15.3846108  19.8480074
 105.9345014  16.8029598  20.0283947 104.7521802  14.8403049  18.4112616
 104.6026225  15.8826812  18.1260044 103.8130783  14.3374907  18.1755762
 105.6052263  14.5132441  17.8149188 103.6852702  15.4953043  20.5416814
 102.7841934  15.2112723  19.9960924 103.5964717  15.1745082  21.5806652
 103.7056460  16.5734464  20.3759237 102.6762095   9.7373369  20.3282467
 104.7514884   8.9557249  21.6311308 105.1183014  10.9545699  25.5735172
 105.9618099  11.7550896  26.2210669 106.0510770  12.9891903  26.1565045
 106.8583224  10.8064754  27.0783226 107.4013834  11.2765358  27.9008755
 106.3118772   9.9426511  27.4626001 108.0088222  10.2495610  26.1817613
 107.7743621   9.5537059  25.3735051 108.6522384   9.6299587  26.8099156
 108.9992552  11.2862380  25.5559011 109.8359305  10.7563584  25.0958295
 108.5660394  11.7734294  24.6798661 109.6224450  12.3477487  26.5693507
 110.1746324  11.8013865  27.3368413 108.8257077  12.8861330  27.0868602
 110.6396137  13.2309331  25.8841894 111.4584582  12.6270781  25.4875575
 110.1198747  13.7856949  25.1002339 111.1817351  14.1911571  26.9501144
 111.3053779  13.6520822  27.8916996 110.4237378  14.9737983  27.0234419
 112.4872213  14.9188306  26.5625793 113.3153754  14.3032575  26.2052355
 112.2903371  15.6266149  25.7546533 112.9103958  15.7806666  27.8248421
 112.2085867  16.5071673  28.2263762 113.9468065  15.5859691  28.6198049
 114.0067860  16.2111116  29.5070320 114.9852402  14.4623061  28.4327170
 115.9653658  14.8185043  28.1087636 114.5588751  13.8471609  27.6375609
 115.1042228  13.7805160  29.7759865 114.8370387  14.5286951  30.5251895
 114.2853288  13.0627943  29.8581574 116.3686188  13.0316005  30.2119148
 117.1367809  13.7899479  30.3771425 116.7816093  12.4288077  29.4004042
 116.0927849  12.1805569  31.5132807 115.6136045  12.7325867  32.3245234
 115.5032621  11.2768267  31.3453563 117.3408117  11.7324001  32.2230240
 117.8893742  10.9264233  31.7311376 116.9856792  11.2365360  33.1288189
 118.4228203  12.8067775  32.5815711 119.2898614  12.3045002  33.0156474
 118.7217041  13.1783415  31.5991900 117.9734085  13.9455335  33.4847407
 117.7850532  13.4833791  34.4560283 117.0446534  14.4506794  33.2114163
 119.1075026  14.9303773  33.6437224 118.8686199  15.6943313  34.3865403
 119.1399561  15.4825314  32.7021613 120.0854981  14.4711669  33.8021988
  20.3795325  34.2358987  33.8354322  21.0734479  33.9800447  34.6388525
  19.9251466  35.2216151  33.9552716  21.0748889  34.2446775  32.9934873
  19.4056028  33.0649902  33.5769489  18.8985308  33.2980151  32.6383107
  19.8622702  32.0884159  33.4031053  18.4869490  33.0760147  34.8223736
  17.7209581  33.8542353  34.8321027  19.2142280  33.2024846  35.6270703
  17.8398544  31.7652656  35.1749929  18.4463815  30.8586834  35.1230338
  17.5636786  31.8308489  36.2294548  16.5331541  31.5763408  34.3948227
  16.6921174  31.6476645  33.3168118  15.8703193  32.3665306  34.7535946
  15.9374554  30.1465121  34.4806606  16.6604607  29.5587953  33.9111704
  15.8171139  29.8253343  35.5173991  14.5488656  29.9747119  33.7871767
  13.8024876  30.6973994  34.1234914  14.2222017  29.0172347  34.1982632
  14.5505970  29.9999415  32.2530803  15.1305656  30.8679640  31.9327094
  15.1417432  29.1650191  31.8710921  13.0990844  30.0822099  31.6977496
  12.5251933  30.8609253  32.2044216  12.5272455  29.1529633  31.7420786
  13.2564243  30.4040422  30.2065734  13.6615968  31.4167691  30.1547670
  13.9620007  29.6324472  29.8915067  12.0286270  30.2820760  29.3939158
  11.3762400  31.1098800  29.6795655  11.5250669  29.3270159  29.5574922
  12.3404493  30.5586948  27.9331127  12.5965688  31.6161509  27.8400884
  13.1244711  29.8777535  27.5953375  11.1993857  30.4665578  26.9709949
  10.3814229  31.1443256  27.2240608  10.8129891  29.4467977  27.0280123
  11.5282912  30.5163323  25.4514864  12.1192390  31.3913306  25.1728769
  12.1984414  29.6722873  25.2755584  10.2513710  30.4790548  24.5830970
   9.4704161  31.1840260  24.8756530   9.7520273  29.5193454  24.7316889
  10.5778083  30.8160438  23.1285708  11.3267287  30.0831071  22.5367156
  10.0585142  32.0293098  22.6934893  10.4456724  32.4342165  21.3262271
  11.5290720  32.5165386  21.4450485  10.2235714  31.6569504  20.5905794
   9.6877983  33.7799536  21.0002709   8.8732794  33.4362910  20.3575392
  10.6123726  34.7508680  20.2632351  11.6132972  34.7900657  20.7005707
  10.1319484  35.7296917  20.1874190  11.0576121  34.2664997  19.0214929
  10.1427019  34.1943954  17.7363900   9.2712330  32.9839138  17.9922865
   9.6157710  31.6217311  17.7381217   9.0123033  31.0346342  18.4351105
  10.6917946  31.5292142  17.9062377   9.1915781  31.2457235  16.3346812
   8.1251677  31.1413007  16.1293868   9.4826342  32.1090597  15.7344992
   9.7682468  30.0864974  15.6578728   9.3553780  30.0383316  14.3029757
   8.2819211  30.1854872  14.1751932   9.7850470  30.8918026  13.7764254
   9.6623327  29.0722442  13.8995715   9.4768774  28.7794435  16.3831946
   9.7722414  27.9293285  15.7664733   8.4450713  28.7514080  16.7365659
  10.0066936  28.8791940  17.3316809  11.2821619  30.2397722  15.6935417
  11.7087819  29.2736666  15.4198425  11.5944627  30.9652754  14.9409496
  11.5893197  30.6084397  16.6733474  11.1016129  33.8555263  16.6467979
   9.3934400  35.4240495  17.6279155   9.0618438  34.3364789  22.1571583
   7.7082721  34.3402720  22.2931690   6.9345982  33.8798141  21.4202377
   7.3228828  34.9001069  23.6320162   8.0424660  35.6825392  23.8819497
   6.2823295  35.2168482  23.5351252   7.3623865  33.8129659  24.7458405
   8.3545063  33.3619076  24.8144893   6.6964792  32.9806716  24.5085271
   7.2316603  34.3596985  26.2115026   7.9555507  35.1662028  26.3456576
   6.2160097  34.6850875  26.4461113   7.3715713  33.2704104  27.2649001
   8.3270802  32.7543758  27.1501174   6.5828323  32.5461763  27.0507786
   7.1695435  33.8848221  28.6799010   7.9826971  34.5810842  28.8954569
   6.2066846  34.3961739  28.7422669   7.1834430  32.8898589  29.8283594
   8.1496388  32.3867452  29.9045582   6.4076951  32.1369461  29.6740605
   6.9550626  33.5663549  31.2019577   5.9394672  33.9568962  31.1097221
   6.9373024  32.7772008  31.9565407   8.0339250  34.6083267  31.5440320
   7.9924178  35.5837674  31.0661529   9.1190478  34.4855791  32.2944255
   9.8649168  35.2712411  32.3837761   9.5180539  33.0983926  32.9536081
  10.6021115  32.9753092  32.9998075   9.1172557  32.2850787  32.3450481
   8.9691209  32.8779864  34.3049883   7.8911984  33.0357034  34.2296729
   9.2181425  31.8909320  34.7001823   9.5593083  33.8447307  35.3420230
   9.6656615  34.8667744  34.9724562  10.5999005  33.6644640  35.6197616
   8.8242453  33.9011291  36.6610632   7.8229064  34.3010632  36.4883293
   8.6701489  32.9405854  37.1571249   9.5389257  34.8596873  37.5800150
   9.5363419  35.8862666  37.2077353  10.5784210  34.5317187  37.6460028
   8.8850306  34.8246046  38.9583630   7.8321946  34.9817236  38.7148186
   8.9865697  33.8159144  39.3641928   9.4758244  35.9156416  39.8994135
   9.4858533  36.8935513  39.4135569  10.5148419  35.7410553  40.1865131
   8.7821967  35.9213934  41.2768857   8.8623621  34.9918816  41.8443686
   7.7247178  36.0582801  41.0413755   9.0758684  36.7311404  41.9481016
  58.9506870  32.1567769  25.9981988  58.6590822  32.5414864  25.0186976
  58.0183381  32.1729123  26.5664682  59.3660574  31.1525492  25.8911558
  60.0155629  33.0110279  26.6522784  59.8937306  34.0914266  26.5504972
  59.9099225  32.7918602  27.7168300  61.4543045  32.7749472  26.1893961
  61.7183601  31.7251494  26.3331455  62.1710664  33.3929990  26.7341240
  61.6696795  33.1004867  24.6685696  61.0537425  32.3729347  24.1358823
  61.2829321  34.1157138  24.5580959  63.1400580  33.1627813  24.1864679
  63.6487766  33.9939465  24.6792495  63.1517567  33.4339325  23.1287311
  63.9803830  31.9013807  24.3425550  63.9861306  31.6791716  25.4116921
  63.6344455  31.0376943  23.7708566  65.4755245  32.2068297  23.8936200
  65.7719956  32.8101384  24.7541964  65.4429721  32.8843703  23.0378495
  66.3395409  30.9607347  23.5724356  66.3184391  30.2034501  24.3589089
  66.0657117  30.5907485  22.5821873  67.8657998  31.1405848  23.4198263
  68.3273130  30.1591142  23.2926066  68.2230997  31.4313120  24.4099195
  68.3025602  31.9926009  22.2506706  68.2379459  31.4796856  21.2887931
  67.5250858  32.7486526  22.1226730  69.6013617  32.7380595  22.4659976
  69.4346205  33.5070134  23.2232103  69.8629240  33.2235810  21.5234882
  70.8257012  31.8161512  22.8821922  70.5276478  31.2298068  23.7538738
  70.9854306  31.0947991  22.0780767  72.1533657  32.6226170  23.2545897
  72.9484199  31.9343488  23.5489360  71.8982606  33.2241525  24.1295417
  72.6926372  33.5311576  22.1408821  71.9100574  34.2620472  21.9267935
  73.5506659  34.1141572  22.4820011  73.0457512  32.7871659  20.8390123
  72.1436357  32.3375473  20.4188990  73.7842370  31.9985549  20.9977425
  73.5644699  33.6491485  19.7823998  73.5617391  34.8644002  19.7545723
  74.1960857  32.9538830  18.7975695  75.1430942  33.5828288  17.8834199
  75.0542198  33.0444213  16.9363889  74.6565448  34.5178136  17.5940679
  76.6444813  33.6049866  18.2386486  77.3229102  34.0173334  17.4874118
  77.0918121  32.1750265  18.5850188  76.2037402  31.5532148  18.7240424
  77.6388622  32.1647907  19.5312117  77.9306982  31.5264764  17.6379676
  77.4836472  31.1018298  16.1229257  76.2201390  30.1098551  16.3167985
  76.2747450  28.7775726  16.7807840  75.2197073  28.6229556  17.0208691
  76.9137062  28.7213351  17.6657784  76.7455889  28.0075208  15.5238851
  76.0455627  28.1873694  14.7066340  77.7260339  28.2911795  15.1384681
  76.9446971  26.5332982  15.6030074  77.6803132  26.0528210  14.3381672
  77.8966345  24.9928306  14.4792570  76.9371626  26.2228367  13.5577118
  78.5341753  26.7318355  14.3262955  75.6349186  25.7618880  15.7847287
  74.8448971  26.0120696  15.0751184  75.2606638  25.8932047  16.8010804
  75.9820965  24.7559653  15.5441707  77.8577410  26.1975475  16.7503894
  78.7325723  26.8448228  16.6730204  77.2226192  26.3788087  17.6187490
  78.2554572  25.1862163  16.6538887  78.6093544  30.3394340  15.5404684
  76.9699909  32.2161874  15.3446259  76.8337103  34.3257659  19.4298275
  76.8102116  35.6835649  19.4534087  76.7402811  36.3629959  18.4698851
  76.8604318  36.3914969  20.7645866  77.8484250  36.2573617  21.2099432
  76.6928168  37.4600029  20.6140410  75.8216723  35.7141818  21.7150235
  76.0716687  34.6511947  21.7100188  74.8111512  35.9046879  21.3475748
  75.9351137  36.1865220  23.1476601  75.1387420  35.6482687  23.6658690
  76.8618039  35.7823769  23.5604265  75.9378509  37.7289715  23.2907458
  74.9361541  38.0823111  23.0373302  76.5840475  38.2257363  22.5640281
  76.2303238  38.1293300  24.7342784  75.4156090  37.8071806  25.3861410
  77.2274415  37.8148474  25.0494308  76.3036327  39.6429709  24.8033534
  75.3257392  40.0312352  24.5110435  77.1503985  39.9739239  24.1984386
  76.4511943  40.1133423  26.2869685  75.5642233  39.9240798  26.8951843
  77.2552434  39.5352855  26.7472069  76.7256511  41.6237259  26.4797160
  76.7938131  42.2619983  25.6024866  77.3536684  42.0987799  27.5544711
  77.8823236  43.0451806  27.4743366  77.4280123  41.5421413  28.8988832
  78.3558495  40.9917825  29.0682575  76.5289698  40.9886604  29.1778913
  77.4860334  42.6495365  29.9318329  77.3778633  42.2387279  30.9378201
  78.5076841  43.0188792  30.0426511  76.5098258  43.8765376  29.8654490
  76.6936541  44.3337281  28.8909501  76.7813580  44.6028499  30.6343527
  75.0536126  43.5512080  29.9112118  74.7045203  43.0730733  28.9936135
  74.8632756  42.8713948  30.7443323  74.1722885  44.8126490  30.1931889
  74.4932481  45.6690592  29.5965220  74.2286180  45.0248561  31.2628894
  72.7046001  44.5215615  29.8143370  72.7116973  44.2400536  28.7592697
  72.3078308  43.6039445  30.2536804  71.6907972  45.6108595  30.0951213
  71.7022453  45.9080798  31.1458327  70.6750825  45.2944379  29.8488187
  71.9075435  46.7709150  29.1161119  71.3196423  46.5110828  28.2333164
  72.9661590  46.9983794  28.9744889  71.3927982  47.6235331  29.5639439
   1.0953658  34.6493647  39.4397574   1.2753322  35.0682329  38.4474736
   2.0263982  34.1042135  39.6084374   0.9160174  35.4764316  40.1298782
  -0.2104544  33.7232296  39.3960594  -0.3703700  33.3630796  40.4144815
  -1.0855923  34.3062989  39.1017333   0.0115976  32.5367807  38.3870609
  -0.9286237  32.0512429  38.1174148   0.7907912  31.9388485  38.8643432
   0.6644422  33.0298630  37.0552866   0.0490953  33.8222018  36.6239960
   1.6735557  33.3481202  37.3252353   0.6995436  31.8045650  36.0457196
  -0.3178275  31.4230796  35.9366708   1.3416472  30.9537416  36.2829252
   1.2692093  32.3320922  34.7304405   0.8030601  33.1490608  34.1757051
   2.3003735  32.5649116  35.0042273   1.3907091  31.1883798  33.6879737
   0.4247374  30.7713435  33.3956666   1.7865390  30.3084646  34.1993826
   2.2662062  31.5628272  32.4800526   2.0284204  32.5607433  32.1057728
   3.2499594  31.5709672  32.9540077   2.1300936  30.5720752  31.3292788
   2.2432904  29.5335075  31.6471272   2.8703683  30.6525689  30.5305435
   0.7240372  30.5218091  30.6556056   0.0659148  30.1885502  31.4607626
   0.4036689  31.5312597  30.3894524   0.5694548  29.7326101  29.3603404
   1.1853699  30.1838279  28.5796252  -0.4708234  29.9173528  29.0843780
   0.9301150  28.1965202  29.6464125   2.0179369  28.1274328  29.5805770
   0.6842527  27.9543893  30.6824616   0.2130203  27.2685139  28.7240354
   0.4447811  27.4278393  27.6688736  -0.8337794  27.5604895  28.8309321
   0.2100555  25.7786827  29.0780976   0.1022818  25.7136304  30.1628161
  -0.6641933  25.2479438  28.6953835   1.3417363  24.8740332  28.6102188
   1.4103474  23.9015065  29.1021025   2.2331883  25.4175382  28.9301870
   1.5836157  24.8518551  27.1530424   0.7847018  24.9549159  26.2553500
   2.8232542  24.4720432  26.8861526   3.1921114  23.9990612  25.5002782
   4.0660879  23.3439722  25.5412137   2.3029836  23.4573027  25.1677146
   3.6394440  25.2456509  24.6528898   2.6901219  25.7055431  24.3666351
   4.2940904  24.8266816  23.3166245   5.0412599  24.0442730  23.4722669
   4.7618481  25.6268938  22.7373904   3.3619642  24.1665241  22.3749053
   3.1172597  24.8172811  20.9346160   2.3207497  26.1759502  21.2062640
   0.8481949  26.2958612  21.0134657   0.2973073  25.8626774  21.8522299
   0.6039828  25.7985977  20.0712669   0.6248733  27.8338630  20.9645547
   1.0069916  28.1529549  21.9353517   1.2204883  28.4112670  20.2559423
  -0.7761900  28.3951371  20.9103813  -0.6810190  29.7750003  21.2564266
  -0.5383512  29.8547423  22.3351173   0.1064727  30.3186960  20.7324674
  -1.6420785  30.2556854  21.0677798  -1.7832073  27.6377638  21.6943642
  -1.3819137  27.5432651  22.7044758  -1.8397547  26.6328825  21.2732951
  -2.7363181  28.1609810  21.7843892  -1.3202923  28.3577144  19.5028334
  -0.9942329  27.4324699  19.0254625  -2.4080571  28.4259781  19.5517102
  -0.9353308  29.2120489  18.9440778   2.2754860  23.9712807  20.1246269
   4.3522126  25.3566217  20.3053958   4.4775746  26.1490223  25.3673636
   4.0837458  27.3067961  25.8765810   2.9363849  27.7942687  25.9185284
   5.1910552  28.0461814  26.4961378   6.0968753  27.4922713  26.2409161
   5.3426621  29.0284510  26.0437821   5.0171053  28.1937785  27.9804705
   5.0555608  27.1870630  28.4017894   3.9905944  28.5612002  28.0416316
   6.0831382  29.1793300  28.5835860   7.0782298  28.7628779  28.4138088
   6.0274890  30.1604074  28.1072865   5.7934926  29.4989776  30.0499444
   4.9310630  30.1317801  30.2695810   6.6149245  30.0744326  30.4818801
   5.7446054  28.2218533  30.9650003   4.7962008  27.7007019  30.8187340
   6.5221140  27.4913042  30.7320982   5.7123400  28.5711604  32.4217217
   4.7198012  28.9958151  32.5860370   6.4659613  29.3036090  32.7184336
   5.9454246  27.4294147  33.3973418   5.7734437  27.7149074  34.4372376
   5.1506151  26.7127365  33.1802839   7.3227333  26.7418441  33.2792755
   7.4137888  25.9580470  32.5316526   8.3647918  27.0385533  34.0122122
   9.2656572  26.4342077  33.9430975   8.3972385  28.0877915  35.1707814
   7.5045269  28.7161826  35.1451895   9.2001608  28.8257053  35.2279032
   8.5512753  27.4183820  36.5568879   9.5745743  27.0375059  36.5729428
   8.4896198  28.1859649  37.3311482   7.5891697  26.2605532  36.8391085
   7.4374991  25.6237612  35.9650625   6.5479962  26.5366697  37.0185000
   7.9449448  25.2288546  38.0263733   7.7751356  25.6620634  39.0142799
   7.2118134  24.4449881  37.8250386   9.4277129  24.8550920  38.1352690
   9.4637326  24.3039873  39.0773147  10.0524327  25.7158440  38.3828546
   9.9626909  23.9672139  37.0449219   9.5713324  22.9643708  37.2282516
   9.5188000  24.2221774  36.0803399  11.5224431  23.9718239  37.0613599
  11.8931323  24.9989519  37.0534979  11.7725020  23.5066480  36.1055640
  12.1780663  23.1859517  38.1897985  13.2078958  22.9120084  37.9513231
  11.5811349  22.3168033  38.4739076  12.1771643  23.7466728  39.1268435
  16.9742902  82.0534359  37.7486387  15.9303717  81.7340846  37.7752975
  17.1755873  82.9750312  38.2987346  17.4753257  81.3061077  38.3674551
  17.4774222  82.1476133  36.3020303  18.5174288  82.4437099  36.1497897
  17.4570347  81.1862298  35.7845354  16.6022395  83.1596508  35.5376854
  17.0247936  83.0977368  34.5326578  16.7760488  84.1666878  35.9225631
  15.0876762  82.7811139  35.4376710  14.7228156  83.0308796  36.4361487
  14.6385374  83.5063543  34.7559343  14.8809557  81.2749035  35.1269239
  15.4018996  80.7445117  35.9267776  15.4414773  81.0760492  34.2110965
  13.4769851  80.6523879  35.1162588  13.6613858  79.5763219  35.0929661
  12.9058486  80.9588516  35.9950913  12.6417211  80.9262637  33.8736753
  11.9066315  80.1678588  33.5963138  13.4163236  80.9492392  33.1043069
  11.8367149  82.2666624  33.7958566  11.4014029  82.3355946  34.7949641
  12.5242235  83.1150631  33.7915940  10.8850514  82.3919265  32.6155762
  10.1208903  81.6374480  32.8137783  11.3513817  82.0967526  31.6733034
  10.1466652  83.7701074  32.6509167   9.4540918  83.8462451  33.4917555
  10.8401724  84.6080516  32.7476694   9.3608619  83.8637979  31.3826260
   8.4527239  84.4125590  31.6407169   9.0370706  82.8995715  30.9852715
   9.9993476  84.6086373  30.2717007  10.2412232  85.6142010  30.6221376
  10.8829822  84.0028541  30.0603226   9.0631880  84.8488687  29.0604565
   8.0722308  85.2450267  29.2918160   8.8829656  83.8961646  28.5581231
   9.7546191  85.7704536  28.0577473  10.2387920  86.6537463  28.4794524
  10.4625588  85.2048198  27.4483674   8.6676265  86.2929842  27.0578929
   8.0015186  86.9847385  27.5777400   8.0256281  85.4585271  26.7680941
   9.1911765  86.7471027  25.7767611  10.2830926  86.4982102  25.3058110
   8.3178510  87.5944416  25.2070946   8.7818115  88.2879685  23.9560759
   8.3689648  89.2997458  23.9788372   9.8696122  88.3546921  23.8730905
   8.1098655  87.6119314  22.7496403   8.3107244  86.5375530  22.7536072
   8.6306188  88.2274978  21.3811758   8.5787307  89.3096449  21.5257980
   7.9293819  87.9111685  20.6047406  10.0020515  87.8662682  21.0826338
[truncated: 6,976,100 more chars]
