# Supplementary material for: Voltage sensors of a Na+ channel dissociate from the pore domain and form inter-channel dimers in the resting state
Source: Nat Commun. 2023 Dec 19;14:7835. doi: 10.1038/s41467-023-43347-3 (PMC10730821; doi:10.1038/s41467-023-43347-3)
Supplement: Supplementary file 11 — Source Data [file 41467_2023_43347_MOESM11_ESM.zip › mdin]

# molecular dynamics simulation
 &cntrl
     imin=0,
     cut=10,nstlim=50000000,dt=0.002,ntwv=5000000,
     ntwe=500,ntwx=5000000,ntpr=500,
     ntb=1,temp0=300,
	  ntx=5,irest=1,
	  ntt=3,gamma_ln=2,
	  ntf=2,ntc=2,
	  ioutfm=0,iwrap=1,ntxo=1,
 &end
