# Supplementary material for: Voltage sensors of a Na+ channel dissociate from the pore domain and form inter-channel dimers in the resting state
Source: Nat Commun. 2023 Dec 19;14:7835. doi: 10.1038/s41467-023-43347-3 (PMC10730821; doi:10.1038/s41467-023-43347-3)
Supplement: Supplementary file 11 — Source Data [file 41467_2023_43347_MOESM11_ESM.zip › prmtop]

%VERSION  VERSION_STAMP = V0001.000  DATE = 03/03/23  14:21:35                  
%FLAG TITLE                                                                     
%FORMAT(20a4)                                                                   
default_name                                                                    
%FLAG POINTERS                                                                  
%FORMAT(10I8)                                                                   
  101040      21   86058   14653   53601   17341   91989   58703       0       0
  292974   22311   14653   17341   58703      85     190     224      50       0
       0       0       0       0       0       0       0       1      50       0
       0
%FLAG ATOM_NAME                                                                 
%FORMAT(20a4)                                                                   
N   H1  H2  H3  CA  HA2 HA3 C   O   N   H   CA  HA  CB  HB2 HB3 OG  HG  C   O   
N   H   CA  HA  CB  HB2 HB3 CG  HG2 HG3 SD  CE  HE1 HE2 HE3 C   O   N   H   CA  
HA  CB  HB2 HB3 CG  CD1 HD1 CE1 HE1 CZ  OH  HH  CE2 HE2 CD2 HD2 C   O   N   H   
CA  HA  CB  HB2 HB3 CG  HG  CD1 HD11HD12HD13CD2 HD21HD22HD23C   O   N   H   CA  
HA  CB  HB2 HB3 CG  HG2 HG3 CD  HD2 HD3 NE  HE  CZ  NH1 HH11HH12NH2 HH21HH22C   
O   N   H   CA  HA  CB  HB  CG2 HG21HG22HG23CG1 HG12HG13CD1 HD11HD12HD13C   O   
N   H   CA  HA  CB  HB  CG2 HG21HG22HG23OG1 HG1 C   O   N   H   CA  HA  CB  HB2 
HB3 CG  OD1 ND2 HD21HD22C   O   N   H   CA  HA  CB  HB  CG2 HG21HG22HG23CG1 HG12
HG13CD1 HD11HD12HD13C   O   N   H   CA  HA  CB  HB  CG1 HG11HG12HG13CG2 HG21HG22
HG23C   O   N   H   CA  HA  CB  HB2 HB3 CG  HG2 HG3 CD  OE1 OE2 C   O   N   H   
CA  HA  CB  HB2 HB3 OG  HG  C   O   N   H   CA  HA  CB  HB2 HB3 OG  HG  C   O   
N   H   CA  HA  CB  HB2 HB3 CG  CD1 HD1 CE1 HE1 CZ  HZ  CE2 HE2 CD2 HD2 C   O   
N   H   CA  HA  CB  HB2 HB3 CG  CD1 HD1 CE1 HE1 CZ  HZ  CE2 HE2 CD2 HD2 C   O   
N   H   CA  HA  CB  HB  CG2 HG21HG22HG23OG1 HG1 C   O   N   H   CA  HA  CB  HB2 
HB3 CG  HG2 HG3 CD  HD2 HD3 CE  HE2 HE3 NZ  HZ1 HZ2 HZ3 C   O   N   H   CA  HA  
CB  HB2 HB3 CG  CD1 HD1 CE1 HE1 CZ  HZ  CE2 HE2 CD2 HD2 C   O   N   H   CA  HA  
CB  HB  CG2 HG21HG22HG23CG1 HG12HG13CD1 HD11HD12HD13C   O   N   H   CA  HA  CB  
HB  CG2 HG21HG22HG23CG1 HG12HG13CD1 HD11HD12HD13C   O   N   H   CA  HA  CB  HB2 
HB3 CG  CD1 HD1 CE1 HE1 CZ  OH  HH  CE2 HE2 CD2 HD2 C   O   N   H   CA  HA  CB  
HB2 HB3 CG  HG  CD1 HD11HD12HD13CD2 HD21HD22HD23C   O   N   H   CA  HA  CB  HB  
CG2 HG21HG22HG23CG1 HG12HG13CD1 HD11HD12HD13C   O   N   H   CA  HA  CB  HB  CG1 
HG11HG12HG13CG2 HG21HG22HG23C   O   N   H   CA  HA  CB  HB2 HB3 CG  HG  CD1 HD11
HD12HD13CD2 HD21HD22HD23C   O   N   H   CA  HA  CB  HB2 HB3 CG  OD1 ND2 HD21HD22
C   O   N   H   CA  HA2 HA3 C   O   N   H   CA  HA  CB  HB  CG2 HG21HG22HG23CG1 
HG12HG13CD1 HD11HD12HD13C   O   N   H   CA  HA  CB  HB  CG2 HG21HG22HG23OG1 HG1 
C   O   N   H   CA  HA  CB  HB2 HB3 CG  HG2 HG3 SD  CE  HE1 HE2 HE3 C   O   N   
H   CA  HA2 HA3 C   O   N   H   CA  HA  CB  HB2 HB3 CG  HG  CD1 HD11HD12HD13CD2 
HD21HD22HD23C   O   N   H   CA  HA  CB  HB2 HB3 CG  HG2 HG3 CD  OE1 OE2 C   O   
N   H   CA  HA  CB  HB  CG2 HG21HG22HG23OG1 HG1 C   O   N   H   CA  HA  CB  HB2 
HB3 OG  HG  C   O   N   H   CA  HA  CB  HB2 HB3 CG  HG2 HG3 CD  HD2 HD3 CE  HE2 
HE3 NZ  HZ1 HZ2 HZ3 C   O   N   H   CA  HA  CB  HB  CG2 HG21HG22HG23OG1 HG1 C   
O   N   H   CA  HA  CB  HB2 HB3 CG  CD1 HD1 CE1 HE1 CZ  HZ  CE2 HE2 CD2 HD2 C   
O   N   H   CA  HA  CB  HB2 HB3 CG  HG2 HG3 SD  CE  HE1 HE2 HE3 C   O   N   H   
CA  HA  CB  HB2 HB3 CG  HG2 HG3 CD  OE1 NE2 HE21HE22C   O   N   H   CA  HA  CB  
HB2 HB3 OG  HG  C   O   N   H   CA  HA  CB  HB2 HB3 CG  CD1 HD1 CE1 HE1 CZ  HZ  
CE2 HE2 CD2 HD2 C   O   N   H   CA  HA2 HA3 C   O   N   H   CA  HA  CB  HB  CG1 
HG11HG12HG13CG2 HG21HG22HG23C   O   N   H   CA  HA  CB  HB2 HB3 CG  CD1 HD1 CE1 
HE1 CZ  OH  HH  CE2 HE2 CD2 HD2 C   O   N   H   CA  HA  CB  HB  CG2 HG21HG22HG23
OG1 HG1 C   O   N   H   CA  HA  CB  HB  CG2 HG21HG22HG23OG1 HG1 C   O   N   H   
CA  HA  CB  HB2 HB3 CG  HG  CD1 HD11HD12HD13CD2 HD21HD22HD23C   O   N   H   CA  
HA  CB  HB2 HB3 CG  CD1 HD1 CE1 HE1 CZ  HZ  CE2 HE2 CD2 HD2 C   O   N   H   CA  
HA  CB  HB2 HB3 CG  HG2 HG3 CD  HD2 HD3 CE  HE2 HE3 NZ  HZ1 HZ2 HZ3 C   O   N   
H   CA  HA  CB  HB2 HB3 CG  HG2 HG3 CD  OE1 NE2 HE21HE22C   O   N   H   CA  HA  
CB  HB  CG2 HG21HG22HG23CG1 HG12HG13CD1 HD11HD12HD13C   O   N   H   CA  HA  CB  
HB  CG1 HG11HG12HG13CG2 HG21HG22HG23C   O   N   H   CA  HA  CB  HB  CG2 HG21HG22
HG23CG1 HG12HG13CD1 HD11HD12HD13C   O   N   H   CA  HA  CB  HB  CG2 HG21HG22HG23
OG1 HG1 C   O   N   H   CA  HA  CB  HB  CG2 HG21HG22HG23CG1 HG12HG13CD1 HD11HD12
HD13C   O   N   H   CA  HA  CB  HB2 HB3 CG  CD1 HD1 CE1 HE1 CZ  HZ  CE2 HE2 CD2 
HD2 C   O   N   H   CA  HA  CB  HB  CG2 HG21HG22HG23OG1 HG1 C   O   N   H   CA  
HA  CB  HB  CG2 HG21HG22HG23CG1 HG12HG13CD1 HD11HD12HD13C   O   N   H   CA  HA  
CB  HB2 HB3 CG  HG2 HG3 CD  OE1 OE2 C   O   N   H   CA  HA  CB  HB  CG2 HG21HG22
HG23CG1 HG12HG13CD1 HD11HD12HD13C   O   N   H   CA  HA  CB  HB  CG2 HG21HG22HG23
CG1 HG12HG13CD1 HD11HD12HD13C   O   N   H   CA  HA  CB  HB2 HB3 CG  HG  CD1 HD11
HD12HD13CD2 HD21HD22HD23C   O   N   H   CA  HA  CB  HB2 HB3 CG  HG2 HG3 CD  HD2 
HD3 NE  HE  CZ  NH1 HH11HH12NH2 HH21HH22C   O   N   H   CA  HA  CB  HB  CG2 HG21
HG22HG23CG1 HG12HG13CD1 HD11HD12HD13C   O   N   H   CA  HA  CB  HB2 HB3 CG  CD1 
HD1 CE1 HE1 CZ  OH  HH  CE2 HE2 CD2 HD2 C   O   N   H   CA  HA  CB  HB  CG1 HG11
HG12HG13CG2 HG21HG22HG23C   O   N   H   CA  HA  CB  HB2 HB3 CG  ND1 CE1 HE1 NE2 
HE2 CD2 HD2 C   O   N   H   CA  HA  CB  HB2 HB3 CG  HG2 HG3 CD  HD2 HD3 NE  HE  
CZ  NH1 HH11HH12NH2 HH21HH22C   O   N   H   CA  HA  CB  HB  CG2 HG21HG22HG23CG1 
HG12HG13CD1 HD11HD12HD13C   O   N   H   CA  HA  CB  HB2 HB3 OG  HG  C   O   N   
H   CA  HA  CB  HB2 HB3 CG  CD1 HD1 CE1 HE1 CZ  HZ  CE2 HE2 CD2 HD2 C   O   N   
H   CA  HA  CB  HB2 HB3 CG  CD1 HD1 CE1 HE1 CZ  HZ  CE2 HE2 CD2 HD2 C   O   N   
H   CA  HA  CB  HB2 HB3 CG  HG2 HG3 CD  HD2 HD3 CE  HE2 HE3 NZ  HZ1 HZ2 HZ3 C   
O   N   H   CA  HA  CB  HB2 HB3 CG  OD1 OD2 C   O   N   CD  HD2 HD3 CG  HG2 HG3 
CB  HB2 HB3 CA  HA  C   O   N   H   CA  HA  CB  HB2 HB3 CG  CD1 HD1 NE1 HE1 CE2 
CZ2 HZ2 CH2 HH2 CZ3 HZ3 CE3 HE3 CD2 C   O   N   H   CA  HA  CB  HB2 HB3 OG  HG  
C   O   N   H   CA  HA  CB  HB2 HB3 CG  HG  CD1 HD11HD12HD13CD2 HD21HD22HD23C   
O   N   H   CA  HA  CB  HB2 HB3 CG  CD1 HD1 CE1 HE1 CZ  HZ  CE2 HE2 CD2 HD2 C   
O   N   H   CA  HA  CB  HB2 HB3 CG  OD1 OD2 C   O   N   H   CA  HA  CB  HB2 HB3 
CG  CD1 HD1 CE1 HE1 CZ  HZ  CE2 HE2 CD2 HD2 C   O   N   H   CA  HA  CB  HB2 HB3 
CG  CD1 HD1 CE1 HE1 CZ  HZ  CE2 HE2 CD2 HD2 C   O   N   H   CA  HA  CB  HB  CG1 
HG11HG12HG13CG2 HG21HG22HG23C   O   N   H   CA  HA  CB  HB  CG1 HG11HG12HG13CG2 
HG21HG22HG23C   O   N   H   CA  HA  CB  HB1 HB2 HB3 C   O   N   H   CA  HA  CB  
HB  CG2 HG21HG22HG23CG1 HG12HG13CD1 HD11HD12HD13C   O   N   H   CA  HA  CB  HB2 
HB3 OG  HG  C   O   N   H   CA  HA  CB  HB2 HB3 CG  HG  CD1 HD11HD12HD13CD2 HD21
HD22HD23C   O   N   H   CA  HA  CB  HB  CG1 HG11HG12HG13CG2 HG21HG22HG23C   O   
N   CD  HD2 HD3 CG  HG2 HG3 CB  HB2 HB3 CA  HA  C   O   N   H   CA  HA  CB  HB  
CG2 HG21HG22HG23OG1 HG1 C   O   N   H   CA  HA  CB  HB2 HB3 OG  HG  C   O   N   
H   CA  HA  CB  HB2 HB3 OG  HG  C   O   N   H   CA  HA2 HA3 C   O   N   H   CA  
HA  CB  HB2 HB3 CG  CD1 HD1 CE1 HE1 CZ  HZ  CE2 HE2 CD2 HD2 C   O   N   H   CA  
HA  CB  HB2 HB3 CG  HG2 HG3 CD  OE1 OE2 C   O   N   H   CA  HA  CB  HB  CG2 HG21
HG22HG23CG1 HG12HG13CD1 HD11HD12HD13C   O   N   H   CA  HA  CB  HB2 HB3 CG  HG  
CD1 HD11HD12HD13CD2 HD21HD22HD23C   O   N   H   CA  HA  CB  HB2 HB3 CG  HG2 HG3 
CD  HD2 HD3 NE  HE  CZ  NH1 HH11HH12NH2 HH21HH22C   O   N   H   CA  HA  CB  HB  
CG1 HG11HG12HG13CG2 HG21HG22HG23C   O   N   H   CA  HA  CB  HB2 HB3 CG  HG  CD1 
HD11HD12HD13CD2 HD21HD22HD23C   O   N   H   CA  HA  CB  HB2 HB3 CG  HG2 HG3 CD  
HD2 HD3 NE  HE  CZ  NH1 HH11HH12NH2 HH21HH22C   O   N   H   CA  HA  CB  HB  CG1 
HG11HG12HG13CG2 HG21HG22HG23C   O   N   H   CA  HA  CB  HB2 HB3 CG  HG  CD1 HD11
HD12HD13CD2 HD21HD22HD23C   O   N   H   CA  HA  CB  HB2 HB3 CG  HG2 HG3 CD  HD2 
HD3 NE  HE  CZ  NH1 HH11HH12NH2 HH21HH22C   O   N   H   CA  HA  CB  HB2 HB3 CG  
HG  CD1 HD11HD12HD13CD2 HD21HD22HD23C   O   N   H   CA  HA  CB  HB2 HB3 CG  CD1 
HD1 CE1 HE1 CZ  HZ  CE2 HE2 CD2 HD2 C   O   N   H   CA  HA  CB  HB2 HB3 CG  HG2 
HG3 CD  HD2 HD3 NE  HE  CZ  NH1 HH11HH12NH2 HH21HH22C   O   N   H   CA  HA  CB  
HB2 HB3 CG  HG  CD1 HD11HD12HD13CD2 HD21HD22HD23C   O   N   H   CA  HA  CB  HB  
CG1 HG11HG12HG13CG2 HG21HG22HG23C   O   N   H   CA  HA  CB  HB  CG2 HG21HG22HG23
OG1 HG1 C   O   N   H   CA  HA  CB  HB1 HB2 HB3 C   O   N   H   CA  HA  CB  HB  
CG1 HG11HG12HG13CG2 HG21HG22HG23C   O   N   CD  HD2 HD3 CG  HG2 HG3 CB  HB2 HB3 
CA  HA  C   O   OXT N   H1  H2  H3  CA  HA2 HA3 C   O   N   H   CA  HA  CB  HB2 
HB3 OG  HG  C   O   N   H   CA  HA  CB  HB2 HB3 CG  HG2 HG3 SD  CE  HE1 HE2 HE3 
C   O   N   H   CA  HA  CB  HB2 HB3 CG  CD1 HD1 CE1 HE1 CZ  OH  HH  CE2 HE2 CD2 
HD2 C   O   N   H   CA  HA  CB  HB2 HB3 CG  HG  CD1 HD11HD12HD13CD2 HD21HD22HD23
C   O   N   H   CA  HA  CB  HB2 HB3 CG  HG2 HG3 CD  HD2 HD3 NE  HE  CZ  NH1 HH11
HH12NH2 HH21HH22C   O   N   H   CA  HA  CB  HB  CG2 HG21HG22HG23CG1 HG12HG13CD1 
HD11HD12HD13C   O   N   H   CA  HA  CB  HB  CG2 HG21HG22HG23OG1 HG1 C   O   N   
H   CA  HA  CB  HB2 HB3 CG  OD1 ND2 HD21HD22C   O   N   H   CA  HA  CB  HB  CG2 
HG21HG22HG23CG1 HG12HG13CD1 HD11HD12HD13C   O   N   H   CA  HA  CB  HB  CG1 HG11
HG12HG13CG2 HG21HG22HG23C   O   N   H   CA  HA  CB  HB2 HB3 CG  HG2 HG3 CD  OE1 
OE2 C   O   N   H   CA  HA  CB  HB2 HB3 OG  HG  C   O   N   H   CA  HA  CB  HB2 
HB3 OG  HG  C   O   N   H   CA  HA  CB  HB2 HB3 CG  CD1 HD1 CE1 HE1 CZ  HZ  CE2 
HE2 CD2 HD2 C   O   N   H   CA  HA  CB  HB2 HB3 CG  CD1 HD1 CE1 HE1 CZ  HZ  CE2 
HE2 CD2 HD2 C   O   N   H   CA  HA  CB  HB  CG2 HG21HG22HG23OG1 HG1 C   O   N   
H   CA  HA  CB  HB2 HB3 CG  HG2 HG3 CD  HD2 HD3 CE  HE2 HE3 NZ  HZ1 HZ2 HZ3 C   
O   N   H   CA  HA  CB  HB2 HB3 CG  CD1 HD1 CE1 HE1 CZ  HZ  CE2 HE2 CD2 HD2 C   
O   N   H   CA  HA  CB  HB  CG2 HG21HG22HG23CG1 HG12HG13CD1 HD11HD12HD13C   O   
N   H   CA  HA  CB  HB  CG2 HG21HG22HG23CG1 HG12HG13CD1 HD11HD12HD13C   O   N   
H   CA  HA  CB  HB2 HB3 CG  CD1 HD1 CE1 HE1 CZ  OH  HH  CE2 HE2 CD2 HD2 C   O   
N   H   CA  HA  CB  HB2 HB3 CG  HG  CD1 HD11HD12HD13CD2 HD21HD22HD23C   O   N   
H   CA  HA  CB  HB  CG2 HG21HG22HG23CG1 HG12HG13CD1 HD11HD12HD13C   O   N   H   
CA  HA  CB  HB  CG1 HG11HG12HG13CG2 HG21HG22HG23C   O   N   H   CA  HA  CB  HB2 
HB3 CG  HG  CD1 HD11HD12HD13CD2 HD21HD22HD23C   O   N   H   CA  HA  CB  HB2 HB3 
CG  OD1 ND2 HD21HD22C   O   N   H   CA  HA2 HA3 C   O   N   H   CA  HA  CB  HB  
CG2 HG21HG22HG23CG1 HG12HG13CD1 HD11HD12HD13C   O   N   H   CA  HA  CB  HB  CG2 
HG21HG22HG23OG1 HG1 C   O   N   H   CA  HA  CB  HB2 HB3 CG  HG2 HG3 SD  CE  HE1 
HE2 HE3 C   O   N   H   CA  HA2 HA3 C   O   N   H   CA  HA  CB  HB2 HB3 CG  HG  
CD1 HD11HD12HD13CD2 HD21HD22HD23C   O   N   H   CA  HA  CB  HB2 HB3 CG  HG2 HG3 
CD  OE1 OE2 C   O   N   H   CA  HA  CB  HB  CG2 HG21HG22HG23OG1 HG1 C   O   N   
H   CA  HA  CB  HB2 HB3 OG  HG  C   O   N   H   CA  HA  CB  HB2 HB3 CG  HG2 HG3 
CD  HD2 HD3 CE  HE2 HE3 NZ  HZ1 HZ2 HZ3 C   O   N   H   CA  HA  CB  HB  CG2 HG21
HG22HG23OG1 HG1 C   O   N   H   CA  HA  CB  HB2 HB3 CG  CD1 HD1 CE1 HE1 CZ  HZ  
CE2 HE2 CD2 HD2 C   O   N   H   CA  HA  CB  HB2 HB3 CG  HG2 HG3 SD  CE  HE1 HE2 
HE3 C   O   N   H   CA  HA  CB  HB2 HB3 CG  HG2 HG3 CD  OE1 NE2 HE21HE22C   O   
N   H   CA  HA  CB  HB2 HB3 OG  HG  C   O   N   H   CA  HA  CB  HB2 HB3 CG  CD1 
HD1 CE1 HE1 CZ  HZ  CE2 HE2 CD2 HD2 C   O   N   H   CA  HA2 HA3 C   O   N   H   
CA  HA  CB  HB  CG1 HG11HG12HG13CG2 HG21HG22HG23C   O   N   H   CA  HA  CB  HB2 
HB3 CG  CD1 HD1 CE1 HE1 CZ  OH  HH  CE2 HE2 CD2 HD2 C   O   N   H   CA  HA  CB  
HB  CG2 HG21HG22HG23OG1 HG1 C   O   N   H   CA  HA  CB  HB  CG2 HG21HG22HG23OG1 
HG1 C   O   N   H   CA  HA  CB  HB2 HB3 CG  HG  CD1 HD11HD12HD13CD2 HD21HD22HD23
C   O   N   H   CA  HA  CB  HB2 HB3 CG  CD1 HD1 CE1 HE1 CZ  HZ  CE2 HE2 CD2 HD2 
C   O   N   H   CA  HA  CB  HB2 HB3 CG  HG2 HG3 CD  HD2 HD3 CE  HE2 HE3 NZ  HZ1 
HZ2 HZ3 C   O   N   H   CA  HA  CB  HB2 HB3 CG  HG2 HG3 CD  OE1 NE2 HE21HE22C   
O   N   H   CA  HA  CB  HB  CG2 HG21HG22HG23CG1 HG12HG13CD1 HD11HD12HD13C   O   
N   H   CA  HA  CB  HB  CG1 HG11HG12HG13CG2 HG21HG22HG23C   O   N   H   CA  HA  
CB  HB  CG2 HG21HG22HG23CG1 HG12HG13CD1 HD11HD12HD13C   O   N   H   CA  HA  CB  
HB  CG2 HG21HG22HG23OG1 HG1 C   O   N   H   CA  HA  CB  HB  CG2 HG21HG22HG23CG1 
HG12HG13CD1 HD11HD12HD13C   O   N   H   CA  HA  CB  HB2 HB3 CG  CD1 HD1 CE1 HE1 
CZ  HZ  CE2 HE2 CD2 HD2 C   O   N   H   CA  HA  CB  HB  CG2 HG21HG22HG23OG1 HG1 
C   O   N   H   CA  HA  CB  HB  CG2 HG21HG22HG23CG1 HG12HG13CD1 HD11HD12HD13C   
O   N   H   CA  HA  CB  HB2 HB3 CG  HG2 HG3 CD  OE1 OE2 C   O   N   H   CA  HA  
CB  HB  CG2 HG21HG22HG23CG1 HG12HG13CD1 HD11HD12HD13C   O   N   H   CA  HA  CB  
HB  CG2 HG21HG22HG23CG1 HG12HG13CD1 HD11HD12HD13C   O   N   H   CA  HA  CB  HB2 
HB3 CG  HG  CD1 HD11HD12HD13CD2 HD21HD22HD23C   O   N   H   CA  HA  CB  HB2 HB3 
CG  HG2 HG3 CD  HD2 HD3 NE  HE  CZ  NH1 HH11HH12NH2 HH21HH22C   O   N   H   CA  
HA  CB  HB  CG2 HG21HG22HG23CG1 HG12HG13CD1 HD11HD12HD13C   O   N   H   CA  HA  
CB  HB2 HB3 CG  CD1 HD1 CE1 HE1 CZ  OH  HH  CE2 HE2 CD2 HD2 C   O   N   H   CA  
HA  CB  HB  CG1 HG11HG12HG13CG2 HG21HG22HG23C   O   N   H   CA  HA  CB  HB2 HB3 
CG  ND1 CE1 HE1 NE2 HE2 CD2 HD2 C   O   N   H   CA  HA  CB  HB2 HB3 CG  HG2 HG3 
CD  HD2 HD3 NE  HE  CZ  NH1 HH11HH12NH2 HH21HH22C   O   N   H   CA  HA  CB  HB  
CG2 HG21HG22HG23CG1 HG12HG13CD1 HD11HD12HD13C   O   N   H   CA  HA  CB  HB2 HB3 
OG  HG  C   O   N   H   CA  HA  CB  HB2 HB3 CG  CD1 HD1 CE1 HE1 CZ  HZ  CE2 HE2 
CD2 HD2 C   O   N   H   CA  HA  CB  HB2 HB3 CG  CD1 HD1 CE1 HE1 CZ  HZ  CE2 HE2 
CD2 HD2 C   O   N   H   CA  HA  CB  HB2 HB3 CG  HG2 HG3 CD  HD2 HD3 CE  HE2 HE3 
NZ  HZ1 HZ2 HZ3 C   O   N   H   CA  HA  CB  HB2 HB3 CG  OD1 OD2 C   O   N   CD  
HD2 HD3 CG  HG2 HG3 CB  HB2 HB3 CA  HA  C   O   N   H   CA  HA  CB  HB2 HB3 CG  
CD1 HD1 NE1 HE1 CE2 CZ2 HZ2 CH2 HH2 CZ3 HZ3 CE3 HE3 CD2 C   O   N   H   CA  HA  
CB  HB2 HB3 OG  HG  C   O   N   H   CA  HA  CB  HB2 HB3 CG  HG  CD1 HD11HD12HD13
CD2 HD21HD22HD23C   O   N   H   CA  HA  CB  HB2 HB3 CG  CD1 HD1 CE1 HE1 CZ  HZ  
CE2 HE2 CD2 HD2 C   O   N   H   CA  HA  CB  HB2 HB3 CG  OD1 OD2 C   O   N   H   
CA  HA  CB  HB2 HB3 CG  CD1 HD1 CE1 HE1 CZ  HZ  CE2 HE2 CD2 HD2 C   O   N   H   
CA  HA  CB  HB2 HB3 CG  CD1 HD1 CE1 HE1 CZ  HZ  CE2 HE2 CD2 HD2 C   O   N   H   
CA  HA  CB  HB  CG1 HG11HG12HG13CG2 HG21HG22HG23C   O   N   H   CA  HA  CB  HB  
CG1 HG11HG12HG13CG2 HG21HG22HG23C   O   N   H   CA  HA  CB  HB1 HB2 HB3 C   O   
N   H   CA  HA  CB  HB  CG2 HG21HG22HG23CG1 HG12HG13CD1 HD11HD12HD13C   O   N   
H   CA  HA  CB  HB2 HB3 OG  HG  C   O   N   H   CA  HA  CB  HB2 HB3 CG  HG  CD1 
HD11HD12HD13CD2 HD21HD22HD23C   O   N   H   CA  HA  CB  HB  CG1 HG11HG12HG13CG2 
HG21HG22HG23C   O   N   CD  HD2 HD3 CG  HG2 HG3 CB  HB2 HB3 CA  HA  C   O   N   
H   CA  HA  CB  HB  CG2 HG21HG22HG23OG1 HG1 C   O   N   H   CA  HA  CB  HB2 HB3 
OG  HG  C   O   N   H   CA  HA  CB  HB2 HB3 OG  HG  C   O   N   H   CA  HA2 HA3 
C   O   N   H   CA  HA  CB  HB2 HB3 CG  CD1 HD1 CE1 HE1 CZ  HZ  CE2 HE2 CD2 HD2 
C   O   N   H   CA  HA  CB  HB2 HB3 CG  HG2 HG3 CD  OE1 OE2 C   O   N   H   CA  
HA  CB  HB  CG2 HG21HG22HG23CG1 HG12HG13CD1 HD11HD12HD13C   O   N   H   CA  HA  
CB  HB2 HB3 CG  HG  CD1 HD11HD12HD13CD2 HD21HD22HD23C   O   N   H   CA  HA  CB  
HB2 HB3 CG  HG2 HG3 CD  HD2 HD3 NE  HE  CZ  NH1 HH11HH12NH2 HH21HH22C   O   N   
H   CA  HA  CB  HB  CG1 HG11HG12HG13CG2 HG21HG22HG23C   O   N   H   CA  HA  CB  
HB2 HB3 CG  HG  CD1 HD11HD12HD13CD2 HD21HD22HD23C   O   N   H   CA  HA  CB  HB2 
HB3 CG  HG2 HG3 CD  HD2 HD3 NE  HE  CZ  NH1 HH11HH12NH2 HH21HH22C   O   N   H   
CA  HA  CB  HB  CG1 HG11HG12HG13CG2 HG21HG22HG23C   O   N   H   CA  HA  CB  HB2 
HB3 CG  HG  CD1 HD11HD12HD13CD2 HD21HD22HD23C   O   N   H   CA  HA  CB  HB2 HB3 
CG  HG2 HG3 CD  HD2 HD3 NE  HE  CZ  NH1 HH11HH12NH2 HH21HH22C   O   N   H   CA  
HA  CB  HB2 HB3 CG  HG  CD1 HD11HD12HD13CD2 HD21HD22HD23C   O   N   H   CA  HA  
CB  HB2 HB3 CG  CD1 HD1 CE1 HE1 CZ  HZ  CE2 HE2 CD2 HD2 C   O   N   H   CA  HA  
CB  HB2 HB3 CG  HG2 HG3 CD  HD2 HD3 NE  HE  CZ  NH1 HH11HH12NH2 HH21HH22C   O   
N   H   CA  HA  CB  HB2 HB3 CG  HG  CD1 HD11HD12HD13CD2 HD21HD22HD23C   O   N   
H   CA  HA  CB  HB  CG1 HG11HG12HG13CG2 HG21HG22HG23C   O   N   H   CA  HA  CB  
HB  CG2 HG21HG22HG23OG1 HG1 C   O   N   H   CA  HA  CB  HB1 HB2 HB3 C   O   N   
H   CA  HA  CB  HB  CG1 HG11HG12HG13CG2 HG21HG22HG23C   O   N   CD  HD2 HD3 CG  
HG2 HG3 CB  HB2 HB3 CA  HA  C   O   OXT C116H16RH16SH16TC115H15RH15SC114H14RH14S
C113H13RH13SC112H12RH12SC111H11RH11SC110H10RH10SC19 H9R H9S C18 H8R H8S C17 H7R 
H7S C16 H6R H6S C15 H5R H5S C14 H4R H4S C13 H3R H3S C12 H2R H2S C11 O12 O11 C1  
HR  HS  C2  HX  C3  HA  HB  O31 P31 O32 C31 H1A H1B C32 H2A H2B N31 C33 H3A H3B 
H3C C34 H4A H4B H4C C35 H5A H5B H5C O33 O34 O21 C21 O22 C12 H2R H2S C13 H3R H3S 
C14 H4R H4S C15 H5R H5S C16 H6R H6S C17 H7R H7S C18 H8R H8S C19 H9R C110H10RC111
H11RH11SC112H12RH12SC113H13RH13SC114H14RH14SC115H15RH15SC116H16RH16SC117H17RH17S
C118H18RH18SH18TC116H16RH16SH16TC115H15RH15SC114H14RH14SC113H13RH13SC112H12RH12S
C111H11RH11SC110H10RH10SC19 H9R H9S C18 H8R H8S C17 H7R H7S C16 H6R H6S C15 H5R 
H5S C14 H4R H4S C13 H3R H3S C12 H2R H2S C11 O12 O11 C1  HR  HS  C2  HX  C3  HA  
HB  O31 P31 O32 C31 H1A H1B C32 H2A H2B N31 C33 H3A H3B H3C C34 H4A H4B H4C C35 
H5A H5B H5C O33 O34 O21 C21 O22 C12 H2R H2S C13 H3R H3S C14 H4R H4S C15 H5R H5S 
C16 H6R H6S C17 H7R H7S C18 H8R H8S C19 H9R C110H10RC111H11RH11SC112H12RH12SC113
H13RH13SC114H14RH14SC115H15RH15SC116H16RH16SC117H17RH17SC118H18RH18SH18TC116H16R
H16SH16TC115H15RH15SC114H14RH14SC113H13RH13SC112H12RH12SC111H11RH11SC110H10RH10S
C19 H9R H9S C18 H8R H8S C17 H7R H7S C16 H6R H6S C15 H5R H5S C14 H4R H4S C13 H3R 
H3S C12 H2R H2S C11 O12 O11 C1  HR  HS  C2  HX  C3  HA  HB  O31 P31 O32 C31 H1A 
H1B C32 H2A H2B N31 C33 H3A H3B H3C C34 H4A H4B H4C C35 H5A H5B H5C O33 O34 O21 
C21 O22 C12 H2R H2S C13 H3R H3S C14 H4R H4S C15 H5R H5S C16 H6R H6S C17 H7R H7S 
C18 H8R H8S C19 H9R C110H10RC111H11RH11SC112H12RH12SC113H13RH13SC114H14RH14SC115
H15RH15SC116H16RH16SC117H17RH17SC118H18RH18SH18TC116H16RH16SH16TC115H15RH15SC114
H14RH14SC113H13RH13SC112H12RH12SC111H11RH11SC110H10RH10SC19 H9R H9S C18 H8R H8S 
C17 H7R H7S C16 H6R H6S C15 H5R H5S C14 H4R H4S C13 H3R H3S C12 H2R H2S C11 O12 
O11 C1  HR  HS  C2  HX  C3  HA  HB  O31 P31 O32 C31 H1A H1B C32 H2A H2B N31 C33 
H3A H3B H3C C34 H4A H4B H4C C35 H5A H5B H5C O33 O34 O21 C21 O22 C12 H2R H2S C13 
H3R H3S C14 H4R H4S C15 H5R H5S C16 H6R H6S C17 H7R H7S C18 H8R H8S C19 H9R C110
H10RC111H11RH11SC112H12RH12SC113H13RH13SC114H14RH14SC115H15RH15SC116H16RH16SC117
H17RH17SC118H18RH18SH18TC116H16RH16SH16TC115H15RH15SC114H14RH14SC113H13RH13SC112
H12RH12SC111H11RH11SC110H10RH10SC19 H9R H9S C18 H8R H8S C17 H7R H7S C16 H6R H6S 
C15 H5R H5S C14 H4R H4S C13 H3R H3S C12 H2R H2S C11 O12 O11 C1  HR  HS  C2  HX  
C3  HA  HB  O31 P31 O32 C31 H1A H1B C32 H2A H2B N31 C33 H3A H3B H3C C34 H4A H4B 
H4C C35 H5A H5B H5C O33 O34 O21 C21 O22 C12 H2R H2S C13 H3R H3S C14 H4R H4S C15 
H5R H5S C16 H6R H6S C17 H7R H7S C18 H8R H8S C19 H9R C110H10RC111H11RH11SC112H12R
H12SC113H13RH13SC114H14RH14SC115H15RH15SC116H16RH16SC117H17RH17SC118H18RH18SH18T
C116H16RH16SH16TC115H15RH15SC114H14RH14SC113H13RH13SC112H12RH12SC111H11RH11SC110
H10RH10SC19 H9R H9S C18 H8R H8S C17 H7R H7S C16 H6R H6S C15 H5R H5S C14 H4R H4S 
C13 H3R H3S C12 H2R H2S C11 O12 O11 C1  HR  HS  C2  HX  C3  HA  HB  O31 P31 O32 
C31 H1A H1B C32 H2A H2B N31 C33 H3A H3B H3C C34 H4A H4B H4C C35 H5A H5B H5C O33 
O34 O21 C21 O22 C12 H2R H2S C13 H3R H3S C14 H4R H4S C15 H5R H5S C16 H6R H6S C17 
H7R H7S C18 H8R H8S C19 H9R C110H10RC111H11RH11SC112H12RH12SC113H13RH13SC114H14R
H14SC115H15RH15SC116H16RH16SC117H17RH17SC118H18RH18SH18TC116H16RH16SH16TC115H15R
H15SC114H14RH14SC113H13RH13SC112H12RH12SC111H11RH11SC110H10RH10SC19 H9R H9S C18 
H8R H8S C17 H7R H7S C16 H6R H6S C15 H5R H5S C14 H4R H4S C13 H3R H3S C12 H2R H2S 
C11 O12 O11 C1  HR  HS  C2  HX  C3  HA  HB  O31 P31 O32 C31 H1A H1B C32 H2A H2B 
N31 C33 H3A H3B H3C C34 H4A H4B H4C C35 H5A H5B H5C O33 O34 O21 C21 O22 C12 H2R 
H2S C13 H3R H3S C14 H4R H4S C15 H5R H5S C16 H6R H6S C17 H7R H7S C18 H8R H8S C19 
H9R C110H10RC111H11RH11SC112H12RH12SC113H13RH13SC114H14RH14SC115H15RH15SC116H16R
H16SC117H17RH17SC118H18RH18SH18TC116H16RH16SH16TC115H15RH15SC114H14RH14SC113H13R
H13SC112H12RH12SC111H11RH11SC110H10RH10SC19 H9R H9S C18 H8R H8S C17 H7R H7S C16 
H6R H6S C15 H5R H5S C14 H4R H4S C13 H3R H3S C12 H2R H2S C11 O12 O11 C1  HR  HS  
C2  HX  C3  HA  HB  O31 P31 O32 C31 H1A H1B C32 H2A H2B N31 C33 H3A H3B H3C C34 
H4A H4B H4C C35 H5A H5B H5C O33 O34 O21 C21 O22 C12 H2R H2S C13 H3R H3S C14 H4R 
H4S C15 H5R H5S C16 H6R H6S C17 H7R H7S C18 H8R H8S C19 H9R C110H10RC111H11RH11S
C112H12RH12SC113H13RH13SC114H14RH14SC115H15RH15SC116H16RH16SC117H17RH17SC118H18R
H18SH18TC116H16RH16SH16TC115H15RH15SC114H14RH14SC113H13RH13SC112H12RH12SC111H11R
H11SC110H10RH10SC19 H9R H9S C18 H8R H8S C17 H7R H7S C16 H6R H6S C15 H5R H5S C14 
H4R H4S C13 H3R H3S C12 H2R H2S C11 O12 O11 C1  HR  HS  C2  HX  C3  HA  HB  O31 
P31 O32 C31 H1A H1B C32 H2A H2B N31 C33 H3A H3B H3C C34 H4A H4B H4C C35 H5A H5B 
H5C O33 O34 O21 C21 O22 C12 H2R H2S C13 H3R H3S C14 H4R H4S C15 H5R H5S C16 H6R 
H6S C17 H7R H7S C18 H8R H8S C19 H9R C110H10RC111H11RH11SC112H12RH12SC113H13RH13S
C114H14RH14SC115H15RH15SC116H16RH16SC117H17RH17SC118H18RH18SH18TC116H16RH16SH16T
C115H15RH15SC114H14RH14SC113H13RH13SC112H12RH12SC111H11RH11SC110H10RH10SC19 H9R 
H9S C18 H8R H8S C17 H7R H7S C16 H6R H6S C15 H5R H5S C14 H4R H4S C13 H3R H3S C12 
H2R H2S C11 O12 O11 C1  HR  HS  C2  HX  C3  HA  HB  O31 P31 O32 C31 H1A H1B C32 
H2A H2B N31 C33 H3A H3B H3C C34 H4A H4B H4C C35 H5A H5B H5C O33 O34 O21 C21 O22 
C12 H2R H2S C13 H3R H3S C14 H4R H4S C15 H5R H5S C16 H6R H6S C17 H7R H7S C18 H8R 
H8S C19 H9R C110H10RC111H11RH11SC112H12RH12SC113H13RH13SC114H14RH14SC115H15RH15S
C116H16RH16SC117H17RH17SC118H18RH18SH18TC116H16RH16SH16TC115H15RH15SC114H14RH14S
C113H13RH13SC112H12RH12SC111H11RH11SC110H10RH10SC19 H9R H9S C18 H8R H8S C17 H7R 
H7S C16 H6R H6S C15 H5R H5S C14 H4R H4S C13 H3R H3S C12 H2R H2S C11 O12 O11 C1  
HR  HS  C2  HX  C3  HA  HB  O31 P31 O32 C31 H1A H1B C32 H2A H2B N31 C33 H3A H3B 
H3C C34 H4A H4B H4C C35 H5A H5B H5C O33 O34 O21 C21 O22 C12 H2R H2S C13 H3R H3S 
C14 H4R H4S C15 H5R H5S C16 H6R H6S C17 H7R H7S C18 H8R H8S C19 H9R C110H10RC111
H11RH11SC112H12RH12SC113H13RH13SC114H14RH14SC115H15RH15SC116H16RH16SC117H17RH17S
C118H18RH18SH18TC116H16RH16SH16TC115H15RH15SC114H14RH14SC113H13RH13SC112H12RH12S
C111H11RH11SC110H10RH10SC19 H9R H9S C18 H8R H8S C17 H7R H7S C16 H6R H6S C15 H5R 
H5S C14 H4R H4S C13 H3R H3S C12 H2R H2S C11 O12 O11 C1  HR  HS  C2  HX  C3  HA  
HB  O31 P31 O32 C31 H1A H1B C32 H2A H2B N31 C33 H3A H3B H3C C34 H4A H4B H4C C35 
H5A H5B H5C O33 O34 O21 C21 O22 C12 H2R H2S C13 H3R H3S C14 H4R H4S C15 H5R H5S 
C16 H6R H6S C17 H7R H7S C18 H8R H8S C19 H9R C110H10RC111H11RH11SC112H12RH12SC113
H13RH13SC114H14RH14SC115H15RH15SC116H16RH16SC117H17RH17SC118H18RH18SH18TC116H16R
H16SH16TC115H15RH15SC114H14RH14SC113H13RH13SC112H12RH12SC111H11RH11SC110H10RH10S
C19 H9R H9S C18 H8R H8S C17 H7R H7S C16 H6R H6S C15 H5R H5S C14 H4R H4S C13 H3R 
H3S C12 H2R H2S C11 O12 O11 C1  HR  HS  C2  HX  C3  HA  HB  O31 P31 O32 C31 H1A 
H1B C32 H2A H2B N31 C33 H3A H3B H3C C34 H4A H4B H4C C35 H5A H5B H5C O33 O34 O21 
C21 O22 C12 H2R H2S C13 H3R H3S C14 H4R H4S C15 H5R H5S C16 H6R H6S C17 H7R H7S 
C18 H8R H8S C19 H9R C110H10RC111H11RH11SC112H12RH12SC113H13RH13SC114H14RH14SC115
H15RH15SC116H16RH16SC117H17RH17SC118H18RH18SH18TC116H16RH16SH16TC115H15RH15SC114
H14RH14SC113H13RH13SC112H12RH12SC111H11RH11SC110H10RH10SC19 H9R H9S C18 H8R H8S 
C17 H7R H7S C16 H6R H6S C15 H5R H5S C14 H4R H4S C13 H3R H3S C12 H2R H2S C11 O12 
O11 C1  HR  HS  C2  HX  C3  HA  HB  O31 P31 O32 C31 H1A H1B C32 H2A H2B N31 C33 
H3A H3B H3C C34 H4A H4B H4C C35 H5A H5B H5C O33 O34 O21 C21 O22 C12 H2R H2S C13 
H3R H3S C14 H4R H4S C15 H5R H5S C16 H6R H6S C17 H7R H7S C18 H8R H8S C19 H9R C110
H10RC111H11RH11SC112H12RH12SC113H13RH13SC114H14RH14SC115H15RH15SC116H16RH16SC117
H17RH17SC118H18RH18SH18TC116H16RH16SH16TC115H15RH15SC114H14RH14SC113H13RH13SC112
H12RH12SC111H11RH11SC110H10RH10SC19 H9R H9S C18 H8R H8S C17 H7R H7S C16 H6R H6S 
C15 H5R H5S C14 H4R H4S C13 H3R H3S C12 H2R H2S C11 O12 O11 C1  HR  HS  C2  HX  
C3  HA  HB  O31 P31 O32 C31 H1A H1B C32 H2A H2B N31 C33 H3A H3B H3C C34 H4A H4B 
H4C C35 H5A H5B H5C O33 O34 O21 C21 O22 C12 H2R H2S C13 H3R H3S C14 H4R H4S C15 
H5R H5S C16 H6R H6S C17 H7R H7S C18 H8R H8S C19 H9R C110H10RC111H11RH11SC112H12R
H12SC113H13RH13SC114H14RH14SC115H15RH15SC116H16RH16SC117H17RH17SC118H18RH18SH18T
C116H16RH16SH16TC115H15RH15SC114H14RH14SC113H13RH13SC112H12RH12SC111H11RH11SC110
H10RH10SC19 H9R H9S C18 H8R H8S C17 H7R H7S C16 H6R H6S C15 H5R H5S C14 H4R H4S 
C13 H3R H3S C12 H2R H2S C11 O12 O11 C1  HR  HS  C2  HX  C3  HA  HB  O31 P31 O32 
C31 H1A H1B C32 H2A H2B N31 C33 H3A H3B H3C C34 H4A H4B H4C C35 H5A H5B H5C O33 
O34 O21 C21 O22 C12 H2R H2S C13 H3R H3S C14 H4R H4S C15 H5R H5S C16 H6R H6S C17 
H7R H7S C18 H8R H8S C19 H9R C110H10RC111H11RH11SC112H12RH12SC113H13RH13SC114H14R
H14SC115H15RH15SC116H16RH16SC117H17RH17SC118H18RH18SH18TC116H16RH16SH16TC115H15R
H15SC114H14RH14SC113H13RH13SC112H12RH12SC111H11RH11SC110H10RH10SC19 H9R H9S C18 
H8R H8S C17 H7R H7S C16 H6R H6S C15 H5R H5S C14 H4R H4S C13 H3R H3S C12 H2R H2S 
C11 O12 O11 C1  HR  HS  C2  HX  C3  HA  HB  O31 P31 O32 C31 H1A H1B C32 H2A H2B 
N31 C33 H3A H3B H3C C34 H4A H4B H4C C35 H5A H5B H5C O33 O34 O21 C21 O22 C12 H2R 
H2S C13 H3R H3S C14 H4R H4S C15 H5R H5S C16 H6R H6S C17 H7R H7S C18 H8R H8S C19 
H9R C110H10RC111H11RH11SC112H12RH12SC113H13RH13SC114H14RH14SC115H15RH15SC116H16R
H16SC117H17RH17SC118H18RH18SH18TC116H16RH16SH16TC115H15RH15SC114H14RH14SC113H13R
H13SC112H12RH12SC111H11RH11SC110H10RH10SC19 H9R H9S C18 H8R H8S C17 H7R H7S C16 
H6R H6S C15 H5R H5S C14 H4R H4S C13 H3R H3S C12 H2R H2S C11 O12 O11 C1  HR  HS  
C2  HX  C3  HA  HB  O31 P31 O32 C31 H1A H1B C32 H2A H2B N31 C33 H3A H3B H3C C34 
H4A H4B H4C C35 H5A H5B H5C O33 O34 O21 C21 O22 C12 H2R H2S C13 H3R H3S C14 H4R 
H4S C15 H5R H5S C16 H6R H6S C17 H7R H7S C18 H8R H8S C19 H9R C110H10RC111H11RH11S
C112H12RH12SC113H13RH13SC114H14RH14SC115H15RH15SC116H16RH16SC117H17RH17SC118H18R
H18SH18TC116H16RH16SH16TC115H15RH15SC114H14RH14SC113H13RH13SC112H12RH12SC111H11R
H11SC110H10RH10SC19 H9R H9S C18 H8R H8S C17 H7R H7S C16 H6R H6S C15 H5R H5S C14 
H4R H4S C13 H3R H3S C12 H2R H2S C11 O12 O11 C1  HR  HS  C2  HX  C3  HA  HB  O31 
P31 O32 C31 H1A H1B C32 H2A H2B N31 C33 H3A H3B H3C C34 H4A H4B H4C C35 H5A H5B 
H5C O33 O34 O21 C21 O22 C12 H2R H2S C13 H3R H3S C14 H4R H4S C15 H5R H5S C16 H6R 
H6S C17 H7R H7S C18 H8R H8S C19 H9R C110H10RC111H11RH11SC112H12RH12SC113H13RH13S
C114H14RH14SC115H15RH15SC116H16RH16SC117H17RH17SC118H18RH18SH18TC116H16RH16SH16T
C115H15RH15SC114H14RH14SC113H13RH13SC112H12RH12SC111H11RH11SC110H10RH10SC19 H9R 
H9S C18 H8R H8S C17 H7R H7S C16 H6R H6S C15 H5R H5S C14 H4R H4S C13 H3R H3S C12 
H2R H2S C11 O12 O11 C1  HR  HS  C2  HX  C3  HA  HB  O31 P31 O32 C31 H1A H1B C32 
H2A H2B N31 C33 H3A H3B H3C C34 H4A H4B H4C C35 H5A H5B H5C O33 O34 O21 C21 O22 
C12 H2R H2S C13 H3R H3S C14 H4R H4S C15 H5R H5S C16 H6R H6S C17 H7R H7S C18 H8R 
H8S C19 H9R C110H10RC111H11RH11SC112H12RH12SC113H13RH13SC114H14RH14SC115H15RH15S
C116H16RH16SC117H17RH17SC118H18RH18SH18TC116H16RH16SH16TC115H15RH15SC114H14RH14S
C113H13RH13SC112H12RH12SC111H11RH11SC110H10RH10SC19 H9R H9S C18 H8R H8S C17 H7R 
H7S C16 H6R H6S C15 H5R H5S C14 H4R H4S C13 H3R H3S C12 H2R H2S C11 O12 O11 C1  
HR  HS  C2  HX  C3  HA  HB  O31 P31 O32 C31 H1A H1B C32 H2A H2B N31 C33 H3A H3B 
H3C C34 H4A H4B H4C C35 H5A H5B H5C O33 O34 O21 C21 O22 C12 H2R H2S C13 H3R H3S 
C14 H4R H4S C15 H5R H5S C16 H6R H6S C17 H7R H7S C18 H8R H8S C19 H9R C110H10RC111
H11RH11SC112H12RH12SC113H13RH13SC114H14RH14SC115H15RH15SC116H16RH16SC117H17RH17S
C118H18RH18SH18TC116H16RH16SH16TC115H15RH15SC114H14RH14SC113H13RH13SC112H12RH12S
C111H11RH11SC110H10RH10SC19 H9R H9S C18 H8R H8S C17 H7R H7S C16 H6R H6S C15 H5R 
H5S C14 H4R H4S C13 H3R H3S C12 H2R H2S C11 O12 O11 C1  HR  HS  C2  HX  C3  HA  
HB  O31 P31 O32 C31 H1A H1B C32 H2A H2B N31 C33 H3A H3B H3C C34 H4A H4B H4C C35 
H5A H5B H5C O33 O34 O21 C21 O22 C12 H2R H2S C13 H3R H3S C14 H4R H4S C15 H5R H5S 
C16 H6R H6S C17 H7R H7S C18 H8R H8S C19 H9R C110H10RC111H11RH11SC112H12RH12SC113
H13RH13SC114H14RH14SC115H15RH15SC116H16RH16SC117H17RH17SC118H18RH18SH18TC116H16R
H16SH16TC115H15RH15SC114H14RH14SC113H13RH13SC112H12RH12SC111H11RH11SC110H10RH10S
C19 H9R H9S C18 H8R H8S C17 H7R H7S C16 H6R H6S C15 H5R H5S C14 H4R H4S C13 H3R 
H3S C12 H2R H2S C11 O12 O11 C1  HR  HS  C2  HX  C3  HA  HB  O31 P31 O32 C31 H1A 
H1B C32 H2A H2B N31 C33 H3A H3B H3C C34 H4A H4B H4C C35 H5A H5B H5C O33 O34 O21 
C21 O22 C12 H2R H2S C13 H3R H3S C14 H4R H4S C15 H5R H5S C16 H6R H6S C17 H7R H7S 
C18 H8R H8S C19 H9R C110H10RC111H11RH11SC112H12RH12SC113H13RH13SC114H14RH14SC115
H15RH15SC116H16RH16SC117H17RH17SC118H18RH18SH18TC116H16RH16SH16TC115H15RH15SC114
H14RH14SC113H13RH13SC112H12RH12SC111H11RH11SC110H10RH10SC19 H9R H9S C18 H8R H8S 
C17 H7R H7S C16 H6R H6S C15 H5R H5S C14 H4R H4S C13 H3R H3S C12 H2R H2S C11 O12 
O11 C1  HR  HS  C2  HX  C3  HA  HB  O31 P31 O32 C31 H1A H1B C32 H2A H2B N31 C33 
H3A H3B H3C C34 H4A H4B H4C C35 H5A H5B H5C O33 O34 O21 C21 O22 C12 H2R H2S C13 
H3R H3S C14 H4R H4S C15 H5R H5S C16 H6R H6S C17 H7R H7S C18 H8R H8S C19 H9R C110
H10RC111H11RH11SC112H12RH12SC113H13RH13SC114H14RH14SC115H15RH15SC116H16RH16SC117
H17RH17SC118H18RH18SH18TC116H16RH16SH16TC115H15RH15SC114H14RH14SC113H13RH13SC112
H12RH12SC111H11RH11SC110H10RH10SC19 H9R H9S C18 H8R H8S C17 H7R H7S C16 H6R H6S 
C15 H5R H5S C14 H4R H4S C13 H3R H3S C12 H2R H2S C11 O12 O11 C1  HR  HS  C2  HX  
C3  HA  HB  O31 P31 O32 C31 H1A H1B C32 H2A H2B N31 C33 H3A H3B H3C C34 H4A H4B 
H4C C35 H5A H5B H5C O33 O34 O21 C21 O22 C12 H2R H2S C13 H3R H3S C14 H4R H4S C15 
H5R H5S C16 H6R H6S C17 H7R H7S C18 H8R H8S C19 H9R C110H10RC111H11RH11SC112H12R
H12SC113H13RH13SC114H14RH14SC115H15RH15SC116H16RH16SC117H17RH17SC118H18RH18SH18T
C116H16RH16SH16TC115H15RH15SC114H14RH14SC113H13RH13SC112H12RH12SC111H11RH11SC110
H10RH10SC19 H9R H9S C18 H8R H8S C17 H7R H7S C16 H6R H6S C15 H5R H5S C14 H4R H4S 
C13 H3R H3S C12 H2R H2S C11 O12 O11 C1  HR  HS  C2  HX  C3  HA  HB  O31 P31 O32 
C31 H1A H1B C32 H2A H2B N31 C33 H3A H3B H3C C34 H4A H4B H4C C35 H5A H5B H5C O33 
O34 O21 C21 O22 C12 H2R H2S C13 H3R H3S C14 H4R H4S C15 H5R H5S C16 H6R H6S C17 
H7R H7S C18 H8R H8S C19 H9R C110H10RC111H11RH11SC112H12RH12SC113H13RH13SC114H14R
H14SC115H15RH15SC116H16RH16SC117H17RH17SC118H18RH18SH18TC116H16RH16SH16TC115H15R
H15SC114H14RH14SC113H13RH13SC112H12RH12SC111H11RH11SC110H10RH10SC19 H9R H9S C18 
H8R H8S C17 H7R H7S C16 H6R H6S C15 H5R H5S C14 H4R H4S C13 H3R H3S C12 H2R H2S 
C11 O12 O11 C1  HR  HS  C2  HX  C3  HA  HB  O31 P31 O32 C31 H1A H1B C32 H2A H2B 
N31 C33 H3A H3B H3C C34 H4A H4B H4C C35 H5A H5B H5C O33 O34 O21 C21 O22 C12 H2R 
H2S C13 H3R H3S C14 H4R H4S C15 H5R H5S C16 H6R H6S C17 H7R H7S C18 H8R H8S C19 
H9R C110H10RC111H11RH11SC112H12RH12SC113H13RH13SC114H14RH14SC115H15RH15SC116H16R
H16SC117H17RH17SC118H18RH18SH18TC116H16RH16SH16TC115H15RH15SC114H14RH14SC113H13R
H13SC112H12RH12SC111H11RH11SC110H10RH10SC19 H9R H9S C18 H8R H8S C17 H7R H7S C16 
H6R H6S C15 H5R H5S C14 H4R H4S C13 H3R H3S C12 H2R H2S C11 O12 O11 C1  HR  HS  
C2  HX  C3  HA  HB  O31 P31 O32 C31 H1A H1B C32 H2A H2B N31 C33 H3A H3B H3C C34 
H4A H4B H4C C35 H5A H5B H5C O33 O34 O21 C21 O22 C12 H2R H2S C13 H3R H3S C14 H4R 
H4S C15 H5R H5S C16 H6R H6S C17 H7R H7S C18 H8R H8S C19 H9R C110H10RC111H11RH11S
C112H12RH12SC113H13RH13SC114H14RH14SC115H15RH15SC116H16RH16SC117H17RH17SC118H18R
H18SH18TC116H16RH16SH16TC115H15RH15SC114H14RH14SC113H13RH13SC112H12RH12SC111H11R
H11SC110H10RH10SC19 H9R H9S C18 H8R H8S C17 H7R H7S C16 H6R H6S C15 H5R H5S C14 
H4R H4S C13 H3R H3S C12 H2R H2S C11 O12 O11 C1  HR  HS  C2  HX  C3  HA  HB  O31 
P31 O32 C31 H1A H1B C32 H2A H2B N31 C33 H3A H3B H3C C34 H4A H4B H4C C35 H5A H5B 
H5C O33 O34 O21 C21 O22 C12 H2R H2S C13 H3R H3S C14 H4R H4S C15 H5R H5S C16 H6R 
H6S C17 H7R H7S C18 H8R H8S C19 H9R C110H10RC111H11RH11SC112H12RH12SC113H13RH13S
C114H14RH14SC115H15RH15SC116H16RH16SC117H17RH17SC118H18RH18SH18TC116H16RH16SH16T
C115H15RH15SC114H14RH14SC113H13RH13SC112H12RH12SC111H11RH11SC110H10RH10SC19 H9R 
H9S C18 H8R H8S C17 H7R H7S C16 H6R H6S C15 H5R H5S C14 H4R H4S C13 H3R H3S C12 
H2R H2S C11 O12 O11 C1  HR  HS  C2  HX  C3  HA  HB  O31 P31 O32 C31 H1A H1B C32 
H2A H2B N31 C33 H3A H3B H3C C34 H4A H4B H4C C35 H5A H5B H5C O33 O34 O21 C21 O22 
C12 H2R H2S C13 H3R H3S C14 H4R H4S C15 H5R H5S C16 H6R H6S C17 H7R H7S C18 H8R 
H8S C19 H9R C110H10RC111H11RH11SC112H12RH12SC113H13RH13SC114H14RH14SC115H15RH15S
C116H16RH16SC117H17RH17SC118H18RH18SH18TC116H16RH16SH16TC115H15RH15SC114H14RH14S
C113H13RH13SC112H12RH12SC111H11RH11SC110H10RH10SC19 H9R H9S C18 H8R H8S C17 H7R 
H7S C16 H6R H6S C15 H5R H5S C14 H4R H4S C13 H3R H3S C12 H2R H2S C11 O12 O11 C1  
HR  HS  C2  HX  C3  HA  HB  O31 P31 O32 C31 H1A H1B C32 H2A H2B N31 C33 H3A H3B 
H3C C34 H4A H4B H4C C35 H5A H5B H5C O33 O34 O21 C21 O22 C12 H2R H2S C13 H3R H3S 
C14 H4R H4S C15 H5R H5S C16 H6R H6S C17 H7R H7S C18 H8R H8S C19 H9R C110H10RC111
H11RH11SC112H12RH12SC113H13RH13SC114H14RH14SC115H15RH15SC116H16RH16SC117H17RH17S
C118H18RH18SH18TC116H16RH16SH16TC115H15RH15SC114H14RH14SC113H13RH13SC112H12RH12S
C111H11RH11SC110H10RH10SC19 H9R H9S C18 H8R H8S C17 H7R H7S C16 H6R H6S C15 H5R 
H5S C14 H4R H4S C13 H3R H3S C12 H2R H2S C11 O12 O11 C1  HR  HS  C2  HX  C3  HA  
HB  O31 P31 O32 C31 H1A H1B C32 H2A H2B N31 C33 H3A H3B H3C C34 H4A H4B H4C C35 
H5A H5B H5C O33 O34 O21 C21 O22 C12 H2R H2S C13 H3R H3S C14 H4R H4S C15 H5R H5S 
C16 H6R H6S C17 H7R H7S C18 H8R H8S C19 H9R C110H10RC111H11RH11SC112H12RH12SC113
H13RH13SC114H14RH14SC115H15RH15SC116H16RH16SC117H17RH17SC118H18RH18SH18TC116H16R
H16SH16TC115H15RH15SC114H14RH14SC113H13RH13SC112H12RH12SC111H11RH11SC110H10RH10S
C19 H9R H9S C18 H8R H8S C17 H7R H7S C16 H6R H6S C15 H5R H5S C14 H4R H4S C13 H3R 
H3S C12 H2R H2S C11 O12 O11 C1  HR  HS  C2  HX  C3  HA  HB  O31 P31 O32 C31 H1A 
H1B C32 H2A H2B N31 C33 H3A H3B H3C C34 H4A H4B H4C C35 H5A H5B H5C O33 O34 O21 
C21 O22 C12 H2R H2S C13 H3R H3S C14 H4R H4S C15 H5R H5S C16 H6R H6S C17 H7R H7S 
C18 H8R H8S C19 H9R C110H10RC111H11RH11SC112H12RH12SC113H13RH13SC114H14RH14SC115
H15RH15SC116H16RH16SC117H17RH17SC118H18RH18SH18TC116H16RH16SH16TC115H15RH15SC114
H14RH14SC113H13RH13SC112H12RH12SC111H11RH11SC110H10RH10SC19 H9R H9S C18 H8R H8S 
C17 H7R H7S C16 H6R H6S C15 H5R H5S C14 H4R H4S C13 H3R H3S C12 H2R H2S C11 O12 
O11 C1  HR  HS  C2  HX  C3  HA  HB  O31 P31 O32 C31 H1A H1B C32 H2A H2B N31 C33 
H3A H3B H3C C34 H4A H4B H4C C35 H5A H5B H5C O33 O34 O21 C21 O22 C12 H2R H2S C13 
H3R H3S C14 H4R H4S C15 H5R H5S C16 H6R H6S C17 H7R H7S C18 H8R H8S C19 H9R C110
H10RC111H11RH11SC112H12RH12SC113H13RH13SC114H14RH14SC115H15RH15SC116H16RH16SC117
H17RH17SC118H18RH18SH18TC116H16RH16SH16TC115H15RH15SC114H14RH14SC113H13RH13SC112
H12RH12SC111H11RH11SC110H10RH10SC19 H9R H9S C18 H8R H8S C17 H7R H7S C16 H6R H6S 
C15 H5R H5S C14 H4R H4S C13 H3R H3S C12 H2R H2S C11 O12 O11 C1  HR  HS  C2  HX  
C3  HA  HB  O31 P31 O32 C31 H1A H1B C32 H2A H2B N31 C33 H3A H3B H3C C34 H4A H4B 
H4C C35 H5A H5B H5C O33 O34 O21 C21 O22 C12 H2R H2S C13 H3R H3S C14 H4R H4S C15 
H5R H5S C16 H6R H6S C17 H7R H7S C18 H8R H8S C19 H9R C110H10RC111H11RH11SC112H12R
H12SC113H13RH13SC114H14RH14SC115H15RH15SC116H16RH16SC117H17RH17SC118H18RH18SH18T
C116H16RH16SH16TC115H15RH15SC114H14RH14SC113H13RH13SC112H12RH12SC111H11RH11SC110
H10RH10SC19 H9R H9S C18 H8R H8S C17 H7R H7S C16 H6R H6S C15 H5R H5S C14 H4R H4S 
C13 H3R H3S C12 H2R H2S C11 O12 O11 C1  HR  HS  C2  HX  C3  HA  HB  O31 P31 O32 
C31 H1A H1B C32 H2A H2B N31 C33 H3A H3B H3C C34 H4A H4B H4C C35 H5A H5B H5C O33 
O34 O21 C21 O22 C12 H2R H2S C13 H3R H3S C14 H4R H4S C15 H5R H5S C16 H6R H6S C17 
H7R H7S C18 H8R H8S C19 H9R C110H10RC111H11RH11SC112H12RH12SC113H13RH13SC114H14R
H14SC115H15RH15SC116H16RH16SC117H17RH17SC118H18RH18SH18TC116H16RH16SH16TC115H15R
H15SC114H14RH14SC113H13RH13SC112H12RH12SC111H11RH11SC110H10RH10SC19 H9R H9S C18 
H8R H8S C17 H7R H7S C16 H6R H6S C15 H5R H5S C14 H4R H4S C13 H3R H3S C12 H2R H2S 
C11 O12 O11 C1  HR  HS  C2  HX  C3  HA  HB  O31 P31 O32 C31 H1A H1B C32 H2A H2B 
N31 C33 H3A H3B H3C C34 H4A H4B H4C C35 H5A H5B H5C O33 O34 O21 C21 O22 C12 H2R 
H2S C13 H3R H3S C14 H4R H4S C15 H5R H5S C16 H6R H6S C17 H7R H7S C18 H8R H8S C19 
H9R C110H10RC111H11RH11SC112H12RH12SC113H13RH13SC114H14RH14SC115H15RH15SC116H16R
H16SC117H17RH17SC118H18RH18SH18TC116H16RH16SH16TC115H15RH15SC114H14RH14SC113H13R
H13SC112H12RH12SC111H11RH11SC110H10RH10SC19 H9R H9S C18 H8R H8S C17 H7R H7S C16 
H6R H6S C15 H5R H5S C14 H4R H4S C13 H3R H3S C12 H2R H2S C11 O12 O11 C1  HR  HS  
C2  HX  C3  HA  HB  O31 P31 O32 C31 H1A H1B C32 H2A H2B N31 C33 H3A H3B H3C C34 
H4A H4B H4C C35 H5A H5B H5C O33 O34 O21 C21 O22 C12 H2R H2S C13 H3R H3S C14 H4R 
H4S C15 H5R H5S C16 H6R H6S C17 H7R H7S C18 H8R H8S C19 H9R C110H10RC111H11RH11S
C112H12RH12SC113H13RH13SC114H14RH14SC115H15RH15SC116H16RH16SC117H17RH17SC118H18R
H18SH18TC116H16RH16SH16TC115H15RH15SC114H14RH14SC113H13RH13SC112H12RH12SC111H11R
H11SC110H10RH10SC19 H9R H9S C18 H8R H8S C17 H7R H7S C16 H6R H6S C15 H5R H5S C14 
H4R H4S C13 H3R H3S C12 H2R H2S C11 O12 O11 C1  HR  HS  C2  HX  C3  HA  HB  O31 
P31 O32 C31 H1A H1B C32 H2A H2B N31 C33 H3A H3B H3C C34 H4A H4B H4C C35 H5A H5B 
H5C O33 O34 O21 C21 O22 C12 H2R H2S C13 H3R H3S C14 H4R H4S C15 H5R H5S C16 H6R 
H6S C17 H7R H7S C18 H8R H8S C19 H9R C110H10RC111H11RH11SC112H12RH12SC113H13RH13S
C114H14RH14SC115H15RH15SC116H16RH16SC117H17RH17SC118H18RH18SH18TC116H16RH16SH16T
C115H15RH15SC114H14RH14SC113H13RH13SC112H12RH12SC111H11RH11SC110H10RH10SC19 H9R 
H9S C18 H8R H8S C17 H7R H7S C16 H6R H6S C15 H5R H5S C14 H4R H4S C13 H3R H3S C12 
H2R H2S C11 O12 O11 C1  HR  HS  C2  HX  C3  HA  HB  O31 P31 O32 C31 H1A H1B C32 
H2A H2B N31 C33 H3A H3B H3C C34 H4A H4B H4C C35 H5A H5B H5C O33 O34 O21 C21 O22 
C12 H2R H2S C13 H3R H3S C14 H4R H4S C15 H5R H5S C16 H6R H6S C17 H7R H7S C18 H8R 
H8S C19 H9R C110H10RC111H11RH11SC112H12RH12SC113H13RH13SC114H14RH14SC115H15RH15S
C116H16RH16SC117H17RH17SC118H18RH18SH18TC116H16RH16SH16TC115H15RH15SC114H14RH14S
C113H13RH13SC112H12RH12SC111H11RH11SC110H10RH10SC19 H9R H9S C18 H8R H8S C17 H7R 
H7S C16 H6R H6S C15 H5R H5S C14 H4R H4S C13 H3R H3S C12 H2R H2S C11 O12 O11 C1  
HR  HS  C2  HX  C3  HA  HB  O31 P31 O32 C31 H1A H1B C32 H2A H2B N31 C33 H3A H3B 
H3C C34 H4A H4B H4C C35 H5A H5B H5C O33 O34 O21 C21 O22 C12 H2R H2S C13 H3R H3S 
C14 H4R H4S C15 H5R H5S C16 H6R H6S C17 H7R H7S C18 H8R H8S C19 H9R C110H10RC111
H11RH11SC112H12RH12SC113H13RH13SC114H14RH14SC115H15RH15SC116H16RH16SC117H17RH17S
C118H18RH18SH18TC116H16RH16SH16TC115H15RH15SC114H14RH14SC113H13RH13SC112H12RH12S
C111H11RH11SC110H10RH10SC19 H9R H9S C18 H8R H8S C17 H7R H7S C16 H6R H6S C15 H5R 
H5S C14 H4R H4S C13 H3R H3S C12 H2R H2S C11 O12 O11 C1  HR  HS  C2  HX  C3  HA  
HB  O31 P31 O32 C31 H1A H1B C32 H2A H2B N31 C33 H3A H3B H3C C34 H4A H4B H4C C35 
H5A H5B H5C O33 O34 O21 C21 O22 C12 H2R H2S C13 H3R H3S C14 H4R H4S C15 H5R H5S 
C16 H6R H6S C17 H7R H7S C18 H8R H8S C19 H9R C110H10RC111H11RH11SC112H12RH12SC113
H13RH13SC114H14RH14SC115H15RH15SC116H16RH16SC117H17RH17SC118H18RH18SH18TC116H16R
H16SH16TC115H15RH15SC114H14RH14SC113H13RH13SC112H12RH12SC111H11RH11SC110H10RH10S
C19 H9R H9S C18 H8R H8S C17 H7R H7S C16 H6R H6S C15 H5R H5S C14 H4R H4S C13 H3R 
H3S C12 H2R H2S C11 O12 O11 C1  HR  HS  C2  HX  C3  HA  HB  O31 P31 O32 C31 H1A 
H1B C32 H2A H2B N31 C33 H3A H3B H3C C34 H4A H4B H4C C35 H5A H5B H5C O33 O34 O21 
C21 O22 C12 H2R H2S C13 H3R H3S C14 H4R H4S C15 H5R H5S C16 H6R H6S C17 H7R H7S 
C18 H8R H8S C19 H9R C110H10RC111H11RH11SC112H12RH12SC113H13RH13SC114H14RH14SC115
H15RH15SC116H16RH16SC117H17RH17SC118H18RH18SH18TC116H16RH16SH16TC115H15RH15SC114
H14RH14SC113H13RH13SC112H12RH12SC111H11RH11SC110H10RH10SC19 H9R H9S C18 H8R H8S 
C17 H7R H7S C16 H6R H6S C15 H5R H5S C14 H4R H4S C13 H3R H3S C12 H2R H2S C11 O12 
O11 C1  HR  HS  C2  HX  C3  HA  HB  O31 P31 O32 C31 H1A H1B C32 H2A H2B N31 C33 
H3A H3B H3C C34 H4A H4B H4C C35 H5A H5B H5C O33 O34 O21 C21 O22 C12 H2R H2S C13 
H3R H3S C14 H4R H4S C15 H5R H5S C16 H6R H6S C17 H7R H7S C18 H8R H8S C19 H9R C110
H10RC111H11RH11SC112H12RH12SC113H13RH13SC114H14RH14SC115H15RH15SC116H16RH16SC117
H17RH17SC118H18RH18SH18TC116H16RH16SH16TC115H15RH15SC114H14RH14SC113H13RH13SC112
H12RH12SC111H11RH11SC110H10RH10SC19 H9R H9S C18 H8R H8S C17 H7R H7S C16 H6R H6S 
C15 H5R H5S C14 H4R H4S C13 H3R H3S C12 H2R H2S C11 O12 O11 C1  HR  HS  C2  HX  
C3  HA  HB  O31 P31 O32 C31 H1A H1B C32 H2A H2B N31 C33 H3A H3B H3C C34 H4A H4B 
H4C C35 H5A H5B H5C O33 O34 O21 C21 O22 C12 H2R H2S C13 H3R H3S C14 H4R H4S C15 
H5R H5S C16 H6R H6S C17 H7R H7S C18 H8R H8S C19 H9R C110H10RC111H11RH11SC112H12R
H12SC113H13RH13SC114H14RH14SC115H15RH15SC116H16RH16SC117H17RH17SC118H18RH18SH18T
C116H16RH16SH16TC115H15RH15SC114H14RH14SC113H13RH13SC112H12RH12SC111H11RH11SC110
H10RH10SC19 H9R H9S C18 H8R H8S C17 H7R H7S C16 H6R H6S C15 H5R H5S C14 H4R H4S 
C13 H3R H3S C12 H2R H2S C11 O12 O11 C1  HR  HS  C2  HX  C3  HA  HB  O31 P31 O32 
C31 H1A H1B C32 H2A H2B N31 C33 H3A H3B H3C C34 H4A H4B H4C C35 H5A H5B H5C O33 
O34 O21 C21 O22 C12 H2R H2S C13 H3R H3S C14 H4R H4S C15 H5R H5S C16 H6R H6S C17 
H7R H7S C18 H8R H8S C19 H9R C110H10RC111H11RH11SC112H12RH12SC113H13RH13SC114H14R
H14SC115H15RH15SC116H16RH16SC117H17RH17SC118H18RH18SH18TC116H16RH16SH16TC115H15R
H15SC114H14RH14SC113H13RH13SC112H12RH12SC111H11RH11SC110H10RH10SC19 H9R H9S C18 
H8R H8S C17 H7R H7S C16 H6R H6S C15 H5R H5S C14 H4R H4S C13 H3R H3S C12 H2R H2S 
C11 O12 O11 C1  HR  HS  C2  HX  C3  HA  HB  O31 P31 O32 C31 H1A H1B C32 H2A H2B 
N31 C33 H3A H3B H3C C34 H4A H4B H4C C35 H5A H5B H5C O33 O34 O21 C21 O22 C12 H2R 
H2S C13 H3R H3S C14 H4R H4S C15 H5R H5S C16 H6R H6S C17 H7R H7S C18 H8R H8S C19 
H9R C110H10RC111H11RH11SC112H12RH12SC113H13RH13SC114H14RH14SC115H15RH15SC116H16R
H16SC117H17RH17SC118H18RH18SH18TC116H16RH16SH16TC115H15RH15SC114H14RH14SC113H13R
H13SC112H12RH12SC111H11RH11SC110H10RH10SC19 H9R H9S C18 H8R H8S C17 H7R H7S C16 
H6R H6S C15 H5R H5S C14 H4R H4S C13 H3R H3S C12 H2R H2S C11 O12 O11 C1  HR  HS  
C2  HX  C3  HA  HB  O31 P31 O32 C31 H1A H1B C32 H2A H2B N31 C33 H3A H3B H3C C34 
H4A H4B H4C C35 H5A H5B H5C O33 O34 O21 C21 O22 C12 H2R H2S C13 H3R H3S C14 H4R 
H4S C15 H5R H5S C16 H6R H6S C17 H7R H7S C18 H8R H8S C19 H9R C110H10RC111H11RH11S
C112H12RH12SC113H13RH13SC114H14RH14SC115H15RH15SC116H16RH16SC117H17RH17SC118H18R
H18SH18TC116H16RH16SH16TC115H15RH15SC114H14RH14SC113H13RH13SC112H12RH12SC111H11R
H11SC110H10RH10SC19 H9R H9S C18 H8R H8S C17 H7R H7S C16 H6R H6S C15 H5R H5S C14 
H4R H4S C13 H3R H3S C12 H2R H2S C11 O12 O11 C1  HR  HS  C2  HX  C3  HA  HB  O31 
P31 O32 C31 H1A H1B C32 H2A H2B N31 C33 H3A H3B H3C C34 H4A H4B H4C C35 H5A H5B 
H5C O33 O34 O21 C21 O22 C12 H2R H2S C13 H3R H3S C14 H4R H4S C15 H5R H5S C16 H6R 
H6S C17 H7R H7S C18 H8R H8S C19 H9R C110H10RC111H11RH11SC112H12RH12SC113H13RH13S
C114H14RH14SC115H15RH15SC116H16RH16SC117H17RH17SC118H18RH18SH18TC116H16RH16SH16T
C115H15RH15SC114H14RH14SC113H13RH13SC112H12RH12SC111H11RH11SC110H10RH10SC19 H9R 
H9S C18 H8R H8S C17 H7R H7S C16 H6R H6S C15 H5R H5S C14 H4R H4S C13 H3R H3S C12 
H2R H2S C11 O12 O11 C1  HR  HS  C2  HX  C3  HA  HB  O31 P31 O32 C31 H1A H1B C32 
H2A H2B N31 C33 H3A H3B H3C C34 H4A H4B H4C C35 H5A H5B H5C O33 O34 O21 C21 O22 
C12 H2R H2S C13 H3R H3S C14 H4R H4S C15 H5R H5S C16 H6R H6S C17 H7R H7S C18 H8R 
H8S C19 H9R C110H10RC111H11RH11SC112H12RH12SC113H13RH13SC114H14RH14SC115H15RH15S
C116H16RH16SC117H17RH17SC118H18RH18SH18TC116H16RH16SH16TC115H15RH15SC114H14RH14S
C113H13RH13SC112H12RH12SC111H11RH11SC110H10RH10SC19 H9R H9S C18 H8R H8S C17 H7R 
H7S C16 H6R H6S C15 H5R H5S C14 H4R H4S C13 H3R H3S C12 H2R H2S C11 O12 O11 C1  
HR  HS  C2  HX  C3  HA  HB  O31 P31 O32 C31 H1A H1B C32 H2A H2B N31 C33 H3A H3B 
H3C C34 H4A H4B H4C C35 H5A H5B H5C O33 O34 O21 C21 O22 C12 H2R H2S C13 H3R H3S 
C14 H4R H4S C15 H5R H5S C16 H6R H6S C17 H7R H7S C18 H8R H8S C19 H9R C110H10RC111
H11RH11SC112H12RH12SC113H13RH13SC114H14RH14SC115H15RH15SC116H16RH16SC117H17RH17S
C118H18RH18SH18TC116H16RH16SH16TC115H15RH15SC114H14RH14SC113H13RH13SC112H12RH12S
C111H11RH11SC110H10RH10SC19 H9R H9S C18 H8R H8S C17 H7R H7S C16 H6R H6S C15 H5R 
H5S C14 H4R H4S C13 H3R H3S C12 H2R H2S C11 O12 O11 C1  HR  HS  C2  HX  C3  HA  
HB  O31 P31 O32 C31 H1A H1B C32 H2A H2B N31 C33 H3A H3B H3C C34 H4A H4B H4C C35 
H5A H5B H5C O33 O34 O21 C21 O22 C12 H2R H2S C13 H3R H3S C14 H4R H4S C15 H5R H5S 
C16 H6R H6S C17 H7R H7S C18 H8R H8S C19 H9R C110H10RC111H11RH11SC112H12RH12SC113
H13RH13SC114H14RH14SC115H15RH15SC116H16RH16SC117H17RH17SC118H18RH18SH18TC116H16R
H16SH16TC115H15RH15SC114H14RH14SC113H13RH13SC112H12RH12SC111H11RH11SC110H10RH10S
C19 H9R H9S C18 H8R H8S C17 H7R H7S C16 H6R H6S C15 H5R H5S C14 H4R H4S C13 H3R 
H3S C12 H2R H2S C11 O12 O11 C1  HR  HS  C2  HX  C3  HA  HB  O31 P31 O32 C31 H1A 
H1B C32 H2A H2B N31 C33 H3A H3B H3C C34 H4A H4B H4C C35 H5A H5B H5C O33 O34 O21 
C21 O22 C12 H2R H2S C13 H3R H3S C14 H4R H4S C15 H5R H5S C16 H6R H6S C17 H7R H7S 
C18 H8R H8S C19 H9R C110H10RC111H11RH11SC112H12RH12SC113H13RH13SC114H14RH14SC115
H15RH15SC116H16RH16SC117H17RH17SC118H18RH18SH18TC116H16RH16SH16TC115H15RH15SC114
H14RH14SC113H13RH13SC112H12RH12SC111H11RH11SC110H10RH10SC19 H9R H9S C18 H8R H8S 
C17 H7R H7S C16 H6R H6S C15 H5R H5S C14 H4R H4S C13 H3R H3S C12 H2R H2S C11 O12 
O11 C1  HR  HS  C2  HX  C3  HA  HB  O31 P31 O32 C31 H1A H1B C32 H2A H2B N31 C33 
H3A H3B H3C C34 H4A H4B H4C C35 H5A H5B H5C O33 O34 O21 C21 O22 C12 H2R H2S C13 
H3R H3S C14 H4R H4S C15 H5R H5S C16 H6R H6S C17 H7R H7S C18 H8R H8S C19 H9R C110
H10RC111H11RH11SC112H12RH12SC113H13RH13SC114H14RH14SC115H15RH15SC116H16RH16SC117
H17RH17SC118H18RH18SH18TC116H16RH16SH16TC115H15RH15SC114H14RH14SC113H13RH13SC112
H12RH12SC111H11RH11SC110H10RH10SC19 H9R H9S C18 H8R H8S C17 H7R H7S C16 H6R H6S 
C15 H5R H5S C14 H4R H4S C13 H3R H3S C12 H2R H2S C11 O12 O11 C1  HR  HS  C2  HX  
C3  HA  HB  O31 P31 O32 C31 H1A H1B C32 H2A H2B N31 C33 H3A H3B H3C C34 H4A H4B 
H4C C35 H5A H5B H5C O33 O34 O21 C21 O22 C12 H2R H2S C13 H3R H3S C14 H4R H4S C15 
H5R H5S C16 H6R H6S C17 H7R H7S C18 H8R H8S C19 H9R C110H10RC111H11RH11SC112H12R
H12SC113H13RH13SC114H14RH14SC115H15RH15SC116H16RH16SC117H17RH17SC118H18RH18SH18T
C116H16RH16SH16TC115H15RH15SC114H14RH14SC113H13RH13SC112H12RH12SC111H11RH11SC110
H10RH10SC19 H9R H9S C18 H8R H8S C17 H7R H7S C16 H6R H6S C15 H5R H5S C14 H4R H4S 
C13 H3R H3S C12 H2R H2S C11 O12 O11 C1  HR  HS  C2  HX  C3  HA  HB  O31 P31 O32 
C31 H1A H1B C32 H2A H2B N31 C33 H3A H3B H3C C34 H4A H4B H4C C35 H5A H5B H5C O33 
O34 O21 C21 O22 C12 H2R H2S C13 H3R H3S C14 H4R H4S C15 H5R H5S C16 H6R H6S C17 
H7R H7S C18 H8R H8S C19 H9R C110H10RC111H11RH11SC112H12RH12SC113H13RH13SC114H14R
H14SC115H15RH15SC116H16RH16SC117H17RH17SC118H18RH18SH18TC116H16RH16SH16TC115H15R
H15SC114H14RH14SC113H13RH13SC112H12RH12SC111H11RH11SC110H10RH10SC19 H9R H9S C18 
H8R H8S C17 H7R H7S C16 H6R H6S C15 H5R H5S C14 H4R H4S C13 H3R H3S C12 H2R H2S 
C11 O12 O11 C1  HR  HS  C2  HX  C3  HA  HB  O31 P31 O32 C31 H1A H1B C32 H2A H2B 
N31 C33 H3A H3B H3C C34 H4A H4B H4C C35 H5A H5B H5C O33 O34 O21 C21 O22 C12 H2R 
H2S C13 H3R H3S C14 H4R H4S C15 H5R H5S C16 H6R H6S C17 H7R H7S C18 H8R H8S C19 
H9R C110H10RC111H11RH11SC112H12RH12SC113H13RH13SC114H14RH14SC115H15RH15SC116H16R
H16SC117H17RH17SC118H18RH18SH18TC116H16RH16SH16TC115H15RH15SC114H14RH14SC113H13R
H13SC112H12RH12SC111H11RH11SC110H10RH10SC19 H9R H9S C18 H8R H8S C17 H7R H7S C16 
H6R H6S C15 H5R H5S C14 H4R H4S C13 H3R H3S C12 H2R H2S C11 O12 O11 C1  HR  HS  
C2  HX  C3  HA  HB  O31 P31 O32 C31 H1A H1B C32 H2A H2B N31 C33 H3A H3B H3C C34 
H4A H4B H4C C35 H5A H5B H5C O33 O34 O21 C21 O22 C12 H2R H2S C13 H3R H3S C14 H4R 
H4S C15 H5R H5S C16 H6R H6S C17 H7R H7S C18 H8R H8S C19 H9R C110H10RC111H11RH11S
C112H12RH12SC113H13RH13SC114H14RH14SC115H15RH15SC116H16RH16SC117H17RH17SC118H18R
H18SH18TC116H16RH16SH16TC115H15RH15SC114H14RH14SC113H13RH13SC112H12RH12SC111H11R
H11SC110H10RH10SC19 H9R H9S C18 H8R H8S C17 H7R H7S C16 H6R H6S C15 H5R H5S C14 
H4R H4S C13 H3R H3S C12 H2R H2S C11 O12 O11 C1  HR  HS  C2  HX  C3  HA  HB  O31 
P31 O32 C31 H1A H1B C32 H2A H2B N31 C33 H3A H3B H3C C34 H4A H4B H4C C35 H5A H5B 
H5C O33 O34 O21 C21 O22 C12 H2R H2S C13 H3R H3S C14 H4R H4S C15 H5R H5S C16 H6R 
H6S C17 H7R H7S C18 H8R H8S C19 H9R C110H10RC111H11RH11SC112H12RH12SC113H13RH13S
C114H14RH14SC115H15RH15SC116H16RH16SC117H17RH17SC118H18RH18SH18TC116H16RH16SH16T
C115H15RH15SC114H14RH14SC113H13RH13SC112H12RH12SC111H11RH11SC110H10RH10SC19 H9R 
H9S C18 H8R H8S C17 H7R H7S C16 H6R H6S C15 H5R H5S C14 H4R H4S C13 H3R H3S C12 
H2R H2S C11 O12 O11 C1  HR  HS  C2  HX  C3  HA  HB  O31 P31 O32 C31 H1A H1B C32 
H2A H2B N31 C33 H3A H3B H3C C34 H4A H4B H4C C35 H5A H5B H5C O33 O34 O21 C21 O22 
C12 H2R H2S C13 H3R H3S C14 H4R H4S C15 H5R H5S C16 H6R H6S C17 H7R H7S C18 H8R 
H8S C19 H9R C110H10RC111H11RH11SC112H12RH12SC113H13RH13SC114H14RH14SC115H15RH15S
C116H16RH16SC117H17RH17SC118H18RH18SH18TC116H16RH16SH16TC115H15RH15SC114H14RH14S
C113H13RH13SC112H12RH12SC111H11RH11SC110H10RH10SC19 H9R H9S C18 H8R H8S C17 H7R 
H7S C16 H6R H6S C15 H5R H5S C14 H4R H4S C13 H3R H3S C12 H2R H2S C11 O12 O11 C1  
HR  HS  C2  HX  C3  HA  HB  O31 P31 O32 C31 H1A H1B C32 H2A H2B N31 C33 H3A H3B 
H3C C34 H4A H4B H4C C35 H5A H5B H5C O33 O34 O21 C21 O22 C12 H2R H2S C13 H3R H3S 
C14 H4R H4S C15 H5R H5S C16 H6R H6S C17 H7R H7S C18 H8R H8S C19 H9R C110H10RC111
H11RH11SC112H12RH12SC113H13RH13SC114H14RH14SC115H15RH15SC116H16RH16SC117H17RH17S
C118H18RH18SH18TC116H16RH16SH16TC115H15RH15SC114H14RH14SC113H13RH13SC112H12RH12S
C111H11RH11SC110H10RH10SC19 H9R H9S C18 H8R H8S C17 H7R H7S C16 H6R H6S C15 H5R 
H5S C14 H4R H4S C13 H3R H3S C12 H2R H2S C11 O12 O11 C1  HR  HS  C2  HX  C3  HA  
HB  O31 P31 O32 C31 H1A H1B C32 H2A H2B N31 C33 H3A H3B H3C C34 H4A H4B H4C C35 
H5A H5B H5C O33 O34 O21 C21 O22 C12 H2R H2S C13 H3R H3S C14 H4R H4S C15 H5R H5S 
C16 H6R H6S C17 H7R H7S C18 H8R H8S C19 H9R C110H10RC111H11RH11SC112H12RH12SC113
H13RH13SC114H14RH14SC115H15RH15SC116H16RH16SC117H17RH17SC118H18RH18SH18TC116H16R
H16SH16TC115H15RH15SC114H14RH14SC113H13RH13SC112H12RH12SC111H11RH11SC110H10RH10S
C19 H9R H9S C18 H8R H8S C17 H7R H7S C16 H6R H6S C15 H5R H5S C14 H4R H4S C13 H3R 
H3S C12 H2R H2S C11 O12 O11 C1  HR  HS  C2  HX  C3  HA  HB  O31 P31 O32 C31 H1A 
H1B C32 H2A H2B N31 C33 H3A H3B H3C C34 H4A H4B H4C C35 H5A H5B H5C O33 O34 O21 
C21 O22 C12 H2R H2S C13 H3R H3S C14 H4R H4S C15 H5R H5S C16 H6R H6S C17 H7R H7S 
C18 H8R H8S C19 H9R C110H10RC111H11RH11SC112H12RH12SC113H13RH13SC114H14RH14SC115
H15RH15SC116H16RH16SC117H17RH17SC118H18RH18SH18TC116H16RH16SH16TC115H15RH15SC114
H14RH14SC113H13RH13SC112H12RH12SC111H11RH11SC110H10RH10SC19 H9R H9S C18 H8R H8S 
C17 H7R H7S C16 H6R H6S C15 H5R H5S C14 H4R H4S C13 H3R H3S C12 H2R H2S C11 O12 
O11 C1  HR  HS  C2  HX  C3  HA  HB  O31 P31 O32 C31 H1A H1B C32 H2A H2B N31 C33 
H3A H3B H3C C34 H4A H4B H4C C35 H5A H5B H5C O33 O34 O21 C21 O22 C12 H2R H2S C13 
H3R H3S C14 H4R H4S C15 H5R H5S C16 H6R H6S C17 H7R H7S C18 H8R H8S C19 H9R C110
H10RC111H11RH11SC112H12RH12SC113H13RH13SC114H14RH14SC115H15RH15SC116H16RH16SC117
H17RH17SC118H18RH18SH18TC116H16RH16SH16TC115H15RH15SC114H14RH14SC113H13RH13SC112
H12RH12SC111H11RH11SC110H10RH10SC19 H9R H9S C18 H8R H8S C17 H7R H7S C16 H6R H6S 
C15 H5R H5S C14 H4R H4S C13 H3R H3S C12 H2R H2S C11 O12 O11 C1  HR  HS  C2  HX  
C3  HA  HB  O31 P31 O32 C31 H1A H1B C32 H2A H2B N31 C33 H3A H3B H3C C34 H4A H4B 
H4C C35 H5A H5B H5C O33 O34 O21 C21 O22 C12 H2R H2S C13 H3R H3S C14 H4R H4S C15 
H5R H5S C16 H6R H6S C17 H7R H7S C18 H8R H8S C19 H9R C110H10RC111H11RH11SC112H12R
H12SC113H13RH13SC114H14RH14SC115H15RH15SC116H16RH16SC117H17RH17SC118H18RH18SH18T
C116H16RH16SH16TC115H15RH15SC114H14RH14SC113H13RH13SC112H12RH12SC111H11RH11SC110
H10RH10SC19 H9R H9S C18 H8R H8S C17 H7R H7S C16 H6R H6S C15 H5R H5S C14 H4R H4S 
C13 H3R H3S C12 H2R H2S C11 O12 O11 C1  HR  HS  C2  HX  C3  HA  HB  O31 P31 O32 
C31 H1A H1B C32 H2A H2B N31 C33 H3A H3B H3C C34 H4A H4B H4C C35 H5A H5B H5C O33 
O34 O21 C21 O22 C12 H2R H2S C13 H3R H3S C14 H4R H4S C15 H5R H5S C16 H6R H6S C17 
H7R H7S C18 H8R H8S C19 H9R C110H10RC111H11RH11SC112H12RH12SC113H13RH13SC114H14R
H14SC115H15RH15SC116H16RH16SC117H17RH17SC118H18RH18SH18TC116H16RH16SH16TC115H15R
H15SC114H14RH14SC113H13RH13SC112H12RH12SC111H11RH11SC110H10RH10SC19 H9R H9S C18 
H8R H8S C17 H7R H7S C16 H6R H6S C15 H5R H5S C14 H4R H4S C13 H3R H3S C12 H2R H2S 
C11 O12 O11 C1  HR  HS  C2  HX  C3  HA  HB  O31 P31 O32 C31 H1A H1B C32 H2A H2B 
N31 C33 H3A H3B H3C C34 H4A H4B H4C C35 H5A H5B H5C O33 O34 O21 C21 O22 C12 H2R 
H2S C13 H3R H3S C14 H4R H4S C15 H5R H5S C16 H6R H6S C17 H7R H7S C18 H8R H8S C19 
H9R C110H10RC111H11RH11SC112H12RH12SC113H13RH13SC114H14RH14SC115H15RH15SC116H16R
H16SC117H17RH17SC118H18RH18SH18TC116H16RH16SH16TC115H15RH15SC114H14RH14SC113H13R
H13SC112H12RH12SC111H11RH11SC110H10RH10SC19 H9R H9S C18 H8R H8S C17 H7R H7S C16 
H6R H6S C15 H5R H5S C14 H4R H4S C13 H3R H3S C12 H2R H2S C11 O12 O11 C1  HR  HS  
C2  HX  C3  HA  HB  O31 P31 O32 C31 H1A H1B C32 H2A H2B N31 C33 H3A H3B H3C C34 
H4A H4B H4C C35 H5A H5B H5C O33 O34 O21 C21 O22 C12 H2R H2S C13 H3R H3S C14 H4R 
H4S C15 H5R H5S C16 H6R H6S C17 H7R H7S C18 H8R H8S C19 H9R C110H10RC111H11RH11S
C112H12RH12SC113H13RH13SC114H14RH14SC115H15RH15SC116H16RH16SC117H17RH17SC118H18R
H18SH18TC116H16RH16SH16TC115H15RH15SC114H14RH14SC113H13RH13SC112H12RH12SC111H11R
H11SC110H10RH10SC19 H9R H9S C18 H8R H8S C17 H7R H7S C16 H6R H6S C15 H5R H5S C14 
H4R H4S C13 H3R H3S C12 H2R H2S C11 O12 O11 C1  HR  HS  C2  HX  C3  HA  HB  O31 
P31 O32 C31 H1A H1B C32 H2A H2B N31 C33 H3A H3B H3C C34 H4A H4B H4C C35 H5A H5B 
H5C O33 O34 O21 C21 O22 C12 H2R H2S C13 H3R H3S C14 H4R H4S C15 H5R H5S C16 H6R 
H6S C17 H7R H7S C18 H8R H8S C19 H9R C110H10RC111H11RH11SC112H12RH12SC113H13RH13S
C114H14RH14SC115H15RH15SC116H16RH16SC117H17RH17SC118H18RH18SH18TC116H16RH16SH16T
C115H15RH15SC114H14RH14SC113H13RH13SC112H12RH12SC111H11RH11SC110H10RH10SC19 H9R 
H9S C18 H8R H8S C17 H7R H7S C16 H6R H6S C15 H5R H5S C14 H4R H4S C13 H3R H3S C12 
H2R H2S C11 O12 O11 C1  HR  HS  C2  HX  C3  HA  HB  O31 P31 O32 C31 H1A H1B C32 
H2A H2B N31 C33 H3A H3B H3C C34 H4A H4B H4C C35 H5A H5B H5C O33 O34 O21 C21 O22 
C12 H2R H2S C13 H3R H3S C14 H4R H4S C15 H5R H5S C16 H6R H6S C17 H7R H7S C18 H8R 
H8S C19 H9R C110H10RC111H11RH11SC112H12RH12SC113H13RH13SC114H14RH14SC115H15RH15S
C116H16RH16SC117H17RH17SC118H18RH18SH18TC116H16RH16SH16TC115H15RH15SC114H14RH14S
C113H13RH13SC112H12RH12SC111H11RH11SC110H10RH10SC19 H9R H9S C18 H8R H8S C17 H7R 
H7S C16 H6R H6S C15 H5R H5S C14 H4R H4S C13 H3R H3S C12 H2R H2S C11 O12 O11 C1  
HR  HS  C2  HX  C3  HA  HB  O31 P31 O32 C31 H1A H1B C32 H2A H2B N31 C33 H3A H3B 
H3C C34 H4A H4B H4C C35 H5A H5B H5C O33 O34 O21 C21 O22 C12 H2R H2S C13 H3R H3S 
C14 H4R H4S C15 H5R H5S C16 H6R H6S C17 H7R H7S C18 H8R H8S C19 H9R C110H10RC111
H11RH11SC112H12RH12SC113H13RH13SC114H14RH14SC115H15RH15SC116H16RH16SC117H17RH17S
C118H18RH18SH18TC116H16RH16SH16TC115H15RH15SC114H14RH14SC113H13RH13SC112H12RH12S
C111H11RH11SC110H10RH10SC19 H9R H9S C18 H8R H8S C17 H7R H7S C16 H6R H6S C15 H5R 
H5S C14 H4R H4S C13 H3R H3S C12 H2R H2S C11 O12 O11 C1  HR  HS  C2  HX  C3  HA  
HB  O31 P31 O32 C31 H1A H1B C32 H2A H2B N31 C33 H3A H3B H3C C34 H4A H4B H4C C35 
H5A H5B H5C O33 O34 O21 C21 O22 C12 H2R H2S C13 H3R H3S C14 H4R H4S C15 H5R H5S 
C16 H6R H6S C17 H7R H7S C18 H8R H8S C19 H9R C110H10RC111H11RH11SC112H12RH12SC113
H13RH13SC114H14RH14SC115H15RH15SC116H16RH16SC117H17RH17SC118H18RH18SH18TC116H16R
H16SH16TC115H15RH15SC114H14RH14SC113H13RH13SC112H12RH12SC111H11RH11SC110H10RH10S
C19 H9R H9S C18 H8R H8S C17 H7R H7S C16 H6R H6S C15 H5R H5S C14 H4R H4S C13 H3R 
H3S C12 H2R H2S C11 O12 O11 C1  HR  HS  C2  HX  C3  HA  HB  O31 P31 O32 C31 H1A 
H1B C32 H2A H2B N31 C33 H3A H3B H3C C34 H4A H4B H4C C35 H5A H5B H5C O33 O34 O21 
C21 O22 C12 H2R H2S C13 H3R H3S C14 H4R H4S C15 H5R H5S C16 H6R H6S C17 H7R H7S 
C18 H8R H8S C19 H9R C110H10RC111H11RH11SC112H12RH12SC113H13RH13SC114H14RH14SC115
H15RH15SC116H16RH16SC117H17RH17SC118H18RH18SH18TC116H16RH16SH16TC115H15RH15SC114
H14RH14SC113H13RH13SC112H12RH12SC111H11RH11SC110H10RH10SC19 H9R H9S C18 H8R H8S 
C17 H7R H7S C16 H6R H6S C15 H5R H5S C14 H4R H4S C13 H3R H3S C12 H2R H2S C11 O12 
O11 C1  HR  HS  C2  HX  C3  HA  HB  O31 P31 O32 C31 H1A H1B C32 H2A H2B N31 C33 
H3A H3B H3C C34 H4A H4B H4C C35 H5A H5B H5C O33 O34 O21 C21 O22 C12 H2R H2S C13 
H3R H3S C14 H4R H4S C15 H5R H5S C16 H6R H6S C17 H7R H7S C18 H8R H8S C19 H9R C110
H10RC111H11RH11SC112H12RH12SC113H13RH13SC114H14RH14SC115H15RH15SC116H16RH16SC117
H17RH17SC118H18RH18SH18TC116H16RH16SH16TC115H15RH15SC114H14RH14SC113H13RH13SC112
H12RH12SC111H11RH11SC110H10RH10SC19 H9R H9S C18 H8R H8S C17 H7R H7S C16 H6R H6S 
C15 H5R H5S C14 H4R H4S C13 H3R H3S C12 H2R H2S C11 O12 O11 C1  HR  HS  C2  HX  
C3  HA  HB  O31 P31 O32 C31 H1A H1B C32 H2A H2B N31 C33 H3A H3B H3C C34 H4A H4B 
H4C C35 H5A H5B H5C O33 O34 O21 C21 O22 C12 H2R H2S C13 H3R H3S C14 H4R H4S C15 
H5R H5S C16 H6R H6S C17 H7R H7S C18 H8R H8S C19 H9R C110H10RC111H11RH11SC112H12R
H12SC113H13RH13SC114H14RH14SC115H15RH15SC116H16RH16SC117H17RH17SC118H18RH18SH18T
C116H16RH16SH16TC115H15RH15SC114H14RH14SC113H13RH13SC112H12RH12SC111H11RH11SC110
H10RH10SC19 H9R H9S C18 H8R H8S C17 H7R H7S C16 H6R H6S C15 H5R H5S C14 H4R H4S 
C13 H3R H3S C12 H2R H2S C11 O12 O11 C1  HR  HS  C2  HX  C3  HA  HB  O31 P31 O32 
C31 H1A H1B C32 H2A H2B N31 C33 H3A H3B H3C C34 H4A H4B H4C C35 H5A H5B H5C O33 
O34 O21 C21 O22 C12 H2R H2S C13 H3R H3S C14 H4R H4S C15 H5R H5S C16 H6R H6S C17 
H7R H7S C18 H8R H8S C19 H9R C110H10RC111H11RH11SC112H12RH12SC113H13RH13SC114H14R
H14SC115H15RH15SC116H16RH16SC117H17RH17SC118H18RH18SH18TC116H16RH16SH16TC115H15R
H15SC114H14RH14SC113H13RH13SC112H12RH12SC111H11RH11SC110H10RH10SC19 H9R H9S C18 
H8R H8S C17 H7R H7S C16 H6R H6S C15 H5R H5S C14 H4R H4S C13 H3R H3S C12 H2R H2S 
C11 O12 O11 C1  HR  HS  C2  HX  C3  HA  HB  O31 P31 O32 C31 H1A H1B C32 H2A H2B 
N31 C33 H3A H3B H3C C34 H4A H4B H4C C35 H5A H5B H5C O33 O34 O21 C21 O22 C12 H2R 
H2S C13 H3R H3S C14 H4R H4S C15 H5R H5S C16 H6R H6S C17 H7R H7S C18 H8R H8S C19 
H9R C110H10RC111H11RH11SC112H12RH12SC113H13RH13SC114H14RH14SC115H15RH15SC116H16R
H16SC117H17RH17SC118H18RH18SH18TC116H16RH16SH16TC115H15RH15SC114H14RH14SC113H13R
H13SC112H12RH12SC111H11RH11SC110H10RH10SC19 H9R H9S C18 H8R H8S C17 H7R H7S C16 
H6R H6S C15 H5R H5S C14 H4R H4S C13 H3R H3S C12 H2R H2S C11 O12 O11 C1  HR  HS  
C2  HX  C3  HA  HB  O31 P31 O32 C31 H1A H1B C32 H2A H2B N31 C33 H3A H3B H3C C34 
H4A H4B H4C C35 H5A H5B H5C O33 O34 O21 C21 O22 C12 H2R H2S C13 H3R H3S C14 H4R 
H4S C15 H5R H5S C16 H6R H6S C17 H7R H7S C18 H8R H8S C19 H9R C110H10RC111H11RH11S
C112H12RH12SC113H13RH13SC114H14RH14SC115H15RH15SC116H16RH16SC117H17RH17SC118H18R
H18SH18TC116H16RH16SH16TC115H15RH15SC114H14RH14SC113H13RH13SC112H12RH12SC111H11R
H11SC110H10RH10SC19 H9R H9S C18 H8R H8S C17 H7R H7S C16 H6R H6S C15 H5R H5S C14 
H4R H4S C13 H3R H3S C12 H2R H2S C11 O12 O11 C1  HR  HS  C2  HX  C3  HA  HB  O31 
P31 O32 C31 H1A H1B C32 H2A H2B N31 C33 H3A H3B H3C C34 H4A H4B H4C C35 H5A H5B 
H5C O33 O34 O21 C21 O22 C12 H2R H2S C13 H3R H3S C14 H4R H4S C15 H5R H5S C16 H6R 
H6S C17 H7R H7S C18 H8R H8S C19 H9R C110H10RC111H11RH11SC112H12RH12SC113H13RH13S
C114H14RH14SC115H15RH15SC116H16RH16SC117H17RH17SC118H18RH18SH18TC116H16RH16SH16T
C115H15RH15SC114H14RH14SC113H13RH13SC112H12RH12SC111H11RH11SC110H10RH10SC19 H9R 
H9S C18 H8R H8S C17 H7R H7S C16 H6R H6S C15 H5R H5S C14 H4R H4S C13 H3R H3S C12 
H2R H2S C11 O12 O11 C1  HR  HS  C2  HX  C3  HA  HB  O31 P31 O32 C31 H1A H1B C32 
H2A H2B N31 C33 H3A H3B H3C C34 H4A H4B H4C C35 H5A H5B H5C O33 O34 O21 C21 O22 
C12 H2R H2S C13 H3R H3S C14 H4R H4S C15 H5R H5S C16 H6R H6S C17 H7R H7S C18 H8R 
H8S C19 H9R C110H10RC111H11RH11SC112H12RH12SC113H13RH13SC114H14RH14SC115H15RH15S
C116H16RH16SC117H17RH17SC118H18RH18SH18TC116H16RH16SH16TC115H15RH15SC114H14RH14S
C113H13RH13SC112H12RH12SC111H11RH11SC110H10RH10SC19 H9R H9S C18 H8R H8S C17 H7R 
H7S C16 H6R H6S C15 H5R H5S C14 H4R H4S C13 H3R H3S C12 H2R H2S C11 O12 O11 C1  
HR  HS  C2  HX  C3  HA  HB  O31 P31 O32 C31 H1A H1B C32 H2A H2B N31 C33 H3A H3B 
H3C C34 H4A H4B H4C C35 H5A H5B H5C O33 O34 O21 C21 O22 C12 H2R H2S C13 H3R H3S 
C14 H4R H4S C15 H5R H5S C16 H6R H6S C17 H7R H7S C18 H8R H8S C19 H9R C110H10RC111
H11RH11SC112H12RH12SC113H13RH13SC114H14RH14SC115H15RH15SC116H16RH16SC117H17RH17S
C118H18RH18SH18TC116H16RH16SH16TC115H15RH15SC114H14RH14SC113H13RH13SC112H12RH12S
C111H11RH11SC110H10RH10SC19 H9R H9S C18 H8R H8S C17 H7R H7S C16 H6R H6S C15 H5R 
H5S C14 H4R H4S C13 H3R H3S C12 H2R H2S C11 O12 O11 C1  HR  HS  C2  HX  C3  HA  
HB  O31 P31 O32 C31 H1A H1B C32 H2A H2B N31 C33 H3A H3B H3C C34 H4A H4B H4C C35 
H5A H5B H5C O33 O34 O21 C21 O22 C12 H2R H2S C13 H3R H3S C14 H4R H4S C15 H5R H5S 
C16 H6R H6S C17 H7R H7S C18 H8R H8S C19 H9R C110H10RC111H11RH11SC112H12RH12SC113
H13RH13SC114H14RH14SC115H15RH15SC116H16RH16SC117H17RH17SC118H18RH18SH18TC116H16R
H16SH16TC115H15RH15SC114H14RH14SC113H13RH13SC112H12RH12SC111H11RH11SC110H10RH10S
C19 H9R H9S C18 H8R H8S C17 H7R H7S C16 H6R H6S C15 H5R H5S C14 H4R H4S C13 H3R 
H3S C12 H2R H2S C11 O12 O11 C1  HR  HS  C2  HX  C3  HA  HB  O31 P31 O32 C31 H1A 
H1B C32 H2A H2B N31 C33 H3A H3B H3C C34 H4A H4B H4C C35 H5A H5B H5C O33 O34 O21 
C21 O22 C12 H2R H2S C13 H3R H3S C14 H4R H4S C15 H5R H5S C16 H6R H6S C17 H7R H7S 
C18 H8R H8S C19 H9R C110H10RC111H11RH11SC112H12RH12SC113H13RH13SC114H14RH14SC115
H15RH15SC116H16RH16SC117H17RH17SC118H18RH18SH18TC116H16RH16SH16TC115H15RH15SC114
H14RH14SC113H13RH13SC112H12RH12SC111H11RH11SC110H10RH10SC19 H9R H9S C18 H8R H8S 
C17 H7R H7S C16 H6R H6S C15 H5R H5S C14 H4R H4S C13 H3R H3S C12 H2R H2S C11 O12 
O11 C1  HR  HS  C2  HX  C3  HA  HB  O31 P31 O32 C31 H1A H1B C32 H2A H2B N31 C33 
H3A H3B H3C C34 H4A H4B H4C C35 H5A H5B H5C O33 O34 O21 C21 O22 C12 H2R H2S C13 
H3R H3S C14 H4R H4S C15 H5R H5S C16 H6R H6S C17 H7R H7S C18 H8R H8S C19 H9R C110
H10RC111H11RH11SC112H12RH12SC113H13RH13SC114H14RH14SC115H15RH15SC116H16RH16SC117
H17RH17SC118H18RH18SH18TC116H16RH16SH16TC115H15RH15SC114H14RH14SC113H13RH13SC112
H12RH12SC111H11RH11SC110H10RH10SC19 H9R H9S C18 H8R H8S C17 H7R H7S C16 H6R H6S 
C15 H5R H5S C14 H4R H4S C13 H3R H3S C12 H2R H2S C11 O12 O11 C1  HR  HS  C2  HX  
C3  HA  HB  O31 P31 O32 C31 H1A H1B C32 H2A H2B N31 C33 H3A H3B H3C C34 H4A H4B 
H4C C35 H5A H5B H5C O33 O34 O21 C21 O22 C12 H2R H2S C13 H3R H3S C14 H4R H4S C15 
H5R H5S C16 H6R H6S C17 H7R H7S C18 H8R H8S C19 H9R C110H10RC111H11RH11SC112H12R
H12SC113H13RH13SC114H14RH14SC115H15RH15SC116H16RH16SC117H17RH17SC118H18RH18SH18T
C116H16RH16SH16TC115H15RH15SC114H14RH14SC113H13RH13SC112H12RH12SC111H11RH11SC110
H10RH10SC19 H9R H9S C18 H8R H8S C17 H7R H7S C16 H6R H6S C15 H5R H5S C14 H4R H4S 
C13 H3R H3S C12 H2R H2S C11 O12 O11 C1  HR  HS  C2  HX  C3  HA  HB  O31 P31 O32 
C31 H1A H1B C32 H2A H2B N31 C33 H3A H3B H3C C34 H4A H4B H4C C35 H5A H5B H5C O33 
O34 O21 C21 O22 C12 H2R H2S C13 H3R H3S C14 H4R H4S C15 H5R H5S C16 H6R H6S C17 
H7R H7S C18 H8R H8S C19 H9R C110H10RC111H11RH11SC112H12RH12SC113H13RH13SC114H14R
H14SC115H15RH15SC116H16RH16SC117H17RH17SC118H18RH18SH18TC116H16RH16SH16TC115H15R
H15SC114H14RH14SC113H13RH13SC112H12RH12SC111H11RH11SC110H10RH10SC19 H9R H9S C18 
H8R H8S C17 H7R H7S C16 H6R H6S C15 H5R H5S C14 H4R H4S C13 H3R H3S C12 H2R H2S 
C11 O12 O11 C1  HR  HS  C2  HX  C3  HA  HB  O31 P31 O32 C31 H1A H1B C32 H2A H2B 
N31 C33 H3A H3B H3C C34 H4A H4B H4C C35 H5A H5B H5C O33 O34 O21 C21 O22 C12 H2R 
H2S C13 H3R H3S C14 H4R H4S C15 H5R H5S C16 H6R H6S C17 H7R H7S C18 H8R H8S C19 
H9R C110H10RC111H11RH11SC112H12RH12SC113H13RH13SC114H14RH14SC115H15RH15SC116H16R
H16SC117H17RH17SC118H18RH18SH18TC116H16RH16SH16TC115H15RH15SC114H14RH14SC113H13R
H13SC112H12RH12SC111H11RH11SC110H10RH10SC19 H9R H9S C18 H8R H8S C17 H7R H7S C16 
H6R H6S C15 H5R H5S C14 H4R H4S C13 H3R H3S C12 H2R H2S C11 O12 O11 C1  HR  HS  
C2  HX  C3  HA  HB  O31 P31 O32 C31 H1A H1B C32 H2A H2B N31 C33 H3A H3B H3C C34 
H4A H4B H4C C35 H5A H5B H5C O33 O34 O21 C21 O22 C12 H2R H2S C13 H3R H3S C14 H4R 
H4S C15 H5R H5S C16 H6R H6S C17 H7R H7S C18 H8R H8S C19 H9R C110H10RC111H11RH11S
C112H12RH12SC113H13RH13SC114H14RH14SC115H15RH15SC116H16RH16SC117H17RH17SC118H18R
H18SH18TC116H16RH16SH16TC115H15RH15SC114H14RH14SC113H13RH13SC112H12RH12SC111H11R
H11SC110H10RH10SC19 H9R H9S C18 H8R H8S C17 H7R H7S C16 H6R H6S C15 H5R H5S C14 
H4R H4S C13 H3R H3S C12 H2R H2S C11 O12 O11 C1  HR  HS  C2  HX  C3  HA  HB  O31 
P31 O32 C31 H1A H1B C32 H2A H2B N31 C33 H3A H3B H3C C34 H4A H4B H4C C35 H5A H5B 
H5C O33 O34 O21 C21 O22 C12 H2R H2S C13 H3R H3S C14 H4R H4S C15 H5R H5S C16 H6R 
H6S C17 H7R H7S C18 H8R H8S C19 H9R C110H10RC111H11RH11SC112H12RH12SC113H13RH13S
C114H14RH14SC115H15RH15SC116H16RH16SC117H17RH17SC118H18RH18SH18TC116H16RH16SH16T
C115H15RH15SC114H14RH14SC113H13RH13SC112H12RH12SC111H11RH11SC110H10RH10SC19 H9R 
H9S C18 H8R H8S C17 H7R H7S C16 H6R H6S C15 H5R H5S C14 H4R H4S C13 H3R H3S C12 
H2R H2S C11 O12 O11 C1  HR  HS  C2  HX  C3  HA  HB  O31 P31 O32 C31 H1A H1B C32 
H2A H2B N31 C33 H3A H3B H3C C34 H4A H4B H4C C35 H5A H5B H5C O33 O34 O21 C21 O22 
C12 H2R H2S C13 H3R H3S C14 H4R H4S C15 H5R H5S C16 H6R H6S C17 H7R H7S C18 H8R 
H8S C19 H9R C110H10RC111H11RH11SC112H12RH12SC113H13RH13SC114H14RH14SC115H15RH15S
C116H16RH16SC117H17RH17SC118H18RH18SH18TC116H16RH16SH16TC115H15RH15SC114H14RH14S
C113H13RH13SC112H12RH12SC111H11RH11SC110H10RH10SC19 H9R H9S C18 H8R H8S C17 H7R 
H7S C16 H6R H6S C15 H5R H5S C14 H4R H4S C13 H3R H3S C12 H2R H2S C11 O12 O11 C1  
HR  HS  C2  HX  C3  HA  HB  O31 P31 O32 C31 H1A H1B C32 H2A H2B N31 C33 H3A H3B 
H3C C34 H4A H4B H4C C35 H5A H5B H5C O33 O34 O21 C21 O22 C12 H2R H2S C13 H3R H3S 
C14 H4R H4S C15 H5R H5S C16 H6R H6S C17 H7R H7S C18 H8R H8S C19 H9R C110H10RC111
H11RH11SC112H12RH12SC113H13RH13SC114H14RH14SC115H15RH15SC116H16RH16SC117H17RH17S
C118H18RH18SH18TC116H16RH16SH16TC115H15RH15SC114H14RH14SC113H13RH13SC112H12RH12S
C111H11RH11SC110H10RH10SC19 H9R H9S C18 H8R H8S C17 H7R H7S C16 H6R H6S C15 H5R 
H5S C14 H4R H4S C13 H3R H3S C12 H2R H2S C11 O12 O11 C1  HR  HS  C2  HX  C3  HA  
HB  O31 P31 O32 C31 H1A H1B C32 H2A H2B N31 C33 H3A H3B H3C C34 H4A H4B H4C C35 
H5A H5B H5C O33 O34 O21 C21 O22 C12 H2R H2S C13 H3R H3S C14 H4R H4S C15 H5R H5S 
C16 H6R H6S C17 H7R H7S C18 H8R H8S C19 H9R C110H10RC111H11RH11SC112H12RH12SC113
H13RH13SC114H14RH14SC115H15RH15SC116H16RH16SC117H17RH17SC118H18RH18SH18TC116H16R
H16SH16TC115H15RH15SC114H14RH14SC113H13RH13SC112H12RH12SC111H11RH11SC110H10RH10S
C19 H9R H9S C18 H8R H8S C17 H7R H7S C16 H6R H6S C15 H5R H5S C14 H4R H4S C13 H3R 
H3S C12 H2R H2S C11 O12 O11 C1  HR  HS  C2  HX  C3  HA  HB  O31 P31 O32 C31 H1A 
H1B C32 H2A H2B N31 C33 H3A H3B H3C C34 H4A H4B H4C C35 H5A H5B H5C O33 O34 O21 
C21 O22 C12 H2R H2S C13 H3R H3S C14 H4R H4S C15 H5R H5S C16 H6R H6S C17 H7R H7S 
C18 H8R H8S C19 H9R C110H10RC111H11RH11SC112H12RH12SC113H13RH13SC114H14RH14SC115
H15RH15SC116H16RH16SC117H17RH17SC118H18RH18SH18TC116H16RH16SH16TC115H15RH15SC114
H14RH14SC113H13RH13SC112H12RH12SC111H11RH11SC110H10RH10SC19 H9R H9S C18 H8R H8S 
C17 H7R H7S C16 H6R H6S C15 H5R H5S C14 H4R H4S C13 H3R H3S C12 H2R H2S C11 O12 
O11 C1  HR  HS  C2  HX  C3  HA  HB  O31 P31 O32 C31 H1A H1B C32 H2A H2B N31 C33 
H3A H3B H3C C34 H4A H4B H4C C35 H5A H5B H5C O33 O34 O21 C21 O22 C12 H2R H2S C13 
H3R H3S C14 H4R H4S C15 H5R H5S C16 H6R H6S C17 H7R H7S C18 H8R H8S C19 H9R C110
H10RC111H11RH11SC112H12RH12SC113H13RH13SC114H14RH14SC115H15RH15SC116H16RH16SC117
H17RH17SC118H18RH18SH18TC116H16RH16SH16TC115H15RH15SC114H14RH14SC113H13RH13SC112
H12RH12SC111H11RH11SC110H10RH10SC19 H9R H9S C18 H8R H8S C17 H7R H7S C16 H6R H6S 
C15 H5R H5S C14 H4R H4S C13 H3R H3S C12 H2R H2S C11 O12 O11 C1  HR  HS  C2  HX  
C3  HA  HB  O31 P31 O32 C31 H1A H1B C32 H2A H2B N31 C33 H3A H3B H3C C34 H4A H4B 
H4C C35 H5A H5B H5C O33 O34 O21 C21 O22 C12 H2R H2S C13 H3R H3S C14 H4R H4S C15 
H5R H5S C16 H6R H6S C17 H7R H7S C18 H8R H8S C19 H9R C110H10RC111H11RH11SC112H12R
H12SC113H13RH13SC114H14RH14SC115H15RH15SC116H16RH16SC117H17RH17SC118H18RH18SH18T
C116H16RH16SH16TC115H15RH15SC114H14RH14SC113H13RH13SC112H12RH12SC111H11RH11SC110
H10RH10SC19 H9R H9S C18 H8R H8S C17 H7R H7S C16 H6R H6S C15 H5R H5S C14 H4R H4S 
C13 H3R H3S C12 H2R H2S C11 O12 O11 C1  HR  HS  C2  HX  C3  HA  HB  O31 P31 O32 
C31 H1A H1B C32 H2A H2B N31 C33 H3A H3B H3C C34 H4A H4B H4C C35 H5A H5B H5C O33 
O34 O21 C21 O22 C12 H2R H2S C13 H3R H3S C14 H4R H4S C15 H5R H5S C16 H6R H6S C17 
H7R H7S C18 H8R H8S C19 H9R C110H10RC111H11RH11SC112H12RH12SC113H13RH13SC114H14R
H14SC115H15RH15SC116H16RH16SC117H17RH17SC118H18RH18SH18TC116H16RH16SH16TC115H15R
H15SC114H14RH14SC113H13RH13SC112H12RH12SC111H11RH11SC110H10RH10SC19 H9R H9S C18 
H8R H8S C17 H7R H7S C16 H6R H6S C15 H5R H5S C14 H4R H4S C13 H3R H3S C12 H2R H2S 
C11 O12 O11 C1  HR  HS  C2  HX  C3  HA  HB  O31 P31 O32 C31 H1A H1B C32 H2A H2B 
N31 C33 H3A H3B H3C C34 H4A H4B H4C C35 H5A H5B H5C O33 O34 O21 C21 O22 C12 H2R 
H2S C13 H3R H3S C14 H4R H4S C15 H5R H5S C16 H6R H6S C17 H7R H7S C18 H8R H8S C19 
H9R C110H10RC111H11RH11SC112H12RH12SC113H13RH13SC114H14RH14SC115H15RH15SC116H16R
H16SC117H17RH17SC118H18RH18SH18TC116H16RH16SH16TC115H15RH15SC114H14RH14SC113H13R
H13SC112H12RH12SC111H11RH11SC110H10RH10SC19 H9R H9S C18 H8R H8S C17 H7R H7S C16 
H6R H6S C15 H5R H5S C14 H4R H4S C13 H3R H3S C12 H2R H2S C11 O12 O11 C1  HR  HS  
C2  HX  C3  HA  HB  O31 P31 O32 C31 H1A H1B C32 H2A H2B N31 C33 H3A H3B H3C C34 
H4A H4B H4C C35 H5A H5B H5C O33 O34 O21 C21 O22 C12 H2R H2S C13 H3R H3S C14 H4R 
H4S C15 H5R H5S C16 H6R H6S C17 H7R H7S C18 H8R H8S C19 H9R C110H10RC111H11RH11S
C112H12RH12SC113H13RH13SC114H14RH14SC115H15RH15SC116H16RH16SC117H17RH17SC118H18R
H18SH18TC116H16RH16SH16TC115H15RH15SC114H14RH14SC113H13RH13SC112H12RH12SC111H11R
H11SC110H10RH10SC19 H9R H9S C18 H8R H8S C17 H7R H7S C16 H6R H6S C15 H5R H5S C14 
H4R H4S C13 H3R H3S C12 H2R H2S C11 O12 O11 C1  HR  HS  C2  HX  C3  HA  HB  O31 
P31 O32 C31 H1A H1B C32 H2A H2B N31 C33 H3A H3B H3C C34 H4A H4B H4C C35 H5A H5B 
H5C O33 O34 O21 C21 O22 C12 H2R H2S C13 H3R H3S C14 H4R H4S C15 H5R H5S C16 H6R 
H6S C17 H7R H7S C18 H8R H8S C19 H9R C110H10RC111H11RH11SC112H12RH12SC113H13RH13S
C114H14RH14SC115H15RH15SC116H16RH16SC117H17RH17SC118H18RH18SH18TC116H16RH16SH16T
C115H15RH15SC114H14RH14SC113H13RH13SC112H12RH12SC111H11RH11SC110H10RH10SC19 H9R 
H9S C18 H8R H8S C17 H7R H7S C16 H6R H6S C15 H5R H5S C14 H4R H4S C13 H3R H3S C12 
H2R H2S C11 O12 O11 C1  HR  HS  C2  HX  C3  HA  HB  O31 P31 O32 C31 H1A H1B C32 
H2A H2B N31 C33 H3A H3B H3C C34 H4A H4B H4C C35 H5A H5B H5C O33 O34 O21 C21 O22 
C12 H2R H2S C13 H3R H3S C14 H4R H4S C15 H5R H5S C16 H6R H6S C17 H7R H7S C18 H8R 
H8S C19 H9R C110H10RC111H11RH11SC112H12RH12SC113H13RH13SC114H14RH14SC115H15RH15S
C116H16RH16SC117H17RH17SC118H18RH18SH18TC116H16RH16SH16TC115H15RH15SC114H14RH14S
C113H13RH13SC112H12RH12SC111H11RH11SC110H10RH10SC19 H9R H9S C18 H8R H8S C17 H7R 
H7S C16 H6R H6S C15 H5R H5S C14 H4R H4S C13 H3R H3S C12 H2R H2S C11 O12 O11 C1  
HR  HS  C2  HX  C3  HA  HB  O31 P31 O32 C31 H1A H1B C32 H2A H2B N31 C33 H3A H3B 
H3C C34 H4A H4B H4C C35 H5A H5B H5C O33 O34 O21 C21 O22 C12 H2R H2S C13 H3R H3S 
C14 H4R H4S C15 H5R H5S C16 H6R H6S C17 H7R H7S C18 H8R H8S C19 H9R C110H10RC111
H11RH11SC112H12RH12SC113H13RH13SC114H14RH14SC115H15RH15SC116H16RH16SC117H17RH17S
C118H18RH18SH18TC116H16RH16SH16TC115H15RH15SC114H14RH14SC113H13RH13SC112H12RH12S
C111H11RH11SC110H10RH10SC19 H9R H9S C18 H8R H8S C17 H7R H7S C16 H6R H6S C15 H5R 
H5S C14 H4R H4S C13 H3R H3S C12 H2R H2S C11 O12 O11 C1  HR  HS  C2  HX  C3  HA  
HB  O31 P31 O32 C31 H1A H1B C32 H2A H2B N31 C33 H3A H3B H3C C34 H4A H4B H4C C35 
H5A H5B H5C O33 O34 O21 C21 O22 C12 H2R H2S C13 H3R H3S C14 H4R H4S C15 H5R H5S 
C16 H6R H6S C17 H7R H7S C18 H8R H8S C19 H9R C110H10RC111H11RH11SC112H12RH12SC113
H13RH13SC114H14RH14SC115H15RH15SC116H16RH16SC117H17RH17SC118H18RH18SH18TC116H16R
H16SH16TC115H15RH15SC114H14RH14SC113H13RH13SC112H12RH12SC111H11RH11SC110H10RH10S
C19 H9R H9S C18 H8R H8S C17 H7R H7S C16 H6R H6S C15 H5R H5S C14 H4R H4S C13 H3R 
H3S C12 H2R H2S C11 O12 O11 C1  HR  HS  C2  HX  C3  HA  HB  O31 P31 O32 C31 H1A 
H1B C32 H2A H2B N31 C33 H3A H3B H3C C34 H4A H4B H4C C35 H5A H5B H5C O33 O34 O21 
C21 O22 C12 H2R H2S C13 H3R H3S C14 H4R H4S C15 H5R H5S C16 H6R H6S C17 H7R H7S 
C18 H8R H8S C19 H9R C110H10RC111H11RH11SC112H12RH12SC113H13RH13SC114H14RH14SC115
H15RH15SC116H16RH16SC117H17RH17SC118H18RH18SH18TC116H16RH16SH16TC115H15RH15SC114
H14RH14SC113H13RH13SC112H12RH12SC111H11RH11SC110H10RH10SC19 H9R H9S C18 H8R H8S 
C17 H7R H7S C16 H6R H6S C15 H5R H5S C14 H4R H4S C13 H3R H3S C12 H2R H2S C11 O12 
O11 C1  HR  HS  C2  HX  C3  HA  HB  O31 P31 O32 C31 H1A H1B C32 H2A H2B N31 C33 
H3A H3B H3C C34 H4A H4B H4C C35 H5A H5B H5C O33 O34 O21 C21 O22 C12 H2R H2S C13 
H3R H3S C14 H4R H4S C15 H5R H5S C16 H6R H6S C17 H7R H7S C18 H8R H8S C19 H9R C110
H10RC111H11RH11SC112H12RH12SC113H13RH13SC114H14RH14SC115H15RH15SC116H16RH16SC117
H17RH17SC118H18RH18SH18TC116H16RH16SH16TC115H15RH15SC114H14RH14SC113H13RH13SC112
H12RH12SC111H11RH11SC110H10RH10SC19 H9R H9S C18 H8R H8S C17 H7R H7S C16 H6R H6S 
C15 H5R H5S C14 H4R H4S C13 H3R H3S C12 H2R H2S C11 O12 O11 C1  HR  HS  C2  HX  
C3  HA  HB  O31 P31 O32 C31 H1A H1B C32 H2A H2B N31 C33 H3A H3B H3C C34 H4A H4B 
H4C C35 H5A H5B H5C O33 O34 O21 C21 O22 C12 H2R H2S C13 H3R H3S C14 H4R H4S C15 
H5R H5S C16 H6R H6S C17 H7R H7S C18 H8R H8S C19 H9R C110H10RC111H11RH11SC112H12R
H12SC113H13RH13SC114H14RH14SC115H15RH15SC116H16RH16SC117H17RH17SC118H18RH18SH18T
C116H16RH16SH16TC115H15RH15SC114H14RH14SC113H13RH13SC112H12RH12SC111H11RH11SC110
H10RH10SC19 H9R H9S C18 H8R H8S C17 H7R H7S C16 H6R H6S C15 H5R H5S C14 H4R H4S 
C13 H3R H3S C12 H2R H2S C11 O12 O11 C1  HR  HS  C2  HX  C3  HA  HB  O31 P31 O32 
C31 H1A H1B C32 H2A H2B N31 C33 H3A H3B H3C C34 H4A H4B H4C C35 H5A H5B H5C O33 
O34 O21 C21 O22 C12 H2R H2S C13 H3R H3S C14 H4R H4S C15 H5R H5S C16 H6R H6S C17 
H7R H7S C18 H8R H8S C19 H9R C110H10RC111H11RH11SC112H12RH12SC113H13RH13SC114H14R
H14SC115H15RH15SC116H16RH16SC117H17RH17SC118H18RH18SH18TC116H16RH16SH16TC115H15R
H15SC114H14RH14SC113H13RH13SC112H12RH12SC111H11RH11SC110H10RH10SC19 H9R H9S C18 
H8R H8S C17 H7R H7S C16 H6R H6S C15 H5R H5S C14 H4R H4S C13 H3R H3S C12 H2R H2S 
C11 O12 O11 C1  HR  HS  C2  HX  C3  HA  HB  O31 P31 O32 C31 H1A H1B C32 H2A H2B 
N31 C33 H3A H3B H3C C34 H4A H4B H4C C35 H5A H5B H5C O33 O34 O21 C21 O22 C12 H2R 
H2S C13 H3R H3S C14 H4R H4S C15 H5R H5S C16 H6R H6S C17 H7R H7S C18 H8R H8S C19 
H9R C110H10RC111H11RH11SC112H12RH12SC113H13RH13SC114H14RH14SC115H15RH15SC116H16R
H16SC117H17RH17SC118H18RH18SH18TC116H16RH16SH16TC115H15RH15SC114H14RH14SC113H13R
H13SC112H12RH12SC111H11RH11SC110H10RH10SC19 H9R H9S C18 H8R H8S C17 H7R H7S C16 
H6R H6S C15 H5R H5S C14 H4R H4S C13 H3R H3S C12 H2R H2S C11 O12 O11 C1  HR  HS  
C2  HX  C3  HA  HB  O31 P31 O32 C31 H1A H1B C32 H2A H2B N31 C33 H3A H3B H3C C34 
H4A H4B H4C C35 H5A H5B H5C O33 O34 O21 C21 O22 C12 H2R H2S C13 H3R H3S C14 H4R 
H4S C15 H5R H5S C16 H6R H6S C17 H7R H7S C18 H8R H8S C19 H9R C110H10RC111H11RH11S
C112H12RH12SC113H13RH13SC114H14RH14SC115H15RH15SC116H16RH16SC117H17RH17SC118H18R
H18SH18TC116H16RH16SH16TC115H15RH15SC114H14RH14SC113H13RH13SC112H12RH12SC111H11R
H11SC110H10RH10SC19 H9R H9S C18 H8R H8S C17 H7R H7S C16 H6R H6S C15 H5R H5S C14 
H4R H4S C13 H3R H3S C12 H2R H2S C11 O12 O11 C1  HR  HS  C2  HX  C3  HA  HB  O31 
P31 O32 C31 H1A H1B C32 H2A H2B N31 C33 H3A H3B H3C C34 H4A H4B H4C C35 H5A H5B 
H5C O33 O34 O21 C21 O22 C12 H2R H2S C13 H3R H3S C14 H4R H4S C15 H5R H5S C16 H6R 
H6S C17 H7R H7S C18 H8R H8S C19 H9R C110H10RC111H11RH11SC112H12RH12SC113H13RH13S
C114H14RH14SC115H15RH15SC116H16RH16SC117H17RH17SC118H18RH18SH18TC116H16RH16SH16T
C115H15RH15SC114H14RH14SC113H13RH13SC112H12RH12SC111H11RH11SC110H10RH10SC19 H9R 
H9S C18 H8R H8S C17 H7R H7S C16 H6R H6S C15 H5R H5S C14 H4R H4S C13 H3R H3S C12 
H2R H2S C11 O12 O11 C1  HR  HS  C2  HX  C3  HA  HB  O31 P31 O32 C31 H1A H1B C32 
H2A H2B N31 C33 H3A H3B H3C C34 H4A H4B H4C C35 H5A H5B H5C O33 O34 O21 C21 O22 
C12 H2R H2S C13 H3R H3S C14 H4R H4S C15 H5R H5S C16 H6R H6S C17 H7R H7S C18 H8R 
H8S C19 H9R C110H10RC111H11RH11SC112H12RH12SC113H13RH13SC114H14RH14SC115H15RH15S
C116H16RH16SC117H17RH17SC118H18RH18SH18TC116H16RH16SH16TC115H15RH15SC114H14RH14S
C113H13RH13SC112H12RH12SC111H11RH11SC110H10RH10SC19 H9R H9S C18 H8R H8S C17 H7R 
H7S C16 H6R H6S C15 H5R H5S C14 H4R H4S C13 H3R H3S C12 H2R H2S C11 O12 O11 C1  
HR  HS  C2  HX  C3  HA  HB  O31 P31 O32 C31 H1A H1B C32 H2A H2B N31 C33 H3A H3B 
H3C C34 H4A H4B H4C C35 H5A H5B H5C O33 O34 O21 C21 O22 C12 H2R H2S C13 H3R H3S 
C14 H4R H4S C15 H5R H5S C16 H6R H6S C17 H7R H7S C18 H8R H8S C19 H9R C110H10RC111
H11RH11SC112H12RH12SC113H13RH13SC114H14RH14SC115H15RH15SC116H16RH16SC117H17RH17S
C118H18RH18SH18TC116H16RH16SH16TC115H15RH15SC114H14RH14SC113H13RH13SC112H12RH12S
C111H11RH11SC110H10RH10SC19 H9R H9S C18 H8R H8S C17 H7R H7S C16 H6R H6S C15 H5R 
H5S C14 H4R H4S C13 H3R H3S C12 H2R H2S C11 O12 O11 C1  HR  HS  C2  HX  C3  HA  
HB  O31 P31 O32 C31 H1A H1B C32 H2A H2B N31 C33 H3A H3B H3C C34 H4A H4B H4C C35 
H5A H5B H5C O33 O34 O21 C21 O22 C12 H2R H2S C13 H3R H3S C14 H4R H4S C15 H5R H5S 
C16 H6R H6S C17 H7R H7S C18 H8R H8S C19 H9R C110H10RC111H11RH11SC112H12RH12SC113
H13RH13SC114H14RH14SC115H15RH15SC116H16RH16SC117H17RH17SC118H18RH18SH18TC116H16R
H16SH16TC115H15RH15SC114H14RH14SC113H13RH13SC112H12RH12SC111H11RH11SC110H10RH10S
C19 H9R H9S C18 H8R H8S C17 H7R H7S C16 H6R H6S C15 H5R H5S C14 H4R H4S C13 H3R 
H3S C12 H2R H2S C11 O12 O11 C1  HR  HS  C2  HX  C3  HA  HB  O31 P31 O32 C31 H1A 
H1B C32 H2A H2B N31 C33 H3A H3B H3C C34 H4A H4B H4C C35 H5A H5B H5C O33 O34 O21 
C21 O22 C12 H2R H2S C13 H3R H3S C14 H4R H4S C15 H5R H5S C16 H6R H6S C17 H7R H7S 
C18 H8R H8S C19 H9R C110H10RC111H11RH11SC112H12RH12SC113H13RH13SC114H14RH14SC115
H15RH15SC116H16RH16SC117H17RH17SC118H18RH18SH18TC116H16RH16SH16TC115H15RH15SC114
H14RH14SC113H13RH13SC112H12RH12SC111H11RH11SC110H10RH10SC19 H9R H9S C18 H8R H8S 
C17 H7R H7S C16 H6R H6S C15 H5R H5S C14 H4R H4S C13 H3R H3S C12 H2R H2S C11 O12 
O11 C1  HR  HS  C2  HX  C3  HA  HB  O31 P31 O32 C31 H1A H1B C32 H2A H2B N31 C33 
H3A H3B H3C C34 H4A H4B H4C C35 H5A H5B H5C O33 O34 O21 C21 O22 C12 H2R H2S C13 
H3R H3S C14 H4R H4S C15 H5R H5S C16 H6R H6S C17 H7R H7S C18 H8R H8S C19 H9R C110
H10RC111H11RH11SC112H12RH12SC113H13RH13SC114H14RH14SC115H15RH15SC116H16RH16SC117
H17RH17SC118H18RH18SH18TC116H16RH16SH16TC115H15RH15SC114H14RH14SC113H13RH13SC112
H12RH12SC111H11RH11SC110H10RH10SC19 H9R H9S C18 H8R H8S C17 H7R H7S C16 H6R H6S 
C15 H5R H5S C14 H4R H4S C13 H3R H3S C12 H2R H2S C11 O12 O11 C1  HR  HS  C2  HX  
C3  HA  HB  O31 P31 O32 C31 H1A H1B C32 H2A H2B N31 C33 H3A H3B H3C C34 H4A H4B 
H4C C35 H5A H5B H5C O33 O34 O21 C21 O22 C12 H2R H2S C13 H3R H3S C14 H4R H4S C15 
H5R H5S C16 H6R H6S C17 H7R H7S C18 H8R H8S C19 H9R C110H10RC111H11RH11SC112H12R
H12SC113H13RH13SC114H14RH14SC115H15RH15SC116H16RH16SC117H17RH17SC118H18RH18SH18T
C116H16RH16SH16TC115H15RH15SC114H14RH14SC113H13RH13SC112H12RH12SC111H11RH11SC110
H10RH10SC19 H9R H9S C18 H8R H8S C17 H7R H7S C16 H6R H6S C15 H5R H5S C14 H4R H4S 
C13 H3R H3S C12 H2R H2S C11 O12 O11 C1  HR  HS  C2  HX  C3  HA  HB  O31 P31 O32 
C31 H1A H1B C32 H2A H2B N31 C33 H3A H3B H3C C34 H4A H4B H4C C35 H5A H5B H5C O33 
O34 O21 C21 O22 C12 H2R H2S C13 H3R H3S C14 H4R H4S C15 H5R H5S C16 H6R H6S C17 
H7R H7S C18 H8R H8S C19 H9R C110H10RC111H11RH11SC112H12RH12SC113H13RH13SC114H14R
H14SC115H15RH15SC116H16RH16SC117H17RH17SC118H18RH18SH18TC116H16RH16SH16TC115H15R
H15SC114H14RH14SC113H13RH13SC112H12RH12SC111H11RH11SC110H10RH10SC19 H9R H9S C18 
H8R H8S C17 H7R H7S C16 H6R H6S C15 H5R H5S C14 H4R H4S C13 H3R H3S C12 H2R H2S 
C11 O12 O11 C1  HR  HS  C2  HX  C3  HA  HB  O31 P31 O32 C31 H1A H1B C32 H2A H2B 
N31 C33 H3A H3B H3C C34 H4A H4B H4C C35 H5A H5B H5C O33 O34 O21 C21 O22 C12 H2R 
H2S C13 H3R H3S C14 H4R H4S C15 H5R H5S C16 H6R H6S C17 H7R H7S C18 H8R H8S C19 
H9R C110H10RC111H11RH11SC112H12RH12SC113H13RH13SC114H14RH14SC115H15RH15SC116H16R
H16SC117H17RH17SC118H18RH18SH18TC116H16RH16SH16TC115H15RH15SC114H14RH14SC113H13R
H13SC112H12RH12SC111H11RH11SC110H10RH10SC19 H9R H9S C18 H8R H8S C17 H7R H7S C16 
H6R H6S C15 H5R H5S C14 H4R H4S C13 H3R H3S C12 H2R H2S C11 O12 O11 C1  HR  HS  
C2  HX  C3  HA  HB  O31 P31 O32 C31 H1A H1B C32 H2A H2B N31 C33 H3A H3B H3C C34 
H4A H4B H4C C35 H5A H5B H5C O33 O34 O21 C21 O22 C12 H2R H2S C13 H3R H3S C14 H4R 
H4S C15 H5R H5S C16 H6R H6S C17 H7R H7S C18 H8R H8S C19 H9R C110H10RC111H11RH11S
C112H12RH12SC113H13RH13SC114H14RH14SC115H15RH15SC116H16RH16SC117H17RH17SC118H18R
H18SH18TC116H16RH16SH16TC115H15RH15SC114H14RH14SC113H13RH13SC112H12RH12SC111H11R
H11SC110H10RH10SC19 H9R H9S C18 H8R H8S C17 H7R H7S C16 H6R H6S C15 H5R H5S C14 
H4R H4S C13 H3R H3S C12 H2R H2S C11 O12 O11 C1  HR  HS  C2  HX  C3  HA  HB  O31 
P31 O32 C31 H1A H1B C32 H2A H2B N31 C33 H3A H3B H3C C34 H4A H4B H4C C35 H5A H5B 
H5C O33 O34 O21 C21 O22 C12 H2R H2S C13 H3R H3S C14 H4R H4S C15 H5R H5S C16 H6R 
H6S C17 H7R H7S C18 H8R H8S C19 H9R C110H10RC111H11RH11SC112H12RH12SC113H13RH13S
C114H14RH14SC115H15RH15SC116H16RH16SC117H17RH17SC118H18RH18SH18TC116H16RH16SH16T
C115H15RH15SC114H14RH14SC113H13RH13SC112H12RH12SC111H11RH11SC110H10RH10SC19 H9R 
H9S C18 H8R H8S C17 H7R H7S C16 H6R H6S C15 H5R H5S C14 H4R H4S C13 H3R H3S C12 
H2R H2S C11 O12 O11 C1  HR  HS  C2  HX  C3  HA  HB  O31 P31 O32 C31 H1A H1B C32 
H2A H2B N31 C33 H3A H3B H3C C34 H4A H4B H4C C35 H5A H5B H5C O33 O34 O21 C21 O22 
C12 H2R H2S C13 H3R H3S C14 H4R H4S C15 H5R H5S C16 H6R H6S C17 H7R H7S C18 H8R 
H8S C19 H9R C110H10RC111H11RH11SC112H12RH12SC113H13RH13SC114H14RH14SC115H15RH15S
C116H16RH16SC117H17RH17SC118H18RH18SH18TC116H16RH16SH16TC115H15RH15SC114H14RH14S
C113H13RH13SC112H12RH12SC111H11RH11SC110H10RH10SC19 H9R H9S C18 H8R H8S C17 H7R 
H7S C16 H6R H6S C15 H5R H5S C14 H4R H4S C13 H3R H3S C12 H2R H2S C11 O12 O11 C1  
HR  HS  C2  HX  C3  HA  HB  O31 P31 O32 C31 H1A H1B C32 H2A H2B N31 C33 H3A H3B 
H3C C34 H4A H4B H4C C35 H5A H5B H5C O33 O34 O21 C21 O22 C12 H2R H2S C13 H3R H3S 
C14 H4R H4S C15 H5R H5S C16 H6R H6S C17 H7R H7S C18 H8R H8S C19 H9R C110H10RC111
H11RH11SC112H12RH12SC113H13RH13SC114H14RH14SC115H15RH15SC116H16RH16SC117H17RH17S
C118H18RH18SH18TC116H16RH16SH16TC115H15RH15SC114H14RH14SC113H13RH13SC112H12RH12S
C111H11RH11SC110H10RH10SC19 H9R H9S C18 H8R H8S C17 H7R H7S C16 H6R H6S C15 H5R 
H5S C14 H4R H4S C13 H3R H3S C12 H2R H2S C11 O12 O11 C1  HR  HS  C2  HX  C3  HA  
HB  O31 P31 O32 C31 H1A H1B C32 H2A H2B N31 C33 H3A H3B H3C C34 H4A H4B H4C C35 
H5A H5B H5C O33 O34 O21 C21 O22 C12 H2R H2S C13 H3R H3S C14 H4R H4S C15 H5R H5S 
C16 H6R H6S C17 H7R H7S C18 H8R H8S C19 H9R C110H10RC111H11RH11SC112H12RH12SC113
H13RH13SC114H14RH14SC115H15RH15SC116H16RH16SC117H17RH17SC118H18RH18SH18TC116H16R
H16SH16TC115H15RH15SC114H14RH14SC113H13RH13SC112H12RH12SC111H11RH11SC110H10RH10S
C19 H9R H9S C18 H8R H8S C17 H7R H7S C16 H6R H6S C15 H5R H5S C14 H4R H4S C13 H3R 
H3S C12 H2R H2S C11 O12 O11 C1  HR  HS  C2  HX  C3  HA  HB  O31 P31 O32 C31 H1A 
H1B C32 H2A H2B N31 C33 H3A H3B H3C C34 H4A H4B H4C C35 H5A H5B H5C O33 O34 O21 
C21 O22 C12 H2R H2S C13 H3R H3S C14 H4R H4S C15 H5R H5S C16 H6R H6S C17 H7R H7S 
C18 H8R H8S C19 H9R C110H10RC111H11RH11SC112H12RH12SC113H13RH13SC114H14RH14SC115
H15RH15SC116H16RH16SC117H17RH17SC118H18RH18SH18TC116H16RH16SH16TC115H15RH15SC114
H14RH14SC113H13RH13SC112H12RH12SC111H11RH11SC110H10RH10SC19 H9R H9S C18 H8R H8S 
C17 H7R H7S C16 H6R H6S C15 H5R H5S C14 H4R H4S C13 H3R H3S C12 H2R H2S C11 O12 
O11 C1  HR  HS  C2  HX  C3  HA  HB  O31 P31 O32 C31 H1A H1B C32 H2A H2B N31 C33 
H3A H3B H3C C34 H4A H4B H4C C35 H5A H5B H5C O33 O34 O21 C21 O22 C12 H2R H2S C13 
H3R H3S C14 H4R H4S C15 H5R H5S C16 H6R H6S C17 H7R H7S C18 H8R H8S C19 H9R C110
H10RC111H11RH11SC112H12RH12SC113H13RH13SC114H14RH14SC115H15RH15SC116H16RH16SC117
H17RH17SC118H18RH18SH18TC116H16RH16SH16TC115H15RH15SC114H14RH14SC113H13RH13SC112
H12RH12SC111H11RH11SC110H10RH10SC19 H9R H9S C18 H8R H8S C17 H7R H7S C16 H6R H6S 
C15 H5R H5S C14 H4R H4S C13 H3R H3S C12 H2R H2S C11 O12 O11 C1  HR  HS  C2  HX  
C3  HA  HB  O31 P31 O32 C31 H1A H1B C32 H2A H2B N31 C33 H3A H3B H3C C34 H4A H4B 
H4C C35 H5A H5B H5C O33 O34 O21 C21 O22 C12 H2R H2S C13 H3R H3S C14 H4R H4S C15 
H5R H5S C16 H6R H6S C17 H7R H7S C18 H8R H8S C19 H9R C110H10RC111H11RH11SC112H12R
H12SC113H13RH13SC114H14RH14SC115H15RH15SC116H16RH16SC117H17RH17SC118H18RH18SH18T
C116H16RH16SH16TC115H15RH15SC114H14RH14SC113H13RH13SC112H12RH12SC111H11RH11SC110
H10RH10SC19 H9R H9S C18 H8R H8S C17 H7R H7S C16 H6R H6S C15 H5R H5S C14 H4R H4S 
C13 H3R H3S C12 H2R H2S C11 O12 O11 C1  HR  HS  C2  HX  C3  HA  HB  O31 P31 O32 
C31 H1A H1B C32 H2A H2B N31 C33 H3A H3B H3C C34 H4A H4B H4C C35 H5A H5B H5C O33 
O34 O21 C21 O22 C12 H2R H2S C13 H3R H3S C14 H4R H4S C15 H5R H5S C16 H6R H6S C17 
H7R H7S C18 H8R H8S C19 H9R C110H10RC111H11RH11SC112H12RH12SC113H13RH13SC114H14R
H14SC115H15RH15SC116H16RH16SC117H17RH17SC118H18RH18SH18TC116H16RH16SH16TC115H15R
H15SC114H14RH14SC113H13RH13SC112H12RH12SC111H11RH11SC110H10RH10SC19 H9R H9S C18 
H8R H8S C17 H7R H7S C16 H6R H6S C15 H5R H5S C14 H4R H4S C13 H3R H3S C12 H2R H2S 
C11 O12 O11 C1  HR  HS  C2  HX  C3  HA  HB  O31 P31 O32 C31 H1A H1B C32 H2A H2B 
N31 C33 H3A H3B H3C C34 H4A H4B H4C C35 H5A H5B H5C O33 O34 O21 C21 O22 C12 H2R 
H2S C13 H3R H3S C14 H4R H4S C15 H5R H5S C16 H6R H6S C17 H7R H7S C18 H8R H8S C19 
H9R C110H10RC111H11RH11SC112H12RH12SC113H13RH13SC114H14RH14SC115H15RH15SC116H16R
H16SC117H17RH17SC118H18RH18SH18TC116H16RH16SH16TC115H15RH15SC114H14RH14SC113H13R
H13SC112H12RH12SC111H11RH11SC110H10RH10SC19 H9R H9S C18 H8R H8S C17 H7R H7S C16 
H6R H6S C15 H5R H5S C14 H4R H4S C13 H3R H3S C12 H2R H2S C11 O12 O11 C1  HR  HS  
C2  HX  C3  HA  HB  O31 P31 O32 C31 H1A H1B C32 H2A H2B N31 C33 H3A H3B H3C C34 
H4A H4B H4C C35 H5A H5B H5C O33 O34 O21 C21 O22 C12 H2R H2S C13 H3R H3S C14 H4R 
H4S C15 H5R H5S C16 H6R H6S C17 H7R H7S C18 H8R H8S C19 H9R C110H10RC111H11RH11S
C112H12RH12SC113H13RH13SC114H14RH14SC115H15RH15SC116H16RH16SC117H17RH17SC118H18R
H18SH18TC116H16RH16SH16TC115H15RH15SC114H14RH14SC113H13RH13SC112H12RH12SC111H11R
H11SC110H10RH10SC19 H9R H9S C18 H8R H8S C17 H7R H7S C16 H6R H6S C15 H5R H5S C14 
H4R H4S C13 H3R H3S C12 H2R H2S C11 O12 O11 C1  HR  HS  C2  HX  C3  HA  HB  O31 
P31 O32 C31 H1A H1B C32 H2A H2B N31 C33 H3A H3B H3C C34 H4A H4B H4C C35 H5A H5B 
H5C O33 O34 O21 C21 O22 C12 H2R H2S C13 H3R H3S C14 H4R H4S C15 H5R H5S C16 H6R 
H6S C17 H7R H7S C18 H8R H8S C19 H9R C110H10RC111H11RH11SC112H12RH12SC113H13RH13S
C114H14RH14SC115H15RH15SC116H16RH16SC117H17RH17SC118H18RH18SH18TC116H16RH16SH16T
C115H15RH15SC114H14RH14SC113H13RH13SC112H12RH12SC111H11RH11SC110H10RH10SC19 H9R 
H9S C18 H8R H8S C17 H7R H7S C16 H6R H6S C15 H5R H5S C14 H4R H4S C13 H3R H3S C12 
H2R H2S C11 O12 O11 C1  HR  HS  C2  HX  C3  HA  HB  O31 P31 O32 C31 H1A H1B C32 
H2A H2B N31 C33 H3A H3B H3C C34 H4A H4B H4C C35 H5A H5B H5C O33 O34 O21 C21 O22 
C12 H2R H2S C13 H3R H3S C14 H4R H4S C15 H5R H5S C16 H6R H6S C17 H7R H7S C18 H8R 
H8S C19 H9R C110H10RC111H11RH11SC112H12RH12SC113H13RH13SC114H14RH14SC115H15RH15S
C116H16RH16SC117H17RH17SC118H18RH18SH18TC116H16RH16SH16TC115H15RH15SC114H14RH14S
C113H13RH13SC112H12RH12SC111H11RH11SC110H10RH10SC19 H9R H9S C18 H8R H8S C17 H7R 
H7S C16 H6R H6S C15 H5R H5S C14 H4R H4S C13 H3R H3S C12 H2R H2S C11 O12 O11 C1  
HR  HS  C2  HX  C3  HA  HB  O31 P31 O32 C31 H1A H1B C32 H2A H2B N31 C33 H3A H3B 
H3C C34 H4A H4B H4C C35 H5A H5B H5C O33 O34 O21 C21 O22 C12 H2R H2S C13 H3R H3S 
C14 H4R H4S C15 H5R H5S C16 H6R H6S C17 H7R H7S C18 H8R H8S C19 H9R C110H10RC111
H11RH11SC112H12RH12SC113H13RH13SC114H14RH14SC115H15RH15SC116H16RH16SC117H17RH17S
C118H18RH18SH18TC116H16RH16SH16TC115H15RH15SC114H14RH14SC113H13RH13SC112H12RH12S
C111H11RH11SC110H10RH10SC19 H9R H9S C18 H8R H8S C17 H7R H7S C16 H6R H6S C15 H5R 
H5S C14 H4R H4S C13 H3R H3S C12 H2R H2S C11 O12 O11 C1  HR  HS  C2  HX  C3  HA  
HB  O31 P31 O32 C31 H1A H1B C32 H2A H2B N31 C33 H3A H3B H3C C34 H4A H4B H4C C35 
H5A H5B H5C O33 O34 O21 C21 O22 C12 H2R H2S C13 H3R H3S C14 H4R H4S C15 H5R H5S 
C16 H6R H6S C17 H7R H7S C18 H8R H8S C19 H9R C110H10RC111H11RH11SC112H12RH12SC113
H13RH13SC114H14RH14SC115H15RH15SC116H16RH16SC117H17RH17SC118H18RH18SH18TC116H16R
H16SH16TC115H15RH15SC114H14RH14SC113H13RH13SC112H12RH12SC111H11RH11SC110H10RH10S
C19 H9R H9S C18 H8R H8S C17 H7R H7S C16 H6R H6S C15 H5R H5S C14 H4R H4S C13 H3R 
H3S C12 H2R H2S C11 O12 O11 C1  HR  HS  C2  HX  C3  HA  HB  O31 P31 O32 C31 H1A 
H1B C32 H2A H2B N31 C33 H3A H3B H3C C34 H4A H4B H4C C35 H5A H5B H5C O33 O34 O21 
C21 O22 C12 H2R H2S C13 H3R H3S C14 H4R H4S C15 H5R H5S C16 H6R H6S C17 H7R H7S 
C18 H8R H8S C19 H9R C110H10RC111H11RH11SC112H12RH12SC113H13RH13SC114H14RH14SC115
H15RH15SC116H16RH16SC117H17RH17SC118H18RH18SH18TC116H16RH16SH16TC115H15RH15SC114
H14RH14SC113H13RH13SC112H12RH12SC111H11RH11SC110H10RH10SC19 H9R H9S C18 H8R H8S 
C17 H7R H7S C16 H6R H6S C15 H5R H5S C14 H4R H4S C13 H3R H3S C12 H2R H2S C11 O12 
O11 C1  HR  HS  C2  HX  C3  HA  HB  O31 P31 O32 C31 H1A H1B C32 H2A H2B N31 C33 
H3A H3B H3C C34 H4A H4B H4C C35 H5A H5B H5C O33 O34 O21 C21 O22 C12 H2R H2S C13 
H3R H3S C14 H4R H4S C15 H5R H5S C16 H6R H6S C17 H7R H7S C18 H8R H8S C19 H9R C110
H10RC111H11RH11SC112H12RH12SC113H13RH13SC114H14RH14SC115H15RH15SC116H16RH16SC117
H17RH17SC118H18RH18SH18TC116H16RH16SH16TC115H15RH15SC114H14RH14SC113H13RH13SC112
H12RH12SC111H11RH11SC110H10RH10SC19 H9R H9S C18 H8R H8S C17 H7R H7S C16 H6R H6S 
C15 H5R H5S C14 H4R H4S C13 H3R H3S C12 H2R H2S C11 O12 O11 C1  HR  HS  C2  HX  
C3  HA  HB  O31 P31 O32 C31 H1A H1B C32 H2A H2B N31 C33 H3A H3B H3C C34 H4A H4B 
H4C C35 H5A H5B H5C O33 O34 O21 C21 O22 C12 H2R H2S C13 H3R H3S C14 H4R H4S C15 
H5R H5S C16 H6R H6S C17 H7R H7S C18 H8R H8S C19 H9R C110H10RC111H11RH11SC112H12R
H12SC113H13RH13SC114H14RH14SC115H15RH15SC116H16RH16SC117H17RH17SC118H18RH18SH18T
C116H16RH16SH16TC115H15RH15SC114H14RH14SC113H13RH13SC112H12RH12SC111H11RH11SC110
H10RH10SC19 H9R H9S C18 H8R H8S C17 H7R H7S C16 H6R H6S C15 H5R H5S C14 H4R H4S 
C13 H3R H3S C12 H2R H2S C11 O12 O11 C1  HR  HS  C2  HX  C3  HA  HB  O31 P31 O32 
C31 H1A H1B C32 H2A H2B N31 C33 H3A H3B H3C C34 H4A H4B H4C C35 H5A H5B H5C O33 
O34 O21 C21 O22 C12 H2R H2S C13 H3R H3S C14 H4R H4S C15 H5R H5S C16 H6R H6S C17 
H7R H7S C18 H8R H8S C19 H9R C110H10RC111H11RH11SC112H12RH12SC113H13RH13SC114H14R
H14SC115H15RH15SC116H16RH16SC117H17RH17SC118H18RH18SH18TC116H16RH16SH16TC115H15R
H15SC114H14RH14SC113H13RH13SC112H12RH12SC111H11RH11SC110H10RH10SC19 H9R H9S C18 
H8R H8S C17 H7R H7S C16 H6R H6S C15 H5R H5S C14 H4R H4S C13 H3R H3S C12 H2R H2S 
C11 O12 O11 C1  HR  HS  C2  HX  C3  HA  HB  O31 P31 O32 C31 H1A H1B C32 H2A H2B 
N31 C33 H3A H3B H3C C34 H4A H4B H4C C35 H5A H5B H5C O33 O34 O21 C21 O22 C12 H2R 
H2S C13 H3R H3S C14 H4R H4S C15 H5R H5S C16 H6R H6S C17 H7R H7S C18 H8R H8S C19 
H9R C110H10RC111H11RH11SC112H12RH12SC113H13RH13SC114H14RH14SC115H15RH15SC116H16R
H16SC117H17RH17SC118H18RH18SH18TC116H16RH16SH16TC115H15RH15SC114H14RH14SC113H13R
H13SC112H12RH12SC111H11RH11SC110H10RH10SC19 H9R H9S C18 H8R H8S C17 H7R H7S C16 
H6R H6S C15 H5R H5S C14 H4R H4S C13 H3R H3S C12 H2R H2S C11 O12 O11 C1  HR  HS  
C2  HX  C3  HA  HB  O31 P31 O32 C31 H1A H1B C32 H2A H2B N31 C33 H3A H3B H3C C34 
H4A H4B H4C C35 H5A H5B H5C O33 O34 O21 C21 O22 C12 H2R H2S C13 H3R H3S C14 H4R 
H4S C15 H5R H5S C16 H6R H6S C17 H7R H7S C18 H8R H8S C19 H9R C110H10RC111H11RH11S
C112H12RH12SC113H13RH13SC114H14RH14SC115H15RH15SC116H16RH16SC117H17RH17SC118H18R
H18SH18TC116H16RH16SH16TC115H15RH15SC114H14RH14SC113H13RH13SC112H12RH12SC111H11R
H11SC110H10RH10SC19 H9R H9S C18 H8R H8S C17 H7R H7S C16 H6R H6S C15 H5R H5S C14 
H4R H4S C13 H3R H3S C12 H2R H2S C11 O12 O11 C1  HR  HS  C2  HX  C3  HA  HB  O31 
P31 O32 C31 H1A H1B C32 H2A H2B N31 C33 H3A H3B H3C C34 H4A H4B H4C C35 H5A H5B 
H5C O33 O34 O21 C21 O22 C12 H2R H2S C13 H3R H3S C14 H4R H4S C15 H5R H5S C16 H6R 
H6S C17 H7R H7S C18 H8R H8S C19 H9R C110H10RC111H11RH11SC112H12RH12SC113H13RH13S
C114H14RH14SC115H15RH15SC116H16RH16SC117H17RH17SC118H18RH18SH18TC116H16RH16SH16T
C115H15RH15SC114H14RH14SC113H13RH13SC112H12RH12SC111H11RH11SC110H10RH10SC19 H9R 
H9S C18 H8R H8S C17 H7R H7S C16 H6R H6S C15 H5R H5S C14 H4R H4S C13 H3R H3S C12 
H2R H2S C11 O12 O11 C1  HR  HS  C2  HX  C3  HA  HB  O31 P31 O32 C31 H1A H1B C32 
H2A H2B N31 C33 H3A H3B H3C C34 H4A H4B H4C C35 H5A H5B H5C O33 O34 O21 C21 O22 
C12 H2R H2S C13 H3R H3S C14 H4R H4S C15 H5R H5S C16 H6R H6S C17 H7R H7S C18 H8R 
H8S C19 H9R C110H10RC111H11RH11SC112H12RH12SC113H13RH13SC114H14RH14SC115H15RH15S
C116H16RH16SC117H17RH17SC118H18RH18SH18TC116H16RH16SH16TC115H15RH15SC114H14RH14S
C113H13RH13SC112H12RH12SC111H11RH11SC110H10RH10SC19 H9R H9S C18 H8R H8S C17 H7R 
H7S C16 H6R H6S C15 H5R H5S C14 H4R H4S C13 H3R H3S C12 H2R H2S C11 O12 O11 C1  
HR  HS  C2  HX  C3  HA  HB  O31 P31 O32 C31 H1A H1B C32 H2A H2B N31 C33 H3A H3B 
H3C C34 H4A H4B H4C C35 H5A H5B H5C O33 O34 O21 C21 O22 C12 H2R H2S C13 H3R H3S 
C14 H4R H4S C15 H5R H5S C16 H6R H6S C17 H7R H7S C18 H8R H8S C19 H9R C110H10RC111
H11RH11SC112H12RH12SC113H13RH13SC114H14RH14SC115H15RH15SC116H16RH16SC117H17RH17S
C118H18RH18SH18TC116H16RH16SH16TC115H15RH15SC114H14RH14SC113H13RH13SC112H12RH12S
C111H11RH11SC110H10RH10SC19 H9R H9S C18 H8R H8S C17 H7R H7S C16 H6R H6S C15 H5R 
H5S C14 H4R H4S C13 H3R H3S C12 H2R H2S C11 O12 O11 C1  HR  HS  C2  HX  C3  HA  
HB  O31 P31 O32 C31 H1A H1B C32 H2A H2B N31 C33 H3A H3B H3C C34 H4A H4B H4C C35 
H5A H5B H5C O33 O34 O21 C21 O22 C12 H2R H2S C13 H3R H3S C14 H4R H4S C15 H5R H5S 
C16 H6R H6S C17 H7R H7S C18 H8R H8S C19 H9R C110H10RC111H11RH11SC112H12RH12SC113
H13RH13SC114H14RH14SC115H15RH15SC116H16RH16SC117H17RH17SC118H18RH18SH18TC116H16R
H16SH16TC115H15RH15SC114H14RH14SC113H13RH13SC112H12RH12SC111H11RH11SC110H10RH10S
C19 H9R H9S C18 H8R H8S C17 H7R H7S C16 H6R H6S C15 H5R H5S C14 H4R H4S C13 H3R 
H3S C12 H2R H2S C11 O12 O11 C1  HR  HS  C2  HX  C3  HA  HB  O31 P31 O32 C31 H1A 
H1B C32 H2A H2B N31 C33 H3A H3B H3C C34 H4A H4B H4C C35 H5A H5B H5C O33 O34 O21 
C21 O22 C12 H2R H2S C13 H3R H3S C14 H4R H4S C15 H5R H5S C16 H6R H6S C17 H7R H7S 
C18 H8R H8S C19 H9R C110H10RC111H11RH11SC112H12RH12SC113H13RH13SC114H14RH14SC115
H15RH15SC116H16RH16SC117H17RH17SC118H18RH18SH18TC116H16RH16SH16TC115H15RH15SC114
H14RH14SC113H13RH13SC112H12RH12SC111H11RH11SC110H10RH10SC19 H9R H9S C18 H8R H8S 
C17 H7R H7S C16 H6R H6S C15 H5R H5S C14 H4R H4S C13 H3R H3S C12 H2R H2S C11 O12 
O11 C1  HR  HS  C2  HX  C3  HA  HB  O31 P31 O32 C31 H1A H1B C32 H2A H2B N31 C33 
H3A H3B H3C C34 H4A H4B H4C C35 H5A H5B H5C O33 O34 O21 C21 O22 C12 H2R H2S C13 
H3R H3S C14 H4R H4S C15 H5R H5S C16 H6R H6S C17 H7R H7S C18 H8R H8S C19 H9R C110
H10RC111H11RH11SC112H12RH12SC113H13RH13SC114H14RH14SC115H15RH15SC116H16RH16SC117
H17RH17SC118H18RH18SH18TC116H16RH16SH16TC115H15RH15SC114H14RH14SC113H13RH13SC112
H12RH12SC111H11RH11SC110H10RH10SC19 H9R H9S C18 H8R H8S C17 H7R H7S C16 H6R H6S 
C15 H5R H5S C14 H4R H4S C13 H3R H3S C12 H2R H2S C11 O12 O11 C1  HR  HS  C2  HX  
C3  HA  HB  O31 P31 O32 C31 H1A H1B C32 H2A H2B N31 C33 H3A H3B H3C C34 H4A H4B 
H4C C35 H5A H5B H5C O33 O34 O21 C21 O22 C12 H2R H2S C13 H3R H3S C14 H4R H4S C15 
H5R H5S C16 H6R H6S C17 H7R H7S C18 H8R H8S C19 H9R C110H10RC111H11RH11SC112H12R
H12SC113H13RH13SC114H14RH14SC115H15RH15SC116H16RH16SC117H17RH17SC118H18RH18SH18T
C116H16RH16SH16TC115H15RH15SC114H14RH14SC113H13RH13SC112H12RH12SC111H11RH11SC110
H10RH10SC19 H9R H9S C18 H8R H8S C17 H7R H7S C16 H6R H6S C15 H5R H5S C14 H4R H4S 
C13 H3R H3S C12 H2R H2S C11 O12 O11 C1  HR  HS  C2  HX  C3  HA  HB  O31 P31 O32 
C31 H1A H1B C32 H2A H2B N31 C33 H3A H3B H3C C34 H4A H4B H4C C35 H5A H5B H5C O33 
O34 O21 C21 O22 C12 H2R H2S C13 H3R H3S C14 H4R H4S C15 H5R H5S C16 H6R H6S C17 
H7R H7S C18 H8R H8S C19 H9R C110H10RC111H11RH11SC112H12RH12SC113H13RH13SC114H14R
H14SC115H15RH15SC116H16RH16SC117H17RH17SC118H18RH18SH18TC116H16RH16SH16TC115H15R
H15SC114H14RH14SC113H13RH13SC112H12RH12SC111H11RH11SC110H10RH10SC19 H9R H9S C18 
H8R H8S C17 H7R H7S C16 H6R H6S C15 H5R H5S C14 H4R H4S C13 H3R H3S C12 H2R H2S 
C11 O12 O11 C1  HR  HS  C2  HX  C3  HA  HB  O31 P31 O32 C31 H1A H1B C32 H2A H2B 
N31 C33 H3A H3B H3C C34 H4A H4B H4C C35 H5A H5B H5C O33 O34 O21 C21 O22 C12 H2R 
H2S C13 H3R H3S C14 H4R H4S C15 H5R H5S C16 H6R H6S C17 H7R H7S C18 H8R H8S C19 
H9R C110H10RC111H11RH11SC112H12RH12SC113H13RH13SC114H14RH14SC115H15RH15SC116H16R
H16SC117H17RH17SC118H18RH18SH18TC116H16RH16SH16TC115H15RH15SC114H14RH14SC113H13R
H13SC112H12RH12SC111H11RH11SC110H10RH10SC19 H9R H9S C18 H8R H8S C17 H7R H7S C16 
H6R H6S C15 H5R H5S C14 H4R H4S C13 H3R H3S C12 H2R H2S C11 O12 O11 C1  HR  HS  
C2  HX  C3  HA  HB  O31 P31 O32 C31 H1A H1B C32 H2A H2B N31 C33 H3A H3B H3C C34 
H4A H4B H4C C35 H5A H5B H5C O33 O34 O21 C21 O22 C12 H2R H2S C13 H3R H3S C14 H4R 
H4S C15 H5R H5S C16 H6R H6S C17 H7R H7S C18 H8R H8S C19 H9R C110H10RC111H11RH11S
C112H12RH12SC113H13RH13SC114H14RH14SC115H15RH15SC116H16RH16SC117H17RH17SC118H18R
H18SH18TC116H16RH16SH16TC115H15RH15SC114H14RH14SC113H13RH13SC112H12RH12SC111H11R
H11SC110H10RH10SC19 H9R H9S C18 H8R H8S C17 H7R H7S C16 H6R H6S C15 H5R H5S C14 
H4R H4S C13 H3R H3S C12 H2R H2S C11 O12 O11 C1  HR  HS  C2  HX  C3  HA  HB  O31 
P31 O32 C31 H1A H1B C32 H2A H2B N31 C33 H3A H3B H3C C34 H4A H4B H4C C35 H5A H5B 
H5C O33 O34 O21 C21 O22 C12 H2R H2S C13 H3R H3S C14 H4R H4S C15 H5R H5S C16 H6R 
H6S C17 H7R H7S C18 H8R H8S C19 H9R C110H10RC111H11RH11SC112H12RH12SC113H13RH13S
C114H14RH14SC115H15RH15SC116H16RH16SC117H17RH17SC118H18RH18SH18TC116H16RH16SH16T
C115H15RH15SC114H14RH14SC113H13RH13SC112H12RH12SC111H11RH11SC110H10RH10SC19 H9R 
H9S C18 H8R H8S C17 H7R H7S C16 H6R H6S C15 H5R H5S C14 H4R H4S C13 H3R H3S C12 
H2R H2S C11 O12 O11 C1  HR  HS  C2  HX  C3  HA  HB  O31 P31 O32 C31 H1A H1B C32 
H2A H2B N31 C33 H3A H3B H3C C34 H4A H4B H4C C35 H5A H5B H5C O33 O34 O21 C21 O22 
C12 H2R H2S C13 H3R H3S C14 H4R H4S C15 H5R H5S C16 H6R H6S C17 H7R H7S C18 H8R 
H8S C19 H9R C110H10RC111H11RH11SC112H12RH12SC113H13RH13SC114H14RH14SC115H15RH15S
C116H16RH16SC117H17RH17SC118H18RH18SH18TC116H16RH16SH16TC115H15RH15SC114H14RH14S
C113H13RH13SC112H12RH12SC111H11RH11SC110H10RH10SC19 H9R H9S C18 H8R H8S C17 H7R 
H7S C16 H6R H6S C15 H5R H5S C14 H4R H4S C13 H3R H3S C12 H2R H2S C11 O12 O11 C1  
HR  HS  C2  HX  C3  HA  HB  O31 P31 O32 C31 H1A H1B C32 H2A H2B N31 C33 H3A H3B 
H3C C34 H4A H4B H4C C35 H5A H5B H5C O33 O34 O21 C21 O22 C12 H2R H2S C13 H3R H3S 
C14 H4R H4S C15 H5R H5S C16 H6R H6S C17 H7R H7S C18 H8R H8S C19 H9R C110H10RC111
H11RH11SC112H12RH12SC113H13RH13SC114H14RH14SC115H15RH15SC116H16RH16SC117H17RH17S
C118H18RH18SH18TC116H16RH16SH16TC115H15RH15SC114H14RH14SC113H13RH13SC112H12RH12S
C111H11RH11SC110H10RH10SC19 H9R H9S C18 H8R H8S C17 H7R H7S C16 H6R H6S C15 H5R 
H5S C14 H4R H4S C13 H3R H3S C12 H2R H2S C11 O12 O11 C1  HR  HS  C2  HX  C3  HA  
HB  O31 P31 O32 C31 H1A H1B C32 H2A H2B N31 C33 H3A H3B H3C C34 H4A H4B H4C C35 
H5A H5B H5C O33 O34 O21 C21 O22 C12 H2R H2S C13 H3R H3S C14 H4R H4S C15 H5R H5S 
C16 H6R H6S C17 H7R H7S C18 H8R H8S C19 H9R C110H10RC111H11RH11SC112H12RH12SC113
H13RH13SC114H14RH14SC115H15RH15SC116H16RH16SC117H17RH17SC118H18RH18SH18TC116H16R
H16SH16TC115H15RH15SC114H14RH14SC113H13RH13SC112H12RH12SC111H11RH11SC110H10RH10S
C19 H9R H9S C18 H8R H8S C17 H7R H7S C16 H6R H6S C15 H5R H5S C14 H4R H4S C13 H3R 
H3S C12 H2R H2S C11 O12 O11 C1  HR  HS  C2  HX  C3  HA  HB  O31 P31 O32 C31 H1A 
H1B C32 H2A H2B N31 C33 H3A H3B H3C C34 H4A H4B H4C C35 H5A H5B H5C O33 O34 O21 
C21 O22 C12 H2R H2S C13 H3R H3S C14 H4R H4S C15 H5R H5S C16 H6R H6S C17 H7R H7S 
C18 H8R H8S C19 H9R C110H10RC111H11RH11SC112H12RH12SC113H13RH13SC114H14RH14SC115
H15RH15SC116H16RH16SC117H17RH17SC118H18RH18SH18TC116H16RH16SH16TC115H15RH15SC114
H14RH14SC113H13RH13SC112H12RH12SC111H11RH11SC110H10RH10SC19 H9R H9S C18 H8R H8S 
C17 H7R H7S C16 H6R H6S C15 H5R H5S C14 H4R H4S C13 H3R H3S C12 H2R H2S C11 O12 
O11 C1  HR  HS  C2  HX  C3  HA  HB  O31 P31 O32 C31 H1A H1B C32 H2A H2B N31 C33 
H3A H3B H3C C34 H4A H4B H4C C35 H5A H5B H5C O33 O34 O21 C21 O22 C12 H2R H2S C13 
H3R H3S C14 H4R H4S C15 H5R H5S C16 H6R H6S C17 H7R H7S C18 H8R H8S C19 H9R C110
H10RC111H11RH11SC112H12RH12SC113H13RH13SC114H14RH14SC115H15RH15SC116H16RH16SC117
H17RH17SC118H18RH18SH18TC116H16RH16SH16TC115H15RH15SC114H14RH14SC113H13RH13SC112
H12RH12SC111H11RH11SC110H10RH10SC19 H9R H9S C18 H8R H8S C17 H7R H7S C16 H6R H6S 
C15 H5R H5S C14 H4R H4S C13 H3R H3S C12 H2R H2S C11 O12 O11 C1  HR  HS  C2  HX  
C3  HA  HB  O31 P31 O32 C31 H1A H1B C32 H2A H2B N31 C33 H3A H3B H3C C34 H4A H4B 
H4C C35 H5A H5B H5C O33 O34 O21 C21 O22 C12 H2R H2S C13 H3R H3S C14 H4R H4S C15 
H5R H5S C16 H6R H6S C17 H7R H7S C18 H8R H8S C19 H9R C110H10RC111H11RH11SC112H12R
H12SC113H13RH13SC114H14RH14SC115H15RH15SC116H16RH16SC117H17RH17SC118H18RH18SH18T
C116H16RH16SH16TC115H15RH15SC114H14RH14SC113H13RH13SC112H12RH12SC111H11RH11SC110
H10RH10SC19 H9R H9S C18 H8R H8S C17 H7R H7S C16 H6R H6S C15 H5R H5S C14 H4R H4S 
C13 H3R H3S C12 H2R H2S C11 O12 O11 C1  HR  HS  C2  HX  C3  HA  HB  O31 P31 O32 
C31 H1A H1B C32 H2A H2B N31 C33 H3A H3B H3C C34 H4A H4B H4C C35 H5A H5B H5C O33 
O34 O21 C21 O22 C12 H2R H2S C13 H3R H3S C14 H4R H4S C15 H5R H5S C16 H6R H6S C17 
H7R H7S C18 H8R H8S C19 H9R C110H10RC111H11RH11SC112H12RH12SC113H13RH13SC114H14R
H14SC115H15RH15SC116H16RH16SC117H17RH17SC118H18RH18SH18TC116H16RH16SH16TC115H15R
H15SC114H14RH14SC113H13RH13SC112H12RH12SC111H11RH11SC110H10RH10SC19 H9R H9S C18 
H8R H8S C17 H7R H7S C16 H6R H6S C15 H5R H5S C14 H4R H4S C13 H3R H3S C12 H2R H2S 
C11 O12 O11 C1  HR  HS  C2  HX  C3  HA  HB  O31 P31 O32 C31 H1A H1B C32 H2A H2B 
N31 C33 H3A H3B H3C C34 H4A H4B H4C C35 H5A H5B H5C O33 O34 O21 C21 O22 C12 H2R 
H2S C13 H3R H3S C14 H4R H4S C15 H5R H5S C16 H6R H6S C17 H7R H7S C18 H8R H8S C19 
H9R C110H10RC111H11RH11SC112H12RH12SC113H13RH13SC114H14RH14SC115H15RH15SC116H16R
H16SC117H17RH17SC118H18RH18SH18TC116H16RH16SH16TC115H15RH15SC114H14RH14SC113H13R
H13SC112H12RH12SC111H11RH11SC110H10RH10SC19 H9R H9S C18 H8R H8S C17 H7R H7S C16 
H6R H6S C15 H5R H5S C14 H4R H4S C13 H3R H3S C12 H2R H2S C11 O12 O11 C1  HR  HS  
C2  HX  C3  HA  HB  O31 P31 O32 C31 H1A H1B C32 H2A H2B N31 C33 H3A H3B H3C C34 
H4A H4B H4C C35 H5A H5B H5C O33 O34 O21 C21 O22 C12 H2R H2S C13 H3R H3S C14 H4R 
H4S C15 H5R H5S C16 H6R H6S C17 H7R H7S C18 H8R H8S C19 H9R C110H10RC111H11RH11S
C112H12RH12SC113H13RH13SC114H14RH14SC115H15RH15SC116H16RH16SC117H17RH17SC118H18R
H18SH18TC116H16RH16SH16TC115H15RH15SC114H14RH14SC113H13RH13SC112H12RH12SC111H11R
H11SC110H10RH10SC19 H9R H9S C18 H8R H8S C17 H7R H7S C16 H6R H6S C15 H5R H5S C14 
H4R H4S C13 H3R H3S C12 H2R H2S C11 O12 O11 C1  HR  HS  C2  HX  C3  HA  HB  O31 
P31 O32 C31 H1A H1B C32 H2A H2B N31 C33 H3A H3B H3C C34 H4A H4B H4C C35 H5A H5B 
H5C O33 O34 O21 C21 O22 C12 H2R H2S C13 H3R H3S C14 H4R H4S C15 H5R H5S C16 H6R 
H6S C17 H7R H7S C18 H8R H8S C19 H9R C110H10RC111H11RH11SC112H12RH12SC113H13RH13S
C114H14RH14SC115H15RH15SC116H16RH16SC117H17RH17SC118H18RH18SH18TC116H16RH16SH16T
C115H15RH15SC114H14RH14SC113H13RH13SC112H12RH12SC111H11RH11SC110H10RH10SC19 H9R 
H9S C18 H8R H8S C17 H7R H7S C16 H6R H6S C15 H5R H5S C14 H4R H4S C13 H3R H3S C12 
H2R H2S C11 O12 O11 C1  HR  HS  C2  HX  C3  HA  HB  O31 P31 O32 C31 H1A H1B C32 
H2A H2B N31 C33 H3A H3B H3C C34 H4A H4B H4C C35 H5A H5B H5C O33 O34 O21 C21 O22 
C12 H2R H2S C13 H3R H3S C14 H4R H4S C15 H5R H5S C16 H6R H6S C17 H7R H7S C18 H8R 
H8S C19 H9R C110H10RC111H11RH11SC112H12RH12SC113H13RH13SC114H14RH14SC115H15RH15S
C116H16RH16SC117H17RH17SC118H18RH18SH18TC116H16RH16SH16TC115H15RH15SC114H14RH14S
C113H13RH13SC112H12RH12SC111H11RH11SC110H10RH10SC19 H9R H9S C18 H8R H8S C17 H7R 
H7S C16 H6R H6S C15 H5R H5S C14 H4R H4S C13 H3R H3S C12 H2R H2S C11 O12 O11 C1  
HR  HS  C2  HX  C3  HA  HB  O31 P31 O32 C31 H1A H1B C32 H2A H2B N31 C33 H3A H3B 
H3C C34 H4A H4B H4C C35 H5A H5B H5C O33 O34 O21 C21 O22 C12 H2R H2S C13 H3R H3S 
C14 H4R H4S C15 H5R H5S C16 H6R H6S C17 H7R H7S C18 H8R H8S C19 H9R C110H10RC111
H11RH11SC112H12RH12SC113H13RH13SC114H14RH14SC115H15RH15SC116H16RH16SC117H17RH17S
C118H18RH18SH18TC116H16RH16SH16TC115H15RH15SC114H14RH14SC113H13RH13SC112H12RH12S
C111H11RH11SC110H10RH10SC19 H9R H9S C18 H8R H8S C17 H7R H7S C16 H6R H6S C15 H5R 
H5S C14 H4R H4S C13 H3R H3S C12 H2R H2S C11 O12 O11 C1  HR  HS  C2  HX  C3  HA  
HB  O31 P31 O32 C31 H1A H1B C32 H2A H2B N31 C33 H3A H3B H3C C34 H4A H4B H4C C35 
H5A H5B H5C O33 O34 O21 C21 O22 C12 H2R H2S C13 H3R H3S C14 H4R H4S C15 H5R H5S 
C16 H6R H6S C17 H7R H7S C18 H8R H8S C19 H9R C110H10RC111H11RH11SC112H12RH12SC113
H13RH13SC114H14RH14SC115H15RH15SC116H16RH16SC117H17RH17SC118H18RH18SH18TC116H16R
H16SH16TC115H15RH15SC114H14RH14SC113H13RH13SC112H12RH12SC111H11RH11SC110H10RH10S
C19 H9R H9S C18 H8R H8S C17 H7R H7S C16 H6R H6S C15 H5R H5S C14 H4R H4S C13 H3R 
H3S C12 H2R H2S C11 O12 O11 C1  HR  HS  C2  HX  C3  HA  HB  O31 P31 O32 C31 H1A 
H1B C32 H2A H2B N31 C33 H3A H3B H3C C34 H4A H4B H4C C35 H5A H5B H5C O33 O34 O21 
C21 O22 C12 H2R H2S C13 H3R H3S C14 H4R H4S C15 H5R H5S C16 H6R H6S C17 H7R H7S 
C18 H8R H8S C19 H9R C110H10RC111H11RH11SC112H12RH12SC113H13RH13SC114H14RH14SC115
H15RH15SC116H16RH16SC117H17RH17SC118H18RH18SH18TC116H16RH16SH16TC115H15RH15SC114
H14RH14SC113H13RH13SC112H12RH12SC111H11RH11SC110H10RH10SC19 H9R H9S C18 H8R H8S 
C17 H7R H7S C16 H6R H6S C15 H5R H5S C14 H4R H4S C13 H3R H3S C12 H2R H2S C11 O12 
O11 C1  HR  HS  C2  HX  C3  HA  HB  O31 P31 O32 C31 H1A H1B C32 H2A H2B N31 C33 
H3A H3B H3C C34 H4A H4B H4C C35 H5A H5B H5C O33 O34 O21 C21 O22 C12 H2R H2S C13 
H3R H3S C14 H4R H4S C15 H5R H5S C16 H6R H6S C17 H7R H7S C18 H8R H8S C19 H9R C110
H10RC111H11RH11SC112H12RH12SC113H13RH13SC114H14RH14SC115H15RH15SC116H16RH16SC117
H17RH17SC118H18RH18SH18TC116H16RH16SH16TC115H15RH15SC114H14RH14SC113H13RH13SC112
H12RH12SC111H11RH11SC110H10RH10SC19 H9R H9S C18 H8R H8S C17 H7R H7S C16 H6R H6S 
C15 H5R H5S C14 H4R H4S C13 H3R H3S C12 H2R H2S C11 O12 O11 C1  HR  HS  C2  HX  
C3  HA  HB  O31 P31 O32 C31 H1A H1B C32 H2A H2B N31 C33 H3A H3B H3C C34 H4A H4B 
H4C C35 H5A H5B H5C O33 O34 O21 C21 O22 C12 H2R H2S C13 H3R H3S C14 H4R H4S C15 
H5R H5S C16 H6R H6S C17 H7R H7S C18 H8R H8S C19 H9R C110H10RC111H11RH11SC112H12R
H12SC113H13RH13SC114H14RH14SC115H15RH15SC116H16RH16SC117H17RH17SC118H18RH18SH18T
C116H16RH16SH16TC115H15RH15SC114H14RH14SC113H13RH13SC112H12RH12SC111H11RH11SC110
H10RH10SC19 H9R H9S C18 H8R H8S C17 H7R H7S C16 H6R H6S C15 H5R H5S C14 H4R H4S 
C13 H3R H3S C12 H2R H2S C11 O12 O11 C1  HR  HS  C2  HX  C3  HA  HB  O31 P31 O32 
C31 H1A H1B C32 H2A H2B N31 C33 H3A H3B H3C C34 H4A H4B H4C C35 H5A H5B H5C O33 
O34 O21 C21 O22 C12 H2R H2S C13 H3R H3S C14 H4R H4S C15 H5R H5S C16 H6R H6S C17 
H7R H7S C18 H8R H8S C19 H9R C110H10RC111H11RH11SC112H12RH12SC113H13RH13SC114H14R
H14SC115H15RH15SC116H16RH16SC117H17RH17SC118H18RH18SH18TC116H16RH16SH16TC115H15R
H15SC114H14RH14SC113H13RH13SC112H12RH12SC111H11RH11SC110H10RH10SC19 H9R H9S C18 
H8R H8S C17 H7R H7S C16 H6R H6S C15 H5R H5S C14 H4R H4S C13 H3R H3S C12 H2R H2S 
C11 O12 O11 C1  HR  HS  C2  HX  C3  HA  HB  O31 P31 O32 C31 H1A H1B C32 H2A H2B 
N31 C33 H3A H3B H3C C34 H4A H4B H4C C35 H5A H5B H5C O33 O34 O21 C21 O22 C12 H2R 
H2S C13 H3R H3S C14 H4R H4S C15 H5R H5S C16 H6R H6S C17 H7R H7S C18 H8R H8S C19 
H9R C110H10RC111H11RH11SC112H12RH12SC113H13RH13SC114H14RH14SC115H15RH15SC116H16R
H16SC117H17RH17SC118H18RH18SH18TC116H16RH16SH16TC115H15RH15SC114H14RH14SC113H13R
H13SC112H12RH12SC111H11RH11SC110H10RH10SC19 H9R H9S C18 H8R H8S C17 H7R H7S C16 
H6R H6S C15 H5R H5S C14 H4R H4S C13 H3R H3S C12 H2R H2S C11 O12 O11 C1  HR  HS  
C2  HX  C3  HA  HB  O31 P31 O32 C31 H1A H1B C32 H2A H2B N31 C33 H3A H3B H3C C34 
H4A H4B H4C C35 H5A H5B H5C O33 O34 O21 C21 O22 C12 H2R H2S C13 H3R H3S C14 H4R 
H4S C15 H5R H5S C16 H6R H6S C17 H7R H7S C18 H8R H8S C19 H9R C110H10RC111H11RH11S
C112H12RH12SC113H13RH13SC114H14RH14SC115H15RH15SC116H16RH16SC117H17RH17SC118H18R
H18SH18TC116H16RH16SH16TC115H15RH15SC114H14RH14SC113H13RH13SC112H12RH12SC111H11R
H11SC110H10RH10SC19 H9R H9S C18 H8R H8S C17 H7R H7S C16 H6R H6S C15 H5R H5S C14 
H4R H4S C13 H3R H3S C12 H2R H2S C11 O12 O11 C1  HR  HS  C2  HX  C3  HA  HB  O31 
P31 O32 C31 H1A H1B C32 H2A H2B N31 C33 H3A H3B H3C C34 H4A H4B H4C C35 H5A H5B 
H5C O33 O34 O21 C21 O22 C12 H2R H2S C13 H3R H3S C14 H4R H4S C15 H5R H5S C16 H6R 
H6S C17 H7R H7S C18 H8R H8S C19 H9R C110H10RC111H11RH11SC112H12RH12SC113H13RH13S
C114H14RH14SC115H15RH15SC116H16RH16SC117H17RH17SC118H18RH18SH18TC116H16RH16SH16T
C115H15RH15SC114H14RH14SC113H13RH13SC112H12RH12SC111H11RH11SC110H10RH10SC19 H9R 
H9S C18 H8R H8S C17 H7R H7S C16 H6R H6S C15 H5R H5S C14 H4R H4S C13 H3R H3S C12 
H2R H2S C11 O12 O11 C1  HR  HS  C2  HX  C3  HA  HB  O31 P31 O32 C31 H1A H1B C32 
H2A H2B N31 C33 H3A H3B H3C C34 H4A H4B H4C C35 H5A H5B H5C O33 O34 O21 C21 O22 
C12 H2R H2S C13 H3R H3S C14 H4R H4S C15 H5R H5S C16 H6R H6S C17 H7R H7S C18 H8R 
H8S C19 H9R C110H10RC111H11RH11SC112H12RH12SC113H13RH13SC114H14RH14SC115H15RH15S
C116H16RH16SC117H17RH17SC118H18RH18SH18TC116H16RH16SH16TC115H15RH15SC114H14RH14S
C113H13RH13SC112H12RH12SC111H11RH11SC110H10RH10SC19 H9R H9S C18 H8R H8S C17 H7R 
H7S C16 H6R H6S C15 H5R H5S C14 H4R H4S C13 H3R H3S C12 H2R H2S C11 O12 O11 C1  
HR  HS  C2  HX  C3  HA  HB  O31 P31 O32 C31 H1A H1B C32 H2A H2B N31 C33 H3A H3B 
H3C C34 H4A H4B H4C C35 H5A H5B H5C O33 O34 O21 C21 O22 C12 H2R H2S C13 H3R H3S 
C14 H4R H4S C15 H5R H5S C16 H6R H6S C17 H7R H7S C18 H8R H8S C19 H9R C110H10RC111
H11RH11SC112H12RH12SC113H13RH13SC114H14RH14SC115H15RH15SC116H16RH16SC117H17RH17S
C118H18RH18SH18TC116H16RH16SH16TC115H15RH15SC114H14RH14SC113H13RH13SC112H12RH12S
C111H11RH11SC110H10RH10SC19 H9R H9S C18 H8R H8S C17 H7R H7S C16 H6R H6S C15 H5R 
H5S C14 H4R H4S C13 H3R H3S C12 H2R H2S C11 O12 O11 C1  HR  HS  C2  HX  C3  HA  
HB  O31 P31 O32 C31 H1A H1B C32 H2A H2B N31 C33 H3A H3B H3C C34 H4A H4B H4C C35 
H5A H5B H5C O33 O34 O21 C21 O22 C12 H2R H2S C13 H3R H3S C14 H4R H4S C15 H5R H5S 
C16 H6R H6S C17 H7R H7S C18 H8R H8S C19 H9R C110H10RC111H11RH11SC112H12RH12SC113
H13RH13SC114H14RH14SC115H15RH15SC116H16RH16SC117H17RH17SC118H18RH18SH18TC116H16R
H16SH16TC115H15RH15SC114H14RH14SC113H13RH13SC112H12RH12SC111H11RH11SC110H10RH10S
C19 H9R H9S C18 H8R H8S C17 H7R H7S C16 H6R H6S C15 H5R H5S C14 H4R H4S C13 H3R 
H3S C12 H2R H2S C11 O12 O11 C1  HR  HS  C2  HX  C3  HA  HB  O31 P31 O32 C31 H1A 
H1B C32 H2A H2B N31 C33 H3A H3B H3C C34 H4A H4B H4C C35 H5A H5B H5C O33 O34 O21 
C21 O22 C12 H2R H2S C13 H3R H3S C14 H4R H4S C15 H5R H5S C16 H6R H6S C17 H7R H7S 
C18 H8R H8S C19 H9R C110H10RC111H11RH11SC112H12RH12SC113H13RH13SC114H14RH14SC115
H15RH15SC116H16RH16SC117H17RH17SC118H18RH18SH18TC116H16RH16SH16TC115H15RH15SC114
H14RH14SC113H13RH13SC112H12RH12SC111H11RH11SC110H10RH10SC19 H9R H9S C18 H8R H8S 
C17 H7R H7S C16 H6R H6S C15 H5R H5S C14 H4R H4S C13 H3R H3S C12 H2R H2S C11 O12 
O11 C1  HR  HS  C2  HX  C3  HA  HB  O31 P31 O32 C31 H1A H1B C32 H2A H2B N31 C33 
H3A H3B H3C C34 H4A H4B H4C C35 H5A H5B H5C O33 O34 O21 C21 O22 C12 H2R H2S C13 
H3R H3S C14 H4R H4S C15 H5R H5S C16 H6R H6S C17 H7R H7S C18 H8R H8S C19 H9R C110
H10RC111H11RH11SC112H12RH12SC113H13RH13SC114H14RH14SC115H15RH15SC116H16RH16SC117
H17RH17SC118H18RH18SH18TC116H16RH16SH16TC115H15RH15SC114H14RH14SC113H13RH13SC112
H12RH12SC111H11RH11SC110H10RH10SC19 H9R H9S C18 H8R H8S C17 H7R H7S C16 H6R H6S 
C15 H5R H5S C14 H4R H4S C13 H3R H3S C12 H2R H2S C11 O12 O11 C1  HR  HS  C2  HX  
C3  HA  HB  O31 P31 O32 C31 H1A H1B C32 H2A H2B N31 C33 H3A H3B H3C C34 H4A H4B 
H4C C35 H5A H5B H5C O33 O34 O21 C21 O22 C12 H2R H2S C13 H3R H3S C14 H4R H4S C15 
H5R H5S C16 H6R H6S C17 H7R H7S C18 H8R H8S C19 H9R C110H10RC111H11RH11SC112H12R
H12SC113H13RH13SC114H14RH14SC115H15RH15SC116H16RH16SC117H17RH17SC118H18RH18SH18T
C116H16RH16SH16TC115H15RH15SC114H14RH14SC113H13RH13SC112H12RH12SC111H11RH11SC110
H10RH10SC19 H9R H9S C18 H8R H8S C17 H7R H7S C16 H6R H6S C15 H5R H5S C14 H4R H4S 
C13 H3R H3S C12 H2R H2S C11 O12 O11 C1  HR  HS  C2  HX  C3  HA  HB  O31 P31 O32 
C31 H1A H1B C32 H2A H2B N31 C33 H3A H3B H3C C34 H4A H4B H4C C35 H5A H5B H5C O33 
O34 O21 C21 O22 C12 H2R H2S C13 H3R H3S C14 H4R H4S C15 H5R H5S C16 H6R H6S C17 
H7R H7S C18 H8R H8S C19 H9R C110H10RC111H11RH11SC112H12RH12SC113H13RH13SC114H14R
H14SC115H15RH15SC116H16RH16SC117H17RH17SC118H18RH18SH18TC116H16RH16SH16TC115H15R
H15SC114H14RH14SC113H13RH13SC112H12RH12SC111H11RH11SC110H10RH10SC19 H9R H9S C18 
H8R H8S C17 H7R H7S C16 H6R H6S C15 H5R H5S C14 H4R H4S C13 H3R H3S C12 H2R H2S 
C11 O12 O11 C1  HR  HS  C2  HX  C3  HA  HB  O31 P31 O32 C31 H1A H1B C32 H2A H2B 
N31 C33 H3A H3B H3C C34 H4A H4B H4C C35 H5A H5B H5C O33 O34 O21 C21 O22 C12 H2R 
H2S C13 H3R H3S C14 H4R H4S C15 H5R H5S C16 H6R H6S C17 H7R H7S C18 H8R H8S C19 
H9R C110H10RC111H11RH11SC112H12RH12SC113H13RH13SC114H14RH14SC115H15RH15SC116H16R
H16SC117H17RH17SC118H18RH18SH18TC116H16RH16SH16TC115H15RH15SC114H14RH14SC113H13R
H13SC112H12RH12SC111H11RH11SC110H10RH10SC19 H9R H9S C18 H8R H8S C17 H7R H7S C16 
H6R H6S C15 H5R H5S C14 H4R H4S C13 H3R H3S C12 H2R H2S C11 O12 O11 C1  HR  HS  
C2  HX  C3  HA  HB  O31 P31 O32 C31 H1A H1B C32 H2A H2B N31 C33 H3A H3B H3C C34 
H4A H4B H4C C35 H5A H5B H5C O33 O34 O21 C21 O22 C12 H2R H2S C13 H3R H3S C14 H4R 
H4S C15 H5R H5S C16 H6R H6S C17 H7R H7S C18 H8R H8S C19 H9R C110H10RC111H11RH11S
C112H12RH12SC113H13RH13SC114H14RH14SC115H15RH15SC116H16RH16SC117H17RH17SC118H18R
H18SH18TC116H16RH16SH16TC115H15RH15SC114H14RH14SC113H13RH13SC112H12RH12SC111H11R
H11SC110H10RH10SC19 H9R H9S C18 H8R H8S C17 H7R H7S C16 H6R H6S C15 H5R H5S C14 
H4R H4S C13 H3R H3S C12 H2R H2S C11 O12 O11 C1  HR  HS  C2  HX  C3  HA  HB  O31 
P31 O32 C31 H1A H1B C32 H2A H2B N31 C33 H3A H3B H3C C34 H4A H4B H4C C35 H5A H5B 
H5C O33 O34 O21 C21 O22 C12 H2R H2S C13 H3R H3S C14 H4R H4S C15 H5R H5S C16 H6R 
H6S C17 H7R H7S C18 H8R H8S C19 H9R C110H10RC111H11RH11SC112H12RH12SC113H13RH13S
C114H14RH14SC115H15RH15SC116H16RH16SC117H17RH17SC118H18RH18SH18TC116H16RH16SH16T
C115H15RH15SC114H14RH14SC113H13RH13SC112H12RH12SC111H11RH11SC110H10RH10SC19 H9R 
H9S C18 H8R H8S C17 H7R H7S C16 H6R H6S C15 H5R H5S C14 H4R H4S C13 H3R H3S C12 
H2R H2S C11 O12 O11 C1  HR  HS  C2  HX  C3  HA  HB  O31 P31 O32 C31 H1A H1B C32 
H2A H2B N31 C33 H3A H3B H3C C34 H4A H4B H4C C35 H5A H5B H5C O33 O34 O21 C21 O22 
C12 H2R H2S C13 H3R H3S C14 H4R H4S C15 H5R H5S C16 H6R H6S C17 H7R H7S C18 H8R 
H8S C19 H9R C110H10RC111H11RH11SC112H12RH12SC113H13RH13SC114H14RH14SC115H15RH15S
C116H16RH16SC117H17RH17SC118H18RH18SH18TC116H16RH16SH16TC115H15RH15SC114H14RH14S
C113H13RH13SC112H12RH12SC111H11RH11SC110H10RH10SC19 H9R H9S C18 H8R H8S C17 H7R 
H7S C16 H6R H6S C15 H5R H5S C14 H4R H4S C13 H3R H3S C12 H2R H2S C11 O12 O11 C1  
HR  HS  C2  HX  C3  HA  HB  O31 P31 O32 C31 H1A H1B C32 H2A H2B N31 C33 H3A H3B 
H3C C34 H4A H4B H4C C35 H5A H5B H5C O33 O34 O21 C21 O22 C12 H2R H2S C13 H3R H3S 
C14 H4R H4S C15 H5R H5S C16 H6R H6S C17 H7R H7S C18 H8R H8S C19 H9R C110H10RC111
H11RH11SC112H12RH12SC113H13RH13SC114H14RH14SC115H15RH15SC116H16RH16SC117H17RH17S
C118H18RH18SH18TC116H16RH16SH16TC115H15RH15SC114H14RH14SC113H13RH13SC112H12RH12S
C111H11RH11SC110H10RH10SC19 H9R H9S C18 H8R H8S C17 H7R H7S C16 H6R H6S C15 H5R 
H5S C14 H4R H4S C13 H3R H3S C12 H2R H2S C11 O12 O11 C1  HR  HS  C2  HX  C3  HA  
HB  O31 P31 O32 C31 H1A H1B C32 H2A H2B N31 C33 H3A H3B H3C C34 H4A H4B H4C C35 
H5A H5B H5C O33 O34 O21 C21 O22 C12 H2R H2S C13 H3R H3S C14 H4R H4S C15 H5R H5S 
C16 H6R H6S C17 H7R H7S C18 H8R H8S C19 H9R C110H10RC111H11RH11SC112H12RH12SC113
H13RH13SC114H14RH14SC115H15RH15SC116H16RH16SC117H17RH17SC118H18RH18SH18TC116H16R
H16SH16TC115H15RH15SC114H14RH14SC113H13RH13SC112H12RH12SC111H11RH11SC110H10RH10S
C19 H9R H9S C18 H8R H8S C17 H7R H7S C16 H6R H6S C15 H5R H5S C14 H4R H4S C13 H3R 
H3S C12 H2R H2S C11 O12 O11 C1  HR  HS  C2  HX  C3  HA  HB  O31 P31 O32 C31 H1A 
H1B C32 H2A H2B N31 C33 H3A H3B H3C C34 H4A H4B H4C C35 H5A H5B H5C O33 O34 O21 
C21 O22 C12 H2R H2S C13 H3R H3S C14 H4R H4S C15 H5R H5S C16 H6R H6S C17 H7R H7S 
C18 H8R H8S C19 H9R C110H10RC111H11RH11SC112H12RH12SC113H13RH13SC114H14RH14SC115
H15RH15SC116H16RH16SC117H17RH17SC118H18RH18SH18TC116H16RH16SH16TC115H15RH15SC114
H14RH14SC113H13RH13SC112H12RH12SC111H11RH11SC110H10RH10SC19 H9R H9S C18 H8R H8S 
C17 H7R H7S C16 H6R H6S C15 H5R H5S C14 H4R H4S C13 H3R H3S C12 H2R H2S C11 O12 
O11 C1  HR  HS  C2  HX  C3  HA  HB  O31 P31 O32 C31 H1A H1B C32 H2A H2B N31 C33 
H3A H3B H3C C34 H4A H4B H4C C35 H5A H5B H5C O33 O34 O21 C21 O22 C12 H2R H2S C13 
H3R H3S C14 H4R H4S C15 H5R H5S C16 H6R H6S C17 H7R H7S C18 H8R H8S C19 H9R C110
H10RC111H11RH11SC112H12RH12SC113H13RH13SC114H14RH14SC115H15RH15SC116H16RH16SC117
H17RH17SC118H18RH18SH18TC116H16RH16SH16TC115H15RH15SC114H14RH14SC113H13RH13SC112
H12RH12SC111H11RH11SC110H10RH10SC19 H9R H9S C18 H8R H8S C17 H7R H7S C16 H6R H6S 
C15 H5R H5S C14 H4R H4S C13 H3R H3S C12 H2R H2S C11 O12 O11 C1  HR  HS  C2  HX  
C3  HA  HB  O31 P31 O32 C31 H1A H1B C32 H2A H2B N31 C33 H3A H3B H3C C34 H4A H4B 
H4C C35 H5A H5B H5C O33 O34 O21 C21 O22 C12 H2R H2S C13 H3R H3S C14 H4R H4S C15 
H5R H5S C16 H6R H6S C17 H7R H7S C18 H8R H8S C19 H9R C110H10RC111H11RH11SC112H12R
H12SC113H13RH13SC114H14RH14SC115H15RH15SC116H16RH16SC117H17RH17SC118H18RH18SH18T
C116H16RH16SH16TC115H15RH15SC114H14RH14SC113H13RH13SC112H12RH12SC111H11RH11SC110
H10RH10SC19 H9R H9S C18 H8R H8S C17 H7R H7S C16 H6R H6S C15 H5R H5S C14 H4R H4S 
C13 H3R H3S C12 H2R H2S C11 O12 O11 C1  HR  HS  C2  HX  C3  HA  HB  O31 P31 O32 
C31 H1A H1B C32 H2A H2B N31 C33 H3A H3B H3C C34 H4A H4B H4C C35 H5A H5B H5C O33 
O34 O21 C21 O22 C12 H2R H2S C13 H3R H3S C14 H4R H4S C15 H5R H5S C16 H6R H6S C17 
H7R H7S C18 H8R H8S C19 H9R C110H10RC111H11RH11SC112H12RH12SC113H13RH13SC114H14R
H14SC115H15RH15SC116H16RH16SC117H17RH17SC118H18RH18SH18TC116H16RH16SH16TC115H15R
H15SC114H14RH14SC113H13RH13SC112H12RH12SC111H11RH11SC110H10RH10SC19 H9R H9S C18 
H8R H8S C17 H7R H7S C16 H6R H6S C15 H5R H5S C14 H4R H4S C13 H3R H3S C12 H2R H2S 
C11 O12 O11 C1  HR  HS  C2  HX  C3  HA  HB  O31 P31 O32 C31 H1A H1B C32 H2A H2B 
N31 C33 H3A H3B H3C C34 H4A H4B H4C C35 H5A H5B H5C O33 O34 O21 C21 O22 C12 H2R 
H2S C13 H3R H3S C14 H4R H4S C15 H5R H5S C16 H6R H6S C17 H7R H7S C18 H8R H8S C19 
H9R C110H10RC111H11RH11SC112H12RH12SC113H13RH13SC114H14RH14SC115H15RH15SC116H16R
H16SC117H17RH17SC118H18RH18SH18TC116H16RH16SH16TC115H15RH15SC114H14RH14SC113H13R
H13SC112H12RH12SC111H11RH11SC110H10RH10SC19 H9R H9S C18 H8R H8S C17 H7R H7S C16 
H6R H6S C15 H5R H5S C14 H4R H4S C13 H3R H3S C12 H2R H2S C11 O12 O11 C1  HR  HS  
C2  HX  C3  HA  HB  O31 P31 O32 C31 H1A H1B C32 H2A H2B N31 C33 H3A H3B H3C C34 
H4A H4B H4C C35 H5A H5B H5C O33 O34 O21 C21 O22 C12 H2R H2S C13 H3R H3S C14 H4R 
H4S C15 H5R H5S C16 H6R H6S C17 H7R H7S C18 H8R H8S C19 H9R C110H10RC111H11RH11S
C112H12RH12SC113H13RH13SC114H14RH14SC115H15RH15SC116H16RH16SC117H17RH17SC118H18R
H18SH18TC116H16RH16SH16TC115H15RH15SC114H14RH14SC113H13RH13SC112H12RH12SC111H11R
H11SC110H10RH10SC19 H9R H9S C18 H8R H8S C17 H7R H7S C16 H6R H6S C15 H5R H5S C14 
H4R H4S C13 H3R H3S C12 H2R H2S C11 O12 O11 C1  HR  HS  C2  HX  C3  HA  HB  O31 
P31 O32 C31 H1A H1B C32 H2A H2B N31 C33 H3A H3B H3C C34 H4A H4B H4C C35 H5A H5B 
H5C O33 O34 O21 C21 O22 C12 H2R H2S C13 H3R H3S C14 H4R H4S C15 H5R H5S C16 H6R 
H6S C17 H7R H7S C18 H8R H8S C19 H9R C110H10RC111H11RH11SC112H12RH12SC113H13RH13S
C114H14RH14SC115H15RH15SC116H16RH16SC117H17RH17SC118H18RH18SH18TC116H16RH16SH16T
C115H15RH15SC114H14RH14SC113H13RH13SC112H12RH12SC111H11RH11SC110H10RH10SC19 H9R 
H9S C18 H8R H8S C17 H7R H7S C16 H6R H6S C15 H5R H5S C14 H4R H4S C13 H3R H3S C12 
H2R H2S C11 O12 O11 C1  HR  HS  C2  HX  C3  HA  HB  O31 P31 O32 C31 H1A H1B C32 
H2A H2B N31 C33 H3A H3B H3C C34 H4A H4B H4C C35 H5A H5B H5C O33 O34 O21 C21 O22 
C12 H2R H2S C13 H3R H3S C14 H4R H4S C15 H5R H5S C16 H6R H6S C17 H7R H7S C18 H8R 
H8S C19 H9R C110H10RC111H11RH11SC112H12RH12SC113H13RH13SC114H14RH14SC115H15RH15S
C116H16RH16SC117H17RH17SC118H18RH18SH18TC116H16RH16SH16TC115H15RH15SC114H14RH14S
C113H13RH13SC112H12RH12SC111H11RH11SC110H10RH10SC19 H9R H9S C18 H8R H8S C17 H7R 
H7S C16 H6R H6S C15 H5R H5S C14 H4R H4S C13 H3R H3S C12 H2R H2S C11 O12 O11 C1  
HR  HS  C2  HX  C3  HA  HB  O31 P31 O32 C31 H1A H1B C32 H2A H2B N31 C33 H3A H3B 
H3C C34 H4A H4B H4C C35 H5A H5B H5C O33 O34 O21 C21 O22 C12 H2R H2S C13 H3R H3S 
C14 H4R H4S C15 H5R H5S C16 H6R H6S C17 H7R H7S C18 H8R H8S C19 H9R C110H10RC111
H11RH11SC112H12RH12SC113H13RH13SC114H14RH14SC115H15RH15SC116H16RH16SC117H17RH17S
C118H18RH18SH18TC116H16RH16SH16TC115H15RH15SC114H14RH14SC113H13RH13SC112H12RH12S
C111H11RH11SC110H10RH10SC19 H9R H9S C18 H8R H8S C17 H7R H7S C16 H6R H6S C15 H5R 
H5S C14 H4R H4S C13 H3R H3S C12 H2R H2S C11 O12 O11 C1  HR  HS  C2  HX  C3  HA  
HB  O31 P31 O32 C31 H1A H1B C32 H2A H2B N31 C33 H3A H3B H3C C34 H4A H4B H4C C35 
H5A H5B H5C O33 O34 O21 C21 O22 C12 H2R H2S C13 H3R H3S C14 H4R H4S C15 H5R H5S 
C16 H6R H6S C17 H7R H7S C18 H8R H8S C19 H9R C110H10RC111H11RH11SC112H12RH12SC113
H13RH13SC114H14RH14SC115H15RH15SC116H16RH16SC117H17RH17SC118H18RH18SH18TC116H16R
H16SH16TC115H15RH15SC114H14RH14SC113H13RH13SC112H12RH12SC111H11RH11SC110H10RH10S
C19 H9R H9S C18 H8R H8S C17 H7R H7S C16 H6R H6S C15 H5R H5S C14 H4R H4S C13 H3R 
H3S C12 H2R H2S C11 O12 O11 C1  HR  HS  C2  HX  C3  HA  HB  O31 P31 O32 C31 H1A 
H1B C32 H2A H2B N31 C33 H3A H3B H3C C34 H4A H4B H4C C35 H5A H5B H5C O33 O34 O21 
C21 O22 C12 H2R H2S C13 H3R H3S C14 H4R H4S C15 H5R H5S C16 H6R H6S C17 H7R H7S 
C18 H8R H8S C19 H9R C110H10RC111H11RH11SC112H12RH12SC113H13RH13SC114H14RH14SC115
H15RH15SC116H16RH16SC117H17RH17SC118H18RH18SH18TC116H16RH16SH16TC115H15RH15SC114
H14RH14SC113H13RH13SC112H12RH12SC111H11RH11SC110H10RH10SC19 H9R H9S C18 H8R H8S 
C17 H7R H7S C16 H6R H6S C15 H5R H5S C14 H4R H4S C13 H3R H3S C12 H2R H2S C11 O12 
O11 C1  HR  HS  C2  HX  C3  HA  HB  O31 P31 O32 C31 H1A H1B C32 H2A H2B N31 C33 
H3A H3B H3C C34 H4A H4B H4C C35 H5A H5B H5C O33 O34 O21 C21 O22 C12 H2R H2S C13 
H3R H3S C14 H4R H4S C15 H5R H5S C16 H6R H6S C17 H7R H7S C18 H8R H8S C19 H9R C110
H10RC111H11RH11SC112H12RH12SC113H13RH13SC114H14RH14SC115H15RH15SC116H16RH16SC117
H17RH17SC118H18RH18SH18TC116H16RH16SH16TC115H15RH15SC114H14RH14SC113H13RH13SC112
H12RH12SC111H11RH11SC110H10RH10SC19 H9R H9S C18 H8R H8S C17 H7R H7S C16 H6R H6S 
C15 H5R H5S C14 H4R H4S C13 H3R H3S C12 H2R H2S C11 O12 O11 C1  HR  HS  C2  HX  
C3  HA  HB  O31 P31 O32 C31 H1A H1B C32 H2A H2B N31 C33 H3A H3B H3C C34 H4A H4B 
H4C C35 H5A H5B H5C O33 O34 O21 C21 O22 C12 H2R H2S C13 H3R H3S C14 H4R H4S C15 
H5R H5S C16 H6R H6S C17 H7R H7S C18 H8R H8S C19 H9R C110H10RC111H11RH11SC112H12R
H12SC113H13RH13SC114H14RH14SC115H15RH15SC116H16RH16SC117H17RH17SC118H18RH18SH18T
C116H16RH16SH16TC115H15RH15SC114H14RH14SC113H13RH13SC112H12RH12SC111H11RH11SC110
H10RH10SC19 H9R H9S C18 H8R H8S C17 H7R H7S C16 H6R H6S C15 H5R H5S C14 H4R H4S 
C13 H3R H3S C12 H2R H2S C11 O12 O11 C1  HR  HS  C2  HX  C3  HA  HB  O31 P31 O32 
C31 H1A H1B C32 H2A H2B N31 C33 H3A H3B H3C C34 H4A H4B H4C C35 H5A H5B H5C O33 
O34 O21 C21 O22 C12 H2R H2S C13 H3R H3S C14 H4R H4S C15 H5R H5S C16 H6R H6S C17 
H7R H7S C18 H8R H8S C19 H9R C110H10RC111H11RH11SC112H12RH12SC113H13RH13SC114H14R
H14SC115H15RH15SC116H16RH16SC117H17RH17SC118H18RH18SH18TC116H16RH16SH16TC115H15R
H15SC114H14RH14SC113H13RH13SC112H12RH12SC111H11RH11SC110H10RH10SC19 H9R H9S C18 
H8R H8S C17 H7R H7S C16 H6R H6S C15 H5R H5S C14 H4R H4S C13 H3R H3S C12 H2R H2S 
C11 O12 O11 C1  HR  HS  C2  HX  C3  HA  HB  O31 P31 O32 C31 H1A H1B C32 H2A H2B 
N31 C33 H3A H3B H3C C34 H4A H4B H4C C35 H5A H5B H5C O33 O34 O21 C21 O22 C12 H2R 
H2S C13 H3R H3S C14 H4R H4S C15 H5R H5S C16 H6R H6S C17 H7R H7S C18 H8R H8S C19 
H9R C110H10RC111H11RH11SC112H12RH12SC113H13RH13SC114H14RH14SC115H15RH15SC116H16R
H16SC117H17RH17SC118H18RH18SH18TC116H16RH16SH16TC115H15RH15SC114H14RH14SC113H13R
H13SC112H12RH12SC111H11RH11SC110H10RH10SC19 H9R H9S C18 H8R H8S C17 H7R H7S C16 
H6R H6S C15 H5R H5S C14 H4R H4S C13 H3R H3S C12 H2R H2S C11 O12 O11 C1  HR  HS  
C2  HX  C3  HA  HB  O31 P31 O32 C31 H1A H1B C32 H2A H2B N31 C33 H3A H3B H3C C34 
H4A H4B H4C C35 H5A H5B H5C O33 O34 O21 C21 O22 C12 H2R H2S C13 H3R H3S C14 H4R 
H4S C15 H5R H5S C16 H6R H6S C17 H7R H7S C18 H8R H8S C19 H9R C110H10RC111H11RH11S
C112H12RH12SC113H13RH13SC114H14RH14SC115H15RH15SC116H16RH16SC117H17RH17SC118H18R
H18SH18TC116H16RH16SH16TC115H15RH15SC114H14RH14SC113H13RH13SC112H12RH12SC111H11R
H11SC110H10RH10SC19 H9R H9S C18 H8R H8S C17 H7R H7S C16 H6R H6S C15 H5R H5S C14 
H4R H4S C13 H3R H3S C12 H2R H2S C11 O12 O11 C1  HR  HS  C2  HX  C3  HA  HB  O31 
P31 O32 C31 H1A H1B C32 H2A H2B N31 C33 H3A H3B H3C C34 H4A H4B H4C C35 H5A H5B 
H5C O33 O34 O21 C21 O22 C12 H2R H2S C13 H3R H3S C14 H4R H4S C15 H5R H5S C16 H6R 
H6S C17 H7R H7S C18 H8R H8S C19 H9R C110H10RC111H11RH11SC112H12RH12SC113H13RH13S
C114H14RH14SC115H15RH15SC116H16RH16SC117H17RH17SC118H18RH18SH18TC116H16RH16SH16T
C115H15RH15SC114H14RH14SC113H13RH13SC112H12RH12SC111H11RH11SC110H10RH10SC19 H9R 
H9S C18 H8R H8S C17 H7R H7S C16 H6R H6S C15 H5R H5S C14 H4R H4S C13 H3R H3S C12 
H2R H2S C11 O12 O11 C1  HR  HS  C2  HX  C3  HA  HB  O31 P31 O32 C31 H1A H1B C32 
H2A H2B N31 C33 H3A H3B H3C C34 H4A H4B H4C C35 H5A H5B H5C O33 O34 O21 C21 O22 
C12 H2R H2S C13 H3R H3S C14 H4R H4S C15 H5R H5S C16 H6R H6S C17 H7R H7S C18 H8R 
H8S C19 H9R C110H10RC111H11RH11SC112H12RH12SC113H13RH13SC114H14RH14SC115H15RH15S
C116H16RH16SC117H17RH17SC118H18RH18SH18TC116H16RH16SH16TC115H15RH15SC114H14RH14S
C113H13RH13SC112H12RH12SC111H11RH11SC110H10RH10SC19 H9R H9S C18 H8R H8S C17 H7R 
H7S C16 H6R H6S C15 H5R H5S C14 H4R H4S C13 H3R H3S C12 H2R H2S C11 O12 O11 C1  
HR  HS  C2  HX  C3  HA  HB  O31 P31 O32 C31 H1A H1B C32 H2A H2B N31 C33 H3A H3B 
H3C C34 H4A H4B H4C C35 H5A H5B H5C O33 O34 O21 C21 O22 C12 H2R H2S C13 H3R H3S 
C14 H4R H4S C15 H5R H5S C16 H6R H6S C17 H7R H7S C18 H8R H8S C19 H9R C110H10RC111
H11RH11SC112H12RH12SC113H13RH13SC114H14RH14SC115H15RH15SC116H16RH16SC117H17RH17S
C118H18RH18SH18TC116H16RH16SH16TC115H15RH15SC114H14RH14SC113H13RH13SC112H12RH12S
C111H11RH11SC110H10RH10SC19 H9R H9S C18 H8R H8S C17 H7R H7S C16 H6R H6S C15 H5R 
H5S C14 H4R H4S C13 H3R H3S C12 H2R H2S C11 O12 O11 C1  HR  HS  C2  HX  C3  HA  
HB  O31 P31 O32 C31 H1A H1B C32 H2A H2B N31 C33 H3A H3B H3C C34 H4A H4B H4C C35 
H5A H5B H5C O33 O34 O21 C21 O22 C12 H2R H2S C13 H3R H3S C14 H4R H4S C15 H5R H5S 
C16 H6R H6S C17 H7R H7S C18 H8R H8S C19 H9R C110H10RC111H11RH11SC112H12RH12SC113
H13RH13SC114H14RH14SC115H15RH15SC116H16RH16SC117H17RH17SC118H18RH18SH18TC116H16R
H16SH16TC115H15RH15SC114H14RH14SC113H13RH13SC112H12RH12SC111H11RH11SC110H10RH10S
C19 H9R H9S C18 H8R H8S C17 H7R H7S C16 H6R H6S C15 H5R H5S C14 H4R H4S C13 H3R 
H3S C12 H2R H2S C11 O12 O11 C1  HR  HS  C2  HX  C3  HA  HB  O31 P31 O32 C31 H1A 
H1B C32 H2A H2B N31 C33 H3A H3B H3C C34 H4A H4B H4C C35 H5A H5B H5C O33 O34 O21 
C21 O22 C12 H2R H2S C13 H3R H3S C14 H4R H4S C15 H5R H5S C16 H6R H6S C17 H7R H7S 
C18 H8R H8S C19 H9R C110H10RC111H11RH11SC112H12RH12SC113H13RH13SC114H14RH14SC115
H15RH15SC116H16RH16SC117H17RH17SC118H18RH18SH18TC116H16RH16SH16TC115H15RH15SC114
H14RH14SC113H13RH13SC112H12RH12SC111H11RH11SC110H10RH10SC19 H9R H9S C18 H8R H8S 
C17 H7R H7S C16 H6R H6S C15 H5R H5S C14 H4R H4S C13 H3R H3S C12 H2R H2S C11 O12 
O11 C1  HR  HS  C2  HX  C3  HA  HB  O31 P31 O32 C31 H1A H1B C32 H2A H2B N31 C33 
H3A H3B H3C C34 H4A H4B H4C C35 H5A H5B H5C O33 O34 O21 C21 O22 C12 H2R H2S C13 
H3R H3S C14 H4R H4S C15 H5R H5S C16 H6R H6S C17 H7R H7S C18 H8R H8S C19 H9R C110
H10RC111H11RH11SC112H12RH12SC113H13RH13SC114H14RH14SC115H15RH15SC116H16RH16SC117
H17RH17SC118H18RH18SH18TC116H16RH16SH16TC115H15RH15SC114H14RH14SC113H13RH13SC112
H12RH12SC111H11RH11SC110H10RH10SC19 H9R H9S C18 H8R H8S C17 H7R H7S C16 H6R H6S 
C15 H5R H5S C14 H4R H4S C13 H3R H3S C12 H2R H2S C11 O12 O11 C1  HR  HS  C2  HX  
C3  HA  HB  O31 P31 O32 C31 H1A H1B C32 H2A H2B N31 C33 H3A H3B H3C C34 H4A H4B 
H4C C35 H5A H5B H5C O33 O34 O21 C21 O22 C12 H2R H2S C13 H3R H3S C14 H4R H4S C15 
H5R H5S C16 H6R H6S C17 H7R H7S C18 H8R H8S C19 H9R C110H10RC111H11RH11SC112H12R
H12SC113H13RH13SC114H14RH14SC115H15RH15SC116H16RH16SC117H17RH17SC118H18RH18SH18T
C116H16RH16SH16TC115H15RH15SC114H14RH14SC113H13RH13SC112H12RH12SC111H11RH11SC110
H10RH10SC19 H9R H9S C18 H8R H8S C17 H7R H7S C16 H6R H6S C15 H5R H5S C14 H4R H4S 
C13 H3R H3S C12 H2R H2S C11 O12 O11 C1  HR  HS  C2  HX  C3  HA  HB  O31 P31 O32 
C31 H1A H1B C32 H2A H2B N31 C33 H3A H3B H3C C34 H4A H4B H4C C35 H5A H5B H5C O33 
O34 O21 C21 O22 C12 H2R H2S C13 H3R H3S C14 H4R H4S C15 H5R H5S C16 H6R H6S C17 
H7R H7S C18 H8R H8S C19 H9R C110H10RC111H11RH11SC112H12RH12SC113H13RH13SC114H14R
H14SC115H15RH15SC116H16RH16SC117H17RH17SC118H18RH18SH18TC116H16RH16SH16TC115H15R
H15SC114H14RH14SC113H13RH13SC112H12RH12SC111H11RH11SC110H10RH10SC19 H9R H9S C18 
H8R H8S C17 H7R H7S C16 H6R H6S C15 H5R H5S C14 H4R H4S C13 H3R H3S C12 H2R H2S 
C11 O12 O11 C1  HR  HS  C2  HX  C3  HA  HB  O31 P31 O32 C31 H1A H1B C32 H2A H2B 
N31 C33 H3A H3B H3C C34 H4A H4B H4C C35 H5A H5B H5C O33 O34 O21 C21 O22 C12 H2R 
H2S C13 H3R H3S C14 H4R H4S C15 H5R H5S C16 H6R H6S C17 H7R H7S C18 H8R H8S C19 
H9R C110H10RC111H11RH11SC112H12RH12SC113H13RH13SC114H14RH14SC115H15RH15SC116H16R
H16SC117H17RH17SC118H18RH18SH18TC116H16RH16SH16TC115H15RH15SC114H14RH14SC113H13R
H13SC112H12RH12SC111H11RH11SC110H10RH10SC19 H9R H9S C18 H8R H8S C17 H7R H7S C16 
H6R H6S C15 H5R H5S C14 H4R H4S C13 H3R H3S C12 H2R H2S C11 O12 O11 C1  HR  HS  
C2  HX  C3  HA  HB  O31 P31 O32 C31 H1A H1B C32 H2A H2B N31 C33 H3A H3B H3C C34 
H4A H4B H4C C35 H5A H5B H5C O33 O34 O21 C21 O22 C12 H2R H2S C13 H3R H3S C14 H4R 
H4S C15 H5R H5S C16 H6R H6S C17 H7R H7S C18 H8R H8S C19 H9R C110H10RC111H11RH11S
C112H12RH12SC113H13RH13SC114H14RH14SC115H15RH15SC116H16RH16SC117H17RH17SC118H18R
H18SH18TC116H16RH16SH16TC115H15RH15SC114H14RH14SC113H13RH13SC112H12RH12SC111H11R
H11SC110H10RH10SC19 H9R H9S C18 H8R H8S C17 H7R H7S C16 H6R H6S C15 H5R H5S C14 
H4R H4S C13 H3R H3S C12 H2R H2S C11 O12 O11 C1  HR  HS  C2  HX  C3  HA  HB  O31 
P31 O32 C31 H1A H1B C32 H2A H2B N31 C33 H3A H3B H3C C34 H4A H4B H4C C35 H5A H5B 
H5C O33 O34 O21 C21 O22 C12 H2R H2S C13 H3R H3S C14 H4R H4S C15 H5R H5S C16 H6R 
H6S C17 H7R H7S C18 H8R H8S C19 H9R C110H10RC111H11RH11SC112H12RH12SC113H13RH13S
C114H14RH14SC115H15RH15SC116H16RH16SC117H17RH17SC118H18RH18SH18TC116H16RH16SH16T
C115H15RH15SC114H14RH14SC113H13RH13SC112H12RH12SC111H11RH11SC110H10RH10SC19 H9R 
H9S C18 H8R H8S C17 H7R H7S C16 H6R H6S C15 H5R H5S C14 H4R H4S C13 H3R H3S C12 
H2R H2S C11 O12 O11 C1  HR  HS  C2  HX  C3  HA  HB  O31 P31 O32 C31 H1A H1B C32 
H2A H2B N31 C33 H3A H3B H3C C34 H4A H4B H4C C35 H5A H5B H5C O33 O34 O21 C21 O22 
C12 H2R H2S C13 H3R H3S C14 H4R H4S C15 H5R H5S C16 H6R H6S C17 H7R H7S C18 H8R 
H8S C19 H9R C110H10RC111H11RH11SC112H12RH12SC113H13RH13SC114H14RH14SC115H15RH15S
C116H16RH16SC117H17RH17SC118H18RH18SH18TC116H16RH16SH16TC115H15RH15SC114H14RH14S
C113H13RH13SC112H12RH12SC111H11RH11SC110H10RH10SC19 H9R H9S C18 H8R H8S C17 H7R 
H7S C16 H6R H6S C15 H5R H5S C14 H4R H4S C13 H3R H3S C12 H2R H2S C11 O12 O11 C1  
HR  HS  C2  HX  C3  HA  HB  O31 P31 O32 C31 H1A H1B C32 H2A H2B N31 C33 H3A H3B 
H3C C34 H4A H4B H4C C35 H5A H5B H5C O33 O34 O21 C21 O22 C12 H2R H2S C13 H3R H3S 
C14 H4R H4S C15 H5R H5S C16 H6R H6S C17 H7R H7S C18 H8R H8S C19 H9R C110H10RC111
H11RH11SC112H12RH12SC113H13RH13SC114H14RH14SC115H15RH15SC116H16RH16SC117H17RH17S
C118H18RH18SH18TC116H16RH16SH16TC115H15RH15SC114H14RH14SC113H13RH13SC112H12RH12S
C111H11RH11SC110H10RH10SC19 H9R H9S C18 H8R H8S C17 H7R H7S C16 H6R H6S C15 H5R 
H5S C14 H4R H4S C13 H3R H3S C12 H2R H2S C11 O12 O11 C1  HR  HS  C2  HX  C3  HA  
HB  O31 P31 O32 C31 H1A H1B C32 H2A H2B N31 C33 H3A H3B H3C C34 H4A H4B H4C C35 
H5A H5B H5C O33 O34 O21 C21 O22 C12 H2R H2S C13 H3R H3S C14 H4R H4S C15 H5R H5S 
C16 H6R H6S C17 H7R H7S C18 H8R H8S C19 H9R C110H10RC111H11RH11SC112H12RH12SC113
H13RH13SC114H14RH14SC115H15RH15SC116H16RH16SC117H17RH17SC118H18RH18SH18TC116H16R
H16SH16TC115H15RH15SC114H14RH14SC113H13RH13SC112H12RH12SC111H11RH11SC110H10RH10S
C19 H9R H9S C18 H8R H8S C17 H7R H7S C16 H6R H6S C15 H5R H5S C14 H4R H4S C13 H3R 
H3S C12 H2R H2S C11 O12 O11 C1  HR  HS  C2  HX  C3  HA  HB  O31 P31 O32 C31 H1A 
H1B C32 H2A H2B N31 C33 H3A H3B H3C C34 H4A H4B H4C C35 H5A H5B H5C O33 O34 O21 
C21 O22 C12 H2R H2S C13 H3R H3S C14 H4R H4S C15 H5R H5S C16 H6R H6S C17 H7R H7S 
C18 H8R H8S C19 H9R C110H10RC111H11RH11SC112H12RH12SC113H13RH13SC114H14RH14SC115
H15RH15SC116H16RH16SC117H17RH17SC118H18RH18SH18TC116H16RH16SH16TC115H15RH15SC114
H14RH14SC113H13RH13SC112H12RH12SC111H11RH11SC110H10RH10SC19 H9R H9S C18 H8R H8S 
C17 H7R H7S C16 H6R H6S C15 H5R H5S C14 H4R H4S C13 H3R H3S C12 H2R H2S C11 O12 
O11 C1  HR  HS  C2  HX  C3  HA  HB  O31 P31 O32 C31 H1A H1B C32 H2A H2B N31 C33 
H3A H3B H3C C34 H4A H4B H4C C35 H5A H5B H5C O33 O34 O21 C21 O22 C12 H2R H2S C13 
H3R H3S C14 H4R H4S C15 H5R H5S C16 H6R H6S C17 H7R H7S C18 H8R H8S C19 H9R C110
H10RC111H11RH11SC112H12RH12SC113H13RH13SC114H14RH14SC115H15RH15SC116H16RH16SC117
H17RH17SC118H18RH18SH18TC116H16RH16SH16TC115H15RH15SC114H14RH14SC113H13RH13SC112
H12RH12SC111H11RH11SC110H10RH10SC19 H9R H9S C18 H8R H8S C17 H7R H7S C16 H6R H6S 
C15 H5R H5S C14 H4R H4S C13 H3R H3S C12 H2R H2S C11 O12 O11 C1  HR  HS  C2  HX  
C3  HA  HB  O31 P31 O32 C31 H1A H1B C32 H2A H2B N31 C33 H3A H3B H3C C34 H4A H4B 
H4C C35 H5A H5B H5C O33 O34 O21 C21 O22 C12 H2R H2S C13 H3R H3S C14 H4R H4S C15 
H5R H5S C16 H6R H6S C17 H7R H7S C18 H8R H8S C19 H9R C110H10RC111H11RH11SC112H12R
H12SC113H13RH13SC114H14RH14SC115H15RH15SC116H16RH16SC117H17RH17SC118H18RH18SH18T
C116H16RH16SH16TC115H15RH15SC114H14RH14SC113H13RH13SC112H12RH12SC111H11RH11SC110
H10RH10SC19 H9R H9S C18 H8R H8S C17 H7R H7S C16 H6R H6S C15 H5R H5S C14 H4R H4S 
C13 H3R H3S C12 H2R H2S C11 O12 O11 C1  HR  HS  C2  HX  C3  HA  HB  O31 P31 O32 
C31 H1A H1B C32 H2A H2B N31 C33 H3A H3B H3C C34 H4A H4B H4C C35 H5A H5B H5C O33 
O34 O21 C21 O22 C12 H2R H2S C13 H3R H3S C14 H4R H4S C15 H5R H5S C16 H6R H6S C17 
H7R H7S C18 H8R H8S C19 H9R C110H10RC111H11RH11SC112H12RH12SC113H13RH13SC114H14R
H14SC115H15RH15SC116H16RH16SC117H17RH17SC118H18RH18SH18TC116H16RH16SH16TC115H15R
H15SC114H14RH14SC113H13RH13SC112H12RH12SC111H11RH11SC110H10RH10SC19 H9R H9S C18 
H8R H8S C17 H7R H7S C16 H6R H6S C15 H5R H5S C14 H4R H4S C13 H3R H3S C12 H2R H2S 
C11 O12 O11 C1  HR  HS  C2  HX  C3  HA  HB  O31 P31 O32 C31 H1A H1B C32 H2A H2B 
N31 C33 H3A H3B H3C C34 H4A H4B H4C C35 H5A H5B H5C O33 O34 O21 C21 O22 C12 H2R 
H2S C13 H3R H3S C14 H4R H4S C15 H5R H5S C16 H6R H6S C17 H7R H7S C18 H8R H8S C19 
H9R C110H10RC111H11RH11SC112H12RH12SC113H13RH13SC114H14RH14SC115H15RH15SC116H16R
H16SC117H17RH17SC118H18RH18SH18TC116H16RH16SH16TC115H15RH15SC114H14RH14SC113H13R
H13SC112H12RH12SC111H11RH11SC110H10RH10SC19 H9R H9S C18 H8R H8S C17 H7R H7S C16 
H6R H6S C15 H5R H5S C14 H4R H4S C13 H3R H3S C12 H2R H2S C11 O12 O11 C1  HR  HS  
C2  HX  C3  HA  HB  O31 P31 O32 C31 H1A H1B C32 H2A H2B N31 C33 H3A H3B H3C C34 
H4A H4B H4C C35 H5A H5B H5C O33 O34 O21 C21 O22 C12 H2R H2S C13 H3R H3S C14 H4R 
H4S C15 H5R H5S C16 H6R H6S C17 H7R H7S C18 H8R H8S C19 H9R C110H10RC111H11RH11S
C112H12RH12SC113H13RH13SC114H14RH14SC115H15RH15SC116H16RH16SC117H17RH17SC118H18R
H18SH18TC116H16RH16SH16TC115H15RH15SC114H14RH14SC113H13RH13SC112H12RH12SC111H11R
H11SC110H10RH10SC19 H9R H9S C18 H8R H8S C17 H7R H7S C16 H6R H6S C15 H5R H5S C14 
H4R H4S C13 H3R H3S C12 H2R H2S C11 O12 O11 C1  HR  HS  C2  HX  C3  HA  HB  O31 
P31 O32 C31 H1A H1B C32 H2A H2B N31 C33 H3A H3B H3C C34 H4A H4B H4C C35 H5A H5B 
H5C O33 O34 O21 C21 O22 C12 H2R H2S C13 H3R H3S C14 H4R H4S C15 H5R H5S C16 H6R 
H6S C17 H7R H7S C18 H8R H8S C19 H9R C110H10RC111H11RH11SC112H12RH12SC113H13RH13S
C114H14RH14SC115H15RH15SC116H16RH16SC117H17RH17SC118H18RH18SH18TC116H16RH16SH16T
C115H15RH15SC114H14RH14SC113H13RH13SC112H12RH12SC111H11RH11SC110H10RH10SC19 H9R 
H9S C18 H8R H8S C17 H7R H7S C16 H6R H6S C15 H5R H5S C14 H4R H4S C13 H3R H3S C12 
H2R H2S C11 O12 O11 C1  HR  HS  C2  HX  C3  HA  HB  O31 P31 O32 C31 H1A H1B C32 
H2A H2B N31 C33 H3A H3B H3C C34 H4A H4B H4C C35 H5A H5B H5C O33 O34 O21 C21 O22 
C12 H2R H2S C13 H3R H3S C14 H4R H4S C15 H5R H5S C16 H6R H6S C17 H7R H7S C18 H8R 
H8S C19 H9R C110H10RC111H11RH11SC112H12RH12SC113H13RH13SC114H14RH14SC115H15RH15S
C116H16RH16SC117H17RH17SC118H18RH18SH18TC116H16RH16SH16TC115H15RH15SC114H14RH14S
C113H13RH13SC112H12RH12SC111H11RH11SC110H10RH10SC19 H9R H9S C18 H8R H8S C17 H7R 
H7S C16 H6R H6S C15 H5R H5S C14 H4R H4S C13 H3R H3S C12 H2R H2S C11 O12 O11 C1  
HR  HS  C2  HX  C3  HA  HB  O31 P31 O32 C31 H1A H1B C32 H2A H2B N31 C33 H3A H3B 
H3C C34 H4A H4B H4C C35 H5A H5B H5C O33 O34 O21 C21 O22 C12 H2R H2S C13 H3R H3S 
C14 H4R H4S C15 H5R H5S C16 H6R H6S C17 H7R H7S C18 H8R H8S C19 H9R C110H10RC111
H11RH11SC112H12RH12SC113H13RH13SC114H14RH14SC115H15RH15SC116H16RH16SC117H17RH17S
C118H18RH18SH18TC116H16RH16SH16TC115H15RH15SC114H14RH14SC113H13RH13SC112H12RH12S
C111H11RH11SC110H10RH10SC19 H9R H9S C18 H8R H8S C17 H7R H7S C16 H6R H6S C15 H5R 
H5S C14 H4R H4S C13 H3R H3S C12 H2R H2S C11 O12 O11 C1  HR  HS  C2  HX  C3  HA  
HB  O31 P31 O32 C31 H1A H1B C32 H2A H2B N31 C33 H3A H3B H3C C34 H4A H4B H4C C35 
H5A H5B H5C O33 O34 O21 C21 O22 C12 H2R H2S C13 H3R H3S C14 H4R H4S C15 H5R H5S 
C16 H6R H6S C17 H7R H7S C18 H8R H8S C19 H9R C110H10RC111H11RH11SC112H12RH12SC113
H13RH13SC114H14RH14SC115H15RH15SC116H16RH16SC117H17RH17SC118H18RH18SH18TC116H16R
H16SH16TC115H15RH15SC114H14RH14SC113H13RH13SC112H12RH12SC111H11RH11SC110H10RH10S
C19 H9R H9S C18 H8R H8S C17 H7R H7S C16 H6R H6S C15 H5R H5S C14 H4R H4S C13 H3R 
H3S C12 H2R H2S C11 O12 O11 C1  HR  HS  C2  HX  C3  HA  HB  O31 P31 O32 C31 H1A 
H1B C32 H2A H2B N31 C33 H3A H3B H3C C34 H4A H4B H4C C35 H5A H5B H5C O33 O34 O21 
C21 O22 C12 H2R H2S C13 H3R H3S C14 H4R H4S C15 H5R H5S C16 H6R H6S C17 H7R H7S 
C18 H8R H8S C19 H9R C110H10RC111H11RH11SC112H12RH12SC113H13RH13SC114H14RH14SC115
H15RH15SC116H16RH16SC117H17RH17SC118H18RH18SH18TC116H16RH16SH16TC115H15RH15SC114
H14RH14SC113H13RH13SC112H12RH12SC111H11RH11SC110H10RH10SC19 H9R H9S C18 H8R H8S 
C17 H7R H7S C16 H6R H6S C15 H5R H5S C14 H4R H4S C13 H3R H3S C12 H2R H2S C11 O12 
O11 C1  HR  HS  C2  HX  C3  HA  HB  O31 P31 O32 C31 H1A H1B C32 H2A H2B N31 C33 
H3A H3B H3C C34 H4A H4B H4C C35 H5A H5B H5C O33 O34 O21 C21 O22 C12 H2R H2S C13 
H3R H3S C14 H4R H4S C15 H5R H5S C16 H6R H6S C17 H7R H7S C18 H8R H8S C19 H9R C110
H10RC111H11RH11SC112H12RH12SC113H13RH13SC114H14RH14SC115H15RH15SC116H16RH16SC117
H17RH17SC118H18RH18SH18TC116H16RH16SH16TC115H15RH15SC114H14RH14SC113H13RH13SC112
H12RH12SC111H11RH11SC110H10RH10SC19 H9R H9S C18 H8R H8S C17 H7R H7S C16 H6R H6S 
C15 H5R H5S C14 H4R H4S C13 H3R H3S C12 H2R H2S C11 O12 O11 C1  HR  HS  C2  HX  
C3  HA  HB  O31 P31 O32 C31 H1A H1B C32 H2A H2B N31 C33 H3A H3B H3C C34 H4A H4B 
H4C C35 H5A H5B H5C O33 O34 O21 C21 O22 C12 H2R H2S C13 H3R H3S C14 H4R H4S C15 
H5R H5S C16 H6R H6S C17 H7R H7S C18 H8R H8S C19 H9R C110H10RC111H11RH11SC112H12R
H12SC113H13RH13SC114H14RH14SC115H15RH15SC116H16RH16SC117H17RH17SC118H18RH18SH18T
C116H16RH16SH16TC115H15RH15SC114H14RH14SC113H13RH13SC112H12RH12SC111H11RH11SC110
H10RH10SC19 H9R H9S C18 H8R H8S C17 H7R H7S C16 H6R H6S C15 H5R H5S C14 H4R H4S 
C13 H3R H3S C12 H2R H2S C11 O12 O11 C1  HR  HS  C2  HX  C3  HA  HB  O31 P31 O32 
C31 H1A H1B C32 H2A H2B N31 C33 H3A H3B H3C C34 H4A H4B H4C C35 H5A H5B H5C O33 
O34 O21 C21 O22 C12 H2R H2S C13 H3R H3S C14 H4R H4S C15 H5R H5S C16 H6R H6S C17 
H7R H7S C18 H8R H8S C19 H9R C110H10RC111H11RH11SC112H12RH12SC113H13RH13SC114H14R
H14SC115H15RH15SC116H16RH16SC117H17RH17SC118H18RH18SH18TC116H16RH16SH16TC115H15R
H15SC114H14RH14SC113H13RH13SC112H12RH12SC111H11RH11SC110H10RH10SC19 H9R H9S C18 
H8R H8S C17 H7R H7S C16 H6R H6S C15 H5R H5S C14 H4R H4S C13 H3R H3S C12 H2R H2S 
C11 O12 O11 C1  HR  HS  C2  HX  C3  HA  HB  O31 P31 O32 C31 H1A H1B C32 H2A H2B 
N31 C33 H3A H3B H3C C34 H4A H4B H4C C35 H5A H5B H5C O33 O34 O21 C21 O22 C12 H2R 
H2S C13 H3R H3S C14 H4R H4S C15 H5R H5S C16 H6R H6S C17 H7R H7S C18 H8R H8S C19 
H9R C110H10RC111H11RH11SC112H12RH12SC113H13RH13SC114H14RH14SC115H15RH15SC116H16R
H16SC117H17RH17SC118H18RH18SH18TC116H16RH16SH16TC115H15RH15SC114H14RH14SC113H13R
H13SC112H12RH12SC111H11RH11SC110H10RH10SC19 H9R H9S C18 H8R H8S C17 H7R H7S C16 
H6R H6S C15 H5R H5S C14 H4R H4S C13 H3R H3S C12 H2R H2S C11 O12 O11 C1  HR  HS  
C2  HX  C3  HA  HB  O31 P31 O32 C31 H1A H1B C32 H2A H2B N31 C33 H3A H3B H3C C34 
H4A H4B H4C C35 H5A H5B H5C O33 O34 O21 C21 O22 C12 H2R H2S C13 H3R H3S C14 H4R 
H4S C15 H5R H5S C16 H6R H6S C17 H7R H7S C18 H8R H8S C19 H9R C110H10RC111H11RH11S
C112H12RH12SC113H13RH13SC114H14RH14SC115H15RH15SC116H16RH16SC117H17RH17SC118H18R
H18SH18TC116H16RH16SH16TC115H15RH15SC114H14RH14SC113H13RH13SC112H12RH12SC111H11R
H11SC110H10RH10SC19 H9R H9S C18 H8R H8S C17 H7R H7S C16 H6R H6S C15 H5R H5S C14 
H4R H4S C13 H3R H3S C12 H2R H2S C11 O12 O11 C1  HR  HS  C2  HX  C3  HA  HB  O31 
P31 O32 C31 H1A H1B C32 H2A H2B N31 C33 H3A H3B H3C C34 H4A H4B H4C C35 H5A H5B 
H5C O33 O34 O21 C21 O22 C12 H2R H2S C13 H3R H3S C14 H4R H4S C15 H5R H5S C16 H6R 
H6S C17 H7R H7S C18 H8R H8S C19 H9R C110H10RC111H11RH11SC112H12RH12SC113H13RH13S
C114H14RH14SC115H15RH15SC116H16RH16SC117H17RH17SC118H18RH18SH18TC116H16RH16SH16T
C115H15RH15SC114H14RH14SC113H13RH13SC112H12RH12SC111H11RH11SC110H10RH10SC19 H9R 
H9S C18 H8R H8S C17 H7R H7S C16 H6R H6S C15 H5R H5S C14 H4R H4S C13 H3R H3S C12 
H2R H2S C11 O12 O11 C1  HR  HS  C2  HX  C3  HA  HB  O31 P31 O32 C31 H1A H1B C32 
H2A H2B N31 C33 H3A H3B H3C C34 H4A H4B H4C C35 H5A H5B H5C O33 O34 O21 C21 O22 
C12 H2R H2S C13 H3R H3S C14 H4R H4S C15 H5R H5S C16 H6R H6S C17 H7R H7S C18 H8R 
H8S C19 H9R C110H10RC111H11RH11SC112H12RH12SC113H13RH13SC114H14RH14SC115H15RH15S
C116H16RH16SC117H17RH17SC118H18RH18SH18TC116H16RH16SH16TC115H15RH15SC114H14RH14S
C113H13RH13SC112H12RH12SC111H11RH11SC110H10RH10SC19 H9R H9S C18 H8R H8S C17 H7R 
H7S C16 H6R H6S C15 H5R H5S C14 H4R H4S C13 H3R H3S C12 H2R H2S C11 O12 O11 C1  
HR  HS  C2  HX  C3  HA  HB  O31 P31 O32 C31 H1A H1B C32 H2A H2B N31 C33 H3A H3B 
H3C C34 H4A H4B H4C C35 H5A H5B H5C O33 O34 O21 C21 O22 C12 H2R H2S C13 H3R H3S 
C14 H4R H4S C15 H5R H5S C16 H6R H6S C17 H7R H7S C18 H8R H8S C19 H9R C110H10RC111
H11RH11SC112H12RH12SC113H13RH13SC114H14RH14SC115H15RH15SC116H16RH16SC117H17RH17S
C118H18RH18SH18TC116H16RH16SH16TC115H15RH15SC114H14RH14SC113H13RH13SC112H12RH12S
C111H11RH11SC110H10RH10SC19 H9R H9S C18 H8R H8S C17 H7R H7S C16 H6R H6S C15 H5R 
H5S C14 H4R H4S C13 H3R H3S C12 H2R H2S C11 O12 O11 C1  HR  HS  C2  HX  C3  HA  
HB  O31 P31 O32 C31 H1A H1B C32 H2A H2B N31 C33 H3A H3B H3C C34 H4A H4B H4C C35 
H5A H5B H5C O33 O34 O21 C21 O22 C12 H2R H2S C13 H3R H3S C14 H4R H4S C15 H5R H5S 
C16 H6R H6S C17 H7R H7S C18 H8R H8S C19 H9R C110H10RC111H11RH11SC112H12RH12SC113
H13RH13SC114H14RH14SC115H15RH15SC116H16RH16SC117H17RH17SC118H18RH18SH18TC116H16R
H16SH16TC115H15RH15SC114H14RH14SC113H13RH13SC112H12RH12SC111H11RH11SC110H10RH10S
C19 H9R H9S C18 H8R H8S C17 H7R H7S C16 H6R H6S C15 H5R H5S C14 H4R H4S C13 H3R 
H3S C12 H2R H2S C11 O12 O11 C1  HR  HS  C2  HX  C3  HA  HB  O31 P31 O32 C31 H1A 
H1B C32 H2A H2B N31 C33 H3A H3B H3C C34 H4A H4B H4C C35 H5A H5B H5C O33 O34 O21 
C21 O22 C12 H2R H2S C13 H3R H3S C14 H4R H4S C15 H5R H5S C16 H6R H6S C17 H7R H7S 
C18 H8R H8S C19 H9R C110H10RC111H11RH11SC112H12RH12SC113H13RH13SC114H14RH14SC115
H15RH15SC116H16RH16SC117H17RH17SC118H18RH18SH18TC116H16RH16SH16TC115H15RH15SC114
H14RH14SC113H13RH13SC112H12RH12SC111H11RH11SC110H10RH10SC19 H9R H9S C18 H8R H8S 
C17 H7R H7S C16 H6R H6S C15 H5R H5S C14 H4R H4S C13 H3R H3S C12 H2R H2S C11 O12 
O11 C1  HR  HS  C2  HX  C3  HA  HB  O31 P31 O32 C31 H1A H1B C32 H2A H2B N31 C33 
H3A H3B H3C C34 H4A H4B H4C C35 H5A H5B H5C O33 O34 O21 C21 O22 C12 H2R H2S C13 
H3R H3S C14 H4R H4S C15 H5R H5S C16 H6R H6S C17 H7R H7S C18 H8R H8S C19 H9R C110
H10RC111H11RH11SC112H12RH12SC113H13RH13SC114H14RH14SC115H15RH15SC116H16RH16SC117
H17RH17SC118H18RH18SH18TC116H16RH16SH16TC115H15RH15SC114H14RH14SC113H13RH13SC112
H12RH12SC111H11RH11SC110H10RH10SC19 H9R H9S C18 H8R H8S C17 H7R H7S C16 H6R H6S 
C15 H5R H5S C14 H4R H4S C13 H3R H3S C12 H2R H2S C11 O12 O11 C1  HR  HS  C2  HX  
C3  HA  HB  O31 P31 O32 C31 H1A H1B C32 H2A H2B N31 C33 H3A H3B H3C C34 H4A H4B 
H4C C35 H5A H5B H5C O33 O34 O21 C21 O22 C12 H2R H2S C13 H3R H3S C14 H4R H4S C15 
H5R H5S C16 H6R H6S C17 H7R H7S C18 H8R H8S C19 H9R C110H10RC111H11RH11SC112H12R
H12SC113H13RH13SC114H14RH14SC115H15RH15SC116H16RH16SC117H17RH17SC118H18RH18SH18T
C116H16RH16SH16TC115H15RH15SC114H14RH14SC113H13RH13SC112H12RH12SC111H11RH11SC110
H10RH10SC19 H9R H9S C18 H8R H8S C17 H7R H7S C16 H6R H6S C15 H5R H5S C14 H4R H4S 
C13 H3R H3S C12 H2R H2S C11 O12 O11 C1  HR  HS  C2  HX  C3  HA  HB  O31 P31 O32 
C31 H1A H1B C32 H2A H2B N31 C33 H3A H3B H3C C34 H4A H4B H4C C35 H5A H5B H5C O33 
O34 O21 C21 O22 C12 H2R H2S C13 H3R H3S C14 H4R H4S C15 H5R H5S C16 H6R H6S C17 
H7R H7S C18 H8R H8S C19 H9R C110H10RC111H11RH11SC112H12RH12SC113H13RH13SC114H14R
H14SC115H15RH15SC116H16RH16SC117H17RH17SC118H18RH18SH18TC116H16RH16SH16TC115H15R
H15SC114H14RH14SC113H13RH13SC112H12RH12SC111H11RH11SC110H10RH10SC19 H9R H9S C18 
H8R H8S C17 H7R H7S C16 H6R H6S C15 H5R H5S C14 H4R H4S C13 H3R H3S C12 H2R H2S 
C11 O12 O11 C1  HR  HS  C2  HX  C3  HA  HB  O31 P31 O32 C31 H1A H1B C32 H2A H2B 
N31 C33 H3A H3B H3C C34 H4A H4B H4C C35 H5A H5B H5C O33 O34 O21 C21 O22 C12 H2R 
H2S C13 H3R H3S C14 H4R H4S C15 H5R H5S C16 H6R H6S C17 H7R H7S C18 H8R H8S C19 
H9R C110H10RC111H11RH11SC112H12RH12SC113H13RH13SC114H14RH14SC115H15RH15SC116H16R
H16SC117H17RH17SC118H18RH18SH18TC116H16RH16SH16TC115H15RH15SC114H14RH14SC113H13R
H13SC112H12RH12SC111H11RH11SC110H10RH10SC19 H9R H9S C18 H8R H8S C17 H7R H7S C16 
H6R H6S C15 H5R H5S C14 H4R H4S C13 H3R H3S C12 H2R H2S C11 O12 O11 C1  HR  HS  
C2  HX  C3  HA  HB  O31 P31 O32 C31 H1A H1B C32 H2A H2B N31 C33 H3A H3B H3C C34 
H4A H4B H4C C35 H5A H5B H5C O33 O34 O21 C21 O22 C12 H2R H2S C13 H3R H3S C14 H4R 
H4S C15 H5R H5S C16 H6R H6S C17 H7R H7S C18 H8R H8S C19 H9R C110H10RC111H11RH11S
C112H12RH12SC113H13RH13SC114H14RH14SC115H15RH15SC116H16RH16SC117H17RH17SC118H18R
H18SH18TC116H16RH16SH16TC115H15RH15SC114H14RH14SC113H13RH13SC112H12RH12SC111H11R
H11SC110H10RH10SC19 H9R H9S C18 H8R H8S C17 H7R H7S C16 H6R H6S C15 H5R H5S C14 
H4R H4S C13 H3R H3S C12 H2R H2S C11 O12 O11 C1  HR  HS  C2  HX  C3  HA  HB  O31 
P31 O32 C31 H1A H1B C32 H2A H2B N31 C33 H3A H3B H3C C34 H4A H4B H4C C35 H5A H5B 
H5C O33 O34 O21 C21 O22 C12 H2R H2S C13 H3R H3S C14 H4R H4S C15 H5R H5S C16 H6R 
H6S C17 H7R H7S C18 H8R H8S C19 H9R C110H10RC111H11RH11SC112H12RH12SC113H13RH13S
C114H14RH14SC115H15RH15SC116H16RH16SC117H17RH17SC118H18RH18SH18TC116H16RH16SH16T
C115H15RH15SC114H14RH14SC113H13RH13SC112H12RH12SC111H11RH11SC110H10RH10SC19 H9R 
H9S C18 H8R H8S C17 H7R H7S C16 H6R H6S C15 H5R H5S C14 H4R H4S C13 H3R H3S C12 
H2R H2S C11 O12 O11 C1  HR  HS  C2  HX  C3  HA  HB  O31 P31 O32 C31 H1A H1B C32 
H2A H2B N31 C33 H3A H3B H3C C34 H4A H4B H4C C35 H5A H5B H5C O33 O34 O21 C21 O22 
C12 H2R H2S C13 H3R H3S C14 H4R H4S C15 H5R H5S C16 H6R H6S C17 H7R H7S C18 H8R 
H8S C19 H9R C110H10RC111H11RH11SC112H12RH12SC113H13RH13SC114H14RH14SC115H15RH15S
C116H16RH16SC117H17RH17SC118H18RH18SH18TC116H16RH16SH16TC115H15RH15SC114H14RH14S
C113H13RH13SC112H12RH12SC111H11RH11SC110H10RH10SC19 H9R H9S C18 H8R H8S C17 H7R 
H7S C16 H6R H6S C15 H5R H5S C14 H4R H4S C13 H3R H3S C12 H2R H2S C11 O12 O11 C1  
HR  HS  C2  HX  C3  HA  HB  O31 P31 O32 C31 H1A H1B C32 H2A H2B N31 C33 H3A H3B 
H3C C34 H4A H4B H4C C35 H5A H5B H5C O33 O34 O21 C21 O22 C12 H2R H2S C13 H3R H3S 
C14 H4R H4S C15 H5R H5S C16 H6R H6S C17 H7R H7S C18 H8R H8S C19 H9R C110H10RC111
H11RH11SC112H12RH12SC113H13RH13SC114H14RH14SC115H15RH15SC116H16RH16SC117H17RH17S
C118H18RH18SH18TC116H16RH16SH16TC115H15RH15SC114H14RH14SC113H13RH13SC112H12RH12S
C111H11RH11SC110H10RH10SC19 H9R H9S C18 H8R H8S C17 H7R H7S C16 H6R H6S C15 H5R 
H5S C14 H4R H4S C13 H3R H3S C12 H2R H2S C11 O12 O11 C1  HR  HS  C2  HX  C3  HA  
HB  O31 P31 O32 C31 H1A H1B C32 H2A H2B N31 C33 H3A H3B H3C C34 H4A H4B H4C C35 
H5A H5B H5C O33 O34 O21 C21 O22 C12 H2R H2S C13 H3R H3S C14 H4R H4S C15 H5R H5S 
C16 H6R H6S C17 H7R H7S C18 H8R H8S C19 H9R C110H10RC111H11RH11SC112H12RH12SC113
H13RH13SC114H14RH14SC115H15RH15SC116H16RH16SC117H17RH17SC118H18RH18SH18TC116H16R
H16SH16TC115H15RH15SC114H14RH14SC113H13RH13SC112H12RH12SC111H11RH11SC110H10RH10S
C19 H9R H9S C18 H8R H8S C17 H7R H7S C16 H6R H6S C15 H5R H5S C14 H4R H4S C13 H3R 
H3S C12 H2R H2S C11 O12 O11 C1  HR  HS  C2  HX  C3  HA  HB  O31 P31 O32 C31 H1A 
H1B C32 H2A H2B N31 C33 H3A H3B H3C C34 H4A H4B H4C C35 H5A H5B H5C O33 O34 O21 
C21 O22 C12 H2R H2S C13 H3R H3S C14 H4R H4S C15 H5R H5S C16 H6R H6S C17 H7R H7S 
C18 H8R H8S C19 H9R C110H10RC111H11RH11SC112H12RH12SC113H13RH13SC114H14RH14SC115
H15RH15SC116H16RH16SC117H17RH17SC118H18RH18SH18TC116H16RH16SH16TC115H15RH15SC114
H14RH14SC113H13RH13SC112H12RH12SC111H11RH11SC110H10RH10SC19 H9R H9S C18 H8R H8S 
C17 H7R H7S C16 H6R H6S C15 H5R H5S C14 H4R H4S C13 H3R H3S C12 H2R H2S C11 O12 
O11 C1  HR  HS  C2  HX  C3  HA  HB  O31 P31 O32 C31 H1A H1B C32 H2A H2B N31 C33 
H3A H3B H3C C34 H4A H4B H4C C35 H5A H5B H5C O33 O34 O21 C21 O22 C12 H2R H2S C13 
H3R H3S C14 H4R H4S C15 H5R H5S C16 H6R H6S C17 H7R H7S C18 H8R H8S C19 H9R C110
H10RC111H11RH11SC112H12RH12SC113H13RH13SC114H14RH14SC115H15RH15SC116H16RH16SC117
H17RH17SC118H18RH18SH18TC116H16RH16SH16TC115H15RH15SC114H14RH14SC113H13RH13SC112
H12RH12SC111H11RH11SC110H10RH10SC19 H9R H9S C18 H8R H8S C17 H7R H7S C16 H6R H6S 
C15 H5R H5S C14 H4R H4S C13 H3R H3S C12 H2R H2S C11 O12 O11 C1  HR  HS  C2  HX  
C3  HA  HB  O31 P31 O32 C31 H1A H1B C32 H2A H2B N31 C33 H3A H3B H3C C34 H4A H4B 
H4C C35 H5A H5B H5C O33 O34 O21 C21 O22 C12 H2R H2S C13 H3R H3S C14 H4R H4S C15 
H5R H5S C16 H6R H6S C17 H7R H7S C18 H8R H8S C19 H9R C110H10RC111H11RH11SC112H12R
H12SC113H13RH13SC114H14RH14SC115H15RH15SC116H16RH16SC117H17RH17SC118H18RH18SH18T
C116H16RH16SH16TC115H15RH15SC114H14RH14SC113H13RH13SC112H12RH12SC111H11RH11SC110
H10RH10SC19 H9R H9S C18 H8R H8S C17 H7R H7S C16 H6R H6S C15 H5R H5S C14 H4R H4S 
C13 H3R H3S C12 H2R H2S C11 O12 O11 C1  HR  HS  C2  HX  C3  HA  HB  O31 P31 O32 
C31 H1A H1B C32 H2A H2B N31 C33 H3A H3B H3C C34 H4A H4B H4C C35 H5A H5B H5C O33 
O34 O21 C21 O22 C12 H2R H2S C13 H3R H3S C14 H4R H4S C15 H5R H5S C16 H6R H6S C17 
H7R H7S C18 H8R H8S C19 H9R C110H10RC111H11RH11SC112H12RH12SC113H13RH13SC114H14R
H14SC115H15RH15SC116H16RH16SC117H17RH17SC118H18RH18SH18TC116H16RH16SH16TC115H15R
H15SC114H14RH14SC113H13RH13SC112H12RH12SC111H11RH11SC110H10RH10SC19 H9R H9S C18 
H8R H8S C17 H7R H7S C16 H6R H6S C15 H5R H5S C14 H4R H4S C13 H3R H3S C12 H2R H2S 
C11 O12 O11 C1  HR  HS  C2  HX  C3  HA  HB  O31 P31 O32 C31 H1A H1B C32 H2A H2B 
N31 C33 H3A H3B H3C C34 H4A H4B H4C C35 H5A H5B H5C O33 O34 O21 C21 O22 C12 H2R 
H2S C13 H3R H3S C14 H4R H4S C15 H5R H5S C16 H6R H6S C17 H7R H7S C18 H8R H8S C19 
H9R C110H10RC111H11RH11SC112H12RH12SC113H13RH13SC114H14RH14SC115H15RH15SC116H16R
H16SC117H17RH17SC118H18RH18SH18TC116H16RH16SH16TC115H15RH15SC114H14RH14SC113H13R
H13SC112H12RH12SC111H11RH11SC110H10RH10SC19 H9R H9S C18 H8R H8S C17 H7R H7S C16 
H6R H6S C15 H5R H5S C14 H4R H4S C13 H3R H3S C12 H2R H2S C11 O12 O11 C1  HR  HS  
C2  HX  C3  HA  HB  O31 P31 O32 C31 H1A H1B C32 H2A H2B N31 C33 H3A H3B H3C C34 
H4A H4B H4C C35 H5A H5B H5C O33 O34 O21 C21 O22 C12 H2R H2S C13 H3R H3S C14 H4R 
H4S C15 H5R H5S C16 H6R H6S C17 H7R H7S C18 H8R H8S C19 H9R C110H10RC111H11RH11S
C112H12RH12SC113H13RH13SC114H14RH14SC115H15RH15SC116H16RH16SC117H17RH17SC118H18R
H18SH18TC116H16RH16SH16TC115H15RH15SC114H14RH14SC113H13RH13SC112H12RH12SC111H11R
H11SC110H10RH10SC19 H9R H9S C18 H8R H8S C17 H7R H7S C16 H6R H6S C15 H5R H5S C14 
H4R H4S C13 H3R H3S C12 H2R H2S C11 O12 O11 C1  HR  HS  C2  HX  C3  HA  HB  O31 
P31 O32 C31 H1A H1B C32 H2A H2B N31 C33 H3A H3B H3C C34 H4A H4B H4C C35 H5A H5B 
H5C O33 O34 O21 C21 O22 C12 H2R H2S C13 H3R H3S C14 H4R H4S C15 H5R H5S C16 H6R 
H6S C17 H7R H7S C18 H8R H8S C19 H9R C110H10RC111H11RH11SC112H12RH12SC113H13RH13S
C114H14RH14SC115H15RH15SC116H16RH16SC117H17RH17SC118H18RH18SH18TNa+ Na+ Na+ Na+ 
Na+ Na+ Na+ Na+ Na+ Na+ Na+ Na+ Na+ Na+ Na+ Na+ Na+ Na+ Na+ Na+ Na+ Na+ Na+ Na+ 
Na+ Na+ Na+ Na+ Na+ Na+ Na+ Na+ Na+ Na+ Na+ Na+ Na+ Na+ Na+ Na+ Na+ Na+ Na+ Na+ 
Na+ Na+ Na+ Na+ Na+ Na+ Na+ Na+ Na+ Na+ Na+ Na+ Na+ Na+ Cl- Cl- Cl- Cl- Cl- Cl- 
Cl- Cl- Cl- Cl- Cl- Cl- Cl- Cl- Cl- Cl- Cl- Cl- Cl- Cl- Cl- Cl- Cl- Cl- Cl- Cl- 
Cl- Cl- Cl- Cl- Cl- Cl- Cl- Cl- Cl- Cl- Cl- Cl- Cl- Cl- Cl- Cl- Cl- Cl- Cl- Cl- 
Cl- Cl- Cl- Cl- Cl- Cl- Cl- Cl- Cl- Cl- Cl- Cl- Cl- Cl- Cl- Cl- Cl- Cl- Cl- Cl- 
Cl- Cl- O   H1  H2  O   H1  H2  O   H1  H2  O   H1  H2  O   H1  H2  O   H1  H2  
O   H1  H2  O   H1  H2  O   H1  H2  O   H1  H2  O   H1  H2  O   H1  H2  O   H1  
H2  O   H1  H2  O   H1  H2  O   H1  H2  O   H1  H2  O   H1  H2  O   H1  H2  O   
H1  H2  O   H1  H2  O   H1  H2  O   H1  H2  O   H1  H2  O   H1  H2  O   H1  H2  
O   H1  H2  O   H1  H2  O   H1  H2  O   H1  H2  O   H1  H2  O   H1  H2  O   H1  
H2  O   H1  H2  O   H1  H2  O   H1  H2  O   H1  H2  O   H1  H2  O   H1  H2  O   
H1  H2  O   H1  H2  O   H1  H2  O   H1  H2  O   H1  H2  O   H1  H2  O   H1  H2  
O   H1  H2  O   H1  H2  O   H1  H2  O   H1  H2  O   H1  H2  O   H1  H2  O   H1  
H2  O   H1  H2  O   H1  H2  O   H1  H2  O   H1  H2  O   H1  H2  O   H1  H2  O   
H1  H2  O   H1  H2  O   H1  H2  O   H1  H2  O   H1  H2  O   H1  H2  O   H1  H2  
O   H1  H2  O   H1  H2  O   H1  H2  O   H1  H2  O   H1  H2  O   H1  H2  O   H1  
H2  O   H1  H2  O   H1  H2  O   H1  H2  O   H1  H2  O   H1  H2  O   H1  H2  O   
H1  H2  O   H1  H2  O   H1  H2  O   H1  H2  O   H1  H2  O   H1  H2  O   H1  H2  
O   H1  H2  O   H1  H2  O   H1  H2  O   H1  H2  O   H1  H2  O   H1  H2  O   H1  
H2  O   H1  H2  O   H1  H2  O   H1  H2  O   H1  H2  O   H1  H2  O   H1  H2  O   
H1  H2  O   H1  H2  O   H1  H2  O   H1  H2  O   H1  H2  O   H1  H2  O   H1  H2  
O   H1  H2  O   H1  H2  O   H1  H2  O   H1  H2  O   H1  H2  O   H1  H2  O   H1  
H2  O   H1  H2  O   H1  H2  O   H1  H2  O   H1  H2  O   H1  H2  O   H1  H2  O   
H1  H2  O   H1  H2  O   H1  H2  O   H1  H2  O   H1  H2  O   H1  H2  O   H1  H2  
O   H1  H2  O   H1  H2  O   H1  H2  O   H1  H2  O   H1  H2  O   H1  H2  O   H1  
H2  O   H1  H2  O   H1  H2  O   H1  H2  O   H1  H2  O   H1  H2  O   H1  H2  O   
H1  H2  O   H1  H2  O   H1  H2  O   H1  H2  O   H1  H2  O   H1  H2  O   H1  H2  
O   H1  H2  O   H1  H2  O   H1  H2  O   H1  H2  O   H1  H2  O   H1  H2  O   H1  
H2  O   H1  H2  O   H1  H2  O   H1  H2  O   H1  H2  O   H1  H2  O   H1  H2  O   
H1  H2  O   H1  H2  O   H1  H2  O   H1  H2  O   H1  H2  O   H1  H2  O   H1  H2  
O   H1  H2  O   H1  H2  O   H1  H2  O   H1  H2  O   H1  H2  O   H1  H2  O   H1  
H2  O   H1  H2  O   H1  H2  O   H1  H2  O   H1  H2  O   H1  H2  O   H1  H2  O   
H1  H2  O   H1  H2  O   H1  H2  O   H1  H2  O   H1  H2  O   H1  H2  O   H1  H2  
O   H1  H2  O   H1  H2  O   H1  H2  O   H1  H2  O   H1  H2  O   H1  H2  O   H1  
H2  O   H1  H2  O   H1  H2  O   H1  H2  O   H1  H2  O   H1  H2  O   H1  H2  O   
H1  H2  O   H1  H2  O   H1  H2  O   H1  H2  O   H1  H2  O   H1  H2  O   H1  H2  
O   H1  H2  O   H1  H2  O   H1  H2  O   H1  H2  O   H1  H2  O   H1  H2  O   H1  
H2  O   H1  H2  O   H1  H2  O   H1  H2  O   H1  H2  O   H1  H2  O   H1  H2  O   
H1  H2  O   H1  H2  O   H1  H2  O   H1  H2  O   H1  H2  O   H1  H2  O   H1  H2  
O   H1  H2  O   H1  H2  O   H1  H2  O   H1  H2  O   H1  H2  O   H1  H2  O   H1  
H2  O   H1  H2  O   H1  H2  O   H1  H2  O   H1  H2  O   H1  H2  O   H1  H2  O   
H1  H2  O   H1  H2  O   H1  H2  O   H1  H2  O   H1  H2  O   H1  H2  O   H1  H2  
O   H1  H2  O   H1  H2  O   H1  H2  O   H1  H2  O   H1  H2  O   H1  H2  O   H1  
H2  O   H1  H2  O   H1  H2  O   H1  H2  O   H1  H2  O   H1  H2  O   H1  H2  O   
H1  H2  O   H1  H2  O   H1  H2  O   H1  H2  O   H1  H2  O   H1  H2  O   H1  H2  
O   H1  H2  O   H1  H2  O   H1  H2  O   H1  H2  O   H1  H2  O   H1  H2  O   H1  
H2  O   H1  H2  O   H1  H2  O   H1  H2  O   H1  H2  O   H1  H2  O   H1  H2  O   
H1  H2  O   H1  H2  O   H1  H2  O   H1  H2  O   H1  H2  O   H1  H2  O   H1  H2  
O   H1  H2  O   H1  H2  O   H1  H2  O   H1  H2  O   H1  H2  O   H1  H2  O   H1  
H2  O   H1  H2  O   H1  H2  O   H1  H2  O   H1  H2  O   H1  H2  O   H1  H2  O   
H1  H2  O   H1  H2  O   H1  H2  O   H1  H2  O   H1  H2  O   H1  H2  O   H1  H2  
O   H1  H2  O   H1  H2  O   H1  H2  O   H1  H2  O   H1  H2  O   H1  H2  O   H1  
H2  O   H1  H2  O   H1  H2  O   H1  H2  O   H1  H2  O   H1  H2  O   H1  H2  O   
H1  H2  O   H1  H2  O   H1  H2  O   H1  H2  O   H1  H2  O   H1  H2  O   H1  H2  
O   H1  H2  O   H1  H2  O   H1  H2  O   H1  H2  O   H1  H2  O   H1  H2  O   H1  
H2  O   H1  H2  O   H1  H2  O   H1  H2  O   H1  H2  O   H1  H2  O   H1  H2  O   
H1  H2  O   H1  H2  O   H1  H2  O   H1  H2  O   H1  H2  O   H1  H2  O   H1  H2  
O   H1  H2  O   H1  H2  O   H1  H2  O   H1  H2  O   H1  H2  O   H1  H2  O   H1  
H2  O   H1  H2  O   H1  H2  O   H1  H2  O   H1  H2  O   H1  H2  O   H1  H2  O   
H1  H2  O   H1  H2  O   H1  H2  O   H1  H2  O   H1  H2  O   H1  H2  O   H1  H2  
O   H1  H2  O   H1  H2  O   H1  H2  O   H1  H2  O   H1  H2  O   H1  H2  O   H1  
H2  O   H1  H2  O   H1  H2  O   H1  H2  O   H1  H2  O   H1  H2  O   H1  H2  O   
H1  H2  O   H1  H2  O   H1  H2  O   H1  H2  O   H1  H2  O   H1  H2  O   H1  H2  
O   H1  H2  O   H1  H2  O   H1  H2  O   H1  H2  O   H1  H2  O   H1  H2  O   H1  
H2  O   H1  H2  O   H1  H2  O   H1  H2  O   H1  H2  O   H1  H2  O   H1  H2  O   
H1  H2  O   H1  H2  O   H1  H2  O   H1  H2  O   H1  H2  O   H1  H2  O   H1  H2  
O   H1  H2  O   H1  H2  O   H1  H2  O   H1  H2  O   H1  H2  O   H1  H2  O   H1  
H2  O   H1  H2  O   H1  H2  O   H1  H2  O   H1  H2  O   H1  H2  O   H1  H2  O   
H1  H2  O   H1  H2  O   H1  H2  O   H1  H2  O   H1  H2  O   H1  H2  O   H1  H2  
O   H1  H2  O   H1  H2  O   H1  H2  O   H1  H2  O   H1  H2  O   H1  H2  O   H1  
H2  O   H1  H2  O   H1  H2  O   H1  H2  O   H1  H2  O   H1  H2  O   H1  H2  O   
H1  H2  O   H1  H2  O   H1  H2  O   H1  H2  O   H1  H2  O   H1  H2  O   H1  H2  
O   H1  H2  O   H1  H2  O   H1  H2  O   H1  H2  O   H1  H2  O   H1  H2  O   H1  
H2  O   H1  H2  O   H1  H2  O   H1  H2  O   H1  H2  O   H1  H2  O   H1  H2  O   
H1  H2  O   H1  H2  O   H1  H2  O   H1  H2  O   H1  H2  O   H1  H2  O   H1  H2  
O   H1  H2  O   H1  H2  O   H1  H2  O   H1  H2  O   H1  H2  O   H1  H2  O   H1  
H2  O   H1  H2  O   H1  H2  O   H1  H2  O   H1  H2  O   H1  H2  O   H1  H2  O   
H1  H2  O   H1  H2  O   H1  H2  O   H1  H2  O   H1  H2  O   H1  H2  O   H1  H2  
O   H1  H2  O   H1  H2  O   H1  H2  O   H1  H2  O   H1  H2  O   H1  H2  O   H1  
H2  O   H1  H2  O   H1  H2  O   H1  H2  O   H1  H2  O   H1  H2  O   H1  H2  O   
H1  H2  O   H1  H2  O   H1  H2  O   H1  H2  O   H1  H2  O   H1  H2  O   H1  H2  
O   H1  H2  O   H1  H2  O   H1  H2  O   H1  H2  O   H1  H2  O   H1  H2  O   H1  
H2  O   H1  H2  O   H1  H2  O   H1  H2  O   H1  H2  O   H1  H2  O   H1  H2  O   
H1  H2  O   H1  H2  O   H1  H2  O   H1  H2  O   H1  H2  O   H1  H2  O   H1  H2  
O   H1  H2  O   H1  H2  O   H1  H2  O   H1  H2  O   H1  H2  O   H1  H2  O   H1  
H2  O   H1  H2  O   H1  H2  O   H1  H2  O   H1  H2  O   H1  H2  O   H1  H2  O   
H1  H2  O   H1  H2  O   H1  H2  O   H1  H2  O   H1  H2  O   H1  H2  O   H1  H2  
O   H1  H2  O   H1  H2  O   H1  H2  O   H1  H2  O   H1  H2  O   H1  H2  O   H1  
H2  O   H1  H2  O   H1  H2  O   H1  H2  O   H1  H2  O   H1  H2  O   H1  H2  O   
H1  H2  O   H1  H2  O   H1  H2  O   H1  H2  O   H1  H2  O   H1  H2  O   H1  H2  
O   H1  H2  O   H1  H2  O   H1  H2  O   H1  H2  O   H1  H2  O   H1  H2  O   H1  
H2  O   H1  H2  O   H1  H2  O   H1  H2  O   H1  H2  O   H1  H2  O   H1  H2  O   
H1  H2  O   H1  H2  O   H1  H2  O   H1  H2  O   H1  H2  O   H1  H2  O   H1  H2  
O   H1  H2  O   H1  H2  O   H1  H2  O   H1  H2  O   H1  H2  O   H1  H2  O   H1  
H2  O   H1  H2  O   H1  H2  O   H1  H2  O   H1  H2  O   H1  H2  O   H1  H2  O   
H1  H2  O   H1  H2  O   H1  H2  O   H1  H2  O   H1  H2  O   H1  H2  O   H1  H2  
O   H1  H2  O   H1  H2  O   H1  H2  O   H1  H2  O   H1  H2  O   H1  H2  O   H1  
H2  O   H1  H2  O   H1  H2  O   H1  H2  O   H1  H2  O   H1  H2  O   H1  H2  O   
H1  H2  O   H1  H2  O   H1  H2  O   H1  H2  O   H1  H2  O   H1  H2  O   H1  H2  
O   H1  H2  O   H1  H2  O   H1  H2  O   H1  H2  O   H1  H2  O   H1  H2  O   H1  
H2  O   H1  H2  O   H1  H2  O   H1  H2  O   H1  H2  O   H1  H2  O   H1  H2  O   
H1  H2  O   H1  H2  O   H1  H2  O   H1  H2  O   H1  H2  O   H1  H2  O   H1  H2  
O   H1  H2  O   H1  H2  O   H1  H2  O   H1  H2  O   H1  H2  O   H1  H2  O   H1  
H2  O   H1  H2  O   H1  H2  O   H1  H2  O   H1  H2  O   H1  H2  O   H1  H2  O   
H1  H2  O   H1  H2  O   H1  H2  O   H1  H2  O   H1  H2  O   H1  H2  O   H1  H2  
O   H1  H2  O   H1  H2  O   H1  H2  O   H1  H2  O   H1  H2  O   H1  H2  O   H1  
H2  O   H1  H2  O   H1  H2  O   H1  H2  O   H1  H2  O   H1  H2  O   H1  H2  O   
H1  H2  O   H1  H2  O   H1  H2  O   H1  H2  O   H1  H2  O   H1  H2  O   H1  H2  
O   H1  H2  O   H1  H2  O   H1  H2  O   H1  H2  O   H1  H2  O   H1  H2  O   H1  
H2  O   H1  H2  O   H1  H2  O   H1  H2  O   H1  H2  O   H1  H2  O   H1  H2  O   
H1  H2  O   H1  H2  O   H1  H2  O   H1  H2  O   H1  H2  O   H1  H2  O   H1  H2  
O   H1  H2  O   H1  H2  O   H1  H2  O   H1  H2  O   H1  H2  O   H1  H2  O   H1  
H2  O   H1  H2  O   H1  H2  O   H1  H2  O   H1  H2  O   H1  H2  O   H1  H2  O   
H1  H2  O   H1  H2  O   H1  H2  O   H1  H2  O   H1  H2  O   H1  H2  O   H1  H2  
O   H1  H2  O   H1  H2  O   H1  H2  O   H1  H2  O   H1  H2  O   H1  H2  O   H1  
H2  O   H1  H2  O   H1  H2  O   H1  H2  O   H1  H2  O   H1  H2  O   H1  H2  O   
H1  H2  O   H1  H2  O   H1  H2  O   H1  H2  O   H1  H2  O   H1  H2  O   H1  H2  
O   H1  H2  O   H1  H2  O   H1  H2  O   H1  H2  O   H1  H2  O   H1  H2  O   H1  
H2  O   H1  H2  O   H1  H2  O   H1  H2  O   H1  H2  O   H1  H2  O   H1  H2  O   
H1  H2  O   H1  H2  O   H1  H2  O   H1  H2  O   H1  H2  O   H1  H2  O   H1  H2  
O   H1  H2  O   H1  H2  O   H1  H2  O   H1  H2  O   H1  H2  O   H1  H2  O   H1  
H2  O   H1  H2  O   H1  H2  O   H1  H2  O   H1  H2  O   H1  H2  O   H1  H2  O   
H1  H2  O   H1  H2  O   H1  H2  O   H1  H2  O   H1  H2  O   H1  H2  O   H1  H2  
O   H1  H2  O   H1  H2  O   H1  H2  O   H1  H2  O   H1  H2  O   H1  H2  O   H1  
H2  O   H1  H2  O   H1  H2  O   H1  H2  O   H1  H2  O   H1  H2  O   H1  H2  O   
H1  H2  O   H1  H2  O   H1  H2  O   H1  H2  O   H1  H2  O   H1  H2  O   H1  H2  
O   H1  H2  O   H1  H2  O   H1  H2  O   H1  H2  O   H1  H2  O   H1  H2  O   H1  
H2  O   H1  H2  O   H1  H2  O   H1  H2  O   H1  H2  O   H1  H2  O   H1  H2  O   
H1  H2  O   H1  H2  O   H1  H2  O   H1  H2  O   H1  H2  O   H1  H2  O   H1  H2  
O   H1  H2  O   H1  H2  O   H1  H2  O   H1  H2  O   H1  H2  O   H1  H2  O   H1  
H2  O   H1  H2  O   H1  H2  O   H1  H2  O   H1  H2  O   H1  H2  O   H1  H2  O   
H1  H2  O   H1  H2  O   H1  H2  O   H1  H2  O   H1  H2  O   H1  H2  O   H1  H2  
O   H1  H2  O   H1  H2  O   H1  H2  O   H1  H2  O   H1  H2  O   H1  H2  O   H1  
H2  O   H1  H2  O   H1  H2  O   H1  H2  O   H1  H2  O   H1  H2  O   H1  H2  O   
H1  H2  O   H1  H2  O   H1  H2  O   H1  H2  O   H1  H2  O   H1  H2  O   H1  H2  
O   H1  H2  O   H1  H2  O   H1  H2  O   H1  H2  O   H1  H2  O   H1  H2  O   H1  
H2  O   H1  H2  O   H1  H2  O   H1  H2  O   H1  H2  O   H1  H2  O   H1  H2  O   
H1  H2  O   H1  H2  O   H1  H2  O   H1  H2  O   H1  H2  O   H1  H2  O   H1  H2  
O   H1  H2  O   H1  H2  O   H1  H2  O   H1  H2  O   H1  H2  O   H1  H2  O   H1  
H2  O   H1  H2  O   H1  H2  O   H1  H2  O   H1  H2  O   H1  H2  O   H1  H2  O   
H1  H2  O   H1  H2  O   H1  H2  O   H1  H2  O   H1  H2  O   H1  H2  O   H1  H2  
O   H1  H2  O   H1  H2  O   H1  H2  O   H1  H2  O   H1  H2  O   H1  H2  O   H1  
H2  O   H1  H2  O   H1  H2  O   H1  H2  O   H1  H2  O   H1  H2  O   H1  H2  O   
H1  H2  O   H1  H2  O   H1  H2  O   H1  H2  O   H1  H2  O   H1  H2  O   H1  H2  
O   H1  H2  O   H1  H2  O   H1  H2  O   H1  H2  O   H1  H2  O   H1  H2  O   H1  
H2  O   H1  H2  O   H1  H2  O   H1  H2  O   H1  H2  O   H1  H2  O   H1  H2  O   
H1  H2  O   H1  H2  O   H1  H2  O   H1  H2  O   H1  H2  O   H1  H2  O   H1  H2  
O   H1  H2  O   H1  H2  O   H1  H2  O   H1  H2  O   H1  H2  O   H1  H2  O   H1  
H2  O   H1  H2  O   H1  H2  O   H1  H2  O   H1  H2  O   H1  H2  O   H1  H2  O   
H1  H2  O   H1  H2  O   H1  H2  O   H1  H2  O   H1  H2  O   H1  H2  O   H1  H2  
O   H1  H2  O   H1  H2  O   H1  H2  O   H1  H2  O   H1  H2  O   H1  H2  O   H1  
H2  O   H1  H2  O   H1  H2  O   H1  H2  O   H1  H2  O   H1  H2  O   H1  H2  O   
H1  H2  O   H1  H2  O   H1  H2  O   H1  H2  O   H1  H2  O   H1  H2  O   H1  H2  
O   H1  H2  O   H1  H2  O   H1  H2  O   H1  H2  O   H1  H2  O   H1  H2  O   H1  
H2  O   H1  H2  O   H1  H2  O   H1  H2  O   H1  H2  O   H1  H2  O   H1  H2  O   
H1  H2  O   H1  H2  O   H1  H2  O   H1  H2  O   H1  H2  O   H1  H2  O   H1  H2  
O   H1  H2  O   H1  H2  O   H1  H2  O   H1  H2  O   H1  H2  O   H1  H2  O   H1  
H2  O   H1  H2  O   H1  H2  O   H1  H2  O   H1  H2  O   H1  H2  O   H1  H2  O   
H1  H2  O   H1  H2  O   H1  H2  O   H1  H2  O   H1  H2  O   H1  H2  O   H1  H2  
O   H1  H2  O   H1  H2  O   H1  H2  O   H1  H2  O   H1  H2  O   H1  H2  O   H1  
H2  O   H1  H2  O   H1  H2  O   H1  H2  O   H1  H2  O   H1  H2  O   H1  H2  O   
H1  H2  O   H1  H2  O   H1  H2  O   H1  H2  O   H1  H2  O   H1  H2  O   H1  H2  
O   H1  H2  O   H1  H2  O   H1  H2  O   H1  H2  O   H1  H2  O   H1  H2  O   H1  
H2  O   H1  H2  O   H1  H2  O   H1  H2  O   H1  H2  O   H1  H2  O   H1  H2  O   
H1  H2  O   H1  H2  O   H1  H2  O   H1  H2  O   H1  H2  O   H1  H2  O   H1  H2  
O   H1  H2  O   H1  H2  O   H1  H2  O   H1  H2  O   H1  H2  O   H1  H2  O   H1  
H2  O   H1  H2  O   H1  H2  O   H1  H2  O   H1  H2  O   H1  H2  O   H1  H2  O   
H1  H2  O   H1  H2  O   H1  H2  O   H1  H2  O   H1  H2  O   H1  H2  O   H1  H2  
O   H1  H2  O   H1  H2  O   H1  H2  O   H1  H2  O   H1  H2  O   H1  H2  O   H1  
H2  O   H1  H2  O   H1  H2  O   H1  H2  O   H1  H2  O   H1  H2  O   H1  H2  O   
H1  H2  O   H1  H2  O   H1  H2  O   H1  H2  O   H1  H2  O   H1  H2  O   H1  H2  
O   H1  H2  O   H1  H2  O   H1  H2  O   H1  H2  O   H1  H2  O   H1  H2  O   H1  
H2  O   H1  H2  O   H1  H2  O   H1  H2  O   H1  H2  O   H1  H2  O   H1  H2  O   
H1  H2  O   H1  H2  O   H1  H2  O   H1  H2  O   H1  H2  O   H1  H2  O   H1  H2  
O   H1  H2  O   H1  H2  O   H1  H2  O   H1  H2  O   H1  H2  O   H1  H2  O   H1  
H2  O   H1  H2  O   H1  H2  O   H1  H2  O   H1  H2  O   H1  H2  O   H1  H2  O   
H1  H2  O   H1  H2  O   H1  H2  O   H1  H2  O   H1  H2  O   H1  H2  O   H1  H2  
O   H1  H2  O   H1  H2  O   H1  H2  O   H1  H2  O   H1  H2  O   H1  H2  O   H1  
H2  O   H1  H2  O   H1  H2  O   H1  H2  O   H1  H2  O   H1  H2  O   H1  H2  O   
H1  H2  O   H1  H2  O   H1  H2  O   H1  H2  O   H1  H2  O   H1  H2  O   H1  H2  
O   H1  H2  O   H1  H2  O   H1  H2  O   H1  H2  O   H1  H2  O   H1  H2  O   H1  
H2  O   H1  H2  O   H1  H2  O   H1  H2  O   H1  H2  O   H1  H2  O   H1  H2  O   
H1  H2  O   H1  H2  O   H1  H2  O   H1  H2  O   H1  H2  O   H1  H2  O   H1  H2  
O   H1  H2  O   H1  H2  O   H1  H2  O   H1  H2  O   H1  H2  O   H1  H2  O   H1  
H2  O   H1  H2  O   H1  H2  O   H1  H2  O   H1  H2  O   H1  H2  O   H1  H2  O   
H1  H2  O   H1  H2  O   H1  H2  O   H1  H2  O   H1  H2  O   H1  H2  O   H1  H2  
O   H1  H2  O   H1  H2  O   H1  H2  O   H1  H2  O   H1  H2  O   H1  H2  O   H1  
H2  O   H1  H2  O   H1  H2  O   H1  H2  O   H1  H2  O   H1  H2  O   H1  H2  O   
H1  H2  O   H1  H2  O   H1  H2  O   H1  H2  O   H1  H2  O   H1  H2  O   H1  H2  
O   H1  H2  O   H1  H2  O   H1  H2  O   H1  H2  O   H1  H2  O   H1  H2  O   H1  
H2  O   H1  H2  O   H1  H2  O   H1  H2  O   H1  H2  O   H1  H2  O   H1  H2  O   
H1  H2  O   H1  H2  O   H1  H2  O   H1  H2  O   H1  H2  O   H1  H2  O   H1  H2  
O   H1  H2  O   H1  H2  O   H1  H2  O   H1  H2  O   H1  H2  O   H1  H2  O   H1  
H2  O   H1  H2  O   H1  H2  O   H1  H2  O   H1  H2  O   H1  H2  O   H1  H2  O   
H1  H2  O   H1  H2  O   H1  H2  O   H1  H2  O   H1  H2  O   H1  H2  O   H1  H2  
O   H1  H2  O   H1  H2  O   H1  H2  O   H1  H2  O   H1  H2  O   H1  H2  O   H1  
H2  O   H1  H2  O   H1  H2  O   H1  H2  O   H1  H2  O   H1  H2  O   H1  H2  O   
H1  H2  O   H1  H2  O   H1  H2  O   H1  H2  O   H1  H2  O   H1  H2  O   H1  H2  
O   H1  H2  O   H1  H2  O   H1  H2  O   H1  H2  O   H1  H2  O   H1  H2  O   H1  
H2  O   H1  H2  O   H1  H2  O   H1  H2  O   H1  H2  O   H1  H2  O   H1  H2  O   
H1  H2  O   H1  H2  O   H1  H2  O   H1  H2  O   H1  H2  O   H1  H2  O   H1  H2  
O   H1  H2  O   H1  H2  O   H1  H2  O   H1  H2  O   H1  H2  O   H1  H2  O   H1  
H2  O   H1  H2  O   H1  H2  O   H1  H2  O   H1  H2  O   H1  H2  O   H1  H2  O   
H1  H2  O   H1  H2  O   H1  H2  O   H1  H2  O   H1  H2  O   H1  H2  O   H1  H2  
O   H1  H2  O   H1  H2  O   H1  H2  O   H1  H2  O   H1  H2  O   H1  H2  O   H1  
H2  O   H1  H2  O   H1  H2  O   H1  H2  O   H1  H2  O   H1  H2  O   H1  H2  O   
H1  H2  O   H1  H2  O   H1  H2  O   H1  H2  O   H1  H2  O   H1  H2  O   H1  H2  
O   H1  H2  O   H1  H2  O   H1  H2  O   H1  H2  O   H1  H2  O   H1  H2  O   H1  
H2  O   H1  H2  O   H1  H2  O   H1  H2  O   H1  H2  O   H1  H2  O   H1  H2  O   
H1  H2  O   H1  H2  O   H1  H2  O   H1  H2  O   H1  H2  O   H1  H2  O   H1  H2  
O   H1  H2  O   H1  H2  O   H1  H2  O   H1  H2  O   H1  H2  O   H1  H2  O   H1  
H2  O   H1  H2  O   H1  H2  O   H1  H2  O   H1  H2  O   H1  H2  O   H1  H2  O   
H1  H2  O   H1  H2  O   H1  H2  O   H1  H2  O   H1  H2  O   H1  H2  O   H1  H2  
O   H1  H2  O   H1  H2  O   H1  H2  O   H1  H2  O   H1  H2  O   H1  H2  O   H1  
H2  O   H1  H2  O   H1  H2  O   H1  H2  O   H1  H2  O   H1  H2  O   H1  H2  O   
H1  H2  O   H1  H2  O   H1  H2  O   H1  H2  O   H1  H2  O   H1  H2  O   H1  H2  
O   H1  H2  O   H1  H2  O   H1  H2  O   H1  H2  O   H1  H2  O   H1  H2  O   H1  
H2  O   H1  H2  O   H1  H2  O   H1  H2  O   H1  H2  O   H1  H2  O   H1  H2  O   
H1  H2  O   H1  H2  O   H1  H2  O   H1  H2  O   H1  H2  O   H1  H2  O   H1  H2  
O   H1  H2  O   H1  H2  O   H1  H2  O   H1  H2  O   H1  H2  O   H1  H2  O   H1  
H2  O   H1  H2  O   H1  H2  O   H1  H2  O   H1  H2  O   H1  H2  O   H1  H2  O   
H1  H2  O   H1  H2  O   H1  H2  O   H1  H2  O   H1  H2  O   H1  H2  O   H1  H2  
O   H1  H2  O   H1  H2  O   H1  H2  O   H1  H2  O   H1  H2  O   H1  H2  O   H1  
H2  O   H1  H2  O   H1  H2  O   H1  H2  O   H1  H2  O   H1  H2  O   H1  H2  O   
H1  H2  O   H1  H2  O   H1  H2  O   H1  H2  O   H1  H2  O   H1  H2  O   H1  H2  
O   H1  H2  O   H1  H2  O   H1  H2  O   H1  H2  O   H1  H2  O   H1  H2  O   H1  
H2  O   H1  H2  O   H1  H2  O   H1  H2  O   H1  H2  O   H1  H2  O   H1  H2  O   
H1  H2  O   H1  H2  O   H1  H2  O   H1  H2  O   H1  H2  O   H1  H2  O   H1  H2  
O   H1  H2  O   H1  H2  O   H1  H2  O   H1  H2  O   H1  H2  O   H1  H2  O   H1  
H2  O   H1  H2  O   H1  H2  O   H1  H2  O   H1  H2  O   H1  H2  O   H1  H2  O   
H1  H2  O   H1  H2  O   H1  H2  O   H1  H2  O   H1  H2  O   H1  H2  O   H1  H2  
O   H1  H2  O   H1  H2  O   H1  H2  O   H1  H2  O   H1  H2  O   H1  H2  O   H1  
H2  O   H1  H2  O   H1  H2  O   H1  H2  O   H1  H2  O   H1  H2  O   H1  H2  O   
H1  H2  O   H1  H2  O   H1  H2  O   H1  H2  O   H1  H2  O   H1  H2  O   H1  H2  
O   H1  H2  O   H1  H2  O   H1  H2  O   H1  H2  O   H1  H2  O   H1  H2  O   H1  
H2  O   H1  H2  O   H1  H2  O   H1  H2  O   H1  H2  O   H1  H2  O   H1  H2  O   
H1  H2  O   H1  H2  O   H1  H2  O   H1  H2  O   H1  H2  O   H1  H2  O   H1  H2  
O   H1  H2  O   H1  H2  O   H1  H2  O   H1  H2  O   H1  H2  O   H1  H2  O   H1  
H2  O   H1  H2  O   H1  H2  O   H1  H2  O   H1  H2  O   H1  H2  O   H1  H2  O   
H1  H2  O   H1  H2  O   H1  H2  O   H1  H2  O   H1  H2  O   H1  H2  O   H1  H2  
O   H1  H2  O   H1  H2  O   H1  H2  O   H1  H2  O   H1  H2  O   H1  H2  O   H1  
H2  O   H1  H2  O   H1  H2  O   H1  H2  O   H1  H2  O   H1  H2  O   H1  H2  O   
H1  H2  O   H1  H2  O   H1  H2  O   H1  H2  O   H1  H2  O   H1  H2  O   H1  H2  
O   H1  H2  O   H1  H2  O   H1  H2  O   H1  H2  O   H1  H2  O   H1  H2  O   H1  
H2  O   H1  H2  O   H1  H2  O   H1  H2  O   H1  H2  O   H1  H2  O   H1  H2  O   
H1  H2  O   H1  H2  O   H1  H2  O   H1  H2  O   H1  H2  O   H1  H2  O   H1  H2  
O   H1  H2  O   H1  H2  O   H1  H2  O   H1  H2  O   H1  H2  O   H1  H2  O   H1  
H2  O   H1  H2  O   H1  H2  O   H1  H2  O   H1  H2  O   H1  H2  O   H1  H2  O   
H1  H2  O   H1  H2  O   H1  H2  O   H1  H2  O   H1  H2  O   H1  H2  O   H1  H2  
O   H1  H2  O   H1  H2  O   H1  H2  O   H1  H2  O   H1  H2  O   H1  H2  O   H1  
H2  O   H1  H2  O   H1  H2  O   H1  H2  O   H1  H2  O   H1  H2  O   H1  H2  O   
H1  H2  O   H1  H2  O   H1  H2  O   H1  H2  O   H1  H2  O   H1  H2  O   H1  H2  
O   H1  H2  O   H1  H2  O   H1  H2  O   H1  H2  O   H1  H2  O   H1  H2  O   H1  
H2  O   H1  H2  O   H1  H2  O   H1  H2  O   H1  H2  O   H1  H2  O   H1  H2  O   
H1  H2  O   H1  H2  O   H1  H2  O   H1  H2  O   H1  H2  O   H1  H2  O   H1  H2  
O   H1  H2  O   H1  H2  O   H1  H2  O   H1  H2  O   H1  H2  O   H1  H2  O   H1  
H2  O   H1  H2  O   H1  H2  O   H1  H2  O   H1  H2  O   H1  H2  O   H1  H2  O   
H1  H2  O   H1  H2  O   H1  H2  O   H1  H2  O   H1  H2  O   H1  H2  O   H1  H2  
O   H1  H2  O   H1  H2  O   H1  H2  O   H1  H2  O   H1  H2  O   H1  H2  O   H1  
H2  O   H1  H2  O   H1  H2  O   H1  H2  O   H1  H2  O   H1  H2  O   H1  H2  O   
H1  H2  O   H1  H2  O   H1  H2  O   H1  H2  O   H1  H2  O   H1  H2  O   H1  H2  
O   H1  H2  O   H1  H2  O   H1  H2  O   H1  H2  O   H1  H2  O   H1  H2  O   H1  
H2  O   H1  H2  O   H1  H2  O   H1  H2  O   H1  H2  O   H1  H2  O   H1  H2  O   
H1  H2  O   H1  H2  O   H1  H2  O   H1  H2  O   H1  H2  O   H1  H2  O   H1  H2  
O   H1  H2  O   H1  H2  O   H1  H2  O   H1  H2  O   H1  H2  O   H1  H2  O   H1  
H2  O   H1  H2  O   H1  H2  O   H1  H2  O   H1  H2  O   H1  H2  O   H1  H2  O   
H1  H2  O   H1  H2  O   H1  H2  O   H1  H2  O   H1  H2  O   H1  H2  O   H1  H2  
O   H1  H2  O   H1  H2  O   H1  H2  O   H1  H2  O   H1  H2  O   H1  H2  O   H1  
H2  O   H1  H2  O   H1  H2  O   H1  H2  O   H1  H2  O   H1  H2  O   H1  H2  O   
H1  H2  O   H1  H2  O   H1  H2  O   H1  H2  O   H1  H2  O   H1  H2  O   H1  H2  
O   H1  H2  O   H1  H2  O   H1  H2  O   H1  H2  O   H1  H2  O   H1  H2  O   H1  
H2  O   H1  H2  O   H1  H2  O   H1  H2  O   H1  H2  O   H1  H2  O   H1  H2  O   
H1  H2  O   H1  H2  O   H1  H2  O   H1  H2  O   H1  H2  O   H1  H2  O   H1  H2  
O   H1  H2  O   H1  H2  O   H1  H2  O   H1  H2  O   H1  H2  O   H1  H2  O   H1  
H2  O   H1  H2  O   H1  H2  O   H1  H2  O   H1  H2  O   H1  H2  O   H1  H2  O   
H1  H2  O   H1  H2  O   H1  H2  O   H1  H2  O   H1  H2  O   H1  H2  O   H1  H2  
O   H1  H2  O   H1  H2  O   H1  H2  O   H1  H2  O   H1  H2  O   H1  H2  O   H1  
H2  O   H1  H2  O   H1  H2  O   H1  H2  O   H1  H2  O   H1  H2  O   H1  H2  O   
H1  H2  O   H1  H2  O   H1  H2  O   H1  H2  O   H1  H2  O   H1  H2  O   H1  H2  
O   H1  H2  O   H1  H2  O   H1  H2  O   H1  H2  O   H1  H2  O   H1  H2  O   H1  
H2  O   H1  H2  O   H1  H2  O   H1  H2  O   H1  H2  O   H1  H2  O   H1  H2  O   
H1  H2  O   H1  H2  O   H1  H2  O   H1  H2  O   H1  H2  O   H1  H2  O   H1  H2  
O   H1  H2  O   H1  H2  O   H1  H2  O   H1  H2  O   H1  H2  O   H1  H2  O   H1  
H2  O   H1  H2  O   H1  H2  O   H1  H2  O   H1  H2  O   H1  H2  O   H1  H2  O   
H1  H2  O   H1  H2  O   H1  H2  O   H1  H2  O   H1  H2  O   H1  H2  O   H1  H2  
O   H1  H2  O   H1  H2  O   H1  H2  O   H1  H2  O   H1  H2  O   H1  H2  O   H1  
H2  O   H1  H2  O   H1  H2  O   H1  H2  O   H1  H2  O   H1  H2  O   H1  H2  O   
H1  H2  O   H1  H2  O   H1  H2  O   H1  H2  O   H1  H2  O   H1  H2  O   H1  H2  
O   H1  H2  O   H1  H2  O   H1  H2  O   H1  H2  O   H1  H2  O   H1  H2  O   H1  
H2  O   H1  H2  O   H1  H2  O   H1  H2  O   H1  H2  O   H1  H2  O   H1  H2  O   
H1  H2  O   H1  H2  O   H1  H2  O   H1  H2  O   H1  H2  O   H1  H2  O   H1  H2  
O   H1  H2  O   H1  H2  O   H1  H2  O   H1  H2  O   H1  H2  O   H1  H2  O   H1  
H2  O   H1  H2  O   H1  H2  O   H1  H2  O   H1  H2  O   H1  H2  O   H1  H2  O   
H1  H2  O   H1  H2  O   H1  H2  O   H1  H2  O   H1  H2  O   H1  H2  O   H1  H2  
O   H1  H2  O   H1  H2  O   H1  H2  O   H1  H2  O   H1  H2  O   H1  H2  O   H1  
H2  O   H1  H2  O   H1  H2  O   H1  H2  O   H1  H2  O   H1  H2  O   H1  H2  O   
H1  H2  O   H1  H2  O   H1  H2  O   H1  H2  O   H1  H2  O   H1  H2  O   H1  H2  
O   H1  H2  O   H1  H2  O   H1  H2  O   H1  H2  O   H1  H2  O   H1  H2  O   H1  
H2  O   H1  H2  O   H1  H2  O   H1  H2  O   H1  H2  O   H1  H2  O   H1  H2  O   
H1  H2  O   H1  H2  O   H1  H2  O   H1  H2  O   H1  H2  O   H1  H2  O   H1  H2  
O   H1  H2  O   H1  H2  O   H1  H2  O   H1  H2  O   H1  H2  O   H1  H2  O   H1  
H2  O   H1  H2  O   H1  H2  O   H1  H2  O   H1  H2  O   H1  H2  O   H1  H2  O   
H1  H2  O   H1  H2  O   H1  H2  O   H1  H2  O   H1  H2  O   H1  H2  O   H1  H2  
O   H1  H2  O   H1  H2  O   H1  H2  O   H1  H2  O   H1  H2  O   H1  H2  O   H1  
H2  O   H1  H2  O   H1  H2  O   H1  H2  O   H1  H2  O   H1  H2  O   H1  H2  O   
H1  H2  O   H1  H2  O   H1  H2  O   H1  H2  O   H1  H2  O   H1  H2  O   H1  H2  
O   H1  H2  O   H1  H2  O   H1  H2  O   H1  H2  O   H1  H2  O   H1  H2  O   H1  
H2  O   H1  H2  O   H1  H2  O   H1  H2  O   H1  H2  O   H1  H2  O   H1  H2  O   
H1  H2  O   H1  H2  O   H1  H2  O   H1  H2  O   H1  H2  O   H1  H2  O   H1  H2  
O   H1  H2  O   H1  H2  O   H1  H2  O   H1  H2  O   H1  H2  O   H1  H2  O   H1  
H2  O   H1  H2  O   H1  H2  O   H1  H2  O   H1  H2  O   H1  H2  O   H1  H2  O   
H1  H2  O   H1  H2  O   H1  H2  O   H1  H2  O   H1  H2  O   H1  H2  O   H1  H2  
O   H1  H2  O   H1  H2  O   H1  H2  O   H1  H2  O   H1  H2  O   H1  H2  O   H1  
H2  O   H1  H2  O   H1  H2  O   H1  H2  O   H1  H2  O   H1  H2  O   H1  H2  O   
H1  H2  O   H1  H2  O   H1  H2  O   H1  H2  O   H1  H2  O   H1  H2  O   H1  H2  
O   H1  H2  O   H1  H2  O   H1  H2  O   H1  H2  O   H1  H2  O   H1  H2  O   H1  
H2  O   H1  H2  O   H1  H2  O   H1  H2  O   H1  H2  O   H1  H2  O   H1  H2  O   
H1  H2  O   H1  H2  O   H1  H2  O   H1  H2  O   H1  H2  O   H1  H2  O   H1  H2  
O   H1  H2  O   H1  H2  O   H1  H2  O   H1  H2  O   H1  H2  O   H1  H2  O   H1  
H2  O   H1  H2  O   H1  H2  O   H1  H2  O   H1  H2  O   H1  H2  O   H1  H2  O   
H1  H2  O   H1  H2  O   H1  H2  O   H1  H2  O   H1  H2  O   H1  H2  O   H1  H2  
O   H1  H2  O   H1  H2  O   H1  H2  O   H1  H2  O   H1  H2  O   H1  H2  O   H1  
H2  O   H1  H2  O   H1  H2  O   H1  H2  O   H1  H2  O   H1  H2  O   H1  H2  O   
H1  H2  O   H1  H2  O   H1  H2  O   H1  H2  O   H1  H2  O   H1  H2  O   H1  H2  
O   H1  H2  O   H1  H2  O   H1  H2  O   H1  H2  O   H1  H2  O   H1  H2  O   H1  
H2  O   H1  H2  O   H1  H2  O   H1  H2  O   H1  H2  O   H1  H2  O   H1  H2  O   
H1  H2  O   H1  H2  O   H1  H2  O   H1  H2  O   H1  H2  O   H1  H2  O   H1  H2  
O   H1  H2  O   H1  H2  O   H1  H2  O   H1  H2  O   H1  H2  O   H1  H2  O   H1  
H2  O   H1  H2  O   H1  H2  O   H1  H2  O   H1  H2  O   H1  H2  O   H1  H2  O   
H1  H2  O   H1  H2  O   H1  H2  O   H1  H2  O   H1  H2  O   H1  H2  O   H1  H2  
O   H1  H2  O   H1  H2  O   H1  H2  O   H1  H2  O   H1  H2  O   H1  H2  O   H1  
H2  O   H1  H2  O   H1  H2  O   H1  H2  O   H1  H2  O   H1  H2  O   H1  H2  O   
H1  H2  O   H1  H2  O   H1  H2  O   H1  H2  O   H1  H2  O   H1  H2  O   H1  H2  
O   H1  H2  O   H1  H2  O   H1  H2  O   H1  H2  O   H1  H2  O   H1  H2  O   H1  
H2  O   H1  H2  O   H1  H2  O   H1  H2  O   H1  H2  O   H1  H2  O   H1  H2  O   
H1  H2  O   H1  H2  O   H1  H2  O   H1  H2  O   H1  H2  O   H1  H2  O   H1  H2  
O   H1  H2  O   H1  H2  O   H1  H2  O   H1  H2  O   H1  H2  O   H1  H2  O   H1  
H2  O   H1  H2  O   H1  H2  O   H1  H2  O   H1  H2  O   H1  H2  O   H1  H2  O   
H1  H2  O   H1  H2  O   H1  H2  O   H1  H2  O   H1  H2  O   H1  H2  O   H1  H2  
O   H1  H2  O   H1  H2  O   H1  H2  O   H1  H2  O   H1  H2  O   H1  H2  O   H1  
H2  O   H1  H2  O   H1  H2  O   H1  H2  O   H1  H2  O   H1  H2  O   H1  H2  O   
H1  H2  O   H1  H2  O   H1  H2  O   H1  H2  O   H1  H2  O   H1  H2  O   H1  H2  
O   H1  H2  O   H1  H2  O   H1  H2  O   H1  H2  O   H1  H2  O   H1  H2  O   H1  
H2  O   H1  H2  O   H1  H2  O   H1  H2  O   H1  H2  O   H1  H2  O   H1  H2  O   
H1  H2  O   H1  H2  O   H1  H2  O   H1  H2  O   H1  H2  O   H1  H2  O   H1  H2  
O   H1  H2  O   H1  H2  O   H1  H2  O   H1  H2  O   H1  H2  O   H1  H2  O   H1  
H2  O   H1  H2  O   H1  H2  O   H1  H2  O   H1  H2  O   H1  H2  O   H1  H2  O   
H1  H2  O   H1  H2  O   H1  H2  O   H1  H2  O   H1  H2  O   H1  H2  O   H1  H2  
O   H1  H2  O   H1  H2  O   H1  H2  O   H1  H2  O   H1  H2  O   H1  H2  O   H1  
H2  O   H1  H2  O   H1  H2  O   H1  H2  O   H1  H2  O   H1  H2  O   H1  H2  O   
H1  H2  O   H1  H2  O   H1  H2  O   H1  H2  O   H1  H2  O   H1  H2  O   H1  H2  
O   H1  H2  O   H1  H2  O   H1  H2  O   H1  H2  O   H1  H2  O   H1  H2  O   H1  
H2  O   H1  H2  O   H1  H2  O   H1  H2  O   H1  H2  O   H1  H2  O   H1  H2  O   
H1  H2  O   H1  H2  O   H1  H2  O   H1  H2  O   H1  H2  O   H1  H2  O   H1  H2  
O   H1  H2  O   H1  H2  O   H1  H2  O   H1  H2  O   H1  H2  O   H1  H2  O   H1  
H2  O   H1  H2  O   H1  H2  O   H1  H2  O   H1  H2  O   H1  H2  O   H1  H2  O   
H1  H2  O   H1  H2  O   H1  H2  O   H1  H2  O   H1  H2  O   H1  H2  O   H1  H2  
O   H1  H2  O   H1  H2  O   H1  H2  O   H1  H2  O   H1  H2  O   H1  H2  O   H1  
H2  O   H1  H2  O   H1  H2  O   H1  H2  O   H1  H2  O   H1  H2  O   H1  H2  O   
H1  H2  O   H1  H2  O   H1  H2  O   H1  H2  O   H1  H2  O   H1  H2  O   H1  H2  
O   H1  H2  O   H1  H2  O   H1  H2  O   H1  H2  O   H1  H2  O   H1  H2  O   H1  
H2  O   H1  H2  O   H1  H2  O   H1  H2  O   H1  H2  O   H1  H2  O   H1  H2  O   
H1  H2  O   H1  H2  O   H1  H2  O   H1  H2  O   H1  H2  O   H1  H2  O   H1  H2  
O   H1  H2  O   H1  H2  O   H1  H2  O   H1  H2  O   H1  H2  O   H1  H2  O   H1  
H2  O   H1  H2  O   H1  H2  O   H1  H2  O   H1  H2  O   H1  H2  O   H1  H2  O   
H1  H2  O   H1  H2  O   H1  H2  O   H1  H2  O   H1  H2  O   H1  H2  O   H1  H2  
O   H1  H2  O   H1  H2  O   H1  H2  O   H1  H2  O   H1  H2  O   H1  H2  O   H1  
H2  O   H1  H2  O   H1  H2  O   H1  H2  O   H1  H2  O   H1  H2  O   H1  H2  O   
H1  H2  O   H1  H2  O   H1  H2  O   H1  H2  O   H1  H2  O   H1  H2  O   H1  H2  
O   H1  H2  O   H1  H2  O   H1  H2  O   H1  H2  O   H1  H2  O   H1  H2  O   H1  
H2  O   H1  H2  O   H1  H2  O   H1  H2  O   H1  H2  O   H1  H2  O   H1  H2  O   
H1  H2  O   H1  H2  O   H1  H2  O   H1  H2  O   H1  H2  O   H1  H2  O   H1  H2  
O   H1  H2  O   H1  H2  O   H1  H2  O   H1  H2  O   H1  H2  O   H1  H2  O   H1  
H2  O   H1  H2  O   H1  H2  O   H1  H2  O   H1  H2  O   H1  H2  O   H1  H2  O   
H1  H2  O   H1  H2  O   H1  H2  O   H1  H2  O   H1  H2  O   H1  H2  O   H1  H2  
O   H1  H2  O   H1  H2  O   H1  H2  O   H1  H2  O   H1  H2  O   H1  H2  O   H1  
H2  O   H1  H2  O   H1  H2  O   H1  H2  O   H1  H2  O   H1  H2  O   H1  H2  O   
H1  H2  O   H1  H2  O   H1  H2  O   H1  H2  O   H1  H2  O   H1  H2  O   H1  H2  
O   H1  H2  O   H1  H2  O   H1  H2  O   H1  H2  O   H1  H2  O   H1  H2  O   H1  
H2  O   H1  H2  O   H1  H2  O   H1  H2  O   H1  H2  O   H1  H2  O   H1  H2  O   
H1  H2  O   H1  H2  O   H1  H2  O   H1  H2  O   H1  H2  O   H1  H2  O   H1  H2  
O   H1  H2  O   H1  H2  O   H1  H2  O   H1  H2  O   H1  H2  O   H1  H2  O   H1  
H2  O   H1  H2  O   H1  H2  O   H1  H2  O   H1  H2  O   H1  H2  O   H1  H2  O   
H1  H2  O   H1  H2  O   H1  H2  O   H1  H2  O   H1  H2  O   H1  H2  O   H1  H2  
O   H1  H2  O   H1  H2  O   H1  H2  O   H1  H2  O   H1  H2  O   H1  H2  O   H1  
H2  O   H1  H2  O   H1  H2  O   H1  H2  O   H1  H2  O   H1  H2  O   H1  H2  O   
H1  H2  O   H1  H2  O   H1  H2  O   H1  H2  O   H1  H2  O   H1  H2  O   H1  H2  
O   H1  H2  O   H1  H2  O   H1  H2  O   H1  H2  O   H1  H2  O   H1  H2  O   H1  
H2  O   H1  H2  O   H1  H2  O   H1  H2  O   H1  H2  O   H1  H2  O   H1  H2  O   
H1  H2  O   H1  H2  O   H1  H2  O   H1  H2  O   H1  H2  O   H1  H2  O   H1  H2  
O   H1  H2  O   H1  H2  O   H1  H2  O   H1  H2  O   H1  H2  O   H1  H2  O   H1  
H2  O   H1  H2  O   H1  H2  O   H1  H2  O   H1  H2  O   H1  H2  O   H1  H2  O   
H1  H2  O   H1  H2  O   H1  H2  O   H1  H2  O   H1  H2  O   H1  H2  O   H1  H2  
O   H1  H2  O   H1  H2  O   H1  H2  O   H1  H2  O   H1  H2  O   H1  H2  O   H1  
H2  O   H1  H2  O   H1  H2  O   H1  H2  O   H1  H2  O   H1  H2  O   H1  H2  O   
H1  H2  O   H1  H2  O   H1  H2  O   H1  H2  O   H1  H2  O   H1  H2  O   H1  H2  
O   H1  H2  O   H1  H2  O   H1  H2  O   H1  H2  O   H1  H2  O   H1  H2  O   H1  
H2  O   H1  H2  O   H1  H2  O   H1  H2  O   H1  H2  O   H1  H2  O   H1  H2  O   
H1  H2  O   H1  H2  O   H1  H2  O   H1  H2  O   H1  H2  O   H1  H2  O   H1  H2  
O   H1  H2  O   H1  H2  O   H1  H2  O   H1  H2  O   H1  H2  O   H1  H2  O   H1  
H2  O   H1  H2  O   H1  H2  O   H1  H2  O   H1  H2  O   H1  H2  O   H1  H2  O   
H1  H2  O   H1  H2  O   H1  H2  O   H1  H2  O   H1  H2  O   H1  H2  O   H1  H2  
O   H1  H2  O   H1  H2  O   H1  H2  O   H1  H2  O   H1  H2  O   H1  H2  O   H1  
H2  O   H1  H2  O   H1  H2  O   H1  H2  O   H1  H2  O   H1  H2  O   H1  H2  O   
H1  H2  O   H1  H2  O   H1  H2  O   H1  H2  O   H1  H2  O   H1  H2  O   H1  H2  
O   H1  H2  O   H1  H2  O   H1  H2  O   H1  H2  O   H1  H2  O   H1  H2  O   H1  
H2  O   H1  H2  O   H1  H2  O   H1  H2  O   H1  H2  O   H1  H2  O   H1  H2  O   
H1  H2  O   H1  H2  O   H1  H2  O   H1  H2  O   H1  H2  O   H1  H2  O   H1  H2  
O   H1  H2  O   H1  H2  O   H1  H2  O   H1  H2  O   H1  H2  O   H1  H2  O   H1  
H2  O   H1  H2  O   H1  H2  O   H1  H2  O   H1  H2  O   H1  H2  O   H1  H2  O   
H1  H2  O   H1  H2  O   H1  H2  O   H1  H2  O   H1  H2  O   H1  H2  O   H1  H2  
O   H1  H2  O   H1  H2  O   H1  H2  O   H1  H2  O   H1  H2  O   H1  H2  O   H1  
H2  O   H1  H2  O   H1  H2  O   H1  H2  O   H1  H2  O   H1  H2  O   H1  H2  O   
H1  H2  O   H1  H2  O   H1  H2  O   H1  H2  O   H1  H2  O   H1  H2  O   H1  H2  
O   H1  H2  O   H1  H2  O   H1  H2  O   H1  H2  O   H1  H2  O   H1  H2  O   H1  
H2  O   H1  H2  O   H1  H2  O   H1  H2  O   H1  H2  O   H1  H2  O   H1  H2  O   
H1  H2  O   H1  H2  O   H1  H2  O   H1  H2  O   H1  H2  O   H1  H2  O   H1  H2  
O   H1  H2  O   H1  H2  O   H1  H2  O   H1  H2  O   H1  H2  O   H1  H2  O   H1  
H2  O   H1  H2  O   H1  H2  O   H1  H2  O   H1  H2  O   H1  H2  O   H1  H2  O   
H1  H2  O   H1  H2  O   H1  H2  O   H1  H2  O   H1  H2  O   H1  H2  O   H1  H2  
O   H1  H2  O   H1  H2  O   H1  H2  O   H1  H2  O   H1  H2  O   H1  H2  O   H1  
H2  O   H1  H2  O   H1  H2  O   H1  H2  O   H1  H2  O   H1  H2  O   H1  H2  O   
H1  H2  O   H1  H2  O   H1  H2  O   H1  H2  O   H1  H2  O   H1  H2  O   H1  H2  
O   H1  H2  O   H1  H2  O   H1  H2  O   H1  H2  O   H1  H2  O   H1  H2  O   H1  
H2  O   H1  H2  O   H1  H2  O   H1  H2  O   H1  H2  O   H1  H2  O   H1  H2  O   
H1  H2  O   H1  H2  O   H1  H2  O   H1  H2  O   H1  H2  O   H1  H2  O   H1  H2  
O   H1  H2  O   H1  H2  O   H1  H2  O   H1  H2  O   H1  H2  O   H1  H2  O   H1  
H2  O   H1  H2  O   H1  H2  O   H1  H2  O   H1  H2  O   H1  H2  O   H1  H2  O   
H1  H2  O   H1  H2  O   H1  H2  O   H1  H2  O   H1  H2  O   H1  H2  O   H1  H2  
O   H1  H2  O   H1  H2  O   H1  H2  O   H1  H2  O   H1  H2  O   H1  H2  O   H1  
H2  O   H1  H2  O   H1  H2  O   H1  H2  O   H1  H2  O   H1  H2  O   H1  H2  O   
H1  H2  O   H1  H2  O   H1  H2  O   H1  H2  O   H1  H2  O   H1  H2  O   H1  H2  
O   H1  H2  O   H1  H2  O   H1  H2  O   H1  H2  O   H1  H2  O   H1  H2  O   H1  
H2  O   H1  H2  O   H1  H2  O   H1  H2  O   H1  H2  O   H1  H2  O   H1  H2  O   
H1  H2  O   H1  H2  O   H1  H2  O   H1  H2  O   H1  H2  O   H1  H2  O   H1  H2  
O   H1  H2  O   H1  H2  O   H1  H2  O   H1  H2  O   H1  H2  O   H1  H2  O   H1  
H2  O   H1  H2  O   H1  H2  O   H1  H2  O   H1  H2  O   H1  H2  O   H1  H2  O   
H1  H2  O   H1  H2  O   H1  H2  O   H1  H2  O   H1  H2  O   H1  H2  O   H1  H2  
O   H1  H2  O   H1  H2  O   H1  H2  O   H1  H2  O   H1  H2  O   H1  H2  O   H1  
H2  O   H1  H2  O   H1  H2  O   H1  H2  O   H1  H2  O   H1  H2  O   H1  H2  O   
H1  H2  O   H1  H2  O   H1  H2  O   H1  H2  O   H1  H2  O   H1  H2  O   H1  H2  
O   H1  H2  O   H1  H2  O   H1  H2  O   H1  H2  O   H1  H2  O   H1  H2  O   H1  
H2  O   H1  H2  O   H1  H2  O   H1  H2  O   H1  H2  O   H1  H2  O   H1  H2  O   
H1  H2  O   H1  H2  O   H1  H2  O   H1  H2  O   H1  H2  O   H1  H2  O   H1  H2  
O   H1  H2  O   H1  H2  O   H1  H2  O   H1  H2  O   H1  H2  O   H1  H2  O   H1  
H2  O   H1  H2  O   H1  H2  O   H1  H2  O   H1  H2  O   H1  H2  O   H1  H2  O   
H1  H2  O   H1  H2  O   H1  H2  O   H1  H2  O   H1  H2  O   H1  H2  O   H1  H2  
O   H1  H2  O   H1  H2  O   H1  H2  O   H1  H2  O   H1  H2  O   H1  H2  O   H1  
H2  O   H1  H2  O   H1  H2  O   H1  H2  O   H1  H2  O   H1  H2  O   H1  H2  O   
H1  H2  O   H1  H2  O   H1  H2  O   H1  H2  O   H1  H2  O   H1  H2  O   H1  H2  
O   H1  H2  O   H1  H2  O   H1  H2  O   H1  H2  O   H1  H2  O   H1  H2  O   H1  
H2  O   H1  H2  O   H1  H2  O   H1  H2  O   H1  H2  O   H1  H2  O   H1  H2  O   
H1  H2  O   H1  H2  O   H1  H2  O   H1  H2  O   H1  H2  O   H1  H2  O   H1  H2  
O   H1  H2  O   H1  H2  O   H1  H2  O   H1  H2  O   H1  H2  O   H1  H2  O   H1  
H2  O   H1  H2  O   H1  H2  O   H1  H2  O   H1  H2  O   H1  H2  O   H1  H2  O   
H1  H2  O   H1  H2  O   H1  H2  O   H1  H2  O   H1  H2  O   H1  H2  O   H1  H2  
O   H1  H2  O   H1  H2  O   H1  H2  O   H1  H2  O   H1  H2  O   H1  H2  O   H1  
H2  O   H1  H2  O   H1  H2  O   H1  H2  O   H1  H2  O   H1  H2  O   H1  H2  O   
H1  H2  O   H1  H2  O   H1  H2  O   H1  H2  O   H1  H2  O   H1  H2  O   H1  H2  
O   H1  H2  O   H1  H2  O   H1  H2  O   H1  H2  O   H1  H2  O   H1  H2  O   H1  
H2  O   H1  H2  O   H1  H2  O   H1  H2  O   H1  H2  O   H1  H2  O   H1  H2  O   
H1  H2  O   H1  H2  O   H1  H2  O   H1  H2  O   H1  H2  O   H1  H2  O   H1  H2  
O   H1  H2  O   H1  H2  O   H1  H2  O   H1  H2  O   H1  H2  O   H1  H2  O   H1  
H2  O   H1  H2  O   H1  H2  O   H1  H2  O   H1  H2  O   H1  H2  O   H1  H2  O   
H1  H2  O   H1  H2  O   H1  H2  O   H1  H2  O   H1  H2  O   H1  H2  O   H1  H2  
O   H1  H2  O   H1  H2  O   H1  H2  O   H1  H2  O   H1  H2  O   H1  H2  O   H1  
H2  O   H1  H2  O   H1  H2  O   H1  H2  O   H1  H2  O   H1  H2  O   H1  H2  O   
H1  H2  O   H1  H2  O   H1  H2  O   H1  H2  O   H1  H2  O   H1  H2  O   H1  H2  
O   H1  H2  O   H1  H2  O   H1  H2  O   H1  H2  O   H1  H2  O   H1  H2  O   H1  
H2  O   H1  H2  O   H1  H2  O   H1  H2  O   H1  H2  O   H1  H2  O   H1  H2  O   
H1  H2  O   H1  H2  O   H1  H2  O   H1  H2  O   H1  H2  O   H1  H2  O   H1  H2  
O   H1  H2  O   H1  H2  O   H1  H2  O   H1  H2  O   H1  H2  O   H1  H2  O   H1  
H2  O   H1  H2  O   H1  H2  O   H1  H2  O   H1  H2  O   H1  H2  O   H1  H2  O   
H1  H2  O   H1  H2  O   H1  H2  O   H1  H2  O   H1  H2  O   H1  H2  O   H1  H2  
O   H1  H2  O   H1  H2  O   H1  H2  O   H1  H2  O   H1  H2  O   H1  H2  O   H1  
H2  O   H1  H2  O   H1  H2  O   H1  H2  O   H1  H2  O   H1  H2  O   H1  H2  O   
H1  H2  O   H1  H2  O   H1  H2  O   H1  H2  O   H1  H2  O   H1  H2  O   H1  H2  
O   H1  H2  O   H1  H2  O   H1  H2  O   H1  H2  O   H1  H2  O   H1  H2  O   H1  
H2  O   H1  H2  O   H1  H2  O   H1  H2  O   H1  H2  O   H1  H2  O   H1  H2  O   
H1  H2  O   H1  H2  O   H1  H2  O   H1  H2  O   H1  H2  O   H1  H2  O   H1  H2  
O   H1  H2  O   H1  H2  O   H1  H2  O   H1  H2  O   H1  H2  O   H1  H2  O   H1  
H2  O   H1  H2  O   H1  H2  O   H1  H2  O   H1  H2  O   H1  H2  O   H1  H2  O   
H1  H2  O   H1  H2  O   H1  H2  O   H1  H2  O   H1  H2  O   H1  H2  O   H1  H2  
O   H1  H2  O   H1  H2  O   H1  H2  O   H1  H2  O   H1  H2  O   H1  H2  O   H1  
H2  O   H1  H2  O   H1  H2  O   H1  H2  O   H1  H2  O   H1  H2  O   H1  H2  O   
H1  H2  O   H1  H2  O   H1  H2  O   H1  H2  O   H1  H2  O   H1  H2  O   H1  H2  
O   H1  H2  O   H1  H2  O   H1  H2  O   H1  H2  O   H1  H2  O   H1  H2  O   H1  
H2  O   H1  H2  O   H1  H2  O   H1  H2  O   H1  H2  O   H1  H2  O   H1  H2  O   
H1  H2  O   H1  H2  O   H1  H2  O   H1  H2  O   H1  H2  O   H1  H2  O   H1  H2  
O   H1  H2  O   H1  H2  O   H1  H2  O   H1  H2  O   H1  H2  O   H1  H2  O   H1  
H2  O   H1  H2  O   H1  H2  O   H1  H2  O   H1  H2  O   H1  H2  O   H1  H2  O   
H1  H2  O   H1  H2  O   H1  H2  O   H1  H2  O   H1  H2  O   H1  H2  O   H1  H2  
O   H1  H2  O   H1  H2  O   H1  H2  O   H1  H2  O   H1  H2  O   H1  H2  O   H1  
H2  O   H1  H2  O   H1  H2  O   H1  H2  O   H1  H2  O   H1  H2  O   H1  H2  O   
H1  H2  O   H1  H2  O   H1  H2  O   H1  H2  O   H1  H2  O   H1  H2  O   H1  H2  
O   H1  H2  O   H1  H2  O   H1  H2  O   H1  H2  O   H1  H2  O   H1  H2  O   H1  
H2  O   H1  H2  O   H1  H2  O   H1  H2  O   H1  H2  O   H1  H2  O   H1  H2  O   
H1  H2  O   H1  H2  O   H1  H2  O   H1  H2  O   H1  H2  O   H1  H2  O   H1  H2  
O   H1  H2  O   H1  H2  O   H1  H2  O   H1  H2  O   H1  H2  O   H1  H2  O   H1  
H2  O   H1  H2  O   H1  H2  O   H1  H2  O   H1  H2  O   H1  H2  O   H1  H2  O   
H1  H2  O   H1  H2  O   H1  H2  O   H1  H2  O   H1  H2  O   H1  H2  O   H1  H2  
O   H1  H2  O   H1  H2  O   H1  H2  O   H1  H2  O   H1  H2  O   H1  H2  O   H1  
H2  O   H1  H2  O   H1  H2  O   H1  H2  O   H1  H2  O   H1  H2  O   H1  H2  O   
H1  H2  O   H1  H2  O   H1  H2  O   H1  H2  O   H1  H2  O   H1  H2  O   H1  H2  
O   H1  H2  O   H1  H2  O   H1  H2  O   H1  H2  O   H1  H2  O   H1  H2  O   H1  
H2  O   H1  H2  O   H1  H2  O   H1  H2  O   H1  H2  O   H1  H2  O   H1  H2  O   
H1  H2  O   H1  H2  O   H1  H2  O   H1  H2  O   H1  H2  O   H1  H2  O   H1  H2  
O   H1  H2  O   H1  H2  O   H1  H2  O   H1  H2  O   H1  H2  O   H1  H2  O   H1  
H2  O   H1  H2  O   H1  H2  O   H1  H2  O   H1  H2  O   H1  H2  O   H1  H2  O   
H1  H2  O   H1  H2  O   H1  H2  O   H1  H2  O   H1  H2  O   H1  H2  O   H1  H2  
O   H1  H2  O   H1  H2  O   H1  H2  O   H1  H2  O   H1  H2  O   H1  H2  O   H1  
H2  O   H1  H2  O   H1  H2  O   H1  H2  O   H1  H2  O   H1  H2  O   H1  H2  O   
H1  H2  O   H1  H2  O   H1  H2  O   H1  H2  O   H1  H2  O   H1  H2  O   H1  H2  
O   H1  H2  O   H1  H2  O   H1  H2  O   H1  H2  O   H1  H2  O   H1  H2  O   H1  
H2  O   H1  H2  O   H1  H2  O   H1  H2  O   H1  H2  O   H1  H2  O   H1  H2  O   
H1  H2  O   H1  H2  O   H1  H2  O   H1  H2  O   H1  H2  O   H1  H2  O   H1  H2  
O   H1  H2  O   H1  H2  O   H1  H2  O   H1  H2  O   H1  H2  O   H1  H2  O   H1  
H2  O   H1  H2  O   H1  H2  O   H1  H2  O   H1  H2  O   H1  H2  O   H1  H2  O   
H1  H2  O   H1  H2  O   H1  H2  O   H1  H2  O   H1  H2  O   H1  H2  O   H1  H2  
O   H1  H2  O   H1  H2  O   H1  H2  O   H1  H2  O   H1  H2  O   H1  H2  O   H1  
H2  O   H1  H2  O   H1  H2  O   H1  H2  O   H1  H2  O   H1  H2  O   H1  H2  O   
H1  H2  O   H1  H2  O   H1  H2  O   H1  H2  O   H1  H2  O   H1  H2  O   H1  H2  
O   H1  H2  O   H1  H2  O   H1  H2  O   H1  H2  O   H1  H2  O   H1  H2  O   H1  
H2  O   H1  H2  O   H1  H2  O   H1  H2  O   H1  H2  O   H1  H2  O   H1  H2  O   
H1  H2  O   H1  H2  O   H1  H2  O   H1  H2  O   H1  H2  O   H1  H2  O   H1  H2  
O   H1  H2  O   H1  H2  O   H1  H2  O   H1  H2  O   H1  H2  O   H1  H2  O   H1  
H2  O   H1  H2  O   H1  H2  O   H1  H2  O   H1  H2  O   H1  H2  O   H1  H2  O   
H1  H2  O   H1  H2  O   H1  H2  O   H1  H2  O   H1  H2  O   H1  H2  O   H1  H2  
O   H1  H2  O   H1  H2  O   H1  H2  O   H1  H2  O   H1  H2  O   H1  H2  O   H1  
H2  O   H1  H2  O   H1  H2  O   H1  H2  O   H1  H2  O   H1  H2  O   H1  H2  O   
H1  H2  O   H1  H2  O   H1  H2  O   H1  H2  O   H1  H2  O   H1  H2  O   H1  H2  
O   H1  H2  O   H1  H2  O   H1  H2  O   H1  H2  O   H1  H2  O   H1  H2  O   H1  
H2  O   H1  H2  O   H1  H2  O   H1  H2  O   H1  H2  O   H1  H2  O   H1  H2  O   
H1  H2  O   H1  H2  O   H1  H2  O   H1  H2  O   H1  H2  O   H1  H2  O   H1  H2  
O   H1  H2  O   H1  H2  O   H1  H2  O   H1  H2  O   H1  H2  O   H1  H2  O   H1  
H2  O   H1  H2  O   H1  H2  O   H1  H2  O   H1  H2  O   H1  H2  O   H1  H2  O   
H1  H2  O   H1  H2  O   H1  H2  O   H1  H2  O   H1  H2  O   H1  H2  O   H1  H2  
O   H1  H2  O   H1  H2  O   H1  H2  O   H1  H2  O   H1  H2  O   H1  H2  O   H1  
H2  O   H1  H2  O   H1  H2  O   H1  H2  O   H1  H2  O   H1  H2  O   H1  H2  O   
H1  H2  O   H1  H2  O   H1  H2  O   H1  H2  O   H1  H2  O   H1  H2  O   H1  H2  
O   H1  H2  O   H1  H2  O   H1  H2  O   H1  H2  O   H1  H2  O   H1  H2  O   H1  
H2  O   H1  H2  O   H1  H2  O   H1  H2  O   H1  H2  O   H1  H2  O   H1  H2  O   
H1  H2  O   H1  H2  O   H1  H2  O   H1  H2  O   H1  H2  O   H1  H2  O   H1  H2  
O   H1  H2  O   H1  H2  O   H1  H2  O   H1  H2  O   H1  H2  O   H1  H2  O   H1  
H2  O   H1  H2  O   H1  H2  O   H1  H2  O   H1  H2  O   H1  H2  O   H1  H2  O   
H1  H2  O   H1  H2  O   H1  H2  O   H1  H2  O   H1  H2  O   H1  H2  O   H1  H2  
O   H1  H2  O   H1  H2  O   H1  H2  O   H1  H2  O   H1  H2  O   H1  H2  O   H1  
H2  O   H1  H2  O   H1  H2  O   H1  H2  O   H1  H2  O   H1  H2  O   H1  H2  O   
H1  H2  O   H1  H2  O   H1  H2  O   H1  H2  O   H1  H2  O   H1  H2  O   H1  H2  
O   H1  H2  O   H1  H2  O   H1  H2  O   H1  H2  O   H1  H2  O   H1  H2  O   H1  
H2  O   H1  H2  O   H1  H2  O   H1  H2  O   H1  H2  O   H1  H2  O   H1  H2  O   
H1  H2  O   H1  H2  O   H1  H2  O   H1  H2  O   H1  H2  O   H1  H2  O   H1  H2  
O   H1  H2  O   H1  H2  O   H1  H2  O   H1  H2  O   H1  H2  O   H1  H2  O   H1  
H2  O   H1  H2  O   H1  H2  O   H1  H2  O   H1  H2  O   H1  H2  O   H1  H2  O   
H1  H2  O   H1  H2  O   H1  H2  O   H1  H2  O   H1  H2  O   H1  H2  O   H1  H2  
O   H1  H2  O   H1  H2  O   H1  H2  O   H1  H2  O   H1  H2  O   H1  H2  O   H1  
H2  O   H1  H2  O   H1  H2  O   H1  H2  O   H1  H2  O   H1  H2  O   H1  H2  O   
H1  H2  O   H1  H2  O   H1  H2  O   H1  H2  O   H1  H2  O   H1  H2  O   H1  H2  
O   H1  H2  O   H1  H2  O   H1  H2  O   H1  H2  O   H1  H2  O   H1  H2  O   H1  
H2  O   H1  H2  O   H1  H2  O   H1  H2  O   H1  H2  O   H1  H2  O   H1  H2  O   
H1  H2  O   H1  H2  O   H1  H2  O   H1  H2  O   H1  H2  O   H1  H2  O   H1  H2  
O   H1  H2  O   H1  H2  O   H1  H2  O   H1  H2  O   H1  H2  O   H1  H2  O   H1  
H2  O   H1  H2  O   H1  H2  O   H1  H2  O   H1  H2  O   H1  H2  O   H1  H2  O   
H1  H2  O   H1  H2  O   H1  H2  O   H1  H2  O   H1  H2  O   H1  H2  O   H1  H2  
O   H1  H2  O   H1  H2  O   H1  H2  O   H1  H2  O   H1  H2  O   H1  H2  O   H1  
H2  O   H1  H2  O   H1  H2  O   H1  H2  O   H1  H2  O   H1  H2  O   H1  H2  O   
H1  H2  O   H1  H2  O   H1  H2  O   H1  H2  O   H1  H2  O   H1  H2  O   H1  H2  
O   H1  H2  O   H1  H2  O   H1  H2  O   H1  H2  O   H1  H2  O   H1  H2  O   H1  
H2  O   H1  H2  O   H1  H2  O   H1  H2  O   H1  H2  O   H1  H2  O   H1  H2  O   
H1  H2  O   H1  H2  O   H1  H2  O   H1  H2  O   H1  H2  O   H1  H2  O   H1  H2  
O   H1  H2  O   H1  H2  O   H1  H2  O   H1  H2  O   H1  H2  O   H1  H2  O   H1  
H2  O   H1  H2  O   H1  H2  O   H1  H2  O   H1  H2  O   H1  H2  O   H1  H2  O   
H1  H2  O   H1  H2  O   H1  H2  O   H1  H2  O   H1  H2  O   H1  H2  O   H1  H2  
O   H1  H2  O   H1  H2  O   H1  H2  O   H1  H2  O   H1  H2  O   H1  H2  O   H1  
H2  O   H1  H2  O   H1  H2  O   H1  H2  O   H1  H2  O   H1  H2  O   H1  H2  O   
H1  H2  O   H1  H2  O   H1  H2  O   H1  H2  O   H1  H2  O   H1  H2  O   H1  H2  
O   H1  H2  O   H1  H2  O   H1  H2  O   H1  H2  O   H1  H2  O   H1  H2  O   H1  
H2  O   H1  H2  O   H1  H2  O   H1  H2  O   H1  H2  O   H1  H2  O   H1  H2  O   
H1  H2  O   H1  H2  O   H1  H2  O   H1  H2  O   H1  H2  O   H1  H2  O   H1  H2  
O   H1  H2  O   H1  H2  O   H1  H2  O   H1  H2  O   H1  H2  O   H1  H2  O   H1  
H2  O   H1  H2  O   H1  H2  O   H1  H2  O   H1  H2  O   H1  H2  O   H1  H2  O   
H1  H2  O   H1  H2  O   H1  H2  O   H1  H2  O   H1  H2  O   H1  H2  O   H1  H2  
O   H1  H2  O   H1  H2  O   H1  H2  O   H1  H2  O   H1  H2  O   H1  H2  O   H1  
H2  O   H1  H2  O   H1  H2  O   H1  H2  O   H1  H2  O   H1  H2  O   H1  H2  O   
H1  H2  O   H1  H2  O   H1  H2  O   H1  H2  O   H1  H2  O   H1  H2  O   H1  H2  
O   H1  H2  O   H1  H2  O   H1  H2  O   H1  H2  O   H1  H2  O   H1  H2  O   H1  
H2  O   H1  H2  O   H1  H2  O   H1  H2  O   H1  H2  O   H1  H2  O   H1  H2  O   
H1  H2  O   H1  H2  O   H1  H2  O   H1  H2  O   H1  H2  O   H1  H2  O   H1  H2  
O   H1  H2  O   H1  H2  O   H1  H2  O   H1  H2  O   H1  H2  O   H1  H2  O   H1  
H2  O   H1  H2  O   H1  H2  O   H1  H2  O   H1  H2  O   H1  H2  O   H1  H2  O   
H1  H2  O   H1  H2  O   H1  H2  O   H1  H2  O   H1  H2  O   H1  H2  O   H1  H2  
O   H1  H2  O   H1  H2  O   H1  H2  O   H1  H2  O   H1  H2  O   H1  H2  O   H1  
H2  O   H1  H2  O   H1  H2  O   H1  H2  O   H1  H2  O   H1  H2  O   H1  H2  O   
H1  H2  O   H1  H2  O   H1  H2  O   H1  H2  O   H1  H2  O   H1  H2  O   H1  H2  
O   H1  H2  O   H1  H2  O   H1  H2  O   H1  H2  O   H1  H2  O   H1  H2  O   H1  
H2  O   H1  H2  O   H1  H2  O   H1  H2  O   H1  H2  O   H1  H2  O   H1  H2  O   
H1  H2  O   H1  H2  O   H1  H2  O   H1  H2  O   H1  H2  O   H1  H2  O   H1  H2  
O   H1  H2  O   H1  H2  O   H1  H2  O   H1  H2  O   H1  H2  O   H1  H2  O   H1  
H2  O   H1  H2  O   H1  H2  O   H1  H2  O   H1  H2  O   H1  H2  O   H1  H2  O   
H1  H2  O   H1  H2  O   H1  H2  O   H1  H2  O   H1  H2  O   H1  H2  O   H1  H2  
O   H1  H2  O   H1  H2  O   H1  H2  O   H1  H2  O   H1  H2  O   H1  H2  O   H1  
H2  O   H1  H2  O   H1  H2  O   H1  H2  O   H1  H2  O   H1  H2  O   H1  H2  O   
H1  H2  O   H1  H2  O   H1  H2  O   H1  H2  O   H1  H2  O   H1  H2  O   H1  H2  
O   H1  H2  O   H1  H2  O   H1  H2  O   H1  H2  O   H1  H2  O   H1  H2  O   H1  
H2  O   H1  H2  O   H1  H2  O   H1  H2  O   H1  H2  O   H1  H2  O   H1  H2  O   
H1  H2  O   H1  H2  O   H1  H2  O   H1  H2  O   H1  H2  O   H1  H2  O   H1  H2  
O   H1  H2  O   H1  H2  O   H1  H2  O   H1  H2  O   H1  H2  O   H1  H2  O   H1  
H2  O   H1  H2  O   H1  H2  O   H1  H2  O   H1  H2  O   H1  H2  O   H1  H2  O   
H1  H2  O   H1  H2  O   H1  H2  O   H1  H2  O   H1  H2  O   H1  H2  O   H1  H2  
O   H1  H2  O   H1  H2  O   H1  H2  O   H1  H2  O   H1  H2  O   H1  H2  O   H1  
H2  O   H1  H2  O   H1  H2  O   H1  H2  O   H1  H2  O   H1  H2  O   H1  H2  O   
H1  H2  O   H1  H2  O   H1  H2  O   H1  H2  O   H1  H2  O   H1  H2  O   H1  H2  
O   H1  H2  O   H1  H2  O   H1  H2  O   H1  H2  O   H1  H2  O   H1  H2  O   H1  
H2  O   H1  H2  O   H1  H2  O   H1  H2  O   H1  H2  O   H1  H2  O   H1  H2  O   
H1  H2  O   H1  H2  O   H1  H2  O   H1  H2  O   H1  H2  O   H1  H2  O   H1  H2  
O   H1  H2  O   H1  H2  O   H1  H2  O   H1  H2  O   H1  H2  O   H1  H2  O   H1  
H2  O   H1  H2  O   H1  H2  O   H1  H2  O   H1  H2  O   H1  H2  O   H1  H2  O   
H1  H2  O   H1  H2  O   H1  H2  O   H1  H2  O   H1  H2  O   H1  H2  O   H1  H2  
O   H1  H2  O   H1  H2  O   H1  H2  O   H1  H2  O   H1  H2  O   H1  H2  O   H1  
H2  O   H1  H2  O   H1  H2  O   H1  H2  O   H1  H2  O   H1  H2  O   H1  H2  O   
H1  H2  O   H1  H2  O   H1  H2  O   H1  H2  O   H1  H2  O   H1  H2  O   H1  H2  
O   H1  H2  O   H1  H2  O   H1  H2  O   H1  H2  O   H1  H2  O   H1  H2  O   H1  
H2  O   H1  H2  O   H1  H2  O   H1  H2  O   H1  H2  O   H1  H2  O   H1  H2  O   
H1  H2  O   H1  H2  O   H1  H2  O   H1  H2  O   H1  H2  O   H1  H2  O   H1  H2  
O   H1  H2  O   H1  H2  O   H1  H2  O   H1  H2  O   H1  H2  O   H1  H2  O   H1  
H2  O   H1  H2  O   H1  H2  O   H1  H2  O   H1  H2  O   H1  H2  O   H1  H2  O   
H1  H2  O   H1  H2  O   H1  H2  O   H1  H2  O   H1  H2  O   H1  H2  O   H1  H2  
O   H1  H2  O   H1  H2  O   H1  H2  O   H1  H2  O   H1  H2  O   H1  H2  O   H1  
H2  O   H1  H2  O   H1  H2  O   H1  H2  O   H1  H2  O   H1  H2  O   H1  H2  O   
H1  H2  O   H1  H2  O   H1  H2  O   H1  H2  O   H1  H2  O   H1  H2  O   H1  H2  
O   H1  H2  O   H1  H2  O   H1  H2  O   H1  H2  O   H1  H2  O   H1  H2  O   H1  
H2  O   H1  H2  O   H1  H2  O   H1  H2  O   H1  H2  O   H1  H2  O   H1  H2  O   
H1  H2  O   H1  H2  O   H1  H2  O   H1  H2  O   H1  H2  O   H1  H2  O   H1  H2  
O   H1  H2  O   H1  H2  O   H1  H2  O   H1  H2  O   H1  H2  O   H1  H2  O   H1  
H2  O   H1  H2  O   H1  H2  O   H1  H2  O   H1  H2  O   H1  H2  O   H1  H2  O   
H1  H2  O   H1  H2  O   H1  H2  O   H1  H2  O   H1  H2  O   H1  H2  O   H1  H2  
O   H1  H2  O   H1  H2  O   H1  H2  O   H1  H2  O   H1  H2  O   H1  H2  O   H1  
H2  O   H1  H2  O   H1  H2  O   H1  H2  O   H1  H2  O   H1  H2  O   H1  H2  O   
H1  H2  O   H1  H2  O   H1  H2  O   H1  H2  O   H1  H2  O   H1  H2  O   H1  H2  
O   H1  H2  O   H1  H2  O   H1  H2  O   H1  H2  O   H1  H2  O   H1  H2  O   H1  
H2  O   H1  H2  O   H1  H2  O   H1  H2  O   H1  H2  O   H1  H2  O   H1  H2  O   
H1  H2  O   H1  H2  O   H1  H2  O   H1  H2  O   H1  H2  O   H1  H2  O   H1  H2  
O   H1  H2  O   H1  H2  O   H1  H2  O   H1  H2  O   H1  H2  O   H1  H2  O   H1  
H2  O   H1  H2  O   H1  H2  O   H1  H2  O   H1  H2  O   H1  H2  O   H1  H2  O   
H1  H2  O   H1  H2  O   H1  H2  O   H1  H2  O   H1  H2  O   H1  H2  O   H1  H2  
O   H1  H2  O   H1  H2  O   H1  H2  O   H1  H2  O   H1  H2  O   H1  H2  O   H1  
H2  O   H1  H2  O   H1  H2  O   H1  H2  O   H1  H2  O   H1  H2  O   H1  H2  O   
H1  H2  O   H1  H2  O   H1  H2  O   H1  H2  O   H1  H2  O   H1  H2  O   H1  H2  
O   H1  H2  O   H1  H2  O   H1  H2  O   H1  H2  O   H1  H2  O   H1  H2  O   H1  
H2  O   H1  H2  O   H1  H2  O   H1  H2  O   H1  H2  O   H1  H2  O   H1  H2  O   
H1  H2  O   H1  H2  O   H1  H2  O   H1  H2  O   H1  H2  O   H1  H2  O   H1  H2  
O   H1  H2  O   H1  H2  O   H1  H2  O   H1  H2  O   H1  H2  O   H1  H2  O   H1  
H2  O   H1  H2  O   H1  H2  O   H1  H2  O   H1  H2  O   H1  H2  O   H1  H2  O   
H1  H2  O   H1  H2  O   H1  H2  O   H1  H2  O   H1  H2  O   H1  H2  O   H1  H2  
O   H1  H2  O   H1  H2  O   H1  H2  O   H1  H2  O   H1  H2  O   H1  H2  O   H1  
H2  O   H1  H2  O   H1  H2  O   H1  H2  O   H1  H2  O   H1  H2  O   H1  H2  O   
H1  H2  O   H1  H2  O   H1  H2  O   H1  H2  O   H1  H2  O   H1  H2  O   H1  H2  
O   H1  H2  O   H1  H2  O   H1  H2  O   H1  H2  O   H1  H2  O   H1  H2  O   H1  
H2  O   H1  H2  O   H1  H2  O   H1  H2  O   H1  H2  O   H1  H2  O   H1  H2  O   
H1  H2  O   H1  H2  O   H1  H2  O   H1  H2  O   H1  H2  O   H1  H2  O   H1  H2  
O   H1  H2  O   H1  H2  O   H1  H2  O   H1  H2  O   H1  H2  O   H1  H2  O   H1  
H2  O   H1  H2  O   H1  H2  O   H1  H2  O   H1  H2  O   H1  H2  O   H1  H2  O   
H1  H2  O   H1  H2  O   H1  H2  O   H1  H2  O   H1  H2  O   H1  H2  O   H1  H2  
O   H1  H2  O   H1  H2  O   H1  H2  O   H1  H2  O   H1  H2  O   H1  H2  O   H1  
H2  O   H1  H2  O   H1  H2  O   H1  H2  O   H1  H2  O   H1  H2  O   H1  H2  O   
H1  H2  O   H1  H2  O   H1  H2  O   H1  H2  O   H1  H2  O   H1  H2  O   H1  H2  
O   H1  H2  O   H1  H2  O   H1  H2  O   H1  H2  O   H1  H2  O   H1  H2  O   H1  
H2  O   H1  H2  O   H1  H2  O   H1  H2  O   H1  H2  O   H1  H2  O   H1  H2  O   
H1  H2  O   H1  H2  O   H1  H2  O   H1  H2  O   H1  H2  O   H1  H2  O   H1  H2  
O   H1  H2  O   H1  H2  O   H1  H2  O   H1  H2  O   H1  H2  O   H1  H2  O   H1  
H2  O   H1  H2  O   H1  H2  O   H1  H2  O   H1  H2  O   H1  H2  O   H1  H2  O   
H1  H2  O   H1  H2  O   H1  H2  O   H1  H2  O   H1  H2  O   H1  H2  O   H1  H2  
O   H1  H2  O   H1  H2  O   H1  H2  O   H1  H2  O   H1  H2  O   H1  H2  O   H1  
H2  O   H1  H2  O   H1  H2  O   H1  H2  O   H1  H2  O   H1  H2  O   H1  H2  O   
H1  H2  O   H1  H2  O   H1  H2  O   H1  H2  O   H1  H2  O   H1  H2  O   H1  H2  
O   H1  H2  O   H1  H2  O   H1  H2  O   H1  H2  O   H1  H2  O   H1  H2  O   H1  
H2  O   H1  H2  O   H1  H2  O   H1  H2  O   H1  H2  O   H1  H2  O   H1  H2  O   
H1  H2  O   H1  H2  O   H1  H2  O   H1  H2  O   H1  H2  O   H1  H2  O   H1  H2  
O   H1  H2  O   H1  H2  O   H1  H2  O   H1  H2  O   H1  H2  O   H1  H2  O   H1  
H2  O   H1  H2  O   H1  H2  O   H1  H2  O   H1  H2  O   H1  H2  O   H1  H2  O   
H1  H2  O   H1  H2  O   H1  H2  O   H1  H2  O   H1  H2  O   H1  H2  O   H1  H2  
O   H1  H2  O   H1  H2  O   H1  H2  O   H1  H2  O   H1  H2  O   H1  H2  O   H1  
H2  O   H1  H2  O   H1  H2  O   H1  H2  O   H1  H2  O   H1  H2  O   H1  H2  O   
H1  H2  O   H1  H2  O   H1  H2  O   H1  H2  O   H1  H2  O   H1  H2  O   H1  H2  
O   H1  H2  O   H1  H2  O   H1  H2  O   H1  H2  O   H1  H2  O   H1  H2  O   H1  
H2  O   H1  H2  O   H1  H2  O   H1  H2  O   H1  H2  O   H1  H2  O   H1  H2  O   
H1  H2  O   H1  H2  O   H1  H2  O   H1  H2  O   H1  H2  O   H1  H2  O   H1  H2  
O   H1  H2  O   H1  H2  O   H1  H2  O   H1  H2  O   H1  H2  O   H1  H2  O   H1  
H2  O   H1  H2  O   H1  H2  O   H1  H2  O   H1  H2  O   H1  H2  O   H1  H2  O   
H1  H2  O   H1  H2  O   H1  H2  O   H1  H2  O   H1  H2  O   H1  H2  O   H1  H2  
O   H1  H2  O   H1  H2  O   H1  H2  O   H1  H2  O   H1  H2  O   H1  H2  O   H1  
H2  O   H1  H2  O   H1  H2  O   H1  H2  O   H1  H2  O   H1  H2  O   H1  H2  O   
H1  H2  O   H1  H2  O   H1  H2  O   H1  H2  O   H1  H2  O   H1  H2  O   H1  H2  
O   H1  H2  O   H1  H2  O   H1  H2  O   H1  H2  O   H1  H2  O   H1  H2  O   H1  
H2  O   H1  H2  O   H1  H2  O   H1  H2  O   H1  H2  O   H1  H2  O   H1  H2  O   
H1  H2  O   H1  H2  O   H1  H2  O   H1  H2  O   H1  H2  O   H1  H2  O   H1  H2  
O   H1  H2  O   H1  H2  O   H1  H2  O   H1  H2  O   H1  H2  O   H1  H2  O   H1  
H2  O   H1  H2  O   H1  H2  O   H1  H2  O   H1  H2  O   H1  H2  O   H1  H2  O   
H1  H2  O   H1  H2  O   H1  H2  O   H1  H2  O   H1  H2  O   H1  H2  O   H1  H2  
O   H1  H2  O   H1  H2  O   H1  H2  O   H1  H2  O   H1  H2  O   H1  H2  O   H1  
H2  O   H1  H2  O   H1  H2  O   H1  H2  O   H1  H2  O   H1  H2  O   H1  H2  O   
H1  H2  O   H1  H2  O   H1  H2  O   H1  H2  O   H1  H2  O   H1  H2  O   H1  H2  
O   H1  H2  O   H1  H2  O   H1  H2  O   H1  H2  O   H1  H2  O   H1  H2  O   H1  
H2  O   H1  H2  O   H1  H2  O   H1  H2  O   H1  H2  O   H1  H2  O   H1  H2  O   
H1  H2  O   H1  H2  O   H1  H2  O   H1  H2  O   H1  H2  O   H1  H2  O   H1  H2  
O   H1  H2  O   H1  H2  O   H1  H2  O   H1  H2  O   H1  H2  O   H1  H2  O   H1  
H2  O   H1  H2  O   H1  H2  O   H1  H2  O   H1  H2  O   H1  H2  O   H1  H2  O   
H1  H2  O   H1  H2  O   H1  H2  O   H1  H2  O   H1  H2  O   H1  H2  O   H1  H2  
O   H1  H2  O   H1  H2  O   H1  H2  O   H1  H2  O   H1  H2  O   H1  H2  O   H1  
H2  O   H1  H2  O   H1  H2  O   H1  H2  O   H1  H2  O   H1  H2  O   H1  H2  O   
H1  H2  O   H1  H2  O   H1  H2  O   H1  H2  O   H1  H2  O   H1  H2  O   H1  H2  
O   H1  H2  O   H1  H2  O   H1  H2  O   H1  H2  O   H1  H2  O   H1  H2  O   H1  
H2  O   H1  H2  O   H1  H2  O   H1  H2  O   H1  H2  O   H1  H2  O   H1  H2  O   
H1  H2  O   H1  H2  O   H1  H2  O   H1  H2  O   H1  H2  O   H1  H2  O   H1  H2  
O   H1  H2  O   H1  H2  O   H1  H2  O   H1  H2  O   H1  H2  O   H1  H2  O   H1  
H2  O   H1  H2  O   H1  H2  O   H1  H2  O   H1  H2  O   H1  H2  O   H1  H2  O   
H1  H2  O   H1  H2  O   H1  H2  O   H1  H2  O   H1  H2  O   H1  H2  O   H1  H2  
O   H1  H2  O   H1  H2  O   H1  H2  O   H1  H2  O   H1  H2  O   H1  H2  O   H1  
H2  O   H1  H2  O   H1  H2  O   H1  H2  O   H1  H2  O   H1  H2  O   H1  H2  O   
H1  H2  O   H1  H2  O   H1  H2  O   H1  H2  O   H1  H2  O   H1  H2  O   H1  H2  
O   H1  H2  O   H1  H2  O   H1  H2  O   H1  H2  O   H1  H2  O   H1  H2  O   H1  
H2  O   H1  H2  O   H1  H2  O   H1  H2  O   H1  H2  O   H1  H2  O   H1  H2  O   
H1  H2  O   H1  H2  O   H1  H2  O   H1  H2  O   H1  H2  O   H1  H2  O   H1  H2  
O   H1  H2  O   H1  H2  O   H1  H2  O   H1  H2  O   H1  H2  O   H1  H2  O   H1  
H2  O   H1  H2  O   H1  H2  O   H1  H2  O   H1  H2  O   H1  H2  O   H1  H2  O   
H1  H2  O   H1  H2  O   H1  H2  O   H1  H2  O   H1  H2  O   H1  H2  O   H1  H2  
O   H1  H2  O   H1  H2  O   H1  H2  O   H1  H2  O   H1  H2  O   H1  H2  O   H1  
H2  O   H1  H2  O   H1  H2  O   H1  H2  O   H1  H2  O   H1  H2  O   H1  H2  O   
H1  H2  O   H1  H2  O   H1  H2  O   H1  H2  O   H1  H2  O   H1  H2  O   H1  H2  
O   H1  H2  O   H1  H2  O   H1  H2  O   H1  H2  O   H1  H2  O   H1  H2  O   H1  
H2  O   H1  H2  O   H1  H2  O   H1  H2  O   H1  H2  O   H1  H2  O   H1  H2  O   
H1  H2  O   H1  H2  O   H1  H2  O   H1  H2  O   H1  H2  O   H1  H2  O   H1  H2  
O   H1  H2  O   H1  H2  O   H1  H2  O   H1  H2  O   H1  H2  O   H1  H2  O   H1  
H2  O   H1  H2  O   H1  H2  O   H1  H2  O   H1  H2  O   H1  H2  O   H1  H2  O   
H1  H2  O   H1  H2  O   H1  H2  O   H1  H2  O   H1  H2  O   H1  H2  O   H1  H2  
O   H1  H2  O   H1  H2  O   H1  H2  O   H1  H2  O   H1  H2  O   H1  H2  O   H1  
H2  O   H1  H2  O   H1  H2  O   H1  H2  O   H1  H2  O   H1  H2  O   H1  H2  O   
H1  H2  O   H1  H2  O   H1  H2  O   H1  H2  O   H1  H2  O   H1  H2  O   H1  H2  
O   H1  H2  O   H1  H2  O   H1  H2  O   H1  H2  O   H1  H2  O   H1  H2  O   H1  
H2  O   H1  H2  O   H1  H2  O   H1  H2  O   H1  H2  O   H1  H2  O   H1  H2  O   
H1  H2  O   H1  H2  O   H1  H2  O   H1  H2  O   H1  H2  O   H1  H2  O   H1  H2  
O   H1  H2  O   H1  H2  O   H1  H2  O   H1  H2  O   H1  H2  O   H1  H2  O   H1  
H2  O   H1  H2  O   H1  H2  O   H1  H2  O   H1  H2  O   H1  H2  O   H1  H2  O   
H1  H2  O   H1  H2  O   H1  H2  O   H1  H2  O   H1  H2  O   H1  H2  O   H1  H2  
O   H1  H2  O   H1  H2  O   H1  H2  O   H1  H2  O   H1  H2  O   H1  H2  O   H1  
H2  O   H1  H2  O   H1  H2  O   H1  H2  O   H1  H2  O   H1  H2  O   H1  H2  O   
H1  H2  O   H1  H2  O   H1  H2  O   H1  H2  O   H1  H2  O   H1  H2  O   H1  H2  
O   H1  H2  O   H1  H2  O   H1  H2  O   H1  H2  O   H1  H2  O   H1  H2  O   H1  
H2  O   H1  H2  O   H1  H2  O   H1  H2  O   H1  H2  O   H1  H2  O   H1  H2  O   
H1  H2  O   H1  H2  O   H1  H2  O   H1  H2  O   H1  H2  O   H1  H2  O   H1  H2  
O   H1  H2  O   H1  H2  O   H1  H2  O   H1  H2  O   H1  H2  O   H1  H2  O   H1  
H2  O   H1  H2  O   H1  H2  O   H1  H2  O   H1  H2  O   H1  H2  O   H1  H2  O   
H1  H2  O   H1  H2  O   H1  H2  O   H1  H2  O   H1  H2  O   H1  H2  O   H1  H2  
O   H1  H2  O   H1  H2  O   H1  H2  O   H1  H2  O   H1  H2  O   H1  H2  O   H1  
H2  O   H1  H2  O   H1  H2  O   H1  H2  O   H1  H2  O   H1  H2  O   H1  H2  O   
H1  H2  O   H1  H2  O   H1  H2  O   H1  H2  O   H1  H2  O   H1  H2  O   H1  H2  
O   H1  H2  O   H1  H2  O   H1  H2  O   H1  H2  O   H1  H2  O   H1  H2  O   H1  
H2  O   H1  H2  O   H1  H2  O   H1  H2  O   H1  H2  O   H1  H2  O   H1  H2  O   
H1  H2  O   H1  H2  O   H1  H2  O   H1  H2  O   H1  H2  O   H1  H2  O   H1  H2  
O   H1  H2  O   H1  H2  O   H1  H2  O   H1  H2  O   H1  H2  O   H1  H2  O   H1  
H2  O   H1  H2  O   H1  H2  O   H1  H2  O   H1  H2  O   H1  H2  O   H1  H2  O   
H1  H2  O   H1  H2  O   H1  H2  O   H1  H2  O   H1  H2  O   H1  H2  O   H1  H2  
O   H1  H2  O   H1  H2  O   H1  H2  O   H1  H2  O   H1  H2  O   H1  H2  O   H1  
H2  O   H1  H2  O   H1  H2  O   H1  H2  O   H1  H2  O   H1  H2  O   H1  H2  O   
H1  H2  O   H1  H2  O   H1  H2  O   H1  H2  O   H1  H2  O   H1  H2  O   H1  H2  
O   H1  H2  O   H1  H2  O   H1  H2  O   H1  H2  O   H1  H2  O   H1  H2  O   H1  
H2  O   H1  H2  O   H1  H2  O   H1  H2  O   H1  H2  O   H1  H2  O   H1  H2  O   
H1  H2  O   H1  H2  O   H1  H2  O   H1  H2  O   H1  H2  O   H1  H2  O   H1  H2  
O   H1  H2  O   H1  H2  O   H1  H2  O   H1  H2  O   H1  H2  O   H1  H2  O   H1  
H2  O   H1  H2  O   H1  H2  O   H1  H2  O   H1  H2  O   H1  H2  O   H1  H2  O   
H1  H2  O   H1  H2  O   H1  H2  O   H1  H2  O   H1  H2  O   H1  H2  O   H1  H2  
O   H1  H2  O   H1  H2  O   H1  H2  O   H1  H2  O   H1  H2  O   H1  H2  O   H1  
H2  O   H1  H2  O   H1  H2  O   H1  H2  O   H1  H2  O   H1  H2  O   H1  H2  O   
H1  H2  O   H1  H2  O   H1  H2  O   H1  H2  O   H1  H2  O   H1  H2  O   H1  H2  
O   H1  H2  O   H1  H2  O   H1  H2  O   H1  H2  O   H1  H2  O   H1  H2  O   H1  
H2  O   H1  H2  O   H1  H2  O   H1  H2  O   H1  H2  O   H1  H2  O   H1  H2  O   
H1  H2  O   H1  H2  O   H1  H2  O   H1  H2  O   H1  H2  O   H1  H2  O   H1  H2  
O   H1  H2  O   H1  H2  O   H1  H2  O   H1  H2  O   H1  H2  O   H1  H2  O   H1  
H2  O   H1  H2  O   H1  H2  O   H1  H2  O   H1  H2  O   H1  H2  O   H1  H2  O   
H1  H2  O   H1  H2  O   H1  H2  O   H1  H2  O   H1  H2  O   H1  H2  O   H1  H2  
O   H1  H2  O   H1  H2  O   H1  H2  O   H1  H2  O   H1  H2  O   H1  H2  O   H1  
H2  O   H1  H2  O   H1  H2  O   H1  H2  O   H1  H2  O   H1  H2  O   H1  H2  O   
H1  H2  O   H1  H2  O   H1  H2  O   H1  H2  O   H1  H2  O   H1  H2  O   H1  H2  
O   H1  H2  O   H1  H2  O   H1  H2  O   H1  H2  O   H1  H2  O   H1  H2  O   H1  
H2  O   H1  H2  O   H1  H2  O   H1  H2  O   H1  H2  O   H1  H2  O   H1  H2  O   
H1  H2  O   H1  H2  O   H1  H2  O   H1  H2  O   H1  H2  O   H1  H2  O   H1  H2  
O   H1  H2  O   H1  H2  O   H1  H2  O   H1  H2  O   H1  H2  O   H1  H2  O   H1  
H2  O   H1  H2  O   H1  H2  O   H1  H2  O   H1  H2  O   H1  H2  O   H1  H2  O   
H1  H2  O   H1  H2  O   H1  H2  O   H1  H2  O   H1  H2  O   H1  H2  O   H1  H2  
O   H1  H2  O   H1  H2  O   H1  H2  O   H1  H2  O   H1  H2  O   H1  H2  O   H1  
H2  O   H1  H2  O   H1  H2  O   H1  H2  O   H1  H2  O   H1  H2  O   H1  H2  O   
H1  H2  O   H1  H2  O   H1  H2  O   H1  H2  O   H1  H2  O   H1  H2  O   H1  H2  
O   H1  H2  O   H1  H2  O   H1  H2  O   H1  H2  O   H1  H2  O   H1  H2  O   H1  
H2  O   H1  H2  O   H1  H2  O   H1  H2  O   H1  H2  O   H1  H2  O   H1  H2  O   
H1  H2  O   H1  H2  O   H1  H2  O   H1  H2  O   H1  H2  O   H1  H2  O   H1  H2  
O   H1  H2  O   H1  H2  O   H1  H2  O   H1  H2  O   H1  H2  O   H1  H2  O   H1  
H2  O   H1  H2  O   H1  H2  O   H1  H2  O   H1  H2  O   H1  H2  O   H1  H2  O   
H1  H2  O   H1  H2  O   H1  H2  O   H1  H2  O   H1  H2  O   H1  H2  O   H1  H2  
O   H1  H2  O   H1  H2  O   H1  H2  O   H1  H2  O   H1  H2  O   H1  H2  O   H1  
H2  O   H1  H2  O   H1  H2  O   H1  H2  O   H1  H2  O   H1  H2  O   H1  H2  O   
H1  H2  O   H1  H2  O   H1  H2  O   H1  H2  O   H1  H2  O   H1  H2  O   H1  H2  
O   H1  H2  O   H1  H2  O   H1  H2  O   H1  H2  O   H1  H2  O   H1  H2  O   H1  
H2  O   H1  H2  O   H1  H2  O   H1  H2  O   H1  H2  O   H1  H2  O   H1  H2  O   
H1  H2  O   H1  H2  O   H1  H2  O   H1  H2  O   H1  H2  O   H1  H2  O   H1  H2  
O   H1  H2  O   H1  H2  O   H1  H2  O   H1  H2  O   H1  H2  O   H1  H2  O   H1  
H2  O   H1  H2  O   H1  H2  O   H1  H2  O   H1  H2  O   H1  H2  O   H1  H2  O   
H1  H2  O   H1  H2  O   H1  H2  O   H1  H2  O   H1  H2  O   H1  H2  O   H1  H2  
O   H1  H2  O   H1  H2  O   H1  H2  O   H1  H2  O   H1  H2  O   H1  H2  O   H1  
H2  O   H1  H2  O   H1  H2  O   H1  H2  O   H1  H2  O   H1  H2  O   H1  H2  O   
H1  H2  O   H1  H2  O   H1  H2  O   H1  H2  O   H1  H2  O   H1  H2  O   H1  H2  
O   H1  H2  O   H1  H2  O   H1  H2  O   H1  H2  O   H1  H2  O   H1  H2  O   H1  
H2  O   H1  H2  O   H1  H2  O   H1  H2  O   H1  H2  O   H1  H2  O   H1  H2  O   
H1  H2  O   H1  H2  O   H1  H2  O   H1  H2  O   H1  H2  O   H1  H2  O   H1  H2  
O   H1  H2  O   H1  H2  O   H1  H2  O   H1  H2  O   H1  H2  O   H1  H2  O   H1  
H2  O   H1  H2  O   H1  H2  O   H1  H2  O   H1  H2  O   H1  H2  O   H1  H2  O   
H1  H2  O   H1  H2  O   H1  H2  O   H1  H2  O   H1  H2  O   H1  H2  O   H1  H2  
O   H1  H2  O   H1  H2  O   H1  H2  O   H1  H2  O   H1  H2  O   H1  H2  O   H1  
H2  O   H1  H2  O   H1  H2  O   H1  H2  O   H1  H2  O   H1  H2  O   H1  H2  O   
H1  H2  O   H1  H2  O   H1  H2  O   H1  H2  O   H1  H2  O   H1  H2  O   H1  H2  
O   H1  H2  O   H1  H2  O   H1  H2  O   H1  H2  O   H1  H2  O   H1  H2  O   H1  
H2  O   H1  H2  O   H1  H2  O   H1  H2  O   H1  H2  O   H1  H2  O   H1  H2  O   
H1  H2  O   H1  H2  O   H1  H2  O   H1  H2  O   H1  H2  O   H1  H2  O   H1  H2  
O   H1  H2  O   H1  H2  O   H1  H2  O   H1  H2  O   H1  H2  O   H1  H2  O   H1  
H2  O   H1  H2  O   H1  H2  O   H1  H2  O   H1  H2  O   H1  H2  O   H1  H2  O   
H1  H2  O   H1  H2  O   H1  H2  O   H1  H2  O   H1  H2  O   H1  H2  O   H1  H2  
O   H1  H2  O   H1  H2  O   H1  H2  O   H1  H2  O   H1  H2  O   H1  H2  O   H1  
H2  O   H1  H2  O   H1  H2  O   H1  H2  O   H1  H2  O   H1  H2  O   H1  H2  O   
H1  H2  O   H1  H2  O   H1  H2  O   H1  H2  O   H1  H2  O   H1  H2  O   H1  H2  
O   H1  H2  O   H1  H2  O   H1  H2  O   H1  H2  O   H1  H2  O   H1  H2  O   H1  
H2  O   H1  H2  O   H1  H2  O   H1  H2  O   H1  H2  O   H1  H2  O   H1  H2  O   
H1  H2  O   H1  H2  O   H1  H2  O   H1  H2  O   H1  H2  O   H1  H2  O   H1  H2  
O   H1  H2  O   H1  H2  O   H1  H2  O   H1  H2  O   H1  H2  O   H1  H2  O   H1  
H2  O   H1  H2  O   H1  H2  O   H1  H2  O   H1  H2  O   H1  H2  O   H1  H2  O   
H1  H2  O   H1  H2  O   H1  H2  O   H1  H2  O   H1  H2  O   H1  H2  O   H1  H2  
O   H1  H2  O   H1  H2  O   H1  H2  O   H1  H2  O   H1  H2  O   H1  H2  O   H1  
H2  O   H1  H2  O   H1  H2  O   H1  H2  O   H1  H2  O   H1  H2  O   H1  H2  O   
H1  H2  O   H1  H2  O   H1  H2  O   H1  H2  O   H1  H2  O   H1  H2  O   H1  H2  
O   H1  H2  O   H1  H2  O   H1  H2  O   H1  H2  O   H1  H2  O   H1  H2  O   H1  
H2  O   H1  H2  O   H1  H2  O   H1  H2  O   H1  H2  O   H1  H2  O   H1  H2  O   
H1  H2  O   H1  H2  O   H1  H2  O   H1  H2  O   H1  H2  O   H1  H2  O   H1  H2  
O   H1  H2  O   H1  H2  O   H1  H2  O   H1  H2  O   H1  H2  O   H1  H2  O   H1  
H2  O   H1  H2  O   H1  H2  O   H1  H2  O   H1  H2  O   H1  H2  O   H1  H2  O   
H1  H2  O   H1  H2  O   H1  H2  O   H1  H2  O   H1  H2  O   H1  H2  O   H1  H2  
O   H1  H2  O   H1  H2  O   H1  H2  O   H1  H2  O   H1  H2  O   H1  H2  O   H1  
H2  O   H1  H2  O   H1  H2  O   H1  H2  O   H1  H2  O   H1  H2  O   H1  H2  O   
H1  H2  O   H1  H2  O   H1  H2  O   H1  H2  O   H1  H2  O   H1  H2  O   H1  H2  
O   H1  H2  O   H1  H2  O   H1  H2  O   H1  H2  O   H1  H2  O   H1  H2  O   H1  
H2  O   H1  H2  O   H1  H2  O   H1  H2  O   H1  H2  O   H1  H2  O   H1  H2  O   
H1  H2  O   H1  H2  O   H1  H2  O   H1  H2  O   H1  H2  O   H1  H2  O   H1  H2  
O   H1  H2  O   H1  H2  O   H1  H2  O   H1  H2  O   H1  H2  O   H1  H2  O   H1  
H2  O   H1  H2  O   H1  H2  O   H1  H2  O   H1  H2  O   H1  H2  O   H1  H2  O   
H1  H2  O   H1  H2  O   H1  H2  O   H1  H2  O   H1  H2  O   H1  H2  O   H1  H2  
O   H1  H2  O   H1  H2  O   H1  H2  O   H1  H2  O   H1  H2  O   H1  H2  O   H1  
H2  O   H1  H2  O   H1  H2  O   H1  H2  O   H1  H2  O   H1  H2  O   H1  H2  O   
H1  H2  O   H1  H2  O   H1  H2  O   H1  H2  O   H1  H2  O   H1  H2  O   H1  H2  
O   H1  H2  O   H1  H2  O   H1  H2  O   H1  H2  O   H1  H2  O   H1  H2  O   H1  
H2  O   H1  H2  O   H1  H2  O   H1  H2  O   H1  H2  O   H1  H2  O   H1  H2  O   
H1  H2  O   H1  H2  O   H1  H2  O   H1  H2  O   H1  H2  O   H1  H2  O   H1  H2  
O   H1  H2  O   H1  H2  O   H1  H2  O   H1  H2  O   H1  H2  O   H1  H2  O   H1  
H2  O   H1  H2  O   H1  H2  O   H1  H2  O   H1  H2  O   H1  H2  O   H1  H2  O   
H1  H2  O   H1  H2  O   H1  H2  O   H1  H2  O   H1  H2  O   H1  H2  O   H1  H2  
O   H1  H2  O   H1  H2  O   H1  H2  O   H1  H2  O   H1  H2  O   H1  H2  O   H1  
H2  O   H1  H2  O   H1  H2  O   H1  H2  O   H1  H2  O   H1  H2  O   H1  H2  O   
H1  H2  O   H1  H2  O   H1  H2  O   H1  H2  O   H1  H2  O   H1  H2  O   H1  H2  
O   H1  H2  O   H1  H2  O   H1  H2  O   H1  H2  O   H1  H2  O   H1  H2  O   H1  
H2  O   H1  H2  O   H1  H2  O   H1  H2  O   H1  H2  O   H1  H2  O   H1  H2  O   
H1  H2  O   H1  H2  O   H1  H2  O   H1  H2  O   H1  H2  O   H1  H2  O   H1  H2  
O   H1  H2  O   H1  H2  O   H1  H2  O   H1  H2  O   H1  H2  O   H1  H2  O   H1  
H2  O   H1  H2  O   H1  H2  O   H1  H2  O   H1  H2  O   H1  H2  O   H1  H2  O   
H1  H2  O   H1  H2  O   H1  H2  O   H1  H2  O   H1  H2  O   H1  H2  O   H1  H2  
O   H1  H2  O   H1  H2  O   H1  H2  O   H1  H2  O   H1  H2  O   H1  H2  O   H1  
H2  O   H1  H2  O   H1  H2  O   H1  H2  O   H1  H2  O   H1  H2  O   H1  H2  O   
H1  H2  O   H1  H2  O   H1  H2  O   H1  H2  O   H1  H2  O   H1  H2  O   H1  H2  
O   H1  H2  O   H1  H2  O   H1  H2  O   H1  H2  O   H1  H2  O   H1  H2  O   H1  
H2  O   H1  H2  O   H1  H2  O   H1  H2  O   H1  H2  O   H1  H2  O   H1  H2  O   
H1  H2  O   H1  H2  O   H1  H2  O   H1  H2  O   H1  H2  O   H1  H2  O   H1  H2  
O   H1  H2  O   H1  H2  O   H1  H2  O   H1  H2  O   H1  H2  O   H1  H2  O   H1  
H2  O   H1  H2  O   H1  H2  O   H1  H2  O   H1  H2  O   H1  H2  O   H1  H2  O   
H1  H2  O   H1  H2  O   H1  H2  O   H1  H2  O   H1  H2  O   H1  H2  O   H1  H2  
O   H1  H2  O   H1  H2  O   H1  H2  O   H1  H2  O   H1  H2  O   H1  H2  O   H1  
H2  O   H1  H2  O   H1  H2  O   H1  H2  O   H1  H2  O   H1  H2  O   H1  H2  O   
H1  H2  O   H1  H2  O   H1  H2  O   H1  H2  O   H1  H2  O   H1  H2  O   H1  H2  
O   H1  H2  O   H1  H2  O   H1  H2  O   H1  H2  O   H1  H2  O   H1  H2  O   H1  
H2  O   H1  H2  O   H1  H2  O   H1  H2  O   H1  H2  O   H1  H2  O   H1  H2  O   
H1  H2  O   H1  H2  O   H1  H2  O   H1  H2  O   H1  H2  O   H1  H2  O   H1  H2  
O   H1  H2  O   H1  H2  O   H1  H2  O   H1  H2  O   H1  H2  O   H1  H2  O   H1  
H2  O   H1  H2  O   H1  H2  O   H1  H2  O   H1  H2  O   H1  H2  O   H1  H2  O   
H1  H2  O   H1  H2  O   H1  H2  O   H1  H2  O   H1  H2  O   H1  H2  O   H1  H2  
O   H1  H2  O   H1  H2  O   H1  H2  O   H1  H2  O   H1  H2  O   H1  H2  O   H1  
H2  O   H1  H2  O   H1  H2  O   H1  H2  O   H1  H2  O   H1  H2  O   H1  H2  O   
H1  H2  O   H1  H2  O   H1  H2  O   H1  H2  O   H1  H2  O   H1  H2  O   H1  H2  
O   H1  H2  O   H1  H2  O   H1  H2  O   H1  H2  O   H1  H2  O   H1  H2  O   H1  
H2  O   H1  H2  O   H1  H2  O   H1  H2  O   H1  H2  O   H1  H2  O   H1  H2  O   
H1  H2  O   H1  H2  O   H1  H2  O   H1  H2  O   H1  H2  O   H1  H2  O   H1  H2  
O   H1  H2  O   H1  H2  O   H1  H2  O   H1  H2  O   H1  H2  O   H1  H2  O   H1  
H2  O   H1  H2  O   H1  H2  O   H1  H2  O   H1  H2  O   H1  H2  O   H1  H2  O   
H1  H2  O   H1  H2  O   H1  H2  O   H1  H2  O   H1  H2  O   H1  H2  O   H1  H2  
O   H1  H2  O   H1  H2  O   H1  H2  O   H1  H2  O   H1  H2  O   H1  H2  O   H1  
H2  O   H1  H2  O   H1  H2  O   H1  H2  O   H1  H2  O   H1  H2  O   H1  H2  O   
H1  H2  O   H1  H2  O   H1  H2  O   H1  H2  O   H1  H2  O   H1  H2  O   H1  H2  
O   H1  H2  O   H1  H2  O   H1  H2  O   H1  H2  O   H1  H2  O   H1  H2  O   H1  
H2  O   H1  H2  O   H1  H2  O   H1  H2  O   H1  H2  O   H1  H2  O   H1  H2  O   
H1  H2  O   H1  H2  O   H1  H2  O   H1  H2  O   H1  H2  O   H1  H2  O   H1  H2  
O   H1  H2  O   H1  H2  O   H1  H2  O   H1  H2  O   H1  H2  O   H1  H2  O   H1  
H2  O   H1  H2  O   H1  H2  O   H1  H2  O   H1  H2  O   H1  H2  O   H1  H2  O   
H1  H2  O   H1  H2  O   H1  H2  O   H1  H2  O   H1  H2  O   H1  H2  O   H1  H2  
O   H1  H2  O   H1  H2  O   H1  H2  O   H1  H2  O   H1  H2  O   H1  H2  O   H1  
H2  O   H1  H2  O   H1  H2  O   H1  H2  O   H1  H2  O   H1  H2  O   H1  H2  O   
H1  H2  O   H1  H2  O   H1  H2  O   H1  H2  O   H1  H2  O   H1  H2  O   H1  H2  
O   H1  H2  O   H1  H2  O   H1  H2  O   H1  H2  O   H1  H2  O   H1  H2  O   H1  
H2  O   H1  H2  O   H1  H2  O   H1  H2  O   H1  H2  O   H1  H2  O   H1  H2  O   
H1  H2  O   H1  H2  O   H1  H2  O   H1  H2  O   H1  H2  O   H1  H2  O   H1  H2  
O   H1  H2  O   H1  H2  O   H1  H2  O   H1  H2  O   H1  H2  O   H1  H2  O   H1  
H2  O   H1  H2  O   H1  H2  O   H1  H2  O   H1  H2  O   H1  H2  O   H1  H2  O   
H1  H2  O   H1  H2  O   H1  H2  O   H1  H2  O   H1  H2  O   H1  H2  O   H1  H2  
O   H1  H2  O   H1  H2  O   H1  H2  O   H1  H2  O   H1  H2  O   H1  H2  O   H1  
H2  O   H1  H2  O   H1  H2  O   H1  H2  O   H1  H2  O   H1  H2  O   H1  H2  O   
H1  H2  O   H1  H2  O   H1  H2  O   H1  H2  O   H1  H2  O   H1  H2  O   H1  H2  
O   H1  H2  O   H1  H2  O   H1  H2  O   H1  H2  O   H1  H2  O   H1  H2  O   H1  
H2  O   H1  H2  O   H1  H2  O   H1  H2  O   H1  H2  O   H1  H2  O   H1  H2  O   
H1  H2  O   H1  H2  O   H1  H2  O   H1  H2  O   H1  H2  O   H1  H2  O   H1  H2  
O   H1  H2  O   H1  H2  O   H1  H2  O   H1  H2  O   H1  H2  O   H1  H2  O   H1  
H2  O   H1  H2  O   H1  H2  O   H1  H2  O   H1  H2  O   H1  H2  O   H1  H2  O   
H1  H2  O   H1  H2  O   H1  H2  O   H1  H2  O   H1  H2  O   H1  H2  O   H1  H2  
O   H1  H2  O   H1  H2  O   H1  H2  O   H1  H2  O   H1  H2  O   H1  H2  O   H1  
H2  O   H1  H2  O   H1  H2  O   H1  H2  O   H1  H2  O   H1  H2  O   H1  H2  O   
H1  H2  O   H1  H2  O   H1  H2  O   H1  H2  O   H1  H2  O   H1  H2  O   H1  H2  
O   H1  H2  O   H1  H2  O   H1  H2  O   H1  H2  O   H1  H2  O   H1  H2  O   H1  
H2  O   H1  H2  O   H1  H2  O   H1  H2  O   H1  H2  O   H1  H2  O   H1  H2  O   
H1  H2  O   H1  H2  O   H1  H2  O   H1  H2  O   H1  H2  O   H1  H2  O   H1  H2  
O   H1  H2  O   H1  H2  O   H1  H2  O   H1  H2  O   H1  H2  O   H1  H2  O   H1  
H2  O   H1  H2  O   H1  H2  O   H1  H2  O   H1  H2  O   H1  H2  O   H1  H2  O   
H1  H2  O   H1  H2  O   H1  H2  O   H1  H2  O   H1  H2  O   H1  H2  O   H1  H2  
O   H1  H2  O   H1  H2  O   H1  H2  O   H1  H2  O   H1  H2  O   H1  H2  O   H1  
H2  O   H1  H2  O   H1  H2  O   H1  H2  O   H1  H2  O   H1  H2  O   H1  H2  O   
H1  H2  O   H1  H2  O   H1  H2  O   H1  H2  O   H1  H2  O   H1  H2  O   H1  H2  
O   H1  H2  O   H1  H2  O   H1  H2  O   H1  H2  O   H1  H2  O   H1  H2  O   H1  
H2  O   H1  H2  O   H1  H2  O   H1  H2  O   H1  H2  O   H1  H2  O   H1  H2  O   
H1  H2  O   H1  H2  O   H1  H2  O   H1  H2  O   H1  H2  O   H1  H2  O   H1  H2  
O   H1  H2  O   H1  H2  O   H1  H2  O   H1  H2  O   H1  H2  O   H1  H2  O   H1  
H2  O   H1  H2  O   H1  H2  O   H1  H2  O   H1  H2  O   H1  H2  O   H1  H2  O   
H1  H2  O   H1  H2  O   H1  H2  O   H1  H2  O   H1  H2  O   H1  H2  O   H1  H2  
O   H1  H2  O   H1  H2  O   H1  H2  O   H1  H2  O   H1  H2  O   H1  H2  O   H1  
H2  O   H1  H2  O   H1  H2  O   H1  H2  O   H1  H2  O   H1  H2  O   H1  H2  O   
H1  H2  O   H1  H2  O   H1  H2  O   H1  H2  O   H1  H2  O   H1  H2  O   H1  H2  
O   H1  H2  O   H1  H2  O   H1  H2  O   H1  H2  O   H1  H2  O   H1  H2  O   H1  
H2  O   H1  H2  O   H1  H2  O   H1  H2  O   H1  H2  O   H1  H2  O   H1  H2  O   
H1  H2  O   H1  H2  O   H1  H2  O   H1  H2  O   H1  H2  O   H1  H2  O   H1  H2  
O   H1  H2  O   H1  H2  O   H1  H2  O   H1  H2  O   H1  H2  O   H1  H2  O   H1  
H2  O   H1  H2  O   H1  H2  O   H1  H2  O   H1  H2  O   H1  H2  O   H1  H2  O   
H1  H2  O   H1  H2  O   H1  H2  O   H1  H2  O   H1  H2  O   H1  H2  O   H1  H2  
O   H1  H2  O   H1  H2  O   H1  H2  O   H1  H2  O   H1  H2  O   H1  H2  O   H1  
H2  O   H1  H2  O   H1  H2  O   H1  H2  O   H1  H2  O   H1  H2  O   H1  H2  O   
H1  H2  O   H1  H2  O   H1  H2  O   H1  H2  O   H1  H2  O   H1  H2  O   H1  H2  
O   H1  H2  O   H1  H2  O   H1  H2  O   H1  H2  O   H1  H2  O   H1  H2  O   H1  
H2  O   H1  H2  O   H1  H2  O   H1  H2  O   H1  H2  O   H1  H2  O   H1  H2  O   
H1  H2  O   H1  H2  O   H1  H2  O   H1  H2  O   H1  H2  O   H1  H2  O   H1  H2  
O   H1  H2  O   H1  H2  O   H1  H2  O   H1  H2  O   H1  H2  O   H1  H2  O   H1  
H2  O   H1  H2  O   H1  H2  O   H1  H2  O   H1  H2  O   H1  H2  O   H1  H2  O   
H1  H2  O   H1  H2  O   H1  H2  O   H1  H2  O   H1  H2  O   H1  H2  O   H1  H2  
O   H1  H2  O   H1  H2  O   H1  H2  O   H1  H2  O   H1  H2  O   H1  H2  O   H1  
H2  O   H1  H2  O   H1  H2  O   H1  H2  O   H1  H2  O   H1  H2  O   H1  H2  O   
H1  H2  O   H1  H2  O   H1  H2  O   H1  H2  O   H1  H2  O   H1  H2  O   H1  H2  
O   H1  H2  O   H1  H2  O   H1  H2  O   H1  H2  O   H1  H2  O   H1  H2  O   H1  
H2  O   H1  H2  O   H1  H2  O   H1  H2  O   H1  H2  O   H1  H2  O   H1  H2  O   
H1  H2  O   H1  H2  O   H1  H2  O   H1  H2  O   H1  H2  O   H1  H2  O   H1  H2  
O   H1  H2  O   H1  H2  O   H1  H2  O   H1  H2  O   H1  H2  O   H1  H2  O   H1  
H2  O   H1  H2  O   H1  H2  O   H1  H2  O   H1  H2  O   H1  H2  O   H1  H2  O   
H1  H2  O   H1  H2  O   H1  H2  O   H1  H2  O   H1  H2  O   H1  H2  O   H1  H2  
O   H1  H2  O   H1  H2  O   H1  H2  O   H1  H2  O   H1  H2  O   H1  H2  O   H1  
H2  O   H1  H2  O   H1  H2  O   H1  H2  O   H1  H2  O   H1  H2  O   H1  H2  O   
H1  H2  O   H1  H2  O   H1  H2  O   H1  H2  O   H1  H2  O   H1  H2  O   H1  H2  
O   H1  H2  O   H1  H2  O   H1  H2  O   H1  H2  O   H1  H2  O   H1  H2  O   H1  
H2  O   H1  H2  O   H1  H2  O   H1  H2  O   H1  H2  O   H1  H2  O   H1  H2  O   
H1  H2  O   H1  H2  O   H1  H2  O   H1  H2  O   H1  H2  O   H1  H2  O   H1  H2  
O   H1  H2  O   H1  H2  O   H1  H2  O   H1  H2  O   H1  H2  O   H1  H2  O   H1  
H2  O   H1  H2  O   H1  H2  O   H1  H2  O   H1  H2  O   H1  H2  O   H1  H2  O   
H1  H2  O   H1  H2  O   H1  H2  O   H1  H2  O   H1  H2  O   H1  H2  O   H1  H2  
O   H1  H2  O   H1  H2  O   H1  H2  O   H1  H2  O   H1  H2  O   H1  H2  O   H1  
H2  O   H1  H2  O   H1  H2  O   H1  H2  O   H1  H2  O   H1  H2  O   H1  H2  O   
H1  H2  O   H1  H2  O   H1  H2  O   H1  H2  O   H1  H2  O   H1  H2  O   H1  H2  
O   H1  H2  O   H1  H2  O   H1  H2  O   H1  H2  O   H1  H2  O   H1  H2  O   H1  
H2  O   H1  H2  O   H1  H2  O   H1  H2  O   H1  H2  O   H1  H2  O   H1  H2  O   
H1  H2  O   H1  H2  O   H1  H2  O   H1  H2  O   H1  H2  O   H1  H2  O   H1  H2  
O   H1  H2  O   H1  H2  O   H1  H2  O   H1  H2  O   H1  H2  O   H1  H2  O   H1  
H2  O   H1  H2  O   H1  H2  O   H1  H2  O   H1  H2  O   H1  H2  O   H1  H2  O   
H1  H2  O   H1  H2  O   H1  H2  O   H1  H2  O   H1  H2  O   H1  H2  O   H1  H2  
O   H1  H2  O   H1  H2  O   H1  H2  O   H1  H2  O   H1  H2  O   H1  H2  O   H1  
H2  O   H1  H2  O   H1  H2  O   H1  H2  O   H1  H2  O   H1  H2  O   H1  H2  O   
H1  H2  O   H1  H2  O   H1  H2  O   H1  H2  O   H1  H2  O   H1  H2  O   H1  H2  
O   H1  H2  O   H1  H2  O   H1  H2  O   H1  H2  O   H1  H2  O   H1  H2  O   H1  
H2  O   H1  H2  O   H1  H2  O   H1  H2  O   H1  H2  O   H1  H2  O   H1  H2  O   
H1  H2  O   H1  H2  O   H1  H2  O   H1  H2  O   H1  H2  O   H1  H2  O   H1  H2  
O   H1  H2  O   H1  H2  O   H1  H2  O   H1  H2  O   H1  H2  O   H1  H2  O   H1  
H2  O   H1  H2  O   H1  H2  O   H1  H2  O   H1  H2  O   H1  H2  O   H1  H2  O   
H1  H2  O   H1  H2  O   H1  H2  O   H1  H2  O   H1  H2  O   H1  H2  O   H1  H2  
O   H1  H2  O   H1  H2  O   H1  H2  O   H1  H2  O   H1  H2  O   H1  H2  O   H1  
H2  O   H1  H2  O   H1  H2  O   H1  H2  O   H1  H2  O   H1  H2  O   H1  H2  O   
H1  H2  O   H1  H2  O   H1  H2  O   H1  H2  O   H1  H2  O   H1  H2  O   H1  H2  
O   H1  H2  O   H1  H2  O   H1  H2  O   H1  H2  O   H1  H2  O   H1  H2  O   H1  
H2  O   H1  H2  O   H1  H2  O   H1  H2  O   H1  H2  O   H1  H2  O   H1  H2  O   
H1  H2  O   H1  H2  O   H1  H2  O   H1  H2  O   H1  H2  O   H1  H2  O   H1  H2  
O   H1  H2  O   H1  H2  O   H1  H2  O   H1  H2  O   H1  H2  O   H1  H2  O   H1  
H2  O   H1  H2  O   H1  H2  O   H1  H2  O   H1  H2  O   H1  H2  O   H1  H2  O   
H1  H2  O   H1  H2  O   H1  H2  O   H1  H2  O   H1  H2  O   H1  H2  O   H1  H2  
O   H1  H2  O   H1  H2  O   H1  H2  O   H1  H2  O   H1  H2  O   H1  H2  O   H1  
H2  O   H1  H2  O   H1  H2  O   H1  H2  O   H1  H2  O   H1  H2  O   H1  H2  O   
H1  H2  O   H1  H2  O   H1  H2  O   H1  H2  O   H1  H2  O   H1  H2  O   H1  H2  
O   H1  H2  O   H1  H2  O   H1  H2  O   H1  H2  O   H1  H2  O   H1  H2  O   H1  
H2  O   H1  H2  O   H1  H2  O   H1  H2  O   H1  H2  O   H1  H2  O   H1  H2  O   
H1  H2  O   H1  H2  O   H1  H2  O   H1  H2  O   H1  H2  O   H1  H2  O   H1  H2  
O   H1  H2  O   H1  H2  O   H1  H2  O   H1  H2  O   H1  H2  O   H1  H2  O   H1  
H2  O   H1  H2  O   H1  H2  O   H1  H2  O   H1  H2  O   H1  H2  O   H1  H2  O   
H1  H2  O   H1  H2  O   H1  H2  O   H1  H2  O   H1  H2  O   H1  H2  O   H1  H2  
O   H1  H2  O   H1  H2  O   H1  H2  O   H1  H2  O   H1  H2  O   H1  H2  O   H1  
H2  O   H1  H2  O   H1  H2  O   H1  H2  O   H1  H2  O   H1  H2  O   H1  H2  O   
H1  H2  O   H1  H2  O   H1  H2  O   H1  H2  O   H1  H2  O   H1  H2  O   H1  H2  
O   H1  H2  O   H1  H2  O   H1  H2  O   H1  H2  O   H1  H2  O   H1  H2  O   H1  
H2  O   H1  H2  O   H1  H2  O   H1  H2  O   H1  H2  O   H1  H2  O   H1  H2  O   
H1  H2  O   H1  H2  O   H1  H2  O   H1  H2  O   H1  H2  O   H1  H2  O   H1  H2  
O   H1  H2  O   H1  H2  O   H1  H2  O   H1  H2  O   H1  H2  O   H1  H2  O   H1  
H2  O   H1  H2  O   H1  H2  O   H1  H2  O   H1  H2  O   H1  H2  O   H1  H2  O   
H1  H2  O   H1  H2  O   H1  H2  O   H1  H2  O   H1  H2  O   H1  H2  O   H1  H2  
O   H1  H2  O   H1  H2  O   H1  H2  O   H1  H2  O   H1  H2  O   H1  H2  O   H1  
H2  O   H1  H2  O   H1  H2  O   H1  H2  O   H1  H2  O   H1  H2  O   H1  H2  O   
H1  H2  O   H1  H2  O   H1  H2  O   H1  H2  O   H1  H2  O   H1  H2  O   H1  H2  
O   H1  H2  O   H1  H2  O   H1  H2  O   H1  H2  O   H1  H2  O   H1  H2  O   H1  
H2  O   H1  H2  O   H1  H2  O   H1  H2  O   H1  H2  O   H1  H2  O   H1  H2  O   
H1  H2  O   H1  H2  O   H1  H2  O   H1  H2  O   H1  H2  O   H1  H2  O   H1  H2  
O   H1  H2  O   H1  H2  O   H1  H2  O   H1  H2  O   H1  H2  O   H1  H2  O   H1  
H2  O   H1  H2  O   H1  H2  O   H1  H2  O   H1  H2  O   H1  H2  O   H1  H2  O   
H1  H2  O   H1  H2  O   H1  H2  O   H1  H2  O   H1  H2  O   H1  H2  O   H1  H2  
O   H1  H2  O   H1  H2  O   H1  H2  O   H1  H2  O   H1  H2  O   H1  H2  O   H1  
H2  O   H1  H2  O   H1  H2  O   H1  H2  O   H1  H2  O   H1  H2  O   H1  H2  O   
H1  H2  O   H1  H2  O   H1  H2  O   H1  H2  O   H1  H2  O   H1  H2  O   H1  H2  
O   H1  H2  O   H1  H2  O   H1  H2  O   H1  H2  O   H1  H2  O   H1  H2  O   H1  
H2  O   H1  H2  O   H1  H2  O   H1  H2  O   H1  H2  O   H1  H2  O   H1  H2  O   
H1  H2  O   H1  H2  O   H1  H2  O   H1  H2  O   H1  H2  O   H1  H2  O   H1  H2  
O   H1  H2  O   H1  H2  O   H1  H2  O   H1  H2  O   H1  H2  O   H1  H2  O   H1  
H2  O   H1  H2  O   H1  H2  O   H1  H2  O   H1  H2  O   H1  H2  O   H1  H2  O   
H1  H2  O   H1  H2  O   H1  H2  O   H1  H2  O   H1  H2  O   H1  H2  O   H1  H2  
O   H1  H2  O   H1  H2  O   H1  H2  O   H1  H2  O   H1  H2  O   H1  H2  O   H1  
H2  O   H1  H2  O   H1  H2  O   H1  H2  O   H1  H2  O   H1  H2  O   H1  H2  O   
H1  H2  O   H1  H2  O   H1  H2  O   H1  H2  O   H1  H2  O   H1  H2  O   H1  H2  
O   H1  H2  O   H1  H2  O   H1  H2  O   H1  H2  O   H1  H2  O   H1  H2  O   H1  
H2  O   H1  H2  O   H1  H2  O   H1  H2  O   H1  H2  O   H1  H2  O   H1  H2  O   
H1  H2  O   H1  H2  O   H1  H2  O   H1  H2  O   H1  H2  O   H1  H2  O   H1  H2  
O   H1  H2  O   H1  H2  O   H1  H2  O   H1  H2  O   H1  H2  O   H1  H2  O   H1  
H2  O   H1  H2  O   H1  H2  O   H1  H2  O   H1  H2  O   H1  H2  O   H1  H2  O   
H1  H2  O   H1  H2  O   H1  H2  O   H1  H2  O   H1  H2  O   H1  H2  O   H1  H2  
O   H1  H2  O   H1  H2  O   H1  H2  O   H1  H2  O   H1  H2  O   H1  H2  O   H1  
H2  O   H1  H2  O   H1  H2  O   H1  H2  O   H1  H2  O   H1  H2  O   H1  H2  O   
H1  H2  O   H1  H2  O   H1  H2  O   H1  H2  O   H1  H2  O   H1  H2  O   H1  H2  
O   H1  H2  O   H1  H2  O   H1  H2  O   H1  H2  O   H1  H2  O   H1  H2  O   H1  
H2  O   H1  H2  O   H1  H2  O   H1  H2  O   H1  H2  O   H1  H2  O   H1  H2  O   
H1  H2  O   H1  H2  O   H1  H2  O   H1  H2  O   H1  H2  O   H1  H2  O   H1  H2  
O   H1  H2  O   H1  H2  O   H1  H2  O   H1  H2  O   H1  H2  O   H1  H2  O   H1  
H2  O   H1  H2  O   H1  H2  O   H1  H2  O   H1  H2  O   H1  H2  O   H1  H2  O   
H1  H2  O   H1  H2  O   H1  H2  O   H1  H2  O   H1  H2  O   H1  H2  O   H1  H2  
O   H1  H2  O   H1  H2  O   H1  H2  O   H1  H2  O   H1  H2  O   H1  H2  O   H1  
H2  O   H1  H2  O   H1  H2  O   H1  H2  O   H1  H2  O   H1  H2  O   H1  H2  O   
H1  H2  O   H1  H2  O   H1  H2  O   H1  H2  O   H1  H2  O   H1  H2  O   H1  H2  
O   H1  H2  O   H1  H2  O   H1  H2  O   H1  H2  O   H1  H2  O   H1  H2  O   H1  
H2  O   H1  H2  O   H1  H2  O   H1  H2  O   H1  H2  O   H1  H2  O   H1  H2  O   
H1  H2  O   H1  H2  O   H1  H2  O   H1  H2  O   H1  H2  O   H1  H2  O   H1  H2  
O   H1  H2  O   H1  H2  O   H1  H2  O   H1  H2  O   H1  H2  O   H1  H2  O   H1  
H2  O   H1  H2  O   H1  H2  O   H1  H2  O   H1  H2  O   H1  H2  O   H1  H2  O   
H1  H2  O   H1  H2  O   H1  H2  O   H1  H2  O   H1  H2  O   H1  H2  O   H1  H2  
O   H1  H2  O   H1  H2  O   H1  H2  O   H1  H2  O   H1  H2  O   H1  H2  O   H1  
H2  O   H1  H2  O   H1  H2  O   H1  H2  O   H1  H2  O   H1  H2  O   H1  H2  O   
H1  H2  O   H1  H2  O   H1  H2  O   H1  H2  O   H1  H2  O   H1  H2  O   H1  H2  
O   H1  H2  O   H1  H2  O   H1  H2  O   H1  H2  O   H1  H2  O   H1  H2  O   H1  
H2  O   H1  H2  O   H1  H2  O   H1  H2  O   H1  H2  O   H1  H2  O   H1  H2  O   
H1  H2  O   H1  H2  O   H1  H2  O   H1  H2  O   H1  H2  O   H1  H2  O   H1  H2  
O   H1  H2  O   H1  H2  O   H1  H2  O   H1  H2  O   H1  H2  O   H1  H2  O   H1  
H2  O   H1  H2  O   H1  H2  O   H1  H2  O   H1  H2  O   H1  H2  O   H1  H2  O   
H1  H2  O   H1  H2  O   H1  H2  O   H1  H2  O   H1  H2  O   H1  H2  O   H1  H2  
O   H1  H2  O   H1  H2  O   H1  H2  O   H1  H2  O   H1  H2  O   H1  H2  O   H1  
H2  O   H1  H2  O   H1  H2  O   H1  H2  O   H1  H2  O   H1  H2  O   H1  H2  O   
H1  H2  O   H1  H2  O   H1  H2  O   H1  H2  O   H1  H2  O   H1  H2  O   H1  H2  
O   H1  H2  O   H1  H2  O   H1  H2  O   H1  H2  O   H1  H2  O   H1  H2  O   H1  
H2  O   H1  H2  O   H1  H2  O   H1  H2  O   H1  H2  O   H1  H2  O   H1  H2  O   
H1  H2  O   H1  H2  O   H1  H2  O   H1  H2  O   H1  H2  O   H1  H2  O   H1  H2  
O   H1  H2  O   H1  H2  O   H1  H2  O   H1  H2  O   H1  H2  O   H1  H2  O   H1  
H2  O   H1  H2  O   H1  H2  O   H1  H2  O   H1  H2  O   H1  H2  O   H1  H2  O   
H1  H2  O   H1  H2  O   H1  H2  O   H1  H2  O   H1  H2  O   H1  H2  O   H1  H2  
O   H1  H2  O   H1  H2  O   H1  H2  O   H1  H2  O   H1  H2  O   H1  H2  O   H1  
H2  O   H1  H2  O   H1  H2  O   H1  H2  O   H1  H2  O   H1  H2  O   H1  H2  O   
H1  H2  O   H1  H2  O   H1  H2  O   H1  H2  O   H1  H2  O   H1  H2  O   H1  H2  
O   H1  H2  O   H1  H2  O   H1  H2  O   H1  H2  O   H1  H2  O   H1  H2  O   H1  
H2  O   H1  H2  O   H1  H2  O   H1  H2  O   H1  H2  O   H1  H2  O   H1  H2  O   
H1  H2  O   H1  H2  O   H1  H2  O   H1  H2  O   H1  H2  O   H1  H2  O   H1  H2  
O   H1  H2  O   H1  H2  O   H1  H2  O   H1  H2  O   H1  H2  O   H1  H2  O   H1  
H2  O   H1  H2  O   H1  H2  O   H1  H2  O   H1  H2  O   H1  H2  O   H1  H2  O   
H1  H2  O   H1  H2  O   H1  H2  O   H1  H2  O   H1  H2  O   H1  H2  O   H1  H2  
O   H1  H2  O   H1  H2  O   H1  H2  O   H1  H2  O   H1  H2  O   H1  H2  O   H1  
H2  O   H1  H2  O   H1  H2  O   H1  H2  O   H1  H2  O   H1  H2  O   H1  H2  O   
H1  H2  O   H1  H2  O   H1  H2  O   H1  H2  O   H1  H2  O   H1  H2  O   H1  H2  
O   H1  H2  O   H1  H2  O   H1  H2  O   H1  H2  O   H1  H2  O   H1  H2  O   H1  
H2  O   H1  H2  O   H1  H2  O   H1  H2  O   H1  H2  O   H1  H2  O   H1  H2  O   
H1  H2  O   H1  H2  O   H1  H2  O   H1  H2  O   H1  H2  O   H1  H2  O   H1  H2  
O   H1  H2  O   H1  H2  O   H1  H2  O   H1  H2  O   H1  H2  O   H1  H2  O   H1  
H2  O   H1  H2  O   H1  H2  O   H1  H2  O   H1  H2  O   H1  H2  O   H1  H2  O   
H1  H2  O   H1  H2  O   H1  H2  O   H1  H2  O   H1  H2  O   H1  H2  O   H1  H2  
O   H1  H2  O   H1  H2  O   H1  H2  O   H1  H2  O   H1  H2  O   H1  H2  O   H1  
H2  O   H1  H2  O   H1  H2  O   H1  H2  O   H1  H2  O   H1  H2  O   H1  H2  O   
H1  H2  O   H1  H2  O   H1  H2  O   H1  H2  O   H1  H2  O   H1  H2  O   H1  H2  
O   H1  H2  O   H1  H2  O   H1  H2  O   H1  H2  O   H1  H2  O   H1  H2  O   H1  
H2  O   H1  H2  O   H1  H2  O   H1  H2  O   H1  H2  O   H1  H2  O   H1  H2  O   
H1  H2  O   H1  H2  O   H1  H2  O   H1  H2  O   H1  H2  O   H1  H2  O   H1  H2  
O   H1  H2  O   H1  H2  O   H1  H2  O   H1  H2  O   H1  H2  O   H1  H2  O   H1  
H2  O   H1  H2  O   H1  H2  O   H1  H2  O   H1  H2  O   H1  H2  O   H1  H2  O   
H1  H2  O   H1  H2  O   H1  H2  O   H1  H2  O   H1  H2  O   H1  H2  O   H1  H2  
O   H1  H2  O   H1  H2  O   H1  H2  O   H1  H2  O   H1  H2  O   H1  H2  O   H1  
H2  O   H1  H2  O   H1  H2  O   H1  H2  O   H1  H2  O   H1  H2  O   H1  H2  O   
H1  H2  O   H1  H2  O   H1  H2  O   H1  H2  O   H1  H2  O   H1  H2  O   H1  H2  
O   H1  H2  O   H1  H2  O   H1  H2  O   H1  H2  O   H1  H2  O   H1  H2  O   H1  
H2  O   H1  H2  O   H1  H2  O   H1  H2  O   H1  H2  O   H1  H2  O   H1  H2  O   
H1  H2  O   H1  H2  O   H1  H2  O   H1  H2  O   H1  H2  O   H1  H2  O   H1  H2  
O   H1  H2  O   H1  H2  O   H1  H2  O   H1  H2  O   H1  H2  O   H1  H2  O   H1  
H2  O   H1  H2  O   H1  H2  O   H1  H2  O   H1  H2  O   H1  H2  O   H1  H2  O   
H1  H2  O   H1  H2  O   H1  H2  O   H1  H2  O   H1  H2  O   H1  H2  O   H1  H2  
O   H1  H2  O   H1  H2  O   H1  H2  O   H1  H2  O   H1  H2  O   H1  H2  O   H1  
H2  O   H1  H2  O   H1  H2  O   H1  H2  O   H1  H2  O   H1  H2  O   H1  H2  O   
H1  H2  O   H1  H2  O   H1  H2  O   H1  H2  O   H1  H2  O   H1  H2  O   H1  H2  
O   H1  H2  O   H1  H2  O   H1  H2  O   H1  H2  O   H1  H2  O   H1  H2  O   H1  
H2  O   H1  H2  O   H1  H2  O   H1  H2  O   H1  H2  O   H1  H2  O   H1  H2  O   
H1  H2  O   H1  H2  O   H1  H2  O   H1  H2  O   H1  H2  O   H1  H2  O   H1  H2  
O   H1  H2  O   H1  H2  O   H1  H2  O   H1  H2  O   H1  H2  O   H1  H2  O   H1  
H2  O   H1  H2  O   H1  H2  O   H1  H2  O   H1  H2  O   H1  H2  O   H1  H2  O   
H1  H2  O   H1  H2  O   H1  H2  O   H1  H2  O   H1  H2  O   H1  H2  O   H1  H2  
O   H1  H2  O   H1  H2  O   H1  H2  O   H1  H2  O   H1  H2  O   H1  H2  O   H1  
H2  O   H1  H2  O   H1  H2  O   H1  H2  O   H1  H2  O   H1  H2  O   H1  H2  O   
H1  H2  O   H1  H2  O   H1  H2  O   H1  H2  O   H1  H2  O   H1  H2  O   H1  H2  
O   H1  H2  O   H1  H2  O   H1  H2  O   H1  H2  O   H1  H2  O   H1  H2  O   H1  
H2  O   H1  H2  O   H1  H2  O   H1  H2  O   H1  H2  O   H1  H2  O   H1  H2  O   
H1  H2  O   H1  H2  O   H1  H2  O   H1  H2  O   H1  H2  O   H1  H2  O   H1  H2  
O   H1  H2  O   H1  H2  O   H1  H2  O   H1  H2  O   H1  H2  O   H1  H2  O   H1  
H2  O   H1  H2  O   H1  H2  O   H1  H2  O   H1  H2  O   H1  H2  O   H1  H2  O   
H1  H2  O   H1  H2  O   H1  H2  O   H1  H2  O   H1  H2  O   H1  H2  O   H1  H2  
O   H1  H2  O   H1  H2  O   H1  H2  O   H1  H2  O   H1  H2  O   H1  H2  O   H1  
H2  O   H1  H2  O   H1  H2  O   H1  H2  O   H1  H2  O   H1  H2  O   H1  H2  O   
H1  H2  O   H1  H2  O   H1  H2  O   H1  H2  O   H1  H2  O   H1  H2  O   H1  H2  
O   H1  H2  O   H1  H2  O   H1  H2  O   H1  H2  O   H1  H2  O   H1  H2  O   H1  
H2  O   H1  H2  O   H1  H2  O   H1  H2  O   H1  H2  O   H1  H2  O   H1  H2  O   
H1  H2  O   H1  H2  O   H1  H2  O   H1  H2  O   H1  H2  O   H1  H2  O   H1  H2  
O   H1  H2  O   H1  H2  O   H1  H2  O   H1  H2  O   H1  H2  O   H1  H2  O   H1  
H2  O   H1  H2  O   H1  H2  O   H1  H2  O   H1  H2  O   H1  H2  O   H1  H2  O   
H1  H2  O   H1  H2  O   H1  H2  O   H1  H2  O   H1  H2  O   H1  H2  O   H1  H2  
O   H1  H2  O   H1  H2  O   H1  H2  O   H1  H2  O   H1  H2  O   H1  H2  O   H1  
H2  O   H1  H2  O   H1  H2  O   H1  H2  O   H1  H2  O   H1  H2  O   H1  H2  O   
H1  H2  O   H1  H2  O   H1  H2  O   H1  H2  O   H1  H2  O   H1  H2  O   H1  H2  
O   H1  H2  O   H1  H2  O   H1  H2  O   H1  H2  O   H1  H2  O   H1  H2  O   H1  
H2  O   H1  H2  O   H1  H2  O   H1  H2  O   H1  H2  O   H1  H2  O   H1  H2  O   
H1  H2  O   H1  H2  O   H1  H2  O   H1  H2  O   H1  H2  O   H1  H2  O   H1  H2  
O   H1  H2  O   H1  H2  O   H1  H2  O   H1  H2  O   H1  H2  O   H1  H2  O   H1  
H2  O   H1  H2  O   H1  H2  O   H1  H2  O   H1  H2  O   H1  H2  O   H1  H2  O   
H1  H2  O   H1  H2  O   H1  H2  O   H1  H2  O   H1  H2  O   H1  H2  O   H1  H2  
O   H1  H2  O   H1  H2  O   H1  H2  O   H1  H2  O   H1  H2  O   H1  H2  O   H1  
H2  O   H1  H2  O   H1  H2  O   H1  H2  O   H1  H2  O   H1  H2  O   H1  H2  O   
H1  H2  O   H1  H2  O   H1  H2  O   H1  H2  O   H1  H2  O   H1  H2  O   H1  H2  
O   H1  H2  O   H1  H2  O   H1  H2  O   H1  H2  O   H1  H2  O   H1  H2  O   H1  
H2  O   H1  H2  O   H1  H2  O   H1  H2  O   H1  H2  O   H1  H2  O   H1  H2  O   
H1  H2  O   H1  H2  O   H1  H2  O   H1  H2  O   H1  H2  O   H1  H2  O   H1  H2  
O   H1  H2  O   H1  H2  O   H1  H2  O   H1  H2  O   H1  H2  O   H1  H2  O   H1  
H2  O   H1  H2  O   H1  H2  O   H1  H2  O   H1  H2  O   H1  H2  O   H1  H2  O   
H1  H2  O   H1  H2  O   H1  H2  O   H1  H2  O   H1  H2  O   H1  H2  O   H1  H2  
O   H1  H2  O   H1  H2  O   H1  H2  O   H1  H2  O   H1  H2  O   H1  H2  O   H1  
H2  O   H1  H2  O   H1  H2  O   H1  H2  O   H1  H2  O   H1  H2  O   H1  H2  O   
H1  H2  O   H1  H2  O   H1  H2  O   H1  H2  O   H1  H2  O   H1  H2  O   H1  H2  
O   H1  H2  O   H1  H2  O   H1  H2  O   H1  H2  O   H1  H2  O   H1  H2  O   H1  
H2  O   H1  H2  O   H1  H2  O   H1  H2  O   H1  H2  O   H1  H2  O   H1  H2  O   
H1  H2  O   H1  H2  O   H1  H2  O   H1  H2  O   H1  H2  O   H1  H2  O   H1  H2  
O   H1  H2  O   H1  H2  O   H1  H2  O   H1  H2  O   H1  H2  O   H1  H2  O   H1  
H2  O   H1  H2  O   H1  H2  O   H1  H2  O   H1  H2  O   H1  H2  O   H1  H2  O   
H1  H2  O   H1  H2  O   H1  H2  O   H1  H2  O   H1  H2  O   H1  H2  O   H1  H2  
O   H1  H2  O   H1  H2  O   H1  H2  O   H1  H2  O   H1  H2  O   H1  H2  O   H1  
H2  O   H1  H2  O   H1  H2  O   H1  H2  O   H1  H2  O   H1  H2  O   H1  H2  O   
H1  H2  O   H1  H2  O   H1  H2  O   H1  H2  O   H1  H2  O   H1  H2  O   H1  H2  
O   H1  H2  O   H1  H2  O   H1  H2  O   H1  H2  O   H1  H2  O   H1  H2  O   H1  
H2  O   H1  H2  O   H1  H2  O   H1  H2  O   H1  H2  O   H1  H2  O   H1  H2  O   
H1  H2  O   H1  H2  O   H1  H2  O   H1  H2  O   H1  H2  O   H1  H2  O   H1  H2  
O   H1  H2  O   H1  H2  O   H1  H2  O   H1  H2  O   H1  H2  O   H1  H2  O   H1  
H2  O   H1  H2  O   H1  H2  O   H1  H2  O   H1  H2  O   H1  H2  O   H1  H2  O   
H1  H2  O   H1  H2  O   H1  H2  O   H1  H2  O   H1  H2  O   H1  H2  O   H1  H2  
O   H1  H2  O   H1  H2  O   H1  H2  O   H1  H2  O   H1  H2  O   H1  H2  O   H1  
H2  O   H1  H2  O   H1  H2  O   H1  H2  O   H1  H2  O   H1  H2  O   H1  H2  O   
H1  H2  O   H1  H2  O   H1  H2  O   H1  H2  O   H1  H2  O   H1  H2  O   H1  H2  
O   H1  H2  O   H1  H2  O   H1  H2  O   H1  H2  O   H1  H2  O   H1  H2  O   H1  
H2  O   H1  H2  O   H1  H2  O   H1  H2  O   H1  H2  O   H1  H2  O   H1  H2  O   
H1  H2  O   H1  H2  O   H1  H2  O   H1  H2  O   H1  H2  O   H1  H2  O   H1  H2  
O   H1  H2  O   H1  H2  O   H1  H2  O   H1  H2  O   H1  H2  O   H1  H2  O   H1  
H2  O   H1  H2  O   H1  H2  O   H1  H2  O   H1  H2  O   H1  H2  O   H1  H2  O   
H1  H2  O   H1  H2  O   H1  H2  O   H1  H2  O   H1  H2  O   H1  H2  O   H1  H2  
O   H1  H2  O   H1  H2  O   H1  H2  O   H1  H2  O   H1  H2  O   H1  H2  O   H1  
H2  O   H1  H2  O   H1  H2  O   H1  H2  O   H1  H2  O   H1  H2  O   H1  H2  O   
H1  H2  O   H1  H2  O   H1  H2  O   H1  H2  O   H1  H2  O   H1  H2  O   H1  H2  
O   H1  H2  O   H1  H2  O   H1  H2  O   H1  H2  O   H1  H2  O   H1  H2  O   H1  
H2  O   H1  H2  O   H1  H2  O   H1  H2  O   H1  H2  O   H1  H2  O   H1  H2  O   
H1  H2  O   H1  H2  O   H1  H2  O   H1  H2  O   H1  H2  O   H1  H2  O   H1  H2  
O   H1  H2  O   H1  H2  O   H1  H2  O   H1  H2  O   H1  H2  O   H1  H2  O   H1  
H2  O   H1  H2  O   H1  H2  O   H1  H2  O   H1  H2  O   H1  H2  O   H1  H2  O   
H1  H2  O   H1  H2  O   H1  H2  O   H1  H2  O   H1  H2  O   H1  H2  O   H1  H2  
O   H1  H2  O   H1  H2  O   H1  H2  O   H1  H2  O   H1  H2  O   H1  H2  O   H1  
H2  O   H1  H2  O   H1  H2  O   H1  H2  O   H1  H2  O   H1  H2  O   H1  H2  O   
H1  H2  O   H1  H2  O   H1  H2  O   H1  H2  O   H1  H2  O   H1  H2  O   H1  H2  
O   H1  H2  O   H1  H2  O   H1  H2  O   H1  H2  O   H1  H2  O   H1  H2  O   H1  
H2  O   H1  H2  O   H1  H2  O   H1  H2  O   H1  H2  O   H1  H2  O   H1  H2  O   
H1  H2  O   H1  H2  O   H1  H2  O   H1  H2  O   H1  H2  O   H1  H2  O   H1  H2  
O   H1  H2  O   H1  H2  O   H1  H2  O   H1  H2  O   H1  H2  O   H1  H2  O   H1  
H2  O   H1  H2  O   H1  H2  O   H1  H2  O   H1  H2  O   H1  H2  O   H1  H2  O   
H1  H2  O   H1  H2  O   H1  H2  O   H1  H2  O   H1  H2  O   H1  H2  O   H1  H2  
O   H1  H2  O   H1  H2  O   H1  H2  O   H1  H2  O   H1  H2  O   H1  H2  O   H1  
H2  O   H1  H2  O   H1  H2  O   H1  H2  O   H1  H2  O   H1  H2  O   H1  H2  O   
H1  H2  O   H1  H2  O   H1  H2  O   H1  H2  O   H1  H2  O   H1  H2  O   H1  H2  
O   H1  H2  O   H1  H2  O   H1  H2  O   H1  H2  O   H1  H2  O   H1  H2  O   H1  
H2  O   H1  H2  O   H1  H2  O   H1  H2  O   H1  H2  O   H1  H2  O   H1  H2  O   
H1  H2  O   H1  H2  O   H1  H2  O   H1  H2  O   H1  H2  O   H1  H2  O   H1  H2  
O   H1  H2  O   H1  H2  O   H1  H2  O   H1  H2  O   H1  H2  O   H1  H2  O   H1  
H2  O   H1  H2  O   H1  H2  O   H1  H2  O   H1  H2  O   H1  H2  O   H1  H2  O   
H1  H2  O   H1  H2  O   H1  H2  O   H1  H2  O   H1  H2  O   H1  H2  O   H1  H2  
O   H1  H2  O   H1  H2  O   H1  H2  O   H1  H2  O   H1  H2  O   H1  H2  O   H1  
H2  O   H1  H2  O   H1  H2  O   H1  H2  O   H1  H2  O   H1  H2  O   H1  H2  O   
H1  H2  O   H1  H2  O   H1  H2  O   H1  H2  O   H1  H2  O   H1  H2  O   H1  H2  
O   H1  H2  O   H1  H2  O   H1  H2  O   H1  H2  O   H1  H2  O   H1  H2  O   H1  
H2  O   H1  H2  O   H1  H2  O   H1  H2  O   H1  H2  O   H1  H2  O   H1  H2  O   
H1  H2  O   H1  H2  O   H1  H2  O   H1  H2  O   H1  H2  O   H1  H2  O   H1  H2  
O   H1  H2  O   H1  H2  O   H1  H2  O   H1  H2  O   H1  H2  O   H1  H2  O   H1  
H2  O   H1  H2  O   H1  H2  O   H1  H2  O   H1  H2  O   H1  H2  O   H1  H2  O   
H1  H2  O   H1  H2  O   H1  H2  O   H1  H2  O   H1  H2  O   H1  H2  O   H1  H2  
O   H1  H2  O   H1  H2  O   H1  H2  O   H1  H2  O   H1  H2  O   H1  H2  O   H1  
H2  O   H1  H2  O   H1  H2  O   H1  H2  O   H1  H2  O   H1  H2  O   H1  H2  O   
H1  H2  O   H1  H2  O   H1  H2  O   H1  H2  O   H1  H2  O   H1  H2  O   H1  H2  
O   H1  H2  O   H1  H2  O   H1  H2  O   H1  H2  O   H1  H2  O   H1  H2  O   H1  
H2  O   H1  H2  O   H1  H2  O   H1  H2  O   H1  H2  O   H1  H2  O   H1  H2  O   
H1  H2  O   H1  H2  O   H1  H2  O   H1  H2  O   H1  H2  O   H1  H2  O   H1  H2  
O   H1  H2  O   H1  H2  O   H1  H2  O   H1  H2  O   H1  H2  O   H1  H2  O   H1  
H2  O   H1  H2  O   H1  H2  O   H1  H2  O   H1  H2  O   H1  H2  O   H1  H2  O   
H1  H2  O   H1  H2  O   H1  H2  O   H1  H2  O   H1  H2  O   H1  H2  O   H1  H2  
O   H1  H2  O   H1  H2  O   H1  H2  O   H1  H2  O   H1  H2  O   H1  H2  O   H1  
H2  O   H1  H2  O   H1  H2  O   H1  H2  O   H1  H2  O   H1  H2  O   H1  H2  O   
H1  H2  O   H1  H2  O   H1  H2  O   H1  H2  O   H1  H2  O   H1  H2  O   H1  H2  
O   H1  H2  O   H1  H2  O   H1  H2  O   H1  H2  O   H1  H2  O   H1  H2  O   H1  
H2  O   H1  H2  O   H1  H2  O   H1  H2  O   H1  H2  O   H1  H2  O   H1  H2  O   
H1  H2  O   H1  H2  O   H1  H2  O   H1  H2  O   H1  H2  O   H1  H2  O   H1  H2  
O   H1  H2  O   H1  H2  O   H1  H2  O   H1  H2  O   H1  H2  O   H1  H2  O   H1  
H2  O   H1  H2  O   H1  H2  O   H1  H2  O   H1  H2  O   H1  H2  O   H1  H2  O   
H1  H2  O   H1  H2  O   H1  H2  O   H1  H2  O   H1  H2  O   H1  H2  O   H1  H2  
O   H1  H2  O   H1  H2  O   H1  H2  O   H1  H2  O   H1  H2  O   H1  H2  O   H1  
H2  O   H1  H2  O   H1  H2  O   H1  H2  O   H1  H2  O   H1  H2  O   H1  H2  O   
H1  H2  O   H1  H2  O   H1  H2  O   H1  H2  O   H1  H2  O   H1  H2  O   H1  H2  
O   H1  H2  O   H1  H2  O   H1  H2  O   H1  H2  O   H1  H2  O   H1  H2  O   H1  
H2  O   H1  H2  O   H1  H2  O   H1  H2  O   H1  H2  O   H1  H2  O   H1  H2  O   
H1  H2  O   H1  H2  O   H1  H2  O   H1  H2  O   H1  H2  O   H1  H2  O   H1  H2  
O   H1  H2  O   H1  H2  O   H1  H2  O   H1  H2  O   H1  H2  O   H1  H2  O   H1  
H2  O   H1  H2  O   H1  H2  O   H1  H2  O   H1  H2  O   H1  H2  O   H1  H2  O   
H1  H2  O   H1  H2  O   H1  H2  O   H1  H2  O   H1  H2  O   H1  H2  O   H1  H2  
O   H1  H2  O   H1  H2  O   H1  H2  O   H1  H2  O   H1  H2  O   H1  H2  O   H1  
H2  O   H1  H2  O   H1  H2  O   H1  H2  O   H1  H2  O   H1  H2  O   H1  H2  O   
H1  H2  O   H1  H2  O   H1  H2  O   H1  H2  O   H1  H2  O   H1  H2  O   H1  H2  
O   H1  H2  O   H1  H2  O   H1  H2  O   H1  H2  O   H1  H2  O   H1  H2  O   H1  
H2  O   H1  H2  O   H1  H2  O   H1  H2  O   H1  H2  O   H1  H2  O   H1  H2  O   
H1  H2  O   H1  H2  O   H1  H2  O   H1  H2  O   H1  H2  O   H1  H2  O   H1  H2  
O   H1  H2  O   H1  H2  O   H1  H2  O   H1  H2  O   H1  H2  O   H1  H2  O   H1  
H2  O   H1  H2  O   H1  H2  O   H1  H2  O   H1  H2  O   H1  H2  O   H1  H2  O   
H1  H2  O   H1  H2  O   H1  H2  O   H1  H2  O   H1  H2  O   H1  H2  O   H1  H2  
O   H1  H2  O   H1  H2  O   H1  H2  O   H1  H2  O   H1  H2  O   H1  H2  O   H1  
H2  O   H1  H2  O   H1  H2  O   H1  H2  O   H1  H2  O   H1  H2  O   H1  H2  O   
H1  H2  O   H1  H2  O   H1  H2  O   H1  H2  O   H1  H2  O   H1  H2  O   H1  H2  
O   H1  H2  O   H1  H2  O   H1  H2  O   H1  H2  O   H1  H2  O   H1  H2  O   H1  
H2  O   H1  H2  O   H1  H2  O   H1  H2  O   H1  H2  O   H1  H2  O   H1  H2  O   
H1  H2  O   H1  H2  O   H1  H2  O   H1  H2  O   H1  H2  O   H1  H2  O   H1  H2  
O   H1  H2  O   H1  H2  O   H1  H2  O   H1  H2  O   H1  H2  O   H1  H2  O   H1  
H2  O   H1  H2  O   H1  H2  O   H1  H2  O   H1  H2  O   H1  H2  O   H1  H2  O   
H1  H2  O   H1  H2  O   H1  H2  O   H1  H2  O   H1  H2  O   H1  H2  O   H1  H2  
O   H1  H2  O   H1  H2  O   H1  H2  O   H1  H2  O   H1  H2  O   H1  H2  O   H1  
H2  O   H1  H2  O   H1  H2  O   H1  H2  O   H1  H2  O   H1  H2  O   H1  H2  O   
H1  H2  O   H1  H2  O   H1  H2  O   H1  H2  O   H1  H2  O   H1  H2  O   H1  H2  
O   H1  H2  O   H1  H2  O   H1  H2  O   H1  H2  O   H1  H2  O   H1  H2  O   H1  
H2  O   H1  H2  O   H1  H2  O   H1  H2  O   H1  H2  O   H1  H2  O   H1  H2  O   
H1  H2  O   H1  H2  O   H1  H2  O   H1  H2  O   H1  H2  O   H1  H2  O   H1  H2  
O   H1  H2  O   H1  H2  O   H1  H2  O   H1  H2  O   H1  H2  O   H1  H2  O   H1  
H2  O   H1  H2  O   H1  H2  O   H1  H2  O   H1  H2  O   H1  H2  O   H1  H2  O   
H1  H2  O   H1  H2  O   H1  H2  O   H1  H2  O   H1  H2  O   H1  H2  O   H1  H2  
O   H1  H2  O   H1  H2  O   H1  H2  O   H1  H2  O   H1  H2  O   H1  H2  O   H1  
H2  O   H1  H2  O   H1  H2  O   H1  H2  O   H1  H2  O   H1  H2  O   H1  H2  O   
H1  H2  O   H1  H2  O   H1  H2  O   H1  H2  O   H1  H2  O   H1  H2  O   H1  H2  
O   H1  H2  O   H1  H2  O   H1  H2  O   H1  H2  O   H1  H2  O   H1  H2  O   H1  
H2  O   H1  H2  O   H1  H2  O   H1  H2  O   H1  H2  O   H1  H2  O   H1  H2  O   
H1  H2  O   H1  H2  O   H1  H2  O   H1  H2  O   H1  H2  O   H1  H2  O   H1  H2  
O   H1  H2  O   H1  H2  O   H1  H2  O   H1  H2  O   H1  H2  O   H1  H2  O   H1  
H2  O   H1  H2  O   H1  H2  O   H1  H2  O   H1  H2  O   H1  H2  O   H1  H2  O   
H1  H2  O   H1  H2  O   H1  H2  O   H1  H2  O   H1  H2  O   H1  H2  O   H1  H2  
O   H1  H2  O   H1  H2  O   H1  H2  O   H1  H2  O   H1  H2  O   H1  H2  O   H1  
H2  O   H1  H2  O   H1  H2  O   H1  H2  O   H1  H2  O   H1  H2  O   H1  H2  O   
H1  H2  O   H1  H2  O   H1  H2  O   H1  H2  O   H1  H2  O   H1  H2  O   H1  H2  
O   H1  H2  O   H1  H2  O   H1  H2  O   H1  H2  O   H1  H2  O   H1  H2  O   H1  
H2  O   H1  H2  O   H1  H2  O   H1  H2  O   H1  H2  O   H1  H2  O   H1  H2  O   
H1  H2  O   H1  H2  O   H1  H2  O   H1  H2  O   H1  H2  O   H1  H2  O   H1  H2  
O   H1  H2  O   H1  H2  O   H1  H2  O   H1  H2  O   H1  H2  O   H1  H2  O   H1  
H2  O   H1  H2  O   H1  H2  O   H1  H2  O   H1  H2  O   H1  H2  O   H1  H2  O   
H1  H2  O   H1  H2  O   H1  H2  O   H1  H2  O   H1  H2  O   H1  H2  O   H1  H2  
O   H1  H2  O   H1  H2  O   H1  H2  O   H1  H2  O   H1  H2  O   H1  H2  O   H1  
H2  O   H1  H2  O   H1  H2  O   H1  H2  O   H1  H2  O   H1  H2  O   H1  H2  O   
H1  H2  O   H1  H2  O   H1  H2  O   H1  H2  O   H1  H2  O   H1  H2  O   H1  H2  
O   H1  H2  O   H1  H2  O   H1  H2  O   H1  H2  O   H1  H2  O   H1  H2  O   H1  
H2  O   H1  H2  O   H1  H2  O   H1  H2  O   H1  H2  O   H1  H2  O   H1  H2  O   
H1  H2  O   H1  H2  O   H1  H2  O   H1  H2  O   H1  H2  O   H1  H2  O   H1  H2  
O   H1  H2  O   H1  H2  O   H1  H2  O   H1  H2  O   H1  H2  O   H1  H2  O   H1  
H2  O   H1  H2  O   H1  H2  O   H1  H2  O   H1  H2  O   H1  H2  O   H1  H2  O   
H1  H2  O   H1  H2  O   H1  H2  O   H1  H2  O   H1  H2  O   H1  H2  O   H1  H2  
O   H1  H2  O   H1  H2  O   H1  H2  O   H1  H2  O   H1  H2  O   H1  H2  O   H1  
H2  O   H1  H2  O   H1  H2  O   H1  H2  O   H1  H2  O   H1  H2  O   H1  H2  O   
H1  H2  O   H1  H2  O   H1  H2  O   H1  H2  O   H1  H2  O   H1  H2  O   H1  H2  
O   H1  H2  O   H1  H2  O   H1  H2  O   H1  H2  O   H1  H2  O   H1  H2  O   H1  
H2  O   H1  H2  O   H1  H2  O   H1  H2  O   H1  H2  O   H1  H2  O   H1  H2  O   
H1  H2  O   H1  H2  O   H1  H2  O   H1  H2  O   H1  H2  O   H1  H2  O   H1  H2  
O   H1  H2  O   H1  H2  O   H1  H2  O   H1  H2  O   H1  H2  O   H1  H2  O   H1  
H2  O   H1  H2  O   H1  H2  O   H1  H2  O   H1  H2  O   H1  H2  O   H1  H2  O   
H1  H2  O   H1  H2  O   H1  H2  O   H1  H2  O   H1  H2  O   H1  H2  O   H1  H2  
O   H1  H2  O   H1  H2  O   H1  H2  O   H1  H2  O   H1  H2  O   H1  H2  O   H1  
H2  O   H1  H2  O   H1  H2  O   H1  H2  O   H1  H2  O   H1  H2  O   H1  H2  O   
H1  H2  O   H1  H2  O   H1  H2  O   H1  H2  O   H1  H2  O   H1  H2  O   H1  H2  
O   H1  H2  O   H1  H2  O   H1  H2  O   H1  H2  O   H1  H2  O   H1  H2  O   H1  
H2  O   H1  H2  O   H1  H2  O   H1  H2  O   H1  H2  O   H1  H2  O   H1  H2  O   
H1  H2  O   H1  H2  O   H1  H2  O   H1  H2  O   H1  H2  O   H1  H2  O   H1  H2  
O   H1  H2  O   H1  H2  O   H1  H2  O   H1  H2  O   H1  H2  O   H1  H2  O   H1  
H2  O   H1  H2  O   H1  H2  O   H1  H2  O   H1  H2  O   H1  H2  O   H1  H2  O   
H1  H2  O   H1  H2  O   H1  H2  O   H1  H2  O   H1  H2  O   H1  H2  O   H1  H2  
O   H1  H2  O   H1  H2  O   H1  H2  O   H1  H2  O   H1  H2  O   H1  H2  O   H1  
H2  O   H1  H2  O   H1  H2  O   H1  H2  O   H1  H2  O   H1  H2  O   H1  H2  O   
H1  H2  O   H1  H2  O   H1  H2  O   H1  H2  O   H1  H2  O   H1  H2  O   H1  H2  
O   H1  H2  O   H1  H2  O   H1  H2  O   H1  H2  O   H1  H2  O   H1  H2  O   H1  
H2  O   H1  H2  O   H1  H2  O   H1  H2  O   H1  H2  O   H1  H2  O   H1  H2  O   
H1  H2  O   H1  H2  O   H1  H2  O   H1  H2  O   H1  H2  O   H1  H2  O   H1  H2  
O   H1  H2  O   H1  H2  O   H1  H2  O   H1  H2  O   H1  H2  O   H1  H2  O   H1  
H2  O   H1  H2  O   H1  H2  O   H1  H2  O   H1  H2  O   H1  H2  O   H1  H2  O   
H1  H2  O   H1  H2  O   H1  H2  O   H1  H2  O   H1  H2  O   H1  H2  O   H1  H2  
O   H1  H2  O   H1  H2  O   H1  H2  O   H1  H2  O   H1  H2  O   H1  H2  O   H1  
H2  O   H1  H2  O   H1  H2  O   H1  H2  O   H1  H2  O   H1  H2  O   H1  H2  O   
H1  H2  O   H1  H2  O   H1  H2  O   H1  H2  O   H1  H2  O   H1  H2  O   H1  H2  
O   H1  H2  O   H1  H2  O   H1  H2  O   H1  H2  O   H1  H2  O   H1  H2  O   H1  
H2  O   H1  H2  O   H1  H2  O   H1  H2  O   H1  H2  O   H1  H2  O   H1  H2  O   
H1  H2  O   H1  H2  O   H1  H2  O   H1  H2  O   H1  H2  O   H1  H2  O   H1  H2  
O   H1  H2  O   H1  H2  O   H1  H2  O   H1  H2  O   H1  H2  O   H1  H2  O   H1  
H2  O   H1  H2  O   H1  H2  O   H1  H2  O   H1  H2  O   H1  H2  O   H1  H2  O   
H1  H2  O   H1  H2  O   H1  H2  O   H1  H2  O   H1  H2  O   H1  H2  O   H1  H2  
O   H1  H2  O   H1  H2  O   H1  H2  O   H1  H2  O   H1  H2  O   H1  H2  O   H1  
H2  O   H1  H2  O   H1  H2  O   H1  H2  O   H1  H2  O   H1  H2  O   H1  H2  O   
H1  H2  O   H1  H2  O   H1  H2  O   H1  H2  O   H1  H2  O   H1  H2  O   H1  H2  
O   H1  H2  O   H1  H2  O   H1  H2  O   H1  H2  O   H1  H2  O   H1  H2  O   H1  
H2  O   H1  H2  O   H1  H2  O   H1  H2  O   H1  H2  O   H1  H2  O   H1  H2  O   
H1  H2  O   H1  H2  O   H1  H2  O   H1  H2  O   H1  H2  O   H1  H2  O   H1  H2  
O   H1  H2  O   H1  H2  O   H1  H2  O   H1  H2  O   H1  H2  O   H1  H2  O   H1  
H2  O   H1  H2  O   H1  H2  O   H1  H2  O   H1  H2  O   H1  H2  O   H1  H2  O   
H1  H2  O   H1  H2  O   H1  H2  O   H1  H2  O   H1  H2  O   H1  H2  O   H1  H2  
O   H1  H2  O   H1  H2  O   H1  H2  O   H1  H2  O   H1  H2  O   H1  H2  O   H1  
H2  O   H1  H2  O   H1  H2  O   H1  H2  O   H1  H2  O   H1  H2  O   H1  H2  O   
H1  H2  O   H1  H2  O   H1  H2  O   H1  H2  O   H1  H2  O   H1  H2  O   H1  H2  
O   H1  H2  O   H1  H2  O   H1  H2  O   H1  H2  O   H1  H2  O   H1  H2  O   H1  
H2  O   H1  H2  O   H1  H2  O   H1  H2  O   H1  H2  O   H1  H2  O   H1  H2  O   
H1  H2  O   H1  H2  O   H1  H2  O   H1  H2  O   H1  H2  O   H1  H2  O   H1  H2  
O   H1  H2  O   H1  H2  O   H1  H2  O   H1  H2  O   H1  H2  O   H1  H2  O   H1  
H2  O   H1  H2  O   H1  H2  O   H1  H2  O   H1  H2  O   H1  H2  O   H1  H2  O   
H1  H2  O   H1  H2  O   H1  H2  O   H1  H2  O   H1  H2  O   H1  H2  O   H1  H2  
O   H1  H2  O   H1  H2  O   H1  H2  O   H1  H2  O   H1  H2  O   H1  H2  O   H1  
H2  O   H1  H2  O   H1  H2  O   H1  H2  O   H1  H2  O   H1  H2  O   H1  H2  O   
H1  H2  O   H1  H2  O   H1  H2  O   H1  H2  O   H1  H2  O   H1  H2  O   H1  H2  
O   H1  H2  O   H1  H2  O   H1  H2  O   H1  H2  O   H1  H2  O   H1  H2  O   H1  
H2  O   H1  H2  O   H1  H2  O   H1  H2  O   H1  H2  O   H1  H2  O   H1  H2  O   
H1  H2  O   H1  H2  O   H1  H2  O   H1  H2  O   H1  H2  O   H1  H2  O   H1  H2  
O   H1  H2  O   H1  H2  O   H1  H2  O   H1  H2  O   H1  H2  O   H1  H2  O   H1  
H2  O   H1  H2  O   H1  H2  O   H1  H2  O   H1  H2  O   H1  H2  O   H1  H2  O   
H1  H2  O   H1  H2  O   H1  H2  O   H1  H2  O   H1  H2  O   H1  H2  O   H1  H2  
O   H1  H2  O   H1  H2  O   H1  H2  O   H1  H2  O   H1  H2  O   H1  H2  O   H1  
H2  O   H1  H2  O   H1  H2  O   H1  H2  O   H1  H2  O   H1  H2  O   H1  H2  O   
H1  H2  O   H1  H2  O   H1  H2  O   H1  H2  O   H1  H2  O   H1  H2  O   H1  H2  
O   H1  H2  O   H1  H2  O   H1  H2  O   H1  H2  O   H1  H2  O   H1  H2  O   H1  
H2  O   H1  H2  O   H1  H2  O   H1  H2  O   H1  H2  O   H1  H2  O   H1  H2  O   
H1  H2  O   H1  H2  O   H1  H2  O   H1  H2  O   H1  H2  O   H1  H2  O   H1  H2  
O   H1  H2  O   H1  H2  O   H1  H2  O   H1  H2  O   H1  H2  O   H1  H2  O   H1  
H2  O   H1  H2  O   H1  H2  O   H1  H2  O   H1  H2  O   H1  H2  O   H1  H2  O   
H1  H2  O   H1  H2  O   H1  H2  O   H1  H2  O   H1  H2  O   H1  H2  O   H1  H2  
O   H1  H2  O   H1  H2  O   H1  H2  O   H1  H2  O   H1  H2  O   H1  H2  O   H1  
H2  O   H1  H2  O   H1  H2  O   H1  H2  O   H1  H2  O   H1  H2  O   H1  H2  O   
H1  H2  O   H1  H2  O   H1  H2  O   H1  H2  O   H1  H2  O   H1  H2  O   H1  H2  
O   H1  H2  O   H1  H2  O   H1  H2  O   H1  H2  O   H1  H2  O   H1  H2  O   H1  
H2  O   H1  H2  O   H1  H2  O   H1  H2  O   H1  H2  O   H1  H2  O   H1  H2  O   
H1  H2  O   H1  H2  O   H1  H2  O   H1  H2  O   H1  H2  O   H1  H2  O   H1  H2  
O   H1  H2  O   H1  H2  O   H1  H2  O   H1  H2  O   H1  H2  O   H1  H2  O   H1  
H2  O   H1  H2  O   H1  H2  O   H1  H2  O   H1  H2  O   H1  H2  O   H1  H2  O   
H1  H2  O   H1  H2  O   H1  H2  O   H1  H2  O   H1  H2  O   H1  H2  O   H1  H2  
O   H1  H2  O   H1  H2  O   H1  H2  O   H1  H2  O   H1  H2  O   H1  H2  O   H1  
H2  O   H1  H2  O   H1  H2  O   H1  H2  O   H1  H2  O   H1  H2  O   H1  H2  O   
H1  H2  O   H1  H2  O   H1  H2  O   H1  H2  O   H1  H2  O   H1  H2  O   H1  H2  
O   H1  H2  O   H1  H2  O   H1  H2  O   H1  H2  O   H1  H2  O   H1  H2  O   H1  
H2  O   H1  H2  O   H1  H2  O   H1  H2  O   H1  H2  O   H1  H2  O   H1  H2  O   
H1  H2  O   H1  H2  O   H1  H2  O   H1  H2  O   H1  H2  O   H1  H2  O   H1  H2  
O   H1  H2  O   H1  H2  O   H1  H2  O   H1  H2  O   H1  H2  O   H1  H2  O   H1  
H2  O   H1  H2  O   H1  H2  O   H1  H2  O   H1  H2  O   H1  H2  O   H1  H2  O   
H1  H2  O   H1  H2  O   H1  H2  O   H1  H2  O   H1  H2  O   H1  H2  O   H1  H2  
O   H1  H2  O   H1  H2  O   H1  H2  O   H1  H2  O   H1  H2  O   H1  H2  O   H1  
H2  O   H1  H2  O   H1  H2  O   H1  H2  O   H1  H2  O   H1  H2  O   H1  H2  O   
H1  H2  O   H1  H2  O   H1  H2  O   H1  H2  O   H1  H2  O   H1  H2  O   H1  H2  
O   H1  H2  O   H1  H2  O   H1  H2  O   H1  H2  O   H1  H2  O   H1  H2  O   H1  
H2  O   H1  H2  O   H1  H2  O   H1  H2  O   H1  H2  O   H1  H2  O   H1  H2  O   
H1  H2  O   H1  H2  O   H1  H2  O   H1  H2  O   H1  H2  O   H1  H2  O   H1  H2  
O   H1  H2  O   H1  H2  O   H1  H2  O   H1  H2  O   H1  H2  O   H1  H2  O   H1  
H2  O   H1  H2  O   H1  H2  O   H1  H2  O   H1  H2  O   H1  H2  O   H1  H2  O   
H1  H2  O   H1  H2  O   H1  H2  O   H1  H2  O   H1  H2  O   H1  H2  O   H1  H2  
O   H1  H2  O   H1  H2  O   H1  H2  O   H1  H2  O   H1  H2  O   H1  H2  O   H1  
H2  O   H1  H2  O   H1  H2  O   H1  H2  O   H1  H2  O   H1  H2  O   H1  H2  O   
H1  H2  O   H1  H2  O   H1  H2  O   H1  H2  O   H1  H2  O   H1  H2  O   H1  H2  
O   H1  H2  O   H1  H2  O   H1  H2  O   H1  H2  O   H1  H2  O   H1  H2  O   H1  
H2  O   H1  H2  O   H1  H2  O   H1  H2  O   H1  H2  O   H1  H2  O   H1  H2  O   
H1  H2  O   H1  H2  O   H1  H2  O   H1  H2  O   H1  H2  O   H1  H2  O   H1  H2  
O   H1  H2  O   H1  H2  O   H1  H2  O   H1  H2  O   H1  H2  O   H1  H2  O   H1  
H2  O   H1  H2  O   H1  H2  O   H1  H2  O   H1  H2  O   H1  H2  O   H1  H2  O   
H1  H2  O   H1  H2  O   H1  H2  O   H1  H2  O   H1  H2  O   H1  H2  O   H1  H2  
O   H1  H2  O   H1  H2  O   H1  H2  O   H1  H2  O   H1  H2  O   H1  H2  O   H1  
H2  O   H1  H2  O   H1  H2  O   H1  H2  O   H1  H2  O   H1  H2  O   H1  H2  O   
H1  H2  O   H1  H2  O   H1  H2  O   H1  H2  O   H1  H2  O   H1  H2  O   H1  H2  
O   H1  H2  O   H1  H2  O   H1  H2  O   H1  H2  O   H1  H2  O   H1  H2  O   H1  
H2  O   H1  H2  O   H1  H2  O   H1  H2  O   H1  H2  O   H1  H2  O   H1  H2  O   
H1  H2  O   H1  H2  O   H1  H2  O   H1  H2  O   H1  H2  O   H1  H2  O   H1  H2  
O   H1  H2  O   H1  H2  O   H1  H2  O   H1  H2  O   H1  H2  O   H1  H2  O   H1  
H2  O   H1  H2  O   H1  H2  O   H1  H2  O   H1  H2  O   H1  H2  O   H1  H2  O   
H1  H2  O   H1  H2  O   H1  H2  O   H1  H2  O   H1  H2  O   H1  H2  O   H1  H2  
O   H1  H2  O   H1  H2  O   H1  H2  O   H1  H2  O   H1  H2  O   H1  H2  O   H1  
H2  O   H1  H2  O   H1  H2  O   H1  H2  O   H1  H2  O   H1  H2  O   H1  H2  O   
H1  H2  O   H1  H2  O   H1  H2  O   H1  H2  O   H1  H2  O   H1  H2  O   H1  H2  
O   H1  H2  O   H1  H2  O   H1  H2  O   H1  H2  O   H1  H2  O   H1  H2  O   H1  
H2  O   H1  H2  O   H1  H2  O   H1  H2  O   H1  H2  O   H1  H2  O   H1  H2  O   
H1  H2  O   H1  H2  O   H1  H2  O   H1  H2  O   H1  H2  O   H1  H2  O   H1  H2  
O   H1  H2  O   H1  H2  O   H1  H2  O   H1  H2  O   H1  H2  O   H1  H2  O   H1  
H2  O   H1  H2  O   H1  H2  O   H1  H2  O   H1  H2  O   H1  H2  O   H1  H2  O   
H1  H2  O   H1  H2  O   H1  H2  O   H1  H2  O   H1  H2  O   H1  H2  O   H1  H2  
O   H1  H2  O   H1  H2  O   H1  H2  O   H1  H2  O   H1  H2  O   H1  H2  O   H1  
H2  O   H1  H2  O   H1  H2  O   H1  H2  O   H1  H2  O   H1  H2  O   H1  H2  O   
H1  H2  O   H1  H2  O   H1  H2  O   H1  H2  O   H1  H2  O   H1  H2  O   H1  H2  
O   H1  H2  O   H1  H2  O   H1  H2  O   H1  H2  O   H1  H2  O   H1  H2  O   H1  
H2  O   H1  H2  O   H1  H2  O   H1  H2  O   H1  H2  O   H1  H2  O   H1  H2  O   
H1  H2  O   H1  H2  O   H1  H2  O   H1  H2  O   H1  H2  O   H1  H2  O   H1  H2  
O   H1  H2  O   H1  H2  O   H1  H2  O   H1  H2  O   H1  H2  O   H1  H2  O   H1  
H2  O   H1  H2  O   H1  H2  O   H1  H2  O   H1  H2  O   H1  H2  O   H1  H2  O   
H1  H2  O   H1  H2  O   H1  H2  O   H1  H2  O   H1  H2  O   H1  H2  O   H1  H2  
O   H1  H2  O   H1  H2  O   H1  H2  O   H1  H2  O   H1  H2  O   H1  H2  O   H1  
H2  O   H1  H2  O   H1  H2  O   H1  H2  O   H1  H2  O   H1  H2  O   H1  H2  O   
H1  H2  O   H1  H2  O   H1  H2  O   H1  H2  O   H1  H2  O   H1  H2  O   H1  H2  
O   H1  H2  O   H1  H2  O   H1  H2  O   H1  H2  O   H1  H2  O   H1  H2  O   H1  
H2  O   H1  H2  O   H1  H2  O   H1  H2  O   H1  H2  O   H1  H2  O   H1  H2  O   
H1  H2  O   H1  H2  O   H1  H2  O   H1  H2  O   H1  H2  O   H1  H2  O   H1  H2  
O   H1  H2  O   H1  H2  O   H1  H2  O   H1  H2  O   H1  H2  O   H1  H2  O   H1  
H2  O   H1  H2  O   H1  H2  O   H1  H2  O   H1  H2  O   H1  H2  O   H1  H2  O   
H1  H2  O   H1  H2  O   H1  H2  O   H1  H2  O   H1  H2  O   H1  H2  O   H1  H2  
O   H1  H2  O   H1  H2  O   H1  H2  O   H1  H2  O   H1  H2  O   H1  H2  O   H1  
H2  O   H1  H2  O   H1  H2  O   H1  H2  O   H1  H2  O   H1  H2  O   H1  H2  O   
H1  H2  O   H1  H2  O   H1  H2  O   H1  H2  O   H1  H2  O   H1  H2  O   H1  H2  
O   H1  H2  O   H1  H2  O   H1  H2  O   H1  H2  O   H1  H2  O   H1  H2  O   H1  
H2  O   H1  H2  O   H1  H2  O   H1  H2  O   H1  H2  O   H1  H2  O   H1  H2  O   
H1  H2  O   H1  H2  O   H1  H2  O   H1  H2  O   H1  H2  O   H1  H2  O   H1  H2  
O   H1  H2  O   H1  H2  O   H1  H2  O   H1  H2  O   H1  H2  O   H1  H2  O   H1  
H2  O   H1  H2  O   H1  H2  O   H1  H2  O   H1  H2  O   H1  H2  O   H1  H2  O   
H1  H2  O   H1  H2  O   H1  H2  O   H1  H2  O   H1  H2  O   H1  H2  O   H1  H2  
O   H1  H2  O   H1  H2  O   H1  H2  O   H1  H2  O   H1  H2  O   H1  H2  O   H1  
H2  O   H1  H2  O   H1  H2  O   H1  H2  O   H1  H2  O   H1  H2  O   H1  H2  O   
H1  H2  O   H1  H2  O   H1  H2  O   H1  H2  O   H1  H2  O   H1  H2  O   H1  H2  
O   H1  H2  O   H1  H2  O   H1  H2  O   H1  H2  O   H1  H2  O   H1  H2  O   H1  
H2  O   H1  H2  O   H1  H2  O   H1  H2  O   H1  H2  O   H1  H2  O   H1  H2  O   
H1  H2  O   H1  H2  O   H1  H2  O   H1  H2  O   H1  H2  O   H1  H2  O   H1  H2  
O   H1  H2  O   H1  H2  O   H1  H2  O   H1  H2  O   H1  H2  O   H1  H2  O   H1  
H2  O   H1  H2  O   H1  H2  O   H1  H2  O   H1  H2  O   H1  H2  O   H1  H2  O   
H1  H2  O   H1  H2  O   H1  H2  O   H1  H2  O   H1  H2  O   H1  H2  O   H1  H2  
O   H1  H2  O   H1  H2  O   H1  H2  O   H1  H2  O   H1  H2  O   H1  H2  O   H1  
H2  O   H1  H2  O   H1  H2  O   H1  H2  O   H1  H2  O   H1  H2  O   H1  H2  O   
H1  H2  O   H1  H2  O   H1  H2  O   H1  H2  O   H1  H2  O   H1  H2  O   H1  H2  
O   H1  H2  O   H1  H2  O   H1  H2  O   H1  H2  O   H1  H2  O   H1  H2  O   H1  
H2  O   H1  H2  O   H1  H2  O   H1  H2  O   H1  H2  O   H1  H2  O   H1  H2  O   
H1  H2  O   H1  H2  O   H1  H2  O   H1  H2  O   H1  H2  O   H1  H2  O   H1  H2  
O   H1  H2  O   H1  H2  O   H1  H2  O   H1  H2  O   H1  H2  O   H1  H2  O   H1  
H2  O   H1  H2  O   H1  H2  O   H1  H2  O   H1  H2  O   H1  H2  O   H1  H2  O   
H1  H2  O   H1  H2  O   H1  H2  O   H1  H2  O   H1  H2  O   H1  H2  O   H1  H2  
O   H1  H2  O   H1  H2  O   H1  H2  O   H1  H2  O   H1  H2  O   H1  H2  O   H1  
H2  O   H1  H2  O   H1  H2  O   H1  H2  O   H1  H2  O   H1  H2  O   H1  H2  O   
H1  H2  O   H1  H2  O   H1  H2  O   H1  H2  O   H1  H2  O   H1  H2  O   H1  H2  
O   H1  H2  O   H1  H2  O   H1  H2  O   H1  H2  O   H1  H2  O   H1  H2  O   H1  
H2  O   H1  H2  O   H1  H2  O   H1  H2  O   H1  H2  O   H1  H2  O   H1  H2  O   
H1  H2  O   H1  H2  O   H1  H2  O   H1  H2  O   H1  H2  O   H1  H2  O   H1  H2  
O   H1  H2  O   H1  H2  O   H1  H2  O   H1  H2  O   H1  H2  O   H1  H2  O   H1  
H2  O   H1  H2  O   H1  H2  O   H1  H2  O   H1  H2  O   H1  H2  O   H1  H2  O   
H1  H2  O   H1  H2  O   H1  H2  O   H1  H2  O   H1  H2  O   H1  H2  O   H1  H2  
O   H1  H2  O   H1  H2  O   H1  H2  O   H1  H2  O   H1  H2  O   H1  H2  O   H1  
H2  O   H1  H2  O   H1  H2  O   H1  H2  O   H1  H2  O   H1  H2  O   H1  H2  O   
H1  H2  O   H1  H2  O   H1  H2  O   H1  H2  O   H1  H2  O   H1  H2  O   H1  H2  
O   H1  H2  O   H1  H2  O   H1  H2  O   H1  H2  O   H1  H2  O   H1  H2  O   H1  
H2  O   H1  H2  O   H1  H2  O   H1  H2  O   H1  H2  O   H1  H2  O   H1  H2  O   
H1  H2  O   H1  H2  O   H1  H2  O   H1  H2  O   H1  H2  O   H1  H2  O   H1  H2  
O   H1  H2  O   H1  H2  O   H1  H2  O   H1  H2  O   H1  H2  O   H1  H2  O   H1  
H2  O   H1  H2  O   H1  H2  O   H1  H2  O   H1  H2  O   H1  H2  O   H1  H2  O   
H1  H2  O   H1  H2  O   H1  H2  O   H1  H2  O   H1  H2  O   H1  H2  O   H1  H2  
O   H1  H2  O   H1  H2  O   H1  H2  O   H1  H2  O   H1  H2  O   H1  H2  O   H1  
H2  O   H1  H2  O   H1  H2  O   H1  H2  O   H1  H2  O   H1  H2  O   H1  H2  O   
H1  H2  O   H1  H2  O   H1  H2  O   H1  H2  O   H1  H2  O   H1  H2  O   H1  H2  
O   H1  H2  O   H1  H2  O   H1  H2  O   H1  H2  O   H1  H2  O   H1  H2  O   H1  
H2  O   H1  H2  O   H1  H2  O   H1  H2  O   H1  H2  O   H1  H2  O   H1  H2  O   
H1  H2  O   H1  H2  O   H1  H2  O   H1  H2  O   H1  H2  O   H1  H2  O   H1  H2  
O   H1  H2  O   H1  H2  O   H1  H2  O   H1  H2  O   H1  H2  O   H1  H2  O   H1  
H2  O   H1  H2  O   H1  H2  O   H1  H2  O   H1  H2  O   H1  H2  O   H1  H2  O   
H1  H2  O   H1  H2  O   H1  H2  O   H1  H2  O   H1  H2  O   H1  H2  O   H1  H2  
O   H1  H2  O   H1  H2  O   H1  H2  O   H1  H2  O   H1  H2  O   H1  H2  O   H1  
H2  O   H1  H2  O   H1  H2  O   H1  H2  O   H1  H2  O   H1  H2  O   H1  H2  O   
H1  H2  O   H1  H2  O   H1  H2  O   H1  H2  O   H1  H2  O   H1  H2  O   H1  H2  
O   H1  H2  O   H1  H2  O   H1  H2  O   H1  H2  O   H1  H2  O   H1  H2  O   H1  
H2  O   H1  H2  O   H1  H2  O   H1  H2  O   H1  H2  O   H1  H2  O   H1  H2  O   
H1  H2  O   H1  H2  O   H1  H2  O   H1  H2  O   H1  H2  O   H1  H2  O   H1  H2  
O   H1  H2  O   H1  H2  O   H1  H2  O   H1  H2  O   H1  H2  O   H1  H2  O   H1  
H2  O   H1  H2  O   H1  H2  O   H1  H2  O   H1  H2  O   H1  H2  O   H1  H2  O   
H1  H2  O   H1  H2  O   H1  H2  O   H1  H2  O   H1  H2  O   H1  H2  O   H1  H2  
O   H1  H2  O   H1  H2  O   H1  H2  O   H1  H2  O   H1  H2  O   H1  H2  O   H1  
H2  O   H1  H2  O   H1  H2  O   H1  H2  O   H1  H2  O   H1  H2  O   H1  H2  O   
H1  H2  O   H1  H2  O   H1  H2  O   H1  H2  O   H1  H2  O   H1  H2  O   H1  H2  
O   H1  H2  O   H1  H2  O   H1  H2  O   H1  H2  O   H1  H2  O   H1  H2  O   H1  
H2  O   H1  H2  O   H1  H2  O   H1  H2  O   H1  H2  O   H1  H2  O   H1  H2  O   
H1  H2  O   H1  H2  O   H1  H2  O   H1  H2  O   H1  H2  O   H1  H2  O   H1  H2  
O   H1  H2  O   H1  H2  O   H1  H2  O   H1  H2  O   H1  H2  O   H1  H2  O   H1  
H2  O   H1  H2  O   H1  H2  O   H1  H2  O   H1  H2  O   H1  H2  O   H1  H2  O   
H1  H2  O   H1  H2  O   H1  H2  O   H1  H2  O   H1  H2  O   H1  H2  O   H1  H2  
O   H1  H2  O   H1  H2  O   H1  H2  O   H1  H2  O   H1  H2  O   H1  H2  O   H1  
H2  O   H1  H2  O   H1  H2  O   H1  H2  O   H1  H2  O   H1  H2  O   H1  H2  O   
H1  H2  O   H1  H2  O   H1  H2  O   H1  H2  O   H1  H2  O   H1  H2  O   H1  H2  
O   H1  H2  O   H1  H2  O   H1  H2  O   H1  H2  O   H1  H2  O   H1  H2  O   H1  
H2  O   H1  H2  O   H1  H2  O   H1  H2  O   H1  H2  O   H1  H2  O   H1  H2  O   
H1  H2  O   H1  H2  O   H1  H2  O   H1  H2  O   H1  H2  O   H1  H2  O   H1  H2  
O   H1  H2  O   H1  H2  O   H1  H2  O   H1  H2  O   H1  H2  O   H1  H2  O   H1  
H2  O   H1  H2  O   H1  H2  O   H1  H2  O   H1  H2  O   H1  H2  O   H1  H2  O   
H1  H2  O   H1  H2  O   H1  H2  O   H1  H2  O   H1  H2  O   H1  H2  O   H1  H2  
O   H1  H2  O   H1  H2  O   H1  H2  O   H1  H2  O   H1  H2  O   H1  H2  O   H1  
H2  O   H1  H2  O   H1  H2  O   H1  H2  O   H1  H2  O   H1  H2  O   H1  H2  O   
H1  H2  O   H1  H2  O   H1  H2  O   H1  H2  O   H1  H2  O   H1  H2  O   H1  H2  
O   H1  H2  O   H1  H2  O   H1  H2  O   H1  H2  O   H1  H2  O   H1  H2  O   H1  
H2  O   H1  H2  O   H1  H2  O   H1  H2  O   H1  H2  O   H1  H2  O   H1  H2  O   
H1  H2  O   H1  H2  O   H1  H2  O   H1  H2  O   H1  H2  O   H1  H2  O   H1  H2  
O   H1  H2  O   H1  H2  O   H1  H2  O   H1  H2  O   H1  H2  O   H1  H2  O   H1  
H2  O   H1  H2  O   H1  H2  O   H1  H2  O   H1  H2  O   H1  H2  O   H1  H2  O   
H1  H2  O   H1  H2  O   H1  H2  O   H1  H2  O   H1  H2  O   H1  H2  O   H1  H2  
O   H1  H2  O   H1  H2  O   H1  H2  O   H1  H2  O   H1  H2  O   H1  H2  O   H1  
H2  O   H1  H2  O   H1  H2  O   H1  H2  O   H1  H2  O   H1  H2  O   H1  H2  O   
H1  H2  O   H1  H2  O   H1  H2  O   H1  H2  O   H1  H2  O   H1  H2  O   H1  H2  
O   H1  H2  O   H1  H2  O   H1  H2  O   H1  H2  O   H1  H2  O   H1  H2  O   H1  
H2  O   H1  H2  O   H1  H2  O   H1  H2  O   H1  H2  O   H1  H2  O   H1  H2  O   
H1  H2  O   H1  H2  O   H1  H2  O   H1  H2  O   H1  H2  O   H1  H2  O   H1  H2  
O   H1  H2  O   H1  H2  O   H1  H2  O   H1  H2  O   H1  H2  O   H1  H2  O   H1  
H2  O   H1  H2  O   H1  H2  O   H1  H2  O   H1  H2  O   H1  H2  O   H1  H2  O   
H1  H2  O   H1  H2  O   H1  H2  O   H1  H2  O   H1  H2  O   H1  H2  O   H1  H2  
O   H1  H2  O   H1  H2  O   H1  H2  O   H1  H2  O   H1  H2  O   H1  H2  O   H1  
H2  O   H1  H2  O   H1  H2  O   H1  H2  O   H1  H2  O   H1  H2  O   H1  H2  O   
H1  H2  O   H1  H2  O   H1  H2  O   H1  H2  O   H1  H2  O   H1  H2  O   H1  H2  
O   H1  H2  O   H1  H2  O   H1  H2  O   H1  H2  O   H1  H2  O   H1  H2  O   H1  
H2  O   H1  H2  O   H1  H2  O   H1  H2  O   H1  H2  O   H1  H2  O   H1  H2  O   
H1  H2  O   H1  H2  O   H1  H2  O   H1  H2  O   H1  H2  O   H1  H2  O   H1  H2  
O   H1  H2  O   H1  H2  O   H1  H2  O   H1  H2  O   H1  H2  O   H1  H2  O   H1  
H2  O   H1  H2  O   H1  H2  O   H1  H2  O   H1  H2  O   H1  H2  O   H1  H2  O   
H1  H2  O   H1  H2  O   H1  H2  O   H1  H2  O   H1  H2  O   H1  H2  O   H1  H2  
O   H1  H2  O   H1  H2  O   H1  H2  O   H1  H2  O   H1  H2  O   H1  H2  O   H1  
H2  O   H1  H2  O   H1  H2  O   H1  H2  O   H1  H2  O   H1  H2  O   H1  H2  O   
H1  H2  O   H1  H2  O   H1  H2  O   H1  H2  O   H1  H2  O   H1  H2  O   H1  H2  
O   H1  H2  O   H1  H2  O   H1  H2  O   H1  H2  O   H1  H2  O   H1  H2  O   H1  
H2  O   H1  H2  O   H1  H2  O   H1  H2  O   H1  H2  O   H1  H2  O   H1  H2  O   
H1  H2  O   H1  H2  O   H1  H2  O   H1  H2  O   H1  H2  O   H1  H2  O   H1  H2  
O   H1  H2  O   H1  H2  O   H1  H2  O   H1  H2  O   H1  H2  O   H1  H2  O   H1  
H2  O   H1  H2  O   H1  H2  O   H1  H2  O   H1  H2  O   H1  H2  O   H1  H2  O   
H1  H2  O   H1  H2  O   H1  H2  O   H1  H2  O   H1  H2  O   H1  H2  O   H1  H2  
O   H1  H2  O   H1  H2  O   H1  H2  O   H1  H2  O   H1  H2  O   H1  H2  O   H1  
H2  O   H1  H2  O   H1  H2  O   H1  H2  O   H1  H2  O   H1  H2  O   H1  H2  O   
H1  H2  O   H1  H2  O   H1  H2  O   H1  H2  O   H1  H2  O   H1  H2  O   H1  H2  
O   H1  H2  O   H1  H2  O   H1  H2  O   H1  H2  O   H1  H2  O   H1  H2  O   H1  
H2  O   H1  H2  O   H1  H2  O   H1  H2  O   H1  H2  O   H1  H2  O   H1  H2  O   
H1  H2  O   H1  H2  O   H1  H2  O   H1  H2  O   H1  H2  O   H1  H2  O   H1  H2  
O   H1  H2  O   H1  H2  O   H1  H2  O   H1  H2  O   H1  H2  O   H1  H2  O   H1  
H2  O   H1  H2  O   H1  H2  O   H1  H2  O   H1  H2  O   H1  H2  O   H1  H2  O   
H1  H2  O   H1  H2  O   H1  H2  O   H1  H2  O   H1  H2  O   H1  H2  O   H1  H2  
O   H1  H2  O   H1  H2  O   H1  H2  O   H1  H2  O   H1  H2  O   H1  H2  O   H1  
H2  O   H1  H2  O   H1  H2  O   H1  H2  O   H1  H2  O   H1  H2  O   H1  H2  O   
H1  H2  O   H1  H2  O   H1  H2  O   H1  H2  O   H1  H2  O   H1  H2  O   H1  H2  
O   H1  H2  O   H1  H2  O   H1  H2  O   H1  H2  O   H1  H2  O   H1  H2  O   H1  
H2  O   H1  H2  O   H1  H2  O   H1  H2  O   H1  H2  O   H1  H2  O   H1  H2  O   
H1  H2  O   H1  H2  O   H1  H2  O   H1  H2  O   H1  H2  O   H1  H2  O   H1  H2  
O   H1  H2  O   H1  H2  O   H1  H2  O   H1  H2  O   H1  H2  O   H1  H2  O   H1  
H2  O   H1  H2  O   H1  H2  O   H1  H2  O   H1  H2  O   H1  H2  O   H1  H2  O   
H1  H2  O   H1  H2  O   H1  H2  O   H1  H2  O   H1  H2  O   H1  H2  O   H1  H2  
O   H1  H2  O   H1  H2  O   H1  H2  O   H1  H2  O   H1  H2  O   H1  H2  O   H1  
H2  O   H1  H2  O   H1  H2  O   H1  H2  O   H1  H2  O   H1  H2  O   H1  H2  O   
H1  H2  O   H1  H2  O   H1  H2  O   H1  H2  O   H1  H2  O   H1  H2  O   H1  H2  
O   H1  H2  O   H1  H2  O   H1  H2  O   H1  H2  O   H1  H2  O   H1  H2  O   H1  
H2  O   H1  H2  O   H1  H2  O   H1  H2  O   H1  H2  O   H1  H2  O   H1  H2  O   
H1  H2  O   H1  H2  O   H1  H2  O   H1  H2  O   H1  H2  O   H1  H2  O   H1  H2  
O   H1  H2  O   H1  H2  O   H1  H2  O   H1  H2  O   H1  H2  O   H1  H2  O   H1  
H2  O   H1  H2  O   H1  H2  O   H1  H2  O   H1  H2  O   H1  H2  O   H1  H2  O   
H1  H2  O   H1  H2  O   H1  H2  O   H1  H2  O   H1  H2  O   H1  H2  O   H1  H2  
O   H1  H2  O   H1  H2  O   H1  H2  O   H1  H2  O   H1  H2  O   H1  H2  O   H1  
H2  O   H1  H2  O   H1  H2  O   H1  H2  O   H1  H2  O   H1  H2  O   H1  H2  O   
H1  H2  O   H1  H2  O   H1  H2  O   H1  H2  O   H1  H2  O   H1  H2  O   H1  H2  
O   H1  H2  O   H1  H2  O   H1  H2  O   H1  H2  O   H1  H2  O   H1  H2  O   H1  
H2  O   H1  H2  O   H1  H2  O   H1  H2  O   H1  H2  O   H1  H2  O   H1  H2  O   
H1  H2  O   H1  H2  O   H1  H2  O   H1  H2  O   H1  H2  O   H1  H2  O   H1  H2  
O   H1  H2  O   H1  H2  O   H1  H2  O   H1  H2  O   H1  H2  O   H1  H2  O   H1  
H2  O   H1  H2  O   H1  H2  O   H1  H2  O   H1  H2  O   H1  H2  O   H1  H2  O   
H1  H2  O   H1  H2  O   H1  H2  O   H1  H2  O   H1  H2  O   H1  H2  O   H1  H2  
O   H1  H2  O   H1  H2  O   H1  H2  O   H1  H2  O   H1  H2  O   H1  H2  O   H1  
H2  O   H1  H2  O   H1  H2  O   H1  H2  O   H1  H2  O   H1  H2  O   H1  H2  O   
H1  H2  O   H1  H2  O   H1  H2  O   H1  H2  O   H1  H2  O   H1  H2  O   H1  H2  
O   H1  H2  O   H1  H2  O   H1  H2  O   H1  H2  O   H1  H2  O   H1  H2  O   H1  
H2  O   H1  H2  O   H1  H2  O   H1  H2  O   H1  H2  O   H1  H2  O   H1  H2  O   
H1  H2  O   H1  H2  O   H1  H2  O   H1  H2  O   H1  H2  O   H1  H2  O   H1  H2  
O   H1  H2  O   H1  H2  O   H1  H2  O   H1  H2  O   H1  H2  O   H1  H2  O   H1  
H2  O   H1  H2  O   H1  H2  O   H1  H2  O   H1  H2  O   H1  H2  O   H1  H2  O   
H1  H2  O   H1  H2  O   H1  H2  O   H1  H2  O   H1  H2  O   H1  H2  O   H1  H2  
O   H1  H2  O   H1  H2  O   H1  H2  O   H1  H2  O   H1  H2  O   H1  H2  O   H1  
H2  O   H1  H2  O   H1  H2  O   H1  H2  O   H1  H2  O   H1  H2  O   H1  H2  O   
H1  H2  O   H1  H2  O   H1  H2  O   H1  H2  O   H1  H2  O   H1  H2  O   H1  H2  
O   H1  H2  O   H1  H2  O   H1  H2  O   H1  H2  O   H1  H2  O   H1  H2  O   H1  
H2  O   H1  H2  O   H1  H2  O   H1  H2  O   H1  H2  O   H1  H2  O   H1  H2  O   
H1  H2  O   H1  H2  O   H1  H2  O   H1  H2  O   H1  H2  O   H1  H2  O   H1  H2  
O   H1  H2  O   H1  H2  O   H1  H2  O   H1  H2  O   H1  H2  O   H1  H2  O   H1  
H2  O   H1  H2  O   H1  H2  O   H1  H2  O   H1  H2  O   H1  H2  O   H1  H2  O   
H1  H2  O   H1  H2  O   H1  H2  O   H1  H2  O   H1  H2  O   H1  H2  O   H1  H2  
O   H1  H2  O   H1  H2  O   H1  H2  O   H1  H2  O   H1  H2  O   H1  H2  O   H1  
H2  O   H1  H2  O   H1  H2  O   H1  H2  O   H1  H2  O   H1  H2  O   H1  H2  O   
H1  H2  O   H1  H2  O   H1  H2  O   H1  H2  O   H1  H2  O   H1  H2  O   H1  H2  
O   H1  H2  O   H1  H2  O   H1  H2  O   H1  H2  O   H1  H2  O   H1  H2  O   H1  
H2  O   H1  H2  O   H1  H2  O   H1  H2  O   H1  H2  O   H1  H2  O   H1  H2  O   
H1  H2  O   H1  H2  O   H1  H2  O   H1  H2  O   H1  H2  O   H1  H2  O   H1  H2  
O   H1  H2  O   H1  H2  O   H1  H2  O   H1  H2  O   H1  H2  O   H1  H2  O   H1  
H2  O   H1  H2  O   H1  H2  O   H1  H2  O   H1  H2  O   H1  H2  O   H1  H2  O   
H1  H2  O   H1  H2  O   H1  H2  O   H1  H2  O   H1  H2  O   H1  H2  O   H1  H2  
O   H1  H2  O   H1  H2  O   H1  H2  O   H1  H2  O   H1  H2  O   H1  H2  O   H1  
H2  O   H1  H2  O   H1  H2  O   H1  H2  O   H1  H2  O   H1  H2  O   H1  H2  O   
H1  H2  O   H1  H2  O   H1  H2  O   H1  H2  O   H1  H2  O   H1  H2  O   H1  H2  
O   H1  H2  O   H1  H2  O   H1  H2  O   H1  H2  O   H1  H2  O   H1  H2  O   H1  
H2  O   H1  H2  O   H1  H2  O   H1  H2  O   H1  H2  O   H1  H2  O   H1  H2  O   
H1  H2  O   H1  H2  O   H1  H2  O   H1  H2  O   H1  H2  O   H1  H2  O   H1  H2  
O   H1  H2  O   H1  H2  O   H1  H2  O   H1  H2  O   H1  H2  O   H1  H2  O   H1  
H2  O   H1  H2  O   H1  H2  O   H1  H2  O   H1  H2  O   H1  H2  O   H1  H2  O   
H1  H2  O   H1  H2  O   H1  H2  O   H1  H2  O   H1  H2  O   H1  H2  O   H1  H2  
O   H1  H2  O   H1  H2  O   H1  H2  O   H1  H2  O   H1  H2  O   H1  H2  O   H1  
H2  O   H1  H2  O   H1  H2  O   H1  H2  O   H1  H2  O   H1  H2  O   H1  H2  O   
H1  H2  O   H1  H2  O   H1  H2  O   H1  H2  O   H1  H2  O   H1  H2  O   H1  H2  
O   H1  H2  O   H1  H2  O   H1  H2  O   H1  H2  O   H1  H2  O   H1  H2  O   H1  
H2  O   H1  H2  O   H1  H2  O   H1  H2  O   H1  H2  O   H1  H2  O   H1  H2  O   
H1  H2  O   H1  H2  O   H1  H2  O   H1  H2  O   H1  H2  O   H1  H2  O   H1  H2  
O   H1  H2  O   H1  H2  O   H1  H2  O   H1  H2  O   H1  H2  O   H1  H2  O   H1  
H2  O   H1  H2  O   H1  H2  O   H1  H2  O   H1  H2  O   H1  H2  O   H1  H2  O   
H1  H2  O   H1  H2  O   H1  H2  O   H1  H2  O   H1  H2  O   H1  H2  O   H1  H2  
O   H1  H2  O   H1  H2  O   H1  H2  O   H1  H2  O   H1  H2  O   H1  H2  O   H1  
H2  O   H1  H2  O   H1  H2  O   H1  H2  O   H1  H2  O   H1  H2  O   H1  H2  O   
H1  H2  O   H1  H2  O   H1  H2  O   H1  H2  O   H1  H2  O   H1  H2  O   H1  H2  
O   H1  H2  O   H1  H2  O   H1  H2  O   H1  H2  O   H1  H2  O   H1  H2  O   H1  
H2  O   H1  H2  O   H1  H2  O   H1  H2  O   H1  H2  O   H1  H2  O   H1  H2  O   
H1  H2  O   H1  H2  O   H1  H2  O   H1  H2  O   H1  H2  O   H1  H2  O   H1  H2  
O   H1  H2  O   H1  H2  O   H1  H2  O   H1  H2  O   H1  H2  O   H1  H2  O   H1  
H2  O   H1  H2  O   H1  H2  O   H1  H2  O   H1  H2  O   H1  H2  O   H1  H2  O   
H1  H2  O   H1  H2  O   H1  H2  O   H1  H2  O   H1  H2  O   H1  H2  O   H1  H2  
O   H1  H2  O   H1  H2  O   H1  H2  O   H1  H2  O   H1  H2  O   H1  H2  O   H1  
H2  O   H1  H2  O   H1  H2  O   H1  H2  O   H1  H2  O   H1  H2  O   H1  H2  O   
H1  H2  O   H1  H2  O   H1  H2  O   H1  H2  O   H1  H2  O   H1  H2  O   H1  H2  
O   H1  H2  O   H1  H2  O   H1  H2  O   H1  H2  O   H1  H2  O   H1  H2  O   H1  
H2  O   H1  H2  O   H1  H2  O   H1  H2  O   H1  H2  O   H1  H2  O   H1  H2  O   
H1  H2  O   H1  H2  O   H1  H2  O   H1  H2  O   H1  H2  O   H1  H2  O   H1  H2  
O   H1  H2  O   H1  H2  O   H1  H2  O   H1  H2  O   H1  H2  O   H1  H2  O   H1  
H2  O   H1  H2  O   H1  H2  O   H1  H2  O   H1  H2  O   H1  H2  O   H1  H2  O   
H1  H2  O   H1  H2  O   H1  H2  O   H1  H2  O   H1  H2  O   H1  H2  O   H1  H2  
O   H1  H2  O   H1  H2  O   H1  H2  O   H1  H2  O   H1  H2  O   H1  H2  O   H1  
H2  O   H1  H2  O   H1  H2  O   H1  H2  O   H1  H2  O   H1  H2  O   H1  H2  O   
H1  H2  O   H1  H2  O   H1  H2  O   H1  H2  O   H1  H2  O   H1  H2  O   H1  H2  
O   H1  H2  O   H1  H2  O   H1  H2  O   H1  H2  O   H1  H2  O   H1  H2  O   H1  
H2  O   H1  H2  O   H1  H2  O   H1  H2  O   H1  H2  O   H1  H2  O   H1  H2  O   
H1  H2  O   H1  H2  O   H1  H2  O   H1  H2  O   H1  H2  O   H1  H2  O   H1  H2  
O   H1  H2  O   H1  H2  O   H1  H2  O   H1  H2  O   H1  H2  O   H1  H2  O   H1  
H2  O   H1  H2  O   H1  H2  O   H1  H2  O   H1  H2  O   H1  H2  O   H1  H2  O   
H1  H2  O   H1  H2  O   H1  H2  O   H1  H2  O   H1  H2  O   H1  H2  O   H1  H2  
O   H1  H2  O   H1  H2  O   H1  H2  O   H1  H2  O   H1  H2  O   H1  H2  O   H1  
H2  O   H1  H2  O   H1  H2  O   H1  H2  O   H1  H2  O   H1  H2  O   H1  H2  O   
H1  H2  O   H1  H2  O   H1  H2  O   H1  H2  O   H1  H2  O   H1  H2  O   H1  H2  
O   H1  H2  O   H1  H2  O   H1  H2  O   H1  H2  O   H1  H2  O   H1  H2  O   H1  
H2  O   H1  H2  O   H1  H2  O   H1  H2  O   H1  H2  O   H1  H2  O   H1  H2  O   
H1  H2  O   H1  H2  O   H1  H2  O   H1  H2  O   H1  H2  O   H1  H2  O   H1  H2  
O   H1  H2  O   H1  H2  O   H1  H2  O   H1  H2  O   H1  H2  O   H1  H2  O   H1  
H2  O   H1  H2  O   H1  H2  O   H1  H2  O   H1  H2  O   H1  H2  O   H1  H2  O   
H1  H2  O   H1  H2  O   H1  H2  O   H1  H2  O   H1  H2  O   H1  H2  O   H1  H2  
O   H1  H2  O   H1  H2  O   H1  H2  O   H1  H2  O   H1  H2  O   H1  H2  O   H1  
H2  O   H1  H2  O   H1  H2  O   H1  H2  O   H1  H2  O   H1  H2  O   H1  H2  O   
H1  H2  O   H1  H2  O   H1  H2  O   H1  H2  O   H1  H2  O   H1  H2  O   H1  H2  
O   H1  H2  O   H1  H2  O   H1  H2  O   H1  H2  O   H1  H2  O   H1  H2  O   H1  
H2  O   H1  H2  O   H1  H2  O   H1  H2  O   H1  H2  O   H1  H2  O   H1  H2  O   
H1  H2  O   H1  H2  O   H1  H2  O   H1  H2  O   H1  H2  O   H1  H2  O   H1  H2  
O   H1  H2  O   H1  H2  O   H1  H2  O   H1  H2  O   H1  H2  O   H1  H2  O   H1  
H2  O   H1  H2  O   H1  H2  O   H1  H2  O   H1  H2  O   H1  H2  O   H1  H2  O   
H1  H2  O   H1  H2  O   H1  H2  O   H1  H2  O   H1  H2  O   H1  H2  O   H1  H2  
O   H1  H2  O   H1  H2  O   H1  H2  O   H1  H2  O   H1  H2  O   H1  H2  O   H1  
H2  O   H1  H2  O   H1  H2  O   H1  H2  O   H1  H2  O   H1  H2  O   H1  H2  O   
H1  H2  O   H1  H2  O   H1  H2  O   H1  H2  O   H1  H2  O   H1  H2  O   H1  H2  
O   H1  H2  O   H1  H2  O   H1  H2  O   H1  H2  O   H1  H2  O   H1  H2  O   H1  
H2  O   H1  H2  O   H1  H2  O   H1  H2  O   H1  H2  O   H1  H2  O   H1  H2  O   
H1  H2  O   H1  H2  O   H1  H2  O   H1  H2  O   H1  H2  O   H1  H2  O   H1  H2  
O   H1  H2  O   H1  H2  O   H1  H2  O   H1  H2  O   H1  H2  O   H1  H2  O   H1  
H2  O   H1  H2  O   H1  H2  O   H1  H2  O   H1  H2  O   H1  H2  O   H1  H2  O   
H1  H2  O   H1  H2  O   H1  H2  O   H1  H2  O   H1  H2  O   H1  H2  O   H1  H2  
O   H1  H2  O   H1  H2  O   H1  H2  O   H1  H2  O   H1  H2  O   H1  H2  O   H1  
H2  O   H1  H2  O   H1  H2  O   H1  H2  O   H1  H2  O   H1  H2  O   H1  H2  O   
H1  H2  O   H1  H2  O   H1  H2  O   H1  H2  O   H1  H2  O   H1  H2  O   H1  H2  
O   H1  H2  O   H1  H2  O   H1  H2  O   H1  H2  O   H1  H2  O   H1  H2  O   H1  
H2  O   H1  H2  O   H1  H2  O   H1  H2  O   H1  H2  O   H1  H2  O   H1  H2  O   
H1  H2  O   H1  H2  O   H1  H2  O   H1  H2  O   H1  H2  O   H1  H2  O   H1  H2  
O   H1  H2  O   H1  H2  O   H1  H2  O   H1  H2  O   H1  H2  O   H1  H2  O   H1  
H2  O   H1  H2  O   H1  H2  O   H1  H2  O   H1  H2  O   H1  H2  O   H1  H2  O   
H1  H2  O   H1  H2  O   H1  H2  O   H1  H2  O   H1  H2  O   H1  H2  O   H1  H2  
O   H1  H2  O   H1  H2  O   H1  H2  O   H1  H2  O   H1  H2  O   H1  H2  O   H1  
H2  O   H1  H2  O   H1  H2  O   H1  H2  O   H1  H2  O   H1  H2  O   H1  H2  O   
H1  H2  O   H1  H2  O   H1  H2  O   H1  H2  O   H1  H2  O   H1  H2  O   H1  H2  
O   H1  H2  O   H1  H2  O   H1  H2  O   H1  H2  O   H1  H2  O   H1  H2  O   H1  
H2  O   H1  H2  O   H1  H2  O   H1  H2  O   H1  H2  O   H1  H2  O   H1  H2  O   
H1  H2  O   H1  H2  O   H1  H2  O   H1  H2  O   H1  H2  O   H1  H2  O   H1  H2  
O   H1  H2  O   H1  H2  O   H1  H2  O   H1  H2  O   H1  H2  O   H1  H2  O   H1  
H2  O   H1  H2  O   H1  H2  O   H1  H2  O   H1  H2  O   H1  H2  O   H1  H2  O   
H1  H2  O   H1  H2  O   H1  H2  O   H1  H2  O   H1  H2  O   H1  H2  O   H1  H2  
O   H1  H2  O   H1  H2  O   H1  H2  O   H1  H2  O   H1  H2  O   H1  H2  O   H1  
H2  O   H1  H2  O   H1  H2  O   H1  H2  O   H1  H2  O   H1  H2  O   H1  H2  O   
H1  H2  O   H1  H2  O   H1  H2  O   H1  H2  O   H1  H2  O   H1  H2  O   H1  H2  
O   H1  H2  O   H1  H2  O   H1  H2  O   H1  H2  O   H1  H2  O   H1  H2  O   H1  
H2  O   H1  H2  O   H1  H2  O   H1  H2  O   H1  H2  O   H1  H2  O   H1  H2  O   
H1  H2  O   H1  H2  O   H1  H2  O   H1  H2  O   H1  H2  O   H1  H2  O   H1  H2  
O   H1  H2  O   H1  H2  O   H1  H2  O   H1  H2  O   H1  H2  O   H1  H2  O   H1  
H2  O   H1  H2  O   H1  H2  O   H1  H2  O   H1  H2  O   H1  H2  O   H1  H2  O   
H1  H2  O   H1  H2  O   H1  H2  O   H1  H2  O   H1  H2  O   H1  H2  O   H1  H2  
O   H1  H2  O   H1  H2  O   H1  H2  O   H1  H2  O   H1  H2  O   H1  H2  O   H1  
H2  O   H1  H2  O   H1  H2  O   H1  H2  O   H1  H2  O   H1  H2  O   H1  H2  O   
H1  H2  O   H1  H2  O   H1  H2  O   H1  H2  O   H1  H2  O   H1  H2  O   H1  H2  
O   H1  H2  O   H1  H2  O   H1  H2  O   H1  H2  O   H1  H2  O   H1  H2  O   H1  
H2  O   H1  H2  O   H1  H2  O   H1  H2  O   H1  H2  O   H1  H2  O   H1  H2  O   
H1  H2  O   H1  H2  O   H1  H2  O   H1  H2  O   H1  H2  O   H1  H2  O   H1  H2  
O   H1  H2  O   H1  H2  O   H1  H2  O   H1  H2  O   H1  H2  O   H1  H2  O   H1  
H2  O   H1  H2  O   H1  H2  O   H1  H2  O   H1  H2  O   H1  H2  O   H1  H2  O   
H1  H2  O   H1  H2  O   H1  H2  O   H1  H2  O   H1  H2  O   H1  H2  O   H1  H2  
O   H1  H2  O   H1  H2  O   H1  H2  O   H1  H2  O   H1  H2  O   H1  H2  O   H1  
H2  O   H1  H2  O   H1  H2  O   H1  H2  O   H1  H2  O   H1  H2  O   H1  H2  O   
H1  H2  O   H1  H2  O   H1  H2  O   H1  H2  O   H1  H2  O   H1  H2  O   H1  H2  
O   H1  H2  O   H1  H2  O   H1  H2  O   H1  H2  O   H1  H2  O   H1  H2  O   H1  
H2  O   H1  H2  O   H1  H2  O   H1  H2  O   H1  H2  O   H1  H2  O   H1  H2  O   
H1  H2  O   H1  H2  O   H1  H2  O   H1  H2  O   H1  H2  O   H1  H2  O   H1  H2  
O   H1  H2  O   H1  H2  O   H1  H2  O   H1  H2  O   H1  H2  O   H1  H2  O   H1  
H2  O   H1  H2  O   H1  H2  O   H1  H2  O   H1  H2  O   H1  H2  O   H1  H2  O   
H1  H2  O   H1  H2  O   H1  H2  O   H1  H2  O   H1  H2  O   H1  H2  O   H1  H2  
O   H1  H2  O   H1  H2  O   H1  H2  O   H1  H2  O   H1  H2  O   H1  H2  O   H1  
H2  O   H1  H2  O   H1  H2  O   H1  H2  O   H1  H2  O   H1  H2  O   H1  H2  O   
H1  H2  O   H1  H2  O   H1  H2  O   H1  H2  O   H1  H2  O   H1  H2  O   H1  H2  
O   H1  H2  O   H1  H2  O   H1  H2  O   H1  H2  O   H1  H2  O   H1  H2  O   H1  
H2  O   H1  H2  O   H1  H2  O   H1  H2  O   H1  H2  O   H1  H2  O   H1  H2  O   
H1  H2  O   H1  H2  O   H1  H2  O   H1  H2  O   H1  H2  O   H1  H2  O   H1  H2  
O   H1  H2  O   H1  H2  O   H1  H2  O   H1  H2  O   H1  H2  O   H1  H2  O   H1  
H2  O   H1  H2  O   H1  H2  O   H1  H2  O   H1  H2  O   H1  H2  O   H1  H2  O   
H1  H2  O   H1  H2  O   H1  H2  O   H1  H2  O   H1  H2  O   H1  H2  O   H1  H2  
O   H1  H2  O   H1  H2  O   H1  H2  O   H1  H2  O   H1  H2  O   H1  H2  O   H1  
H2  O   H1  H2  O   H1  H2  O   H1  H2  O   H1  H2  O   H1  H2  O   H1  H2  O   
H1  H2  O   H1  H2  O   H1  H2  O   H1  H2  O   H1  H2  O   H1  H2  O   H1  H2  
O   H1  H2  O   H1  H2  O   H1  H2  O   H1  H2  O   H1  H2  O   H1  H2  O   H1  
H2  O   H1  H2  O   H1  H2  O   H1  H2  O   H1  H2  O   H1  H2  O   H1  H2  O   
H1  H2  O   H1  H2  O   H1  H2  O   H1  H2  O   H1  H2  O   H1  H2  O   H1  H2  
O   H1  H2  O   H1  H2  O   H1  H2  O   H1  H2  O   H1  H2  O   H1  H2  O   H1  
H2  O   H1  H2  O   H1  H2  O   H1  H2  O   H1  H2  O   H1  H2  O   H1  H2  O   
H1  H2  O   H1  H2  O   H1  H2  O   H1  H2  O   H1  H2  O   H1  H2  O   H1  H2  
O   H1  H2  O   H1  H2  O   H1  H2  O   H1  H2  O   H1  H2  O   H1  H2  O   H1  
H2  O   H1  H2  O   H1  H2  O   H1  H2  O   H1  H2  O   H1  H2  O   H1  H2  O   
H1  H2  O   H1  H2  O   H1  H2  O   H1  H2  O   H1  H2  O   H1  H2  O   H1  H2  
O   H1  H2  O   H1  H2  O   H1  H2  O   H1  H2  O   H1  H2  O   H1  H2  O   H1  
H2  O   H1  H2  O   H1  H2  O   H1  H2  O   H1  H2  O   H1  H2  O   H1  H2  O   
H1  H2  O   H1  H2  O   H1  H2  O   H1  H2  O   H1  H2  O   H1  H2  O   H1  H2  
O   H1  H2  O   H1  H2  O   H1  H2  O   H1  H2  O   H1  H2  O   H1  H2  O   H1  
H2  O   H1  H2  O   H1  H2  O   H1  H2  O   H1  H2  O   H1  H2  O   H1  H2  O   
H1  H2  O   H1  H2  O   H1  H2  O   H1  H2  O   H1  H2  O   H1  H2  O   H1  H2  
O   H1  H2  O   H1  H2  O   H1  H2  O   H1  H2  O   H1  H2  O   H1  H2  O   H1  
H2  O   H1  H2  O   H1  H2  O   H1  H2  O   H1  H2  O   H1  H2  O   H1  H2  O   
H1  H2  O   H1  H2  O   H1  H2  O   H1  H2  O   H1  H2  O   H1  H2  O   H1  H2  
O   H1  H2  O   H1  H2  O   H1  H2  O   H1  H2  O   H1  H2  O   H1  H2  O   H1  
H2  O   H1  H2  O   H1  H2  O   H1  H2  O   H1  H2  O   H1  H2  O   H1  H2  O   
H1  H2  O   H1  H2  O   H1  H2  O   H1  H2  O   H1  H2  O   H1  H2  O   H1  H2  
O   H1  H2  O   H1  H2  O   H1  H2  O   H1  H2  O   H1  H2  O   H1  H2  O   H1  
H2  O   H1  H2  O   H1  H2  O   H1  H2  O   H1  H2  O   H1  H2  O   H1  H2  O   
H1  H2  O   H1  H2  O   H1  H2  O   H1  H2  O   H1  H2  O   H1  H2  O   H1  H2  
O   H1  H2  O   H1  H2  O   H1  H2  O   H1  H2  O   H1  H2  O   H1  H2  O   H1  
H2  O   H1  H2  O   H1  H2  O   H1  H2  O   H1  H2  O   H1  H2  O   H1  H2  O   
H1  H2  O   H1  H2  O   H1  H2  O   H1  H2  O   H1  H2  O   H1  H2  O   H1  H2  
O   H1  H2  O   H1  H2  O   H1  H2  O   H1  H2  O   H1  H2  O   H1  H2  O   H1  
H2  O   H1  H2  O   H1  H2  O   H1  H2  O   H1  H2  O   H1  H2  O   H1  H2  O   
H1  H2  O   H1  H2  O   H1  H2  O   H1  H2  O   H1  H2  O   H1  H2  O   H1  H2  
O   H1  H2  O   H1  H2  O   H1  H2  O   H1  H2  O   H1  H2  O   H1  H2  O   H1  
H2  O   H1  H2  O   H1  H2  O   H1  H2  O   H1  H2  O   H1  H2  O   H1  H2  O   
H1  H2  O   H1  H2  O   H1  H2  O   H1  H2  O   H1  H2  O   H1  H2  O   H1  H2  
O   H1  H2  O   H1  H2  O   H1  H2  O   H1  H2  O   H1  H2  O   H1  H2  O   H1  
H2  O   H1  H2  O   H1  H2  O   H1  H2  O   H1  H2  O   H1  H2  O   H1  H2  O   
H1  H2  O   H1  H2  O   H1  H2  O   H1  H2  O   H1  H2  O   H1  H2  O   H1  H2  
O   H1  H2  O   H1  H2  O   H1  H2  O   H1  H2  O   H1  H2  O   H1  H2  O   H1  
H2  O   H1  H2  O   H1  H2  O   H1  H2  O   H1  H2  O   H1  H2  O   H1  H2  O   
H1  H2  O   H1  H2  O   H1  H2  O   H1  H2  O   H1  H2  O   H1  H2  O   H1  H2  
O   H1  H2  O   H1  H2  O   H1  H2  O   H1  H2  O   H1  H2  O   H1  H2  O   H1  
H2  O   H1  H2  O   H1  H2  O   H1  H2  O   H1  H2  O   H1  H2  O   H1  H2  O   
H1  H2  O   H1  H2  O   H1  H2  O   H1  H2  O   H1  H2  O   H1  H2  O   H1  H2  
O   H1  H2  O   H1  H2  O   H1  H2  O   H1  H2  O   H1  H2  O   H1  H2  O   H1  
H2  O   H1  H2  O   H1  H2  O   H1  H2  O   H1  H2  O   H1  H2  O   H1  H2  O   
H1  H2  O   H1  H2  O   H1  H2  O   H1  H2  O   H1  H2  O   H1  H2  O   H1  H2  
O   H1  H2  O   H1  H2  O   H1  H2  O   H1  H2  O   H1  H2  O   H1  H2  O   H1  
H2  O   H1  H2  O   H1  H2  O   H1  H2  O   H1  H2  O   H1  H2  O   H1  H2  O   
H1  H2  O   H1  H2  O   H1  H2  O   H1  H2  O   H1  H2  O   H1  H2  O   H1  H2  
O   H1  H2  O   H1  H2  O   H1  H2  O   H1  H2  O   H1  H2  O   H1  H2  O   H1  
H2  O   H1  H2  O   H1  H2  O   H1  H2  O   H1  H2  O   H1  H2  O   H1  H2  O   
H1  H2  O   H1  H2  O   H1  H2  O   H1  H2  O   H1  H2  O   H1  H2  O   H1  H2  
O   H1  H2  O   H1  H2  O   H1  H2  O   H1  H2  O   H1  H2  O   H1  H2  O   H1  
H2  O   H1  H2  O   H1  H2  O   H1  H2  O   H1  H2  O   H1  H2  O   H1  H2  O   
H1  H2  O   H1  H2  O   H1  H2  O   H1  H2  O   H1  H2  O   H1  H2  O   H1  H2  
O   H1  H2  O   H1  H2  O   H1  H2  O   H1  H2  O   H1  H2  O   H1  H2  O   H1  
H2  O   H1  H2  O   H1  H2  O   H1  H2  O   H1  H2  O   H1  H2  O   H1  H2  O   
H1  H2  O   H1  H2  O   H1  H2  O   H1  H2  O   H1  H2  O   H1  H2  O   H1  H2  
O   H1  H2  O   H1  H2  O   H1  H2  O   H1  H2  O   H1  H2  O   H1  H2  O   H1  
H2  O   H1  H2  O   H1  H2  O   H1  H2  O   H1  H2  O   H1  H2  O   H1  H2  O   
H1  H2  O   H1  H2  O   H1  H2  O   H1  H2  O   H1  H2  O   H1  H2  O   H1  H2  
O   H1  H2  O   H1  H2  O   H1  H2  O   H1  H2  O   H1  H2  O   H1  H2  O   H1  
H2  O   H1  H2  O   H1  H2  O   H1  H2  O   H1  H2  O   H1  H2  O   H1  H2  O   
H1  H2  O   H1  H2  O   H1  H2  O   H1  H2  O   H1  H2  O   H1  H2  O   H1  H2  
O   H1  H2  O   H1  H2  O   H1  H2  O   H1  H2  O   H1  H2  O   H1  H2  O   H1  
H2  O   H1  H2  O   H1  H2  O   H1  H2  O   H1  H2  O   H1  H2  O   H1  H2  O   
H1  H2  O   H1  H2  O   H1  H2  O   H1  H2  O   H1  H2  O   H1  H2  O   H1  H2  
O   H1  H2  O   H1  H2  O   H1  H2  O   H1  H2  O   H1  H2  O   H1  H2  O   H1  
H2  O   H1  H2  O   H1  H2  O   H1  H2  O   H1  H2  O   H1  H2  O   H1  H2  O   
H1  H2  O   H1  H2  O   H1  H2  O   H1  H2  O   H1  H2  O   H1  H2  O   H1  H2  
O   H1  H2  O   H1  H2  O   H1  H2  O   H1  H2  O   H1  H2  O   H1  H2  O   H1  
H2  O   H1  H2  O   H1  H2  O   H1  H2  O   H1  H2  O   H1  H2  O   H1  H2  O   
H1  H2  O   H1  H2  O   H1  H2  O   H1  H2  O   H1  H2  O   H1  H2  O   H1  H2  
O   H1  H2  O   H1  H2  O   H1  H2  O   H1  H2  O   H1  H2  O   H1  H2  O   H1  
H2  O   H1  H2  O   H1  H2  O   H1  H2  O   H1  H2  O   H1  H2  O   H1  H2  O   
H1  H2  O   H1  H2  O   H1  H2  O   H1  H2  O   H1  H2  O   H1  H2  O   H1  H2  
O   H1  H2  O   H1  H2  O   H1  H2  O   H1  H2  O   H1  H2  O   H1  H2  O   H1  
H2  O   H1  H2  O   H1  H2  O   H1  H2  O   H1  H2  O   H1  H2  O   H1  H2  O   
H1  H2  O   H1  H2  O   H1  H2  O   H1  H2  O   H1  H2  O   H1  H2  O   H1  H2  
O   H1  H2  O   H1  H2  O   H1  H2  O   H1  H2  O   H1  H2  O   H1  H2  O   H1  
H2  O   H1  H2  O   H1  H2  O   H1  H2  O   H1  H2  O   H1  H2  O   H1  H2  O   
H1  H2  O   H1  H2  O   H1  H2  O   H1  H2  O   H1  H2  O   H1  H2  O   H1  H2  
O   H1  H2  O   H1  H2  O   H1  H2  O   H1  H2  O   H1  H2  O   H1  H2  O   H1  
H2  O   H1  H2  O   H1  H2  O   H1  H2  O   H1  H2  O   H1  H2  O   H1  H2  O   
H1  H2  O   H1  H2  O   H1  H2  O   H1  H2  O   H1  H2  O   H1  H2  O   H1  H2  
O   H1  H2  O   H1  H2  O   H1  H2  O   H1  H2  O   H1  H2  O   H1  H2  O   H1  
H2  O   H1  H2  O   H1  H2  O   H1  H2  O   H1  H2  O   H1  H2  O   H1  H2  O   
H1  H2  O   H1  H2  O   H1  H2  O   H1  H2  O   H1  H2  O   H1  H2  O   H1  H2  
O   H1  H2  O   H1  H2  O   H1  H2  O   H1  H2  O   H1  H2  O   H1  H2  O   H1  
H2  O   H1  H2  O   H1  H2  O   H1  H2  O   H1  H2  O   H1  H2  O   H1  H2  O   
H1  H2  O   H1  H2  O   H1  H2  O   H1  H2  O   H1  H2  O   H1  H2  O   H1  H2  
O   H1  H2  O   H1  H2  O   H1  H2  O   H1  H2  O   H1  H2  O   H1  H2  O   H1  
H2  O   H1  H2  O   H1  H2  O   H1  H2  O   H1  H2  O   H1  H2  O   H1  H2  O   
H1  H2  O   H1  H2  O   H1  H2  O   H1  H2  O   H1  H2  O   H1  H2  O   H1  H2  
O   H1  H2  O   H1  H2  O   H1  H2  O   H1  H2  O   H1  H2  O   H1  H2  O   H1  
H2  O   H1  H2  O   H1  H2  O   H1  H2  O   H1  H2  O   H1  H2  O   H1  H2  O   
H1  H2  O   H1  H2  O   H1  H2  O   H1  H2  O   H1  H2  O   H1  H2  O   H1  H2  
O   H1  H2  O   H1  H2  O   H1  H2  O   H1  H2  O   H1  H2  O   H1  H2  O   H1  
H2  O   H1  H2  O   H1  H2  O   H1  H2  O   H1  H2  O   H1  H2  O   H1  H2  O   
H1  H2  O   H1  H2  O   H1  H2  O   H1  H2  O   H1  H2  O   H1  H2  O   H1  H2  
O   H1  H2  O   H1  H2  O   H1  H2  O   H1  H2  O   H1  H2  O   H1  H2  O   H1  
H2  O   H1  H2  O   H1  H2  O   H1  H2  O   H1  H2  O   H1  H2  O   H1  H2  O   
H1  H2  O   H1  H2  O   H1  H2  O   H1  H2  O   H1  H2  O   H1  H2  O   H1  H2  
O   H1  H2  O   H1  H2  O   H1  H2  O   H1  H2  O   H1  H2  O   H1  H2  O   H1  
H2  O   H1  H2  O   H1  H2  O   H1  H2  O   H1  H2  O   H1  H2  O   H1  H2  O   
H1  H2  O   H1  H2  O   H1  H2  O   H1  H2  O   H1  H2  O   H1  H2  O   H1  H2  
O   H1  H2  O   H1  H2  O   H1  H2  O   H1  H2  O   H1  H2  O   H1  H2  O   H1  
H2  O   H1  H2  O   H1  H2  O   H1  H2  O   H1  H2  O   H1  H2  O   H1  H2  O   
H1  H2  O   H1  H2  O   H1  H2  O   H1  H2  O   H1  H2  O   H1  H2  O   H1  H2  
O   H1  H2  O   H1  H2  O   H1  H2  O   H1  H2  O   H1  H2  O   H1  H2  O   H1  
H2  O   H1  H2  O   H1  H2  O   H1  H2  O   H1  H2  O   H1  H2  O   H1  H2  O   
H1  H2  O   H1  H2  O   H1  H2  O   H1  H2  O   H1  H2  O   H1  H2  O   H1  H2  
O   H1  H2  O   H1  H2  O   H1  H2  O   H1  H2  O   H1  H2  O   H1  H2  O   H1  
H2  O   H1  H2  O   H1  H2  O   H1  H2  O   H1  H2  O   H1  H2  O   H1  H2  O   
H1  H2  O   H1  H2  O   H1  H2  O   H1  H2  O   H1  H2  O   H1  H2  O   H1  H2  
O   H1  H2  O   H1  H2  O   H1  H2  O   H1  H2  O   H1  H2  O   H1  H2  O   H1  
H2  O   H1  H2  O   H1  H2  O   H1  H2  O   H1  H2  O   H1  H2  O   H1  H2  O   
H1  H2  O   H1  H2  O   H1  H2  O   H1  H2  O   H1  H2  O   H1  H2  O   H1  H2  
O   H1  H2  O   H1  H2  O   H1  H2  O   H1  H2  O   H1  H2  O   H1  H2  O   H1  
H2  O   H1  H2  O   H1  H2  O   H1  H2  O   H1  H2  O   H1  H2  O   H1  H2  O   
H1  H2  O   H1  H2  O   H1  H2  O   H1  H2  O   H1  H2  O   H1  H2  O   H1  H2  
O   H1  H2  O   H1  H2  O   H1  H2  O   H1  H2  O   H1  H2  O   H1  H2  O   H1  
H2  O   H1  H2  O   H1  H2  O   H1  H2  O   H1  H2  O   H1  H2  O   H1  H2  O   
H1  H2  O   H1  H2  O   H1  H2  O   H1  H2  O   H1  H2  O   H1  H2  O   H1  H2  
O   H1  H2  O   H1  H2  O   H1  H2  O   H1  H2  O   H1  H2  O   H1  H2  O   H1  
H2  O   H1  H2  O   H1  H2  O   H1  H2  O   H1  H2  O   H1  H2  O   H1  H2  O   
H1  H2  O   H1  H2  O   H1  H2  O   H1  H2  O   H1  H2  O   H1  H2  O   H1  H2  
O   H1  H2  O   H1  H2  O   H1  H2  O   H1  H2  O   H1  H2  O   H1  H2  O   H1  
H2  O   H1  H2  O   H1  H2  O   H1  H2  O   H1  H2  O   H1  H2  O   H1  H2  O   
H1  H2  O   H1  H2  O   H1  H2  O   H1  H2  O   H1  H2  O   H1  H2  O   H1  H2  
O   H1  H2  O   H1  H2  O   H1  H2  O   H1  H2  O   H1  H2  O   H1  H2  O   H1  
H2  O   H1  H2  O   H1  H2  O   H1  H2  O   H1  H2  O   H1  H2  O   H1  H2  O   
H1  H2  O   H1  H2  O   H1  H2  O   H1  H2  O   H1  H2  O   H1  H2  O   H1  H2  
O   H1  H2  O   H1  H2  O   H1  H2  O   H1  H2  O   H1  H2  O   H1  H2  O   H1  
H2  O   H1  H2  O   H1  H2  O   H1  H2  O   H1  H2  O   H1  H2  O   H1  H2  O   
H1  H2  O   H1  H2  O   H1  H2  O   H1  H2  O   H1  H2  O   H1  H2  O   H1  H2  
O   H1  H2  O   H1  H2  O   H1  H2  O   H1  H2  O   H1  H2  O   H1  H2  O   H1  
H2  O   H1  H2  O   H1  H2  O   H1  H2  O   H1  H2  O   H1  H2  O   H1  H2  O   
H1  H2  O   H1  H2  O   H1  H2  O   H1  H2  O   H1  H2  O   H1  H2  O   H1  H2  
O   H1  H2  O   H1  H2  O   H1  H2  O   H1  H2  O   H1  H2  O   H1  H2  O   H1  
H2  O   H1  H2  O   H1  H2  O   H1  H2  O   H1  H2  O   H1  H2  O   H1  H2  O   
H1  H2  O   H1  H2  O   H1  H2  O   H1  H2  O   H1  H2  O   H1  H2  O   H1  H2  
O   H1  H2  O   H1  H2  O   H1  H2  O   H1  H2  O   H1  H2  O   H1  H2  O   H1  
H2  O   H1  H2  O   H1  H2  O   H1  H2  O   H1  H2  O   H1  H2  O   H1  H2  O   
H1  H2  O   H1  H2  O   H1  H2  O   H1  H2  O   H1  H2  O   H1  H2  O   H1  H2  
O   H1  H2  O   H1  H2  O   H1  H2  O   H1  H2  O   H1  H2  O   H1  H2  O   H1  
H2  O   H1  H2  O   H1  H2  O   H1  H2  O   H1  H2  O   H1  H2  O   H1  H2  O   
H1  H2  O   H1  H2  O   H1  H2  O   H1  H2  O   H1  H2  O   H1  H2  O   H1  H2  
O   H1  H2  O   H1  H2  O   H1  H2  O   H1  H2  O   H1  H2  O   H1  H2  O   H1  
H2  O   H1  H2  O   H1  H2  O   H1  H2  O   H1  H2  O   H1  H2  O   H1  H2  O   
H1  H2  O   H1  H2  O   H1  H2  O   H1  H2  O   H1  H2  O   H1  H2  O   H1  H2  
O   H1  H2  O   H1  H2  O   H1  H2  O   H1  H2  O   H1  H2  O   H1  H2  O   H1  
H2  O   H1  H2  O   H1  H2  O   H1  H2  O   H1  H2  O   H1  H2  O   H1  H2  O   
H1  H2  O   H1  H2  O   H1  H2  O   H1  H2  O   H1  H2  O   H1  H2  O   H1  H2  
O   H1  H2  O   H1  H2  O   H1  H2  O   H1  H2  O   H1  H2  O   H1  H2  O   H1  
H2  O   H1  H2  O   H1  H2  O   H1  H2  O   H1  H2  O   H1  H2  O   H1  H2  O   
H1  H2  O   H1  H2  O   H1  H2  O   H1  H2  O   H1  H2  O   H1  H2  O   H1  H2  
O   H1  H2  O   H1  H2  O   H1  H2  O   H1  H2  O   H1  H2  O   H1  H2  O   H1  
H2  O   H1  H2  O   H1  H2  O   H1  H2  O   H1  H2  O   H1  H2  O   H1  H2  O   
H1  H2  O   H1  H2  O   H1  H2  O   H1  H2  O   H1  H2  O   H1  H2  O   H1  H2  
O   H1  H2  O   H1  H2  O   H1  H2  O   H1  H2  O   H1  H2  O   H1  H2  O   H1  
H2  O   H1  H2  O   H1  H2  O   H1  H2  O   H1  H2  O   H1  H2  O   H1  H2  O   
H1  H2  O   H1  H2  O   H1  H2  O   H1  H2  O   H1  H2  O   H1  H2  O   H1  H2  
O   H1  H2  O   H1  H2  O   H1  H2  O   H1  H2  O   H1  H2  O   H1  H2  O   H1  
H2  O   H1  H2  O   H1  H2  O   H1  H2  O   H1  H2  O   H1  H2  O   H1  H2  O   
H1  H2  O   H1  H2  O   H1  H2  O   H1  H2  O   H1  H2  O   H1  H2  O   H1  H2  
O   H1  H2  O   H1  H2  O   H1  H2  O   H1  H2  O   H1  H2  O   H1  H2  O   H1  
H2  O   H1  H2  O   H1  H2  O   H1  H2  O   H1  H2  O   H1  H2  O   H1  H2  O   
H1  H2  O   H1  H2  O   H1  H2  O   H1  H2  O   H1  H2  O   H1  H2  O   H1  H2  
O   H1  H2  O   H1  H2  O   H1  H2  O   H1  H2  O   H1  H2  O   H1  H2  O   H1  
H2  O   H1  H2  O   H1  H2  O   H1  H2  O   H1  H2  O   H1  H2  O   H1  H2  O   
H1  H2  O   H1  H2  O   H1  H2  O   H1  H2  O   H1  H2  O   H1  H2  O   H1  H2  
O   H1  H2  O   H1  H2  O   H1  H2  O   H1  H2  O   H1  H2  O   H1  H2  O   H1  
H2  O   H1  H2  O   H1  H2  O   H1  H2  O   H1  H2  O   H1  H2  O   H1  H2  O   
H1  H2  O   H1  H2  O   H1  H2  O   H1  H2  O   H1  H2  O   H1  H2  O   H1  H2  
O   H1  H2  O   H1  H2  O   H1  H2  O   H1  H2  O   H1  H2  O   H1  H2  O   H1  
H2  O   H1  H2  O   H1  H2  O   H1  H2  O   H1  H2  O   H1  H2  O   H1  H2  O   
H1  H2  O   H1  H2  O   H1  H2  O   H1  H2  O   H1  H2  O   H1  H2  O   H1  H2  
O   H1  H2  O   H1  H2  O   H1  H2  O   H1  H2  O   H1  H2  O   H1  H2  O   H1  
H2  O   H1  H2  O   H1  H2  O   H1  H2  O   H1  H2  O   H1  H2  O   H1  H2  O   
H1  H2  O   H1  H2  O   H1  H2  O   H1  H2  O   H1  H2  O   H1  H2  O   H1  H2  
O   H1  H2  O   H1  H2  O   H1  H2  O   H1  H2  O   H1  H2  O   H1  H2  O   H1  
H2  O   H1  H2  O   H1  H2  O   H1  H2  O   H1  H2  O   H1  H2  O   H1  H2  O   
H1  H2  O   H1  H2  O   H1  H2  O   H1  H2  O   H1  H2  O   H1  H2  O   H1  H2  
O   H1  H2  O   H1  H2  O   H1  H2  O   H1  H2  O   H1  H2  O   H1  H2  O   H1  
H2  O   H1  H2  O   H1  H2  O   H1  H2  O   H1  H2  O   H1  H2  O   H1  H2  O   
H1  H2  O   H1  H2  O   H1  H2  O   H1  H2  O   H1  H2  O   H1  H2  O   H1  H2  
O   H1  H2  O   H1  H2  O   H1  H2  O   H1  H2  O   H1  H2  O   H1  H2  O   H1  
H2  O   H1  H2  O   H1  H2  O   H1  H2  O   H1  H2  O   H1  H2  O   H1  H2  O   
H1  H2  O   H1  H2  O   H1  H2  O   H1  H2  O   H1  H2  O   H1  H2  O   H1  H2  
O   H1  H2  O   H1  H2  O   H1  H2  O   H1  H2  O   H1  H2  O   H1  H2  O   H1  
H2  O   H1  H2  O   H1  H2  O   H1  H2  O   H1  H2  O   H1  H2  O   H1  H2  O   
H1  H2  O   H1  H2  O   H1  H2  O   H1  H2  O   H1  H2  O   H1  H2  O   H1  H2  
O   H1  H2  O   H1  H2  O   H1  H2  O   H1  H2  O   H1  H2  O   H1  H2  O   H1  
H2  O   H1  H2  O   H1  H2  O   H1  H2  O   H1  H2  O   H1  H2  O   H1  H2  O   
H1  H2  O   H1  H2  O   H1  H2  O   H1  H2  O   H1  H2  O   H1  H2  O   H1  H2  
O   H1  H2  O   H1  H2  O   H1  H2  O   H1  H2  O   H1  H2  O   H1  H2  O   H1  
H2  O   H1  H2  O   H1  H2  O   H1  H2  O   H1  H2  O   H1  H2  O   H1  H2  O   
H1  H2  O   H1  H2  O   H1  H2  O   H1  H2  O   H1  H2  O   H1  H2  O   H1  H2  
O   H1  H2  O   H1  H2  O   H1  H2  O   H1  H2  O   H1  H2  O   H1  H2  O   H1  
H2  O   H1  H2  O   H1  H2  O   H1  H2  O   H1  H2  O   H1  H2  O   H1  H2  O   
H1  H2  O   H1  H2  O   H1  H2  O   H1  H2  O   H1  H2  O   H1  H2  O   H1  H2  
O   H1  H2  O   H1  H2  O   H1  H2  O   H1  H2  O   H1  H2  O   H1  H2  O   H1  
H2  O   H1  H2  O   H1  H2  O   H1  H2  O   H1  H2  O   H1  H2  O   H1  H2  O   
H1  H2  O   H1  H2  O   H1  H2  O   H1  H2  O   H1  H2  O   H1  H2  O   H1  H2  
O   H1  H2  O   H1  H2  O   H1  H2  O   H1  H2  O   H1  H2  O   H1  H2  O   H1  
H2  O   H1  H2  O   H1  H2  O   H1  H2  O   H1  H2  O   H1  H2  O   H1  H2  O   
H1  H2  O   H1  H2  O   H1  H2  O   H1  H2  O   H1  H2  O   H1  H2  O   H1  H2  
O   H1  H2  O   H1  H2  O   H1  H2  O   H1  H2  O   H1  H2  O   H1  H2  O   H1  
H2  O   H1  H2  O   H1  H2  O   H1  H2  O   H1  H2  O   H1  H2  O   H1  H2  O   
H1  H2  O   H1  H2  O   H1  H2  O   H1  H2  O   H1  H2  O   H1  H2  O   H1  H2  
O   H1  H2  O   H1  H2  O   H1  H2  O   H1  H2  O   H1  H2  O   H1  H2  O   H1  
H2  O   H1  H2  O   H1  H2  O   H1  H2  O   H1  H2  O   H1  H2  O   H1  H2  O   
H1  H2  O   H1  H2  O   H1  H2  O   H1  H2  O   H1  H2  O   H1  H2  O   H1  H2  
O   H1  H2  O   H1  H2  O   H1  H2  O   H1  H2  O   H1  H2  O   H1  H2  O   H1  
H2  O   H1  H2  O   H1  H2  O   H1  H2  O   H1  H2  O   H1  H2  O   H1  H2  O   
H1  H2  O   H1  H2  O   H1  H2  O   H1  H2  O   H1  H2  O   H1  H2  O   H1  H2  
O   H1  H2  O   H1  H2  O   H1  H2  O   H1  H2  O   H1  H2  O   H1  H2  O   H1  
H2  O   H1  H2  O   H1  H2  O   H1  H2  O   H1  H2  O   H1  H2  O   H1  H2  O   
H1  H2  O   H1  H2  O   H1  H2  O   H1  H2  O   H1  H2  O   H1  H2  O   H1  H2  
O   H1  H2  O   H1  H2  O   H1  H2  O   H1  H2  O   H1  H2  O   H1  H2  O   H1  
H2  O   H1  H2  O   H1  H2  O   H1  H2  O   H1  H2  O   H1  H2  O   H1  H2  O   
H1  H2  O   H1  H2  O   H1  H2  O   H1  H2  O   H1  H2  O   H1  H2  O   H1  H2  
O   H1  H2  O   H1  H2  O   H1  H2  O   H1  H2  O   H1  H2  O   H1  H2  O   H1  
H2  O   H1  H2  O   H1  H2  O   H1  H2  O   H1  H2  O   H1  H2  O   H1  H2  O   
H1  H2  O   H1  H2  O   H1  H2  O   H1  H2  O   H1  H2  O   H1  H2  O   H1  H2  
O   H1  H2  O   H1  H2  O   H1  H2  O   H1  H2  O   H1  H2  O   H1  H2  O   H1  
H2  O   H1  H2  O   H1  H2  O   H1  H2  O   H1  H2  O   H1  H2  O   H1  H2  O   
H1  H2  O   H1  H2  O   H1  H2  O   H1  H2  O   H1  H2  O   H1  H2  O   H1  H2  
O   H1  H2  O   H1  H2  O   H1  H2  O   H1  H2  O   H1  H2  O   H1  H2  O   H1  
H2  O   H1  H2  O   H1  H2  O   H1  H2  O   H1  H2  O   H1  H2  O   H1  H2  O   
H1  H2  O   H1  H2  O   H1  H2  O   H1  H2  O   H1  H2  O   H1  H2  O   H1  H2  
O   H1  H2  O   H1  H2  O   H1  H2  O   H1  H2  O   H1  H2  O   H1  H2  O   H1  
H2  O   H1  H2  O   H1  H2  O   H1  H2  O   H1  H2  O   H1  H2  O   H1  H2  O   
H1  H2  O   H1  H2  O   H1  H2  O   H1  H2  O   H1  H2  O   H1  H2  O   H1  H2  
O   H1  H2  O   H1  H2  O   H1  H2  O   H1  H2  O   H1  H2  O   H1  H2  O   H1  
H2  O   H1  H2  O   H1  H2  O   H1  H2  O   H1  H2  O   H1  H2  O   H1  H2  O   
H1  H2  O   H1  H2  O   H1  H2  O   H1  H2  O   H1  H2  O   H1  H2  O   H1  H2  
O   H1  H2  O   H1  H2  O   H1  H2  O   H1  H2  O   H1  H2  O   H1  H2  O   H1  
H2  O   H1  H2  O   H1  H2  O   H1  H2  O   H1  H2  O   H1  H2  O   H1  H2  O   
H1  H2  O   H1  H2  O   H1  H2  O   H1  H2  O   H1  H2  O   H1  H2  O   H1  H2  
O   H1  H2  O   H1  H2  O   H1  H2  O   H1  H2  O   H1  H2  O   H1  H2  O   H1  
H2  O   H1  H2  O   H1  H2  O   H1  H2  O   H1  H2  O   H1  H2  O   H1  H2  O   
H1  H2  O   H1  H2  O   H1  H2  O   H1  H2  O   H1  H2  O   H1  H2  O   H1  H2  
O   H1  H2  O   H1  H2  O   H1  H2  O   H1  H2  O   H1  H2  O   H1  H2  O   H1  
H2  O   H1  H2  O   H1  H2  O   H1  H2  O   H1  H2  O   H1  H2  O   H1  H2  O   
H1  H2  O   H1  H2  O   H1  H2  O   H1  H2  O   H1  H2  O   H1  H2  O   H1  H2  
O   H1  H2  O   H1  H2  O   H1  H2  O   H1  H2  O   H1  H2  O   H1  H2  O   H1  
H2  O   H1  H2  O   H1  H2  O   H1  H2  O   H1  H2  O   H1  H2  O   H1  H2  O   
H1  H2  O   H1  H2  O   H1  H2  O   H1  H2  O   H1  H2  O   H1  H2  O   H1  H2  
O   H1  H2  O   H1  H2  O   H1  H2  O   H1  H2  O   H1  H2  O   H1  H2  O   H1  
H2  O   H1  H2  O   H1  H2  O   H1  H2  O   H1  H2  O   H1  H2  O   H1  H2  O   
H1  H2  O   H1  H2  O   H1  H2  O   H1  H2  O   H1  H2  O   H1  H2  O   H1  H2  
O   H1  H2  O   H1  H2  O   H1  H2  O   H1  H2  O   H1  H2  O   H1  H2  O   H1  
H2  O   H1  H2  O   H1  H2  O   H1  H2  O   H1  H2  O   H1  H2  O   H1  H2  O   
H1  H2  O   H1  H2  O   H1  H2  O   H1  H2  O   H1  H2  O   H1  H2  O   H1  H2  
O   H1  H2  O   H1  H2  O   H1  H2  O   H1  H2  O   H1  H2  O   H1  H2  O   H1  
H2  O   H1  H2  O   H1  H2  O   H1  H2  O   H1  H2  O   H1  H2  O   H1  H2  O   
H1  H2  O   H1  H2  O   H1  H2  O   H1  H2  O   H1  H2  O   H1  H2  O   H1  H2  
O   H1  H2  O   H1  H2  O   H1  H2  O   H1  H2  O   H1  H2  O   H1  H2  O   H1  
H2  O   H1  H2  O   H1  H2  O   H1  H2  O   H1  H2  O   H1  H2  O   H1  H2  O   
H1  H2  O   H1  H2  O   H1  H2  O   H1  H2  O   H1  H2  O   H1  H2  O   H1  H2  
O   H1  H2  O   H1  H2  O   H1  H2  O   H1  H2  O   H1  H2  O   H1  H2  O   H1  
H2  O   H1  H2  O   H1  H2  O   H1  H2  O   H1  H2  O   H1  H2  O   H1  H2  O   
H1  H2  O   H1  H2  O   H1  H2  O   H1  H2  O   H1  H2  O   H1  H2  O   H1  H2  
O   H1  H2  O   H1  H2  O   H1  H2  O   H1  H2  O   H1  H2  O   H1  H2  O   H1  
H2  O   H1  H2  O   H1  H2  O   H1  H2  O   H1  H2  O   H1  H2  O   H1  H2  O   
H1  H2  O   H1  H2  O   H1  H2  O   H1  H2  O   H1  H2  O   H1  H2  O   H1  H2  
O   H1  H2  O   H1  H2  O   H1  H2  O   H1  H2  O   H1  H2  O   H1  H2  O   H1  
H2  O   H1  H2  O   H1  H2  O   H1  H2  O   H1  H2  O   H1  H2  O   H1  H2  O   
H1  H2  O   H1  H2  O   H1  H2  O   H1  H2  O   H1  H2  O   H1  H2  O   H1  H2  
O   H1  H2  O   H1  H2  O   H1  H2  O   H1  H2  O   H1  H2  O   H1  H2  O   H1  
H2  O   H1  H2  O   H1  H2  O   H1  H2  O   H1  H2  O   H1  H2  O   H1  H2  O   
H1  H2  O   H1  H2  O   H1  H2  O   H1  H2  O   H1  H2  O   H1  H2  O   H1  H2  
O   H1  H2  O   H1  H2  O   H1  H2  O   H1  H2  O   H1  H2  O   H1  H2  O   H1  
H2  O   H1  H2  O   H1  H2  O   H1  H2  O   H1  H2  O   H1  H2  O   H1  H2  O   
H1  H2  O   H1  H2  O   H1  H2  O   H1  H2  O   H1  H2  O   H1  H2  O   H1  H2  
O   H1  H2  O   H1  H2  O   H1  H2  O   H1  H2  O   H1  H2  O   H1  H2  O   H1  
H2  O   H1  H2  O   H1  H2  O   H1  H2  O   H1  H2  O   H1  H2  O   H1  H2  O   
H1  H2  O   H1  H2  O   H1  H2  O   H1  H2  O   H1  H2  O   H1  H2  O   H1  H2  
O   H1  H2  O   H1  H2  O   H1  H2  O   H1  H2  O   H1  H2  O   H1  H2  O   H1  
H2  O   H1  H2  O   H1  H2  O   H1  H2  O   H1  H2  O   H1  H2  O   H1  H2  O   
H1  H2  O   H1  H2  O   H1  H2  O   H1  H2  O   H1  H2  O   H1  H2  O   H1  H2  
O   H1  H2  O   H1  H2  O   H1  H2  O   H1  H2  O   H1  H2  O   H1  H2  O   H1  
H2  O   H1  H2  O   H1  H2  O   H1  H2  O   H1  H2  O   H1  H2  O   H1  H2  O   
H1  H2  O   H1  H2  O   H1  H2  O   H1  H2  O   H1  H2  O   H1  H2  O   H1  H2  
O   H1  H2  O   H1  H2  O   H1  H2  O   H1  H2  O   H1  H2  O   H1  H2  O   H1  
H2  O   H1  H2  O   H1  H2  O   H1  H2  O   H1  H2  O   H1  H2  O   H1  H2  O   
H1  H2  O   H1  H2  O   H1  H2  O   H1  H2  O   H1  H2  O   H1  H2  O   H1  H2  
O   H1  H2  O   H1  H2  O   H1  H2  O   H1  H2  O   H1  H2  O   H1  H2  O   H1  
H2  O   H1  H2  O   H1  H2  O   H1  H2  O   H1  H2  O   H1  H2  O   H1  H2  O   
H1  H2  O   H1  H2  O   H1  H2  O   H1  H2  O   H1  H2  O   H1  H2  O   H1  H2  
O   H1  H2  O   H1  H2  O   H1  H2  O   H1  H2  O   H1  H2  O   H1  H2  O   H1  
H2  O   H1  H2  O   H1  H2  O   H1  H2  O   H1  H2  O   H1  H2  O   H1  H2  O   
H1  H2  O   H1  H2  O   H1  H2  O   H1  H2  O   H1  H2  O   H1  H2  O   H1  H2  
O   H1  H2  O   H1  H2  O   H1  H2  O   H1  H2  O   H1  H2  O   H1  H2  O   H1  
H2  O   H1  H2  O   H1  H2  O   H1  H2  O   H1  H2  O   H1  H2  O   H1  H2  O   
H1  H2  O   H1  H2  O   H1  H2  O   H1  H2  O   H1  H2  O   H1  H2  O   H1  H2  
O   H1  H2  O   H1  H2  O   H1  H2  O   H1  H2  O   H1  H2  O   H1  H2  O   H1  
H2  O   H1  H2  O   H1  H2  O   H1  H2  O   H1  H2  O   H1  H2  O   H1  H2  O   
H1  H2  O   H1  H2  O   H1  H2  O   H1  H2  O   H1  H2  O   H1  H2  O   H1  H2  
O   H1  H2  O   H1  H2  O   H1  H2  O   H1  H2  O   H1  H2  O   H1  H2  O   H1  
H2  O   H1  H2  O   H1  H2  O   H1  H2  O   H1  H2  O   H1  H2  O   H1  H2  O   
H1  H2  O   H1  H2  O   H1  H2  O   H1  H2  O   H1  H2  O   H1  H2  O   H1  H2  
O   H1  H2  O   H1  H2  O   H1  H2  O   H1  H2  O   H1  H2  O   H1  H2  O   H1  
H2  O   H1  H2  O   H1  H2  O   H1  H2  O   H1  H2  O   H1  H2  O   H1  H2  O   
H1  H2  O   H1  H2  O   H1  H2  O   H1  H2  O   H1  H2  O   H1  H2  O   H1  H2  
O   H1  H2  O   H1  H2  O   H1  H2  O   H1  H2  O   H1  H2  O   H1  H2  O   H1  
H2  O   H1  H2  O   H1  H2  O   H1  H2  O   H1  H2  O   H1  H2  O   H1  H2  O   
H1  H2  O   H1  H2  O   H1  H2  O   H1  H2  O   H1  H2  O   H1  H2  O   H1  H2  
O   H1  H2  O   H1  H2  O   H1  H2  O   H1  H2  O   H1  H2  O   H1  H2  O   H1  
H2  O   H1  H2  O   H1  H2  O   H1  H2  O   H1  H2  O   H1  H2  O   H1  H2  O   
H1  H2  O   H1  H2  O   H1  H2  O   H1  H2  O   H1  H2  O   H1  H2  O   H1  H2  
O   H1  H2  O   H1  H2  O   H1  H2  O   H1  H2  O   H1  H2  O   H1  H2  O   H1  
H2  O   H1  H2  O   H1  H2  O   H1  H2  O   H1  H2  O   H1  H2  O   H1  H2  O   
H1  H2  O   H1  H2  O   H1  H2  O   H1  H2  O   H1  H2  O   H1  H2  O   H1  H2  
O   H1  H2  O   H1  H2  O   H1  H2  O   H1  H2  O   H1  H2  O   H1  H2  O   H1  
H2  O   H1  H2  O   H1  H2  O   H1  H2  O   H1  H2  O   H1  H2  O   H1  H2  O   
H1  H2  O   H1  H2  O   H1  H2  O   H1  H2  O   H1  H2  O   H1  H2  O   H1  H2  
O   H1  H2  O   H1  H2  O   H1  H2  O   H1  H2  O   H1  H2  O   H1  H2  O   H1  
H2  O   H1  H2  O   H1  H2  O   H1  H2  O   H1  H2  O   H1  H2  O   H1  H2  O   
H1  H2  O   H1  H2  O   H1  H2  O   H1  H2  O   H1  H2  O   H1  H2  O   H1  H2  
O   H1  H2  O   H1  H2  O   H1  H2  O   H1  H2  O   H1  H2  O   H1  H2  O   H1  
H2  O   H1  H2  O   H1  H2  O   H1  H2  O   H1  H2  O   H1  H2  O   H1  H2  O   
H1  H2  O   H1  H2  O   H1  H2  O   H1  H2  O   H1  H2  O   H1  H2  O   H1  H2  
O   H1  H2  O   H1  H2  O   H1  H2  O   H1  H2  O   H1  H2  O   H1  H2  O   H1  
H2  O   H1  H2  O   H1  H2  O   H1  H2  O   H1  H2  O   H1  H2  O   H1  H2  O   
H1  H2  O   H1  H2  O   H1  H2  O   H1  H2  O   H1  H2  O   H1  H2  O   H1  H2  
O   H1  H2  O   H1  H2  O   H1  H2  O   H1  H2  O   H1  H2  O   H1  H2  O   H1  
H2  O   H1  H2  O   H1  H2  O   H1  H2  O   H1  H2  O   H1  H2  O   H1  H2  O   
H1  H2  O   H1  H2  O   H1  H2  O   H1  H2  O   H1  H2  O   H1  H2  O   H1  H2  
O   H1  H2  O   H1  H2  O   H1  H2  O   H1  H2  O   H1  H2  O   H1  H2  O   H1  
H2  O   H1  H2  O   H1  H2  O   H1  H2  O   H1  H2  O   H1  H2  O   H1  H2  O   
H1  H2  O   H1  H2  O   H1  H2  O   H1  H2  O   H1  H2  O   H1  H2  O   H1  H2  
O   H1  H2  O   H1  H2  O   H1  H2  O   H1  H2  O   H1  H2  O   H1  H2  O   H1  
H2  O   H1  H2  O   H1  H2  O   H1  H2  O   H1  H2  O   H1  H2  O   H1  H2  O   
H1  H2  O   H1  H2  O   H1  H2  O   H1  H2  O   H1  H2  O   H1  H2  O   H1  H2  
O   H1  H2  O   H1  H2  O   H1  H2  O   H1  H2  O   H1  H2  O   H1  H2  O   H1  
H2  O   H1  H2  O   H1  H2  O   H1  H2  O   H1  H2  O   H1  H2  O   H1  H2  O   
H1  H2  O   H1  H2  O   H1  H2  O   H1  H2  O   H1  H2  O   H1  H2  O   H1  H2  
O   H1  H2  O   H1  H2  O   H1  H2  O   H1  H2  O   H1  H2  O   H1  H2  O   H1  
H2  O   H1  H2  O   H1  H2  O   H1  H2  O   H1  H2  O   H1  H2  O   H1  H2  O   
H1  H2  O   H1  H2  O   H1  H2  O   H1  H2  O   H1  H2  O   H1  H2  O   H1  H2  
O   H1  H2  O   H1  H2  O   H1  H2  O   H1  H2  O   H1  H2  O   H1  H2  O   H1  
H2  O   H1  H2  O   H1  H2  O   H1  H2  O   H1  H2  O   H1  H2  O   H1  H2  O   
H1  H2  O   H1  H2  O   H1  H2  O   H1  H2  O   H1  H2  O   H1  H2  O   H1  H2  
O   H1  H2  O   H1  H2  O   H1  H2  O   H1  H2  O   H1  H2  O   H1  H2  O   H1  
H2  O   H1  H2  O   H1  H2  O   H1  H2  O   H1  H2  O   H1  H2  O   H1  H2  O   
H1  H2  O   H1  H2  O   H1  H2  O   H1  H2  O   H1  H2  O   H1  H2  O   H1  H2  
O   H1  H2  O   H1  H2  O   H1  H2  O   H1  H2  O   H1  H2  O   H1  H2  O   H1  
H2  O   H1  H2  O   H1  H2  O   H1  H2  O   H1  H2  O   H1  H2  O   H1  H2  O   
H1  H2  O   H1  H2  O   H1  H2  O   H1  H2  O   H1  H2  O   H1  H2  O   H1  H2  
O   H1  H2  O   H1  H2  O   H1  H2  O   H1  H2  O   H1  H2  O   H1  H2  O   H1  
H2  O   H1  H2  O   H1  H2  O   H1  H2  O   H1  H2  O   H1  H2  O   H1  H2  O   
H1  H2  O   H1  H2  O   H1  H2  O   H1  H2  O   H1  H2  O   H1  H2  O   H1  H2  
O   H1  H2  O   H1  H2  O   H1  H2  O   H1  H2  O   H1  H2  O   H1  H2  O   H1  
H2  O   H1  H2  O   H1  H2  O   H1  H2  O   H1  H2  O   H1  H2  O   H1  H2  O   
H1  H2  O   H1  H2  O   H1  H2  O   H1  H2  O   H1  H2  O   H1  H2  O   H1  H2  
O   H1  H2  O   H1  H2  O   H1  H2  O   H1  H2  O   H1  H2  O   H1  H2  O   H1  
H2  O   H1  H2  O   H1  H2  O   H1  H2  O   H1  H2  O   H1  H2  O   H1  H2  O   
H1  H2  O   H1  H2  O   H1  H2  O   H1  H2  O   H1  H2  O   H1  H2  O   H1  H2  
O   H1  H2  O   H1  H2  O   H1  H2  O   H1  H2  O   H1  H2  O   H1  H2  O   H1  
H2  O   H1  H2  O   H1  H2  O   H1  H2  O   H1  H2  O   H1  H2  O   H1  H2  O   
H1  H2  O   H1  H2  O   H1  H2  O   H1  H2  O   H1  H2  O   H1  H2  O   H1  H2  
O   H1  H2  O   H1  H2  O   H1  H2  O   H1  H2  O   H1  H2  O   H1  H2  O   H1  
H2  O   H1  H2  O   H1  H2  O   H1  H2  O   H1  H2  O   H1  H2  O   H1  H2  O   
H1  H2  O   H1  H2  O   H1  H2  O   H1  H2  O   H1  H2  O   H1  H2  O   H1  H2  
O   H1  H2  O   H1  H2  O   H1  H2  O   H1  H2  O   H1  H2  O   H1  H2  O   H1  
H2  O   H1  H2  O   H1  H2  O   H1  H2  O   H1  H2  O   H1  H2  O   H1  H2  O   
H1  H2  O   H1  H2  O   H1  H2  O   H1  H2  O   H1  H2  O   H1  H2  O   H1  H2  
O   H1  H2  O   H1  H2  O   H1  H2  O   H1  H2  O   H1  H2  O   H1  H2  O   H1  
H2  O   H1  H2  O   H1  H2  O   H1  H2  O   H1  H2  O   H1  H2  O   H1  H2  O   
H1  H2  O   H1  H2  O   H1  H2  O   H1  H2  O   H1  H2  O   H1  H2  O   H1  H2  
O   H1  H2  O   H1  H2  O   H1  H2  O   H1  H2  O   H1  H2  O   H1  H2  O   H1  
H2  O   H1  H2  O   H1  H2  O   H1  H2  O   H1  H2  O   H1  H2  O   H1  H2  O   
H1  H2  O   H1  H2  O   H1  H2  O   H1  H2  O   H1  H2  O   H1  H2  O   H1  H2  
O   H1  H2  O   H1  H2  O   H1  H2  O   H1  H2  O   H1  H2  O   H1  H2  O   H1  
H2  O   H1  H2  O   H1  H2  O   H1  H2  O   H1  H2  O   H1  H2  O   H1  H2  O   
H1  H2  O   H1  H2  O   H1  H2  O   H1  H2  O   H1  H2  O   H1  H2  O   H1  H2  
O   H1  H2  O   H1  H2  O   H1  H2  O   H1  H2  O   H1  H2  O   H1  H2  O   H1  
H2  O   H1  H2  O   H1  H2  O   H1  H2  O   H1  H2  O   H1  H2  O   H1  H2  O   
H1  H2  O   H1  H2  O   H1  H2  O   H1  H2  O   H1  H2  O   H1  H2  O   H1  H2  
O   H1  H2  O   H1  H2  O   H1  H2  O   H1  H2  O   H1  H2  O   H1  H2  O   H1  
H2  O   H1  H2  O   H1  H2  O   H1  H2  O   H1  H2  O   H1  H2  O   H1  H2  O   
H1  H2  O   H1  H2  O   H1  H2  O   H1  H2  O   H1  H2  O   H1  H2  O   H1  H2  
O   H1  H2  O   H1  H2  O   H1  H2  O   H1  H2  O   H1  H2  O   H1  H2  O   H1  
H2  O   H1  H2  O   H1  H2  O   H1  H2  O   H1  H2  O   H1  H2  O   H1  H2  O   
H1  H2  O   H1  H2  O   H1  H2  O   H1  H2  O   H1  H2  O   H1  H2  O   H1  H2  
O   H1  H2  O   H1  H2  O   H1  H2  O   H1  H2  O   H1  H2  O   H1  H2  O   H1  
H2  O   H1  H2  O   H1  H2  O   H1  H2  O   H1  H2  O   H1  H2  O   H1  H2  O   
H1  H2  O   H1  H2  O   H1  H2  O   H1  H2  O   H1  H2  O   H1  H2  O   H1  H2  
O   H1  H2  O   H1  H2  O   H1  H2  O   H1  H2  O   H1  H2  O   H1  H2  O   H1  
H2  O   H1  H2  O   H1  H2  O   H1  H2  O   H1  H2  O   H1  H2  O   H1  H2  O   
H1  H2  O   H1  H2  O   H1  H2  O   H1  H2  O   H1  H2  O   H1  H2  O   H1  H2  
O   H1  H2  O   H1  H2  O   H1  H2  O   H1  H2  O   H1  H2  O   H1  H2  O   H1  
H2  O   H1  H2  O   H1  H2  O   H1  H2  O   H1  H2  O   H1  H2  O   H1  H2  O   
H1  H2  O   H1  H2  O   H1  H2  O   H1  H2  O   H1  H2  O   H1  H2  O   H1  H2  
O   H1  H2  O   H1  H2  O   H1  H2  O   H1  H2  O   H1  H2  O   H1  H2  O   H1  
H2  O   H1  H2  O   H1  H2  O   H1  H2  O   H1  H2  O   H1  H2  O   H1  H2  O   
H1  H2  O   H1  H2  O   H1  H2  O   H1  H2  O   H1  H2  O   H1  H2  O   H1  H2  
O   H1  H2  O   H1  H2  O   H1  H2  O   H1  H2  O   H1  H2  O   H1  H2  O   H1  
H2  O   H1  H2  O   H1  H2  O   H1  H2  O   H1  H2  O   H1  H2  O   H1  H2  O   
H1  H2  O   H1  H2  O   H1  H2  O   H1  H2  O   H1  H2  O   H1  H2  O   H1  H2  
O   H1  H2  O   H1  H2  O   H1  H2  O   H1  H2  O   H1  H2  O   H1  H2  O   H1  
H2  O   H1  H2  O   H1  H2  O   H1  H2  O   H1  H2  O   H1  H2  O   H1  H2  O   
H1  H2  O   H1  H2  O   H1  H2  O   H1  H2  O   H1  H2  O   H1  H2  O   H1  H2  
O   H1  H2  O   H1  H2  O   H1  H2  O   H1  H2  O   H1  H2  O   H1  H2  O   H1  
H2  O   H1  H2  O   H1  H2  O   H1  H2  O   H1  H2  O   H1  H2  O   H1  H2  O   
H1  H2  O   H1  H2  O   H1  H2  O   H1  H2  O   H1  H2  O   H1  H2  O   H1  H2  
O   H1  H2  O   H1  H2  O   H1  H2  O   H1  H2  O   H1  H2  O   H1  H2  O   H1  
H2  O   H1  H2  O   H1  H2  O   H1  H2  O   H1  H2  O   H1  H2  O   H1  H2  O   
H1  H2  O   H1  H2  O   H1  H2  O   H1  H2  O   H1  H2  O   H1  H2  O   H1  H2  
O   H1  H2  O   H1  H2  O   H1  H2  O   H1  H2  O   H1  H2  O   H1  H2  O   H1  
H2  O   H1  H2  O   H1  H2  O   H1  H2  O   H1  H2  O   H1  H2  O   H1  H2  O   
H1  H2  O   H1  H2  O   H1  H2  O   H1  H2  O   H1  H2  O   H1  H2  O   H1  H2  
O   H1  H2  O   H1  H2  O   H1  H2  O   H1  H2  O   H1  H2  O   H1  H2  O   H1  
H2  O   H1  H2  O   H1  H2  O   H1  H2  O   H1  H2  O   H1  H2  O   H1  H2  O   
H1  H2  O   H1  H2  O   H1  H2  O   H1  H2  O   H1  H2  O   H1  H2  O   H1  H2  
O   H1  H2  O   H1  H2  O   H1  H2  O   H1  H2  O   H1  H2  O   H1  H2  O   H1  
H2  O   H1  H2  O   H1  H2  O   H1  H2  O   H1  H2  O   H1  H2  O   H1  H2  O   
H1  H2  O   H1  H2  O   H1  H2  O   H1  H2  O   H1  H2  O   H1  H2  O   H1  H2  
O   H1  H2  O   H1  H2  O   H1  H2  O   H1  H2  O   H1  H2  O   H1  H2  O   H1  
H2  O   H1  H2  O   H1  H2  O   H1  H2  O   H1  H2  O   H1  H2  O   H1  H2  O   
H1  H2  O   H1  H2  O   H1  H2  O   H1  H2  O   H1  H2  O   H1  H2  O   H1  H2  
O   H1  H2  O   H1  H2  O   H1  H2  O   H1  H2  O   H1  H2  O   H1  H2  O   H1  
H2  O   H1  H2  O   H1  H2  O   H1  H2  O   H1  H2  O   H1  H2  O   H1  H2  O   
H1  H2  O   H1  H2  O   H1  H2  O   H1  H2  O   H1  H2  O   H1  H2  O   H1  H2  
O   H1  H2  O   H1  H2  O   H1  H2  O   H1  H2  O   H1  H2  O   H1  H2  O   H1  
H2  O   H1  H2  O   H1  H2  O   H1  H2  O   H1  H2  O   H1  H2  O   H1  H2  O   
H1  H2  O   H1  H2  O   H1  H2  O   H1  H2  O   H1  H2  O   H1  H2  O   H1  H2  
O   H1  H2  O   H1  H2  O   H1  H2  O   H1  H2  O   H1  H2  O   H1  H2  O   H1  
H2  O   H1  H2  O   H1  H2  O   H1  H2  O   H1  H2  O   H1  H2  O   H1  H2  O   
H1  H2  O   H1  H2  O   H1  H2  O   H1  H2  O   H1  H2  O   H1  H2  O   H1  H2  
O   H1  H2  O   H1  H2  O   H1  H2  O   H1  H2  O   H1  H2  O   H1  H2  O   H1  
H2  O   H1  H2  O   H1  H2  O   H1  H2  O   H1  H2  O   H1  H2  O   H1  H2  O   
H1  H2  O   H1  H2  O   H1  H2  O   H1  H2  O   H1  H2  O   H1  H2  O   H1  H2  
O   H1  H2  O   H1  H2  O   H1  H2  O   H1  H2  O   H1  H2  O   H1  H2  O   H1  
H2  O   H1  H2  O   H1  H2  O   H1  H2  O   H1  H2  O   H1  H2  O   H1  H2  O   
H1  H2  O   H1  H2  O   H1  H2  O   H1  H2  O   H1  H2  O   H1  H2  O   H1  H2  
O   H1  H2  O   H1  H2  O   H1  H2  O   H1  H2  O   H1  H2  O   H1  H2  O   H1  
H2  O   H1  H2  O   H1  H2  O   H1  H2  O   H1  H2  O   H1  H2  O   H1  H2  O   
H1  H2  O   H1  H2  O   H1  H2  O   H1  H2  O   H1  H2  O   H1  H2  O   H1  H2  
O   H1  H2  O   H1  H2  O   H1  H2  O   H1  H2  O   H1  H2  O   H1  H2  O   H1  
H2  O   H1  H2  O   H1  H2  O   H1  H2  O   H1  H2  O   H1  H2  O   H1  H2  O   
H1  H2  O   H1  H2  O   H1  H2  O   H1  H2  O   H1  H2  O   H1  H2  O   H1  H2  
O   H1  H2  O   H1  H2  O   H1  H2  O   H1  H2  O   H1  H2  O   H1  H2  O   H1  
H2  O   H1  H2  O   H1  H2  O   H1  H2  O   H1  H2  O   H1  H2  O   H1  H2  O   
H1  H2  O   H1  H2  O   H1  H2  O   H1  H2  O   H1  H2  O   H1  H2  O   H1  H2  
O   H1  H2  O   H1  H2  O   H1  H2  O   H1  H2  O   H1  H2  O   H1  H2  O   H1  
H2  O   H1  H2  O   H1  H2  O   H1  H2  O   H1  H2  O   H1  H2  O   H1  H2  O   
H1  H2  O   H1  H2  O   H1  H2  O   H1  H2  O   H1  H2  O   H1  H2  O   H1  H2  
O   H1  H2  O   H1  H2  O   H1  H2  O   H1  H2  O   H1  H2  O   H1  H2  O   H1  
H2  O   H1  H2  O   H1  H2  O   H1  H2  O   H1  H2  O   H1  H2  O   H1  H2  O   
H1  H2  O   H1  H2  O   H1  H2  O   H1  H2  O   H1  H2  O   H1  H2  O   H1  H2  
O   H1  H2  O   H1  H2  O   H1  H2  O   H1  H2  O   H1  H2  O   H1  H2  O   H1  
H2  O   H1  H2  O   H1  H2  O   H1  H2  O   H1  H2  O   H1  H2  O   H1  H2  O   
H1  H2  O   H1  H2  O   H1  H2  O   H1  H2  O   H1  H2  O   H1  H2  O   H1  H2  
O   H1  H2  O   H1  H2  O   H1  H2  O   H1  H2  O   H1  H2  O   H1  H2  O   H1  
H2  O   H1  H2  O   H1  H2  O   H1  H2  O   H1  H2  O   H1  H2  O   H1  H2  O   
H1  H2  O   H1  H2  O   H1  H2  O   H1  H2  O   H1  H2  O   H1  H2  O   H1  H2  
O   H1  H2  O   H1  H2  O   H1  H2  O   H1  H2  O   H1  H2  O   H1  H2  O   H1  
H2  O   H1  H2  O   H1  H2  O   H1  H2  O   H1  H2  O   H1  H2  O   H1  H2  O   
H1  H2  O   H1  H2  O   H1  H2  O   H1  H2  O   H1  H2  O   H1  H2  O   H1  H2  
O   H1  H2  O   H1  H2  O   H1  H2  O   H1  H2  O   H1  H2  O   H1  H2  O   H1  
H2  O   H1  H2  O   H1  H2  O   H1  H2  O   H1  H2  O   H1  H2  O   H1  H2  O   
H1  H2  O   H1  H2  O   H1  H2  O   H1  H2  O   H1  H2  O   H1  H2  O   H1  H2  
O   H1  H2  O   H1  H2  O   H1  H2  O   H1  H2  O   H1  H2  O   H1  H2  O   H1  
H2  O   H1  H2  O   H1  H2  O   H1  H2  O   H1  H2  O   H1  H2  O   H1  H2  O   
H1  H2  O   H1  H2  O   H1  H2  O   H1  H2  O   H1  H2  O   H1  H2  O   H1  H2  
O   H1  H2  O   H1  H2  O   H1  H2  O   H1  H2  O   H1  H2  O   H1  H2  O   H1  
H2  O   H1  H2  O   H1  H2  O   H1  H2  O   H1  H2  O   H1  H2  O   H1  H2  O   
H1  H2  O   H1  H2  O   H1  H2  O   H1  H2  O   H1  H2  O   H1  H2  O   H1  H2  
O   H1  H2  O   H1  H2  O   H1  H2  O   H1  H2  O   H1  H2  O   H1  H2  O   H1  
H2  O   H1  H2  O   H1  H2  O   H1  H2  O   H1  H2  O   H1  H2  O   H1  H2  O   
H1  H2  O   H1  H2  O   H1  H2  O   H1  H2  O   H1  H2  O   H1  H2  O   H1  H2  
O   H1  H2  O   H1  H2  O   H1  H2  O   H1  H2  O   H1  H2  O   H1  H2  O   H1  
H2  O   H1  H2  O   H1  H2  O   H1  H2  O   H1  H2  O   H1  H2  O   H1  H2  O   
H1  H2  O   H1  H2  O   H1  H2  O   H1  H2  O   H1  H2  O   H1  H2  O   H1  H2  
O   H1  H2  O   H1  H2  O   H1  H2  O   H1  H2  O   H1  H2  O   H1  H2  O   H1  
H2  O   H1  H2  O   H1  H2  O   H1  H2  O   H1  H2  O   H1  H2  O   H1  H2  O   
H1  H2  O   H1  H2  O   H1  H2  O   H1  H2  O   H1  H2  O   H1  H2  O   H1  H2  
O   H1  H2  O   H1  H2  O   H1  H2  O   H1  H2  O   H1  H2  O   H1  H2  O   H1  
H2  O   H1  H2  O   H1  H2  O   H1  H2  O   H1  H2  O   H1  H2  O   H1  H2  O   
H1  H2  O   H1  H2  O   H1  H2  O   H1  H2  O   H1  H2  O   H1  H2  O   H1  H2  
O   H1  H2  O   H1  H2  O   H1  H2  O   H1  H2  O   H1  H2  O   H1  H2  O   H1  
H2  O   H1  H2  O   H1  H2  O   H1  H2  O   H1  H2  O   H1  H2  O   H1  H2  O   
H1  H2  O   H1  H2  O   H1  H2  O   H1  H2  O   H1  H2  O   H1  H2  O   H1  H2  
O   H1  H2  O   H1  H2  O   H1  H2  O   H1  H2  O   H1  H2  O   H1  H2  O   H1  
H2  O   H1  H2  O   H1  H2  O   H1  H2  O   H1  H2  O   H1  H2  O   H1  H2  O   
H1  H2  O   H1  H2  O   H1  H2  O   H1  H2  O   H1  H2  O   H1  H2  O   H1  H2  
O   H1  H2  O   H1  H2  O   H1  H2  O   H1  H2  O   H1  H2  O   H1  H2  O   H1  
H2  O   H1  H2  O   H1  H2  O   H1  H2  O   H1  H2  O   H1  H2  O   H1  H2  O   
H1  H2  O   H1  H2  O   H1  H2  O   H1  H2  O   H1  H2  O   H1  H2  O   H1  H2  
O   H1  H2  O   H1  H2  O   H1  H2  O   H1  H2  O   H1  H2  O   H1  H2  O   H1  
H2  O   H1  H2  O   H1  H2  O   H1  H2  O   H1  H2  O   H1  H2  O   H1  H2  O   
H1  H2  O   H1  H2  O   H1  H2  O   H1  H2  O   H1  H2  O   H1  H2  O   H1  H2  
O   H1  H2  O   H1  H2  O   H1  H2  O   H1  H2  O   H1  H2  O   H1  H2  O   H1  
H2  O   H1  H2  O   H1  H2  O   H1  H2  O   H1  H2  O   H1  H2  O   H1  H2  O   
H1  H2  O   H1  H2  O   H1  H2  O   H1  H2  O   H1  H2  O   H1  H2  O   H1  H2  
O   H1  H2  O   H1  H2  O   H1  H2  O   H1  H2  O   H1  H2  O   H1  H2  O   H1  
H2  O   H1  H2  O   H1  H2  O   H1  H2  O   H1  H2  O   H1  H2  O   H1  H2  O   
H1  H2  O   H1  H2  O   H1  H2  O   H1  H2  O   H1  H2  O   H1  H2  O   H1  H2  
O   H1  H2  O   H1  H2  O   H1  H2  O   H1  H2  O   H1  H2  O   H1  H2  O   H1  
H2  O   H1  H2  O   H1  H2  O   H1  H2  O   H1  H2  O   H1  H2  O   H1  H2  O   
H1  H2  O   H1  H2  O   H1  H2  O   H1  H2  O   H1  H2  O   H1  H2  O   H1  H2  
O   H1  H2  O   H1  H2  O   H1  H2  O   H1  H2  O   H1  H2  O   H1  H2  O   H1  
H2  O   H1  H2  O   H1  H2  O   H1  H2  O   H1  H2  O   H1  H2  O   H1  H2  O   
H1  H2  O   H1  H2  O   H1  H2  O   H1  H2  O   H1  H2  O   H1  H2  O   H1  H2  
O   H1  H2  O   H1  H2  O   H1  H2  O   H1  H2  O   H1  H2  O   H1  H2  O   H1  
H2  O   H1  H2  O   H1  H2  O   H1  H2  O   H1  H2  O   H1  H2  O   H1  H2  O   
H1  H2  O   H1  H2  O   H1  H2  O   H1  H2  O   H1  H2  O   H1  H2  O   H1  H2  
O   H1  H2  O   H1  H2  O   H1  H2  O   H1  H2  O   H1  H2  O   H1  H2  O   H1  
H2  O   H1  H2  O   H1  H2  O   H1  H2  O   H1  H2  O   H1  H2  O   H1  H2  O   
H1  H2  O   H1  H2  O   H1  H2  O   H1  H2  O   H1  H2  O   H1  H2  O   H1  H2  
O   H1  H2  O   H1  H2  O   H1  H2  O   H1  H2  O   H1  H2  O   H1  H2  O   H1  
H2  O   H1  H2  O   H1  H2  O   H1  H2  O   H1  H2  O   H1  H2  O   H1  H2  O   
H1  H2  O   H1  H2  O   H1  H2  O   H1  H2  O   H1  H2  O   H1  H2  O   H1  H2  
O   H1  H2  O   H1  H2  O   H1  H2  O   H1  H2  O   H1  H2  O   H1  H2  O   H1  
H2  O   H1  H2  O   H1  H2  O   H1  H2  O   H1  H2  O   H1  H2  O   H1  H2  O   
H1  H2  O   H1  H2  O   H1  H2  O   H1  H2  O   H1  H2  O   H1  H2  O   H1  H2  
O   H1  H2  O   H1  H2  O   H1  H2  O   H1  H2  O   H1  H2  O   H1  H2  O   H1  
H2  O   H1  H2  O   H1  H2  O   H1  H2  O   H1  H2  O   H1  H2  O   H1  H2  O   
H1  H2  O   H1  H2  O   H1  H2  O   H1  H2  O   H1  H2  O   H1  H2  O   H1  H2  
O   H1  H2  O   H1  H2  O   H1  H2  O   H1  H2  O   H1  H2  O   H1  H2  O   H1  
H2  O   H1  H2  O   H1  H2  O   H1  H2  O   H1  H2  O   H1  H2  O   H1  H2  O   
H1  H2  O   H1  H2  O   H1  H2  O   H1  H2  O   H1  H2  O   H1  H2  O   H1  H2  
O   H1  H2  O   H1  H2  O   H1  H2  O   H1  H2  O   H1  H2  O   H1  H2  O   H1  
H2  O   H1  H2  O   H1  H2  O   H1  H2  O   H1  H2  O   H1  H2  O   H1  H2  O   
H1  H2  O   H1  H2  O   H1  H2  O   H1  H2  O   H1  H2  O   H1  H2  O   H1  H2  
O   H1  H2  O   H1  H2  O   H1  H2  O   H1  H2  O   H1  H2  O   H1  H2  O   H1  
H2  O   H1  H2  O   H1  H2  O   H1  H2  O   H1  H2  O   H1  H2  O   H1  H2  O   
H1  H2  O   H1  H2  O   H1  H2  O   H1  H2  O   H1  H2  O   H1  H2  O   H1  H2  
O   H1  H2  O   H1  H2  O   H1  H2  O   H1  H2  O   H1  H2  O   H1  H2  O   H1  
H2  O   H1  H2  O   H1  H2  O   H1  H2  O   H1  H2  O   H1  H2  O   H1  H2  O   
H1  H2  O   H1  H2  O   H1  H2  O   H1  H2  O   H1  H2  O   H1  H2  O   H1  H2  
O   H1  H2  O   H1  H2  O   H1  H2  O   H1  H2  O   H1  H2  O   H1  H2  O   H1  
H2  O   H1  H2  O   H1  H2  O   H1  H2  O   H1  H2  O   H1  H2  O   H1  H2  O   
H1  H2  O   H1  H2  O   H1  H2  O   H1  H2  O   H1  H2  O   H1  H2  O   H1  H2  
O   H1  H2  O   H1  H2  O   H1  H2  O   H1  H2  O   H1  H2  O   H1  H2  O   H1  
H2  O   H1  H2  O   H1  H2  O   H1  H2  O   H1  H2  O   H1  H2  O   H1  H2  O   
H1  H2  O   H1  H2  O   H1  H2  O   H1  H2  O   H1  H2  O   H1  H2  O   H1  H2  
O   H1  H2  O   H1  H2  O   H1  H2  O   H1  H2  O   H1  H2  O   H1  H2  O   H1  
H2  O   H1  H2  O   H1  H2  O   H1  H2  O   H1  H2  O   H1  H2  O   H1  H2  O   
H1  H2  O   H1  H2  O   H1  H2  O   H1  H2  O   H1  H2  O   H1  H2  O   H1  H2  
O   H1  H2  O   H1  H2  O   H1  H2  O   H1  H2  O   H1  H2  O   H1  H2  O   H1  
H2  O   H1  H2  O   H1  H2  O   H1  H2  O   H1  H2  O   H1  H2  O   H1  H2  O   
H1  H2  O   H1  H2  O   H1  H2  O   H1  H2  O   H1  H2  O   H1  H2  O   H1  H2  
O   H1  H2  O   H1  H2  O   H1  H2  O   H1  H2  O   H1  H2  O   H1  H2  O   H1  
H2  O   H1  H2  O   H1  H2  O   H1  H2  O   H1  H2  O   H1  H2  O   H1  H2  O   
H1  H2  O   H1  H2  O   H1  H2  O   H1  H2  O   H1  H2  O   H1  H2  O   H1  H2  
O   H1  H2  O   H1  H2  O   H1  H2  O   H1  H2  O   H1  H2  O   H1  H2  O   H1  
H2  O   H1  H2  O   H1  H2  O   H1  H2  O   H1  H2  O   H1  H2  O   H1  H2  O   
H1  H2  O   H1  H2  O   H1  H2  O   H1  H2  O   H1  H2  O   H1  H2  O   H1  H2  
O   H1  H2  O   H1  H2  O   H1  H2  O   H1  H2  O   H1  H2  O   H1  H2  O   H1  
H2  O   H1  H2  O   H1  H2  O   H1  H2  O   H1  H2  O   H1  H2  O   H1  H2  O   
H1  H2  O   H1  H2  O   H1  H2  O   H1  H2  O   H1  H2  O   H1  H2  O   H1  H2  
O   H1  H2  O   H1  H2  O   H1  H2  O   H1  H2  O   H1  H2  O   H1  H2  O   H1  
H2  O   H1  H2  O   H1  H2  O   H1  H2  O   H1  H2  O   H1  H2  O   H1  H2  O   
H1  H2  O   H1  H2  O   H1  H2  O   H1  H2  O   H1  H2  O   H1  H2  O   H1  H2  
O   H1  H2  O   H1  H2  O   H1  H2  O   H1  H2  O   H1  H2  O   H1  H2  O   H1  
H2  O   H1  H2  O   H1  H2  O   H1  H2  O   H1  H2  O   H1  H2  O   H1  H2  O   
H1  H2  O   H1  H2  O   H1  H2  O   H1  H2  O   H1  H2  O   H1  H2  O   H1  H2  
O   H1  H2  O   H1  H2  O   H1  H2  O   H1  H2  O   H1  H2  O   H1  H2  O   H1  
H2  O   H1  H2  O   H1  H2  O   H1  H2  O   H1  H2  O   H1  H2  O   H1  H2  O   
H1  H2  O   H1  H2  O   H1  H2  O   H1  H2  O   H1  H2  O   H1  H2  O   H1  H2  
O   H1  H2  O   H1  H2  O   H1  H2  O   H1  H2  O   H1  H2  O   H1  H2  O   H1  
H2  O   H1  H2  O   H1  H2  O   H1  H2  O   H1  H2  O   H1  H2  O   H1  H2  O   
H1  H2  O   H1  H2  O   H1  H2  O   H1  H2  O   H1  H2  O   H1  H2  O   H1  H2  
O   H1  H2  O   H1  H2  O   H1  H2  O   H1  H2  O   H1  H2  O   H1  H2  O   H1  
H2  O   H1  H2  O   H1  H2  O   H1  H2  O   H1  H2  O   H1  H2  O   H1  H2  O   
H1  H2  O   H1  H2  O   H1  H2  O   H1  H2  O   H1  H2  O   H1  H2  O   H1  H2  
O   H1  H2  O   H1  H2  O   H1  H2  O   H1  H2  O   H1  H2  O   H1  H2  O   H1  
H2  O   H1  H2  O   H1  H2  O   H1  H2  O   H1  H2  O   H1  H2  O   H1  H2  O   
H1  H2  O   H1  H2  O   H1  H2  O   H1  H2  O   H1  H2  O   H1  H2  O   H1  H2  
O   H1  H2  O   H1  H2  O   H1  H2  O   H1  H2  O   H1  H2  O   H1  H2  O   H1  
H2  O   H1  H2  O   H1  H2  O   H1  H2  O   H1  H2  O   H1  H2  O   H1  H2  O   
H1  H2  O   H1  H2  O   H1  H2  O   H1  H2  O   H1  H2  O   H1  H2  O   H1  H2  
O   H1  H2  O   H1  H2  O   H1  H2  O   H1  H2  O   H1  H2  O   H1  H2  O   H1  
H2  O   H1  H2  O   H1  H2  O   H1  H2  O   H1  H2  O   H1  H2  O   H1  H2  O   
H1  H2  O   H1  H2  O   H1  H2  O   H1  H2  O   H1  H2  O   H1  H2  O   H1  H2  
O   H1  H2  O   H1  H2  O   H1  H2  O   H1  H2  O   H1  H2  O   H1  H2  O   H1  
H2  O   H1  H2  O   H1  H2  O   H1  H2  O   H1  H2  O   H1  H2  O   H1  H2  O   
H1  H2  O   H1  H2  O   H1  H2  O   H1  H2  O   H1  H2  O   H1  H2  O   H1  H2  
O   H1  H2  O   H1  H2  O   H1  H2  O   H1  H2  O   H1  H2  O   H1  H2  O   H1  
H2  O   H1  H2  O   H1  H2  O   H1  H2  O   H1  H2  O   H1  H2  O   H1  H2  O   
H1  H2  O   H1  H2  O   H1  H2  O   H1  H2  O   H1  H2  O   H1  H2  O   H1  H2  
O   H1  H2  O   H1  H2  O   H1  H2  O   H1  H2  O   H1  H2  O   H1  H2  O   H1  
H2  O   H1  H2  O   H1  H2  O   H1  H2  O   H1  H2  O   H1  H2  O   H1  H2  O   
H1  H2  O   H1  H2  O   H1  H2  O   H1  H2  O   H1  H2  O   H1  H2  O   H1  H2  
O   H1  H2  O   H1  H2  O   H1  H2  O   H1  H2  O   H1  H2  O   H1  H2  O   H1  
H2  O   H1  H2  O   H1  H2  O   H1  H2  O   H1  H2  O   H1  H2  O   H1  H2  O   
H1  H2  O   H1  H2  O   H1  H2  O   H1  H2  O   H1  H2  O   H1  H2  O   H1  H2  
O   H1  H2  O   H1  H2  O   H1  H2  O   H1  H2  O   H1  H2  O   H1  H2  O   H1  
H2  O   H1  H2  O   H1  H2  O   H1  H2  O   H1  H2  O   H1  H2  O   H1  H2  O   
H1  H2  O   H1  H2  O   H1  H2  O   H1  H2  O   H1  H2  O   H1  H2  O   H1  H2  
O   H1  H2  O   H1  H2  O   H1  H2  O   H1  H2  O   H1  H2  O   H1  H2  O   H1  
H2  O   H1  H2  O   H1  H2  O   H1  H2  O   H1  H2  O   H1  H2  O   H1  H2  O   
H1  H2  O   H1  H2  O   H1  H2  O   H1  H2  O   H1  H2  O   H1  H2  O   H1  H2  
O   H1  H2  O   H1  H2  O   H1  H2  O   H1  H2  O   H1  H2  O   H1  H2  O   H1  
H2  O   H1  H2  O   H1  H2  O   H1  H2  O   H1  H2  O   H1  H2  O   H1  H2  O   
H1  H2  O   H1  H2  O   H1  H2  O   H1  H2  O   H1  H2  O   H1  H2  O   H1  H2  
O   H1  H2  O   H1  H2  O   H1  H2  O   H1  H2  O   H1  H2  O   H1  H2  O   H1  
H2  O   H1  H2  O   H1  H2  O   H1  H2  O   H1  H2  O   H1  H2  O   H1  H2  O   
H1  H2  O   H1  H2  O   H1  H2  O   H1  H2  O   H1  H2  O   H1  H2  O   H1  H2  
O   H1  H2  O   H1  H2  O   H1  H2  O   H1  H2  O   H1  H2  O   H1  H2  O   H1  
H2  O   H1  H2  O   H1  H2  O   H1  H2  O   H1  H2  O   H1  H2  O   H1  H2  O   
H1  H2  O   H1  H2  O   H1  H2  O   H1  H2  O   H1  H2  O   H1  H2  O   H1  H2  
O   H1  H2  O   H1  H2  O   H1  H2  O   H1  H2  O   H1  H2  O   H1  H2  O   H1  
H2  O   H1  H2  O   H1  H2  O   H1  H2  O   H1  H2  O   H1  H2  O   H1  H2  O   
H1  H2  O   H1  H2  O   H1  H2  O   H1  H2  O   H1  H2  O   H1  H2  O   H1  H2  
O   H1  H2  O   H1  H2  O   H1  H2  O   H1  H2  O   H1  H2  O   H1  H2  O   H1  
H2  O   H1  H2  O   H1  H2  O   H1  H2  O   H1  H2  O   H1  H2  O   H1  H2  O   
H1  H2  O   H1  H2  O   H1  H2  O   H1  H2  O   H1  H2  O   H1  H2  O   H1  H2  
O   H1  H2  O   H1  H2  O   H1  H2  O   H1  H2  O   H1  H2  O   H1  H2  O   H1  
H2  O   H1  H2  O   H1  H2  O   H1  H2  O   H1  H2  O   H1  H2  O   H1  H2  O   
H1  H2  O   H1  H2  O   H1  H2  O   H1  H2  O   H1  H2  O   H1  H2  O   H1  H2  
O   H1  H2  O   H1  H2  O   H1  H2  O   H1  H2  O   H1  H2  O   H1  H2  O   H1  
H2  O   H1  H2  O   H1  H2  O   H1  H2  O   H1  H2  O   H1  H2  O   H1  H2  O   
H1  H2  O   H1  H2  O   H1  H2  O   H1  H2  O   H1  H2  O   H1  H2  O   H1  H2  
O   H1  H2  O   H1  H2  O   H1  H2  O   H1  H2  O   H1  H2  O   H1  H2  O   H1  
H2  O   H1  H2  O   H1  H2  O   H1  H2  O   H1  H2  O   H1  H2  O   H1  H2  O   
H1  H2  O   H1  H2  O   H1  H2  O   H1  H2  O   H1  H2  O   H1  H2  O   H1  H2  
O   H1  H2  O   H1  H2  O   H1  H2  O   H1  H2  O   H1  H2  O   H1  H2  O   H1  
H2  O   H1  H2  O   H1  H2  O   H1  H2  O   H1  H2  O   H1  H2  O   H1  H2  O   
H1  H2  O   H1  H2  O   H1  H2  O   H1  H2  O   H1  H2  O   H1  H2  O   H1  H2  
O   H1  H2  O   H1  H2  O   H1  H2  O   H1  H2  O   H1  H2  O   H1  H2  O   H1  
H2  O   H1  H2  O   H1  H2  O   H1  H2  O   H1  H2  O   H1  H2  O   H1  H2  O   
H1  H2  O   H1  H2  O   H1  H2  O   H1  H2  O   H1  H2  O   H1  H2  O   H1  H2  
O   H1  H2  O   H1  H2  O   H1  H2  O   H1  H2  O   H1  H2  O   H1  H2  O   H1  
H2  O   H1  H2  O   H1  H2  O   H1  H2  O   H1  H2  O   H1  H2  O   H1  H2  O   
H1  H2  O   H1  H2  O   H1  H2  O   H1  H2  O   H1  H2  O   H1  H2  O   H1  H2  
O   H1  H2  O   H1  H2  O   H1  H2  O   H1  H2  O   H1  H2  O   H1  H2  O   H1  
H2  O   H1  H2  O   H1  H2  O   H1  H2  O   H1  H2  O   H1  H2  O   H1  H2  O   
H1  H2  O   H1  H2  O   H1  H2  O   H1  H2  O   H1  H2  O   H1  H2  O   H1  H2  
O   H1  H2  O   H1  H2  O   H1  H2  O   H1  H2  O   H1  H2  O   H1  H2  O   H1  
H2  O   H1  H2  O   H1  H2  O   H1  H2  O   H1  H2  O   H1  H2  O   H1  H2  O   
H1  H2  O   H1  H2  O   H1  H2  O   H1  H2  O   H1  H2  O   H1  H2  O   H1  H2  
O   H1  H2  O   H1  H2  O   H1  H2  O   H1  H2  O   H1  H2  O   H1  H2  O   H1  
H2  O   H1  H2  O   H1  H2  O   H1  H2  O   H1  H2  O   H1  H2  O   H1  H2  O   
H1  H2  O   H1  H2  O   H1  H2  O   H1  H2  O   H1  H2  O   H1  H2  O   H1  H2  
O   H1  H2  O   H1  H2  O   H1  H2  O   H1  H2  O   H1  H2  O   H1  H2  O   H1  
H2  O   H1  H2  O   H1  H2  O   H1  H2  O   H1  H2  O   H1  H2  O   H1  H2  O   
H1  H2  O   H1  H2  O   H1  H2  O   H1  H2  O   H1  H2  O   H1  H2  O   H1  H2  
O   H1  H2  O   H1  H2  O   H1  H2  O   H1  H2  O   H1  H2  O   H1  H2  O   H1  
H2  O   H1  H2  O   H1  H2  O   H1  H2  O   H1  H2  O   H1  H2  O   H1  H2  O   
H1  H2  O   H1  H2  O   H1  H2  O   H1  H2  O   H1  H2  O   H1  H2  O   H1  H2  
O   H1  H2  O   H1  H2  O   H1  H2  O   H1  H2  O   H1  H2  O   H1  H2  O   H1  
H2  O   H1  H2  O   H1  H2  O   H1  H2  O   H1  H2  O   H1  H2  O   H1  H2  O   
H1  H2  O   H1  H2  O   H1  H2  O   H1  H2  O   H1  H2  O   H1  H2  O   H1  H2  
O   H1  H2  O   H1  H2  O   H1  H2  O   H1  H2  O   H1  H2  O   H1  H2  O   H1  
H2  O   H1  H2  O   H1  H2  O   H1  H2  O   H1  H2  O   H1  H2  O   H1  H2  O   
H1  H2  O   H1  H2  O   H1  H2  O   H1  H2  O   H1  H2  O   H1  H2  O   H1  H2  
O   H1  H2  O   H1  H2  O   H1  H2  O   H1  H2  O   H1  H2  O   H1  H2  O   H1  
H2  O   H1  H2  O   H1  H2  O   H1  H2  O   H1  H2  O   H1  H2  O   H1  H2  O   
H1  H2  O   H1  H2  O   H1  H2  O   H1  H2  O   H1  H2  O   H1  H2  O   H1  H2  
O   H1  H2  O   H1  H2  O   H1  H2  O   H1  H2  O   H1  H2  O   H1  H2  O   H1  
H2  O   H1  H2  O   H1  H2  O   H1  H2  O   H1  H2  O   H1  H2  O   H1  H2  O   
H1  H2  O   H1  H2  O   H1  H2  O   H1  H2  O   H1  H2  O   H1  H2  O   H1  H2  
O   H1  H2  O   H1  H2  O   H1  H2  O   H1  H2  O   H1  H2  O   H1  H2  O   H1  
H2  O   H1  H2  O   H1  H2  O   H1  H2  O   H1  H2  O   H1  H2  O   H1  H2  O   
H1  H2  O   H1  H2  O   H1  H2  O   H1  H2  O   H1  H2  O   H1  H2  O   H1  H2  
O   H1  H2  O   H1  H2  O   H1  H2  O   H1  H2  O   H1  H2  O   H1  H2  O   H1  
H2  O   H1  H2  O   H1  H2  O   H1  H2  O   H1  H2  O   H1  H2  O   H1  H2  O   
H1  H2  O   H1  H2  O   H1  H2  O   H1  H2  O   H1  H2  O   H1  H2  O   H1  H2  
O   H1  H2  O   H1  H2  O   H1  H2  O   H1  H2  O   H1  H2  O   H1  H2  O   H1  
H2  O   H1  H2  O   H1  H2  O   H1  H2  O   H1  H2  O   H1  H2  O   H1  H2  O   
H1  H2  O   H1  H2  O   H1  H2  O   H1  H2  O   H1  H2  O   H1  H2  O   H1  H2  
O   H1  H2  O   H1  H2  O   H1  H2  O   H1  H2  O   H1  H2  O   H1  H2  O   H1  
H2  O   H1  H2  O   H1  H2  O   H1  H2  O   H1  H2  O   H1  H2  O   H1  H2  O   
H1  H2  O   H1  H2  O   H1  H2  O   H1  H2  O   H1  H2  O   H1  H2  O   H1  H2  
O   H1  H2  O   H1  H2  O   H1  H2  O   H1  H2  O   H1  H2  O   H1  H2  O   H1  
H2  O   H1  H2  O   H1  H2  O   H1  H2  O   H1  H2  O   H1  H2  O   H1  H2  O   
H1  H2  O   H1  H2  O   H1  H2  O   H1  H2  O   H1  H2  O   H1  H2  O   H1  H2  
O   H1  H2  O   H1  H2  O   H1  H2  O   H1  H2  O   H1  H2  O   H1  H2  O   H1  
H2  O   H1  H2  O   H1  H2  O   H1  H2  O   H1  H2  O   H1  H2  O   H1  H2  O   
H1  H2  O   H1  H2  O   H1  H2  O   H1  H2  O   H1  H2  O   H1  H2  O   H1  H2  
O   H1  H2  O   H1  H2  O   H1  H2  O   H1  H2  O   H1  H2  O   H1  H2  O   H1  
H2  O   H1  H2  O   H1  H2  O   H1  H2  O   H1  H2  O   H1  H2  O   H1  H2  O   
H1  H2  O   H1  H2  O   H1  H2  O   H1  H2  O   H1  H2  O   H1  H2  O   H1  H2  
O   H1  H2  O   H1  H2  O   H1  H2  O   H1  H2  O   H1  H2  O   H1  H2  O   H1  
H2  O   H1  H2  O   H1  H2  O   H1  H2  O   H1  H2  O   H1  H2  O   H1  H2  O   
H1  H2  O   H1  H2  O   H1  H2  O   H1  H2  O   H1  H2  O   H1  H2  O   H1  H2  
O   H1  H2  O   H1  H2  O   H1  H2  O   H1  H2  O   H1  H2  O   H1  H2  O   H1  
H2  O   H1  H2  O   H1  H2  O   H1  H2  O   H1  H2  O   H1  H2  O   H1  H2  O   
H1  H2  O   H1  H2  O   H1  H2  O   H1  H2  O   H1  H2  O   H1  H2  O   H1  H2  
O   H1  H2  O   H1  H2  O   H1  H2  O   H1  H2  O   H1  H2  O   H1  H2  O   H1  
H2  O   H1  H2  O   H1  H2  O   H1  H2  O   H1  H2  O   H1  H2  O   H1  H2  O   
H1  H2  O   H1  H2  O   H1  H2  O   H1  H2  O   H1  H2  O   H1  H2  O   H1  H2  
O   H1  H2  O   H1  H2  O   H1  H2  O   H1  H2  O   H1  H2  O   H1  H2  O   H1  
H2  O   H1  H2  O   H1  H2  O   H1  H2  O   H1  H2  O   H1  H2  O   H1  H2  O   
H1  H2  O   H1  H2  O   H1  H2  O   H1  H2  O   H1  H2  O   H1  H2  O   H1  H2  
O   H1  H2  O   H1  H2  O   H1  H2  O   H1  H2  O   H1  H2  O   H1  H2  O   H1  
H2  O   H1  H2  O   H1  H2  O   H1  H2  O   H1  H2  O   H1  H2  O   H1  H2  O   
H1  H2  O   H1  H2  O   H1  H2  O   H1  H2  O   H1  H2  O   H1  H2  O   H1  H2  
O   H1  H2  O   H1  H2  O   H1  H2  O   H1  H2  O   H1  H2  O   H1  H2  O   H1  
H2  O   H1  H2  O   H1  H2  O   H1  H2  O   H1  H2  O   H1  H2  O   H1  H2  O   
H1  H2  O   H1  H2  O   H1  H2  O   H1  H2  O   H1  H2  O   H1  H2  O   H1  H2  
O   H1  H2  O   H1  H2  O   H1  H2  O   H1  H2  O   H1  H2  O   H1  H2  O   H1  
H2  O   H1  H2  O   H1  H2  O   H1  H2  O   H1  H2  O   H1  H2  O   H1  H2  O   
H1  H2  O   H1  H2  O   H1  H2  O   H1  H2  O   H1  H2  O   H1  H2  O   H1  H2  
O   H1  H2  O   H1  H2  O   H1  H2  O   H1  H2  O   H1  H2  O   H1  H2  O   H1  
H2  O   H1  H2  O   H1  H2  O   H1  H2  O   H1  H2  O   H1  H2  O   H1  H2  O   
H1  H2  O   H1  H2  O   H1  H2  O   H1  H2  O   H1  H2  O   H1  H2  O   H1  H2  
O   H1  H2  O   H1  H2  O   H1  H2  O   H1  H2  O   H1  H2  O   H1  H2  O   H1  
H2  O   H1  H2  O   H1  H2  O   H1  H2  O   H1  H2  O   H1  H2  O   H1  H2  O   
H1  H2  O   H1  H2  O   H1  H2  O   H1  H2  O   H1  H2  O   H1  H2  O   H1  H2  
O   H1  H2  O   H1  H2  O   H1  H2  O   H1  H2  O   H1  H2  O   H1  H2  O   H1  
H2  O   H1  H2  O   H1  H2  O   H1  H2  O   H1  H2  O   H1  H2  O   H1  H2  O   
H1  H2  O   H1  H2  O   H1  H2  O   H1  H2  O   H1  H2  O   H1  H2  O   H1  H2  
O   H1  H2  O   H1  H2  O   H1  H2  O   H1  H2  O   H1  H2  O   H1  H2  O   H1  
H2  O   H1  H2  O   H1  H2  O   H1  H2  O   H1  H2  O   H1  H2  O   H1  H2  O   
H1  H2  O   H1  H2  O   H1  H2  O   H1  H2  O   H1  H2  O   H1  H2  O   H1  H2  
O   H1  H2  O   H1  H2  O   H1  H2  O   H1  H2  O   H1  H2  O   H1  H2  O   H1  
H2  O   H1  H2  O   H1  H2  O   H1  H2  O   H1  H2  O   H1  H2  O   H1  H2  O   
H1  H2  O   H1  H2  O   H1  H2  O   H1  H2  O   H1  H2  O   H1  H2  O   H1  H2  
O   H1  H2  O   H1  H2  O   H1  H2  O   H1  H2  O   H1  H2  O   H1  H2  O   H1  
H2  O   H1  H2  O   H1  H2  O   H1  H2  O   H1  H2  O   H1  H2  O   H1  H2  O   
H1  H2  O   H1  H2  O   H1  H2  O   H1  H2  O   H1  H2  O   H1  H2  O   H1  H2  
O   H1  H2  O   H1  H2  O   H1  H2  O   H1  H2  O   H1  H2  O   H1  H2  O   H1  
H2  O   H1  H2  O   H1  H2  O   H1  H2  O   H1  H2  O   H1  H2  O   H1  H2  O   
H1  H2  O   H1  H2  O   H1  H2  O   H1  H2  O   H1  H2  O   H1  H2  O   H1  H2  
O   H1  H2  O   H1  H2  O   H1  H2  O   H1  H2  O   H1  H2  O   H1  H2  O   H1  
H2  O   H1  H2  O   H1  H2  O   H1  H2  O   H1  H2  O   H1  H2  O   H1  H2  O   
H1  H2  O   H1  H2  O   H1  H2  O   H1  H2  O   H1  H2  O   H1  H2  O   H1  H2  
O   H1  H2  O   H1  H2  O   H1  H2  O   H1  H2  O   H1  H2  O   H1  H2  O   H1  
H2  O   H1  H2  O   H1  H2  O   H1  H2  O   H1  H2  O   H1  H2  O   H1  H2  O   
H1  H2  O   H1  H2  O   H1  H2  O   H1  H2  O   H1  H2  O   H1  H2  O   H1  H2  
O   H1  H2  O   H1  H2  O   H1  H2  O   H1  H2  O   H1  H2  O   H1  H2  O   H1  
H2  O   H1  H2  O   H1  H2  O   H1  H2  O   H1  H2  O   H1  H2  O   H1  H2  O   
H1  H2  O   H1  H2  O   H1  H2  O   H1  H2  O   H1  H2  O   H1  H2  O   H1  H2  
O   H1  H2  O   H1  H2  O   H1  H2  O   H1  H2  O   H1  H2  O   H1  H2  O   H1  
H2  O   H1  H2  O   H1  H2  O   H1  H2  O   H1  H2  O   H1  H2  O   H1  H2  O   
H1  H2  O   H1  H2  O   H1  H2  O   H1  H2  O   H1  H2  O   H1  H2  O   H1  H2  
O   H1  H2  O   H1  H2  O   H1  H2  O   H1  H2  O   H1  H2  O   H1  H2  O   H1  
H2  O   H1  H2  O   H1  H2  O   H1  H2  O   H1  H2  O   H1  H2  O   H1  H2  O   
H1  H2  O   H1  H2  O   H1  H2  O   H1  H2  O   H1  H2  O   H1  H2  O   H1  H2  
O   H1  H2  O   H1  H2  O   H1  H2  O   H1  H2  O   H1  H2  O   H1  H2  O   H1  
H2  O   H1  H2  O   H1  H2  O   H1  H2  O   H1  H2  O   H1  H2  O   H1  H2  O   
H1  H2  O   H1  H2  O   H1  H2  O   H1  H2  O   H1  H2  O   H1  H2  O   H1  H2  
O   H1  H2  O   H1  H2  O   H1  H2  O   H1  H2  O   H1  H2  O   H1  H2  O   H1  
H2  O   H1  H2  O   H1  H2  O   H1  H2  O   H1  H2  O   H1  H2  O   H1  H2  O   
H1  H2  O   H1  H2  O   H1  H2  O   H1  H2  O   H1  H2  O   H1  H2  O   H1  H2  
O   H1  H2  O   H1  H2  O   H1  H2  O   H1  H2  O   H1  H2  O   H1  H2  O   H1  
H2  O   H1  H2  O   H1  H2  O   H1  H2  O   H1  H2  O   H1  H2  O   H1  H2  O   
H1  H2  O   H1  H2  O   H1  H2  O   H1  H2  O   H1  H2  O   H1  H2  O   H1  H2  
O   H1  H2  O   H1  H2  O   H1  H2  O   H1  H2  O   H1  H2  O   H1  H2  O   H1  
H2  O   H1  H2  O   H1  H2  O   H1  H2  O   H1  H2  O   H1  H2  O   H1  H2  O   
H1  H2  O   H1  H2  O   H1  H2  O   H1  H2  O   H1  H2  O   H1  H2  O   H1  H2  
O   H1  H2  O   H1  H2  O   H1  H2  O   H1  H2  O   H1  H2  O   H1  H2  O   H1  
H2  O   H1  H2  O   H1  H2  O   H1  H2  O   H1  H2  O   H1  H2  O   H1  H2  O   
H1  H2  O   H1  H2  O   H1  H2  O   H1  H2  O   H1  H2  O   H1  H2  O   H1  H2  
O   H1  H2  O   H1  H2  O   H1  H2  O   H1  H2  O   H1  H2  O   H1  H2  O   H1  
H2  O   H1  H2  O   H1  H2  O   H1  H2  O   H1  H2  O   H1  H2  O   H1  H2  O   
H1  H2  O   H1  H2  O   H1  H2  O   H1  H2  O   H1  H2  O   H1  H2  O   H1  H2  
O   H1  H2  O   H1  H2  O   H1  H2  O   H1  H2  O   H1  H2  O   H1  H2  O   H1  
H2  O   H1  H2  O   H1  H2  O   H1  H2  O   H1  H2  O   H1  H2  O   H1  H2  O   
H1  H2  O   H1  H2  O   H1  H2  O   H1  H2  O   H1  H2  O   H1  H2  O   H1  H2  
O   H1  H2  O   H1  H2  O   H1  H2  O   H1  H2  O   H1  H2  O   H1  H2  O   H1  
H2  O   H1  H2  O   H1  H2  O   H1  H2  O   H1  H2  O   H1  H2  O   H1  H2  O   
H1  H2  O   H1  H2  O   H1  H2  O   H1  H2  O   H1  H2  O   H1  H2  O   H1  H2  
O   H1  H2  O   H1  H2  O   H1  H2  O   H1  H2  O   H1  H2  O   H1  H2  O   H1  
H2  O   H1  H2  O   H1  H2  O   H1  H2  O   H1  H2  O   H1  H2  O   H1  H2  O   
H1  H2  O   H1  H2  O   H1  H2  O   H1  H2  O   H1  H2  O   H1  H2  O   H1  H2  
O   H1  H2  O   H1  H2  O   H1  H2  O   H1  H2  O   H1  H2  O   H1  H2  O   H1  
H2  O   H1  H2  O   H1  H2  O   H1  H2  O   H1  H2  O   H1  H2  O   H1  H2  O   
H1  H2  O   H1  H2  O   H1  H2  O   H1  H2  O   H1  H2  O   H1  H2  O   H1  H2  
O   H1  H2  O   H1  H2  O   H1  H2  O   H1  H2  O   H1  H2  O   H1  H2  O   H1  
H2  O   H1  H2  O   H1  H2  O   H1  H2  O   H1  H2  O   H1  H2  O   H1  H2  O   
H1  H2  O   H1  H2  O   H1  H2  O   H1  H2  O   H1  H2  O   H1  H2  O   H1  H2  
O   H1  H2  O   H1  H2  O   H1  H2  O   H1  H2  O   H1  H2  O   H1  H2  O   H1  
H2  O   H1  H2  O   H1  H2  O   H1  H2  O   H1  H2  O   H1  H2  O   H1  H2  O   
H1  H2  O   H1  H2  O   H1  H2  O   H1  H2  O   H1  H2  O   H1  H2  O   H1  H2  
O   H1  H2  O   H1  H2  O   H1  H2  O   H1  H2  O   H1  H2  O   H1  H2  O   H1  
H2  O   H1  H2  O   H1  H2  O   H1  H2  O   H1  H2  O   H1  H2  O   H1  H2  O   
H1  H2  O   H1  H2  O   H1  H2  O   H1  H2  O   H1  H2  O   H1  H2  O   H1  H2  
O   H1  H2  O   H1  H2  O   H1  H2  O   H1  H2  O   H1  H2  O   H1  H2  O   H1  
H2  O   H1  H2  O   H1  H2  O   H1  H2  O   H1  H2  O   H1  H2  O   H1  H2  O   
H1  H2  O   H1  H2  O   H1  H2  O   H1  H2  O   H1  H2  O   H1  H2  O   H1  H2  
O   H1  H2  O   H1  H2  O   H1  H2  O   H1  H2  O   H1  H2  O   H1  H2  O   H1  
H2  O   H1  H2  O   H1  H2  O   H1  H2  O   H1  H2  O   H1  H2  O   H1  H2  O   
H1  H2  O   H1  H2  O   H1  H2  O   H1  H2  O   H1  H2  O   H1  H2  O   H1  H2  
O   H1  H2  O   H1  H2  O   H1  H2  O   H1  H2  O   H1  H2  O   H1  H2  O   H1  
H2  O   H1  H2  O   H1  H2  O   H1  H2  O   H1  H2  O   H1  H2  O   H1  H2  O   
H1  H2  O   H1  H2  O   H1  H2  O   H1  H2  O   H1  H2  O   H1  H2  O   H1  H2  
O   H1  H2  O   H1  H2  O   H1  H2  O   H1  H2  O   H1  H2  O   H1  H2  O   H1  
H2  O   H1  H2  O   H1  H2  O   H1  H2  O   H1  H2  O   H1  H2  O   H1  H2  O   
H1  H2  O   H1  H2  O   H1  H2  O   H1  H2  O   H1  H2  O   H1  H2  O   H1  H2  
O   H1  H2  O   H1  H2  O   H1  H2  O   H1  H2  O   H1  H2  O   H1  H2  O   H1  
H2  O   H1  H2  O   H1  H2  O   H1  H2  O   H1  H2  O   H1  H2  O   H1  H2  O   
H1  H2  O   H1  H2  O   H1  H2  O   H1  H2  O   H1  H2  O   H1  H2  O   H1  H2  
O   H1  H2  O   H1  H2  O   H1  H2  O   H1  H2  O   H1  H2  O   H1  H2  O   H1  
H2  O   H1  H2  O   H1  H2  O   H1  H2  O   H1  H2  O   H1  H2  O   H1  H2  O   
H1  H2  O   H1  H2  O   H1  H2  O   H1  H2  O   H1  H2  O   H1  H2  O   H1  H2  
O   H1  H2  O   H1  H2  O   H1  H2  O   H1  H2  O   H1  H2  O   H1  H2  O   H1  
H2  O   H1  H2  O   H1  H2  O   H1  H2  O   H1  H2  O   H1  H2  O   H1  H2  O   
H1  H2  O   H1  H2  O   H1  H2  O   H1  H2  O   H1  H2  O   H1  H2  O   H1  H2  
O   H1  H2  O   H1  H2  O   H1  H2  O   H1  H2  O   H1  H2  O   H1  H2  O   H1  
H2  O   H1  H2  O   H1  H2  O   H1  H2  O   H1  H2  O   H1  H2  O   H1  H2  O   
H1  H2  O   H1  H2  O   H1  H2  O   H1  H2  O   H1  H2  O   H1  H2  O   H1  H2  
O   H1  H2  O   H1  H2  O   H1  H2  O   H1  H2  O   H1  H2  O   H1  H2  O   H1  
H2  O   H1  H2  O   H1  H2  O   H1  H2  O   H1  H2  O   H1  H2  O   H1  H2  O   
H1  H2  O   H1  H2  O   H1  H2  O   H1  H2  O   H1  H2  O   H1  H2  O   H1  H2  
O   H1  H2  O   H1  H2  O   H1  H2  O   H1  H2  O   H1  H2  O   H1  H2  O   H1  
H2  O   H1  H2  O   H1  H2  O   H1  H2  O   H1  H2  O   H1  H2  O   H1  H2  O   
H1  H2  O   H1  H2  O   H1  H2  O   H1  H2  O   H1  H2  O   H1  H2  O   H1  H2  
O   H1  H2  O   H1  H2  O   H1  H2  O   H1  H2  O   H1  H2  O   H1  H2  O   H1  
H2  O   H1  H2  O   H1  H2  O   H1  H2  O   H1  H2  O   H1  H2  O   H1  H2  O   
H1  H2  O   H1  H2  O   H1  H2  O   H1  H2  O   H1  H2  O   H1  H2  O   H1  H2  
O   H1  H2  O   H1  H2  O   H1  H2  O   H1  H2  O   H1  H2  O   H1  H2  O   H1  
H2  O   H1  H2  O   H1  H2  O   H1  H2  O   H1  H2  O   H1  H2  O   H1  H2  O   
H1  H2  O   H1  H2  O   H1  H2  O   H1  H2  O   H1  H2  O   H1  H2  O   H1  H2  
O   H1  H2  O   H1  H2  O   H1  H2  O   H1  H2  O   H1  H2  O   H1  H2  O   H1  
H2  O   H1  H2  O   H1  H2  O   H1  H2  O   H1  H2  O   H1  H2  O   H1  H2  O   
H1  H2  O   H1  H2  O   H1  H2  O   H1  H2  O   H1  H2  O   H1  H2  O   H1  H2  
O   H1  H2  O   H1  H2  O   H1  H2  O   H1  H2  O   H1  H2  O   H1  H2  O   H1  
H2  O   H1  H2  O   H1  H2  O   H1  H2  O   H1  H2  O   H1  H2  O   H1  H2  O   
H1  H2  O   H1  H2  O   H1  H2  O   H1  H2  O   H1  H2  O   H1  H2  O   H1  H2  
O   H1  H2  O   H1  H2  O   H1  H2  O   H1  H2  O   H1  H2  O   H1  H2  O   H1  
H2  O   H1  H2  O   H1  H2  O   H1  H2  O   H1  H2  O   H1  H2  O   H1  H2  O   
H1  H2  O   H1  H2  O   H1  H2  O   H1  H2  O   H1  H2  O   H1  H2  O   H1  H2  
O   H1  H2  O   H1  H2  O   H1  H2  O   H1  H2  O   H1  H2  O   H1  H2  O   H1  
H2  O   H1  H2  O   H1  H2  O   H1  H2  O   H1  H2  O   H1  H2  O   H1  H2  O   
H1  H2  O   H1  H2  O   H1  H2  O   H1  H2  O   H1  H2  O   H1  H2  O   H1  H2  
O   H1  H2  O   H1  H2  O   H1  H2  O   H1  H2  O   H1  H2  O   H1  H2  O   H1  
H2  O   H1  H2  O   H1  H2  O   H1  H2  O   H1  H2  O   H1  H2  O   H1  H2  O   
H1  H2  O   H1  H2  O   H1  H2  O   H1  H2  O   H1  H2  O   H1  H2  O   H1  H2  
O   H1  H2  O   H1  H2  O   H1  H2  O   H1  H2  O   H1  H2  O   H1  H2  O   H1  
H2  O   H1  H2  O   H1  H2  O   H1  H2  O   H1  H2  O   H1  H2  O   H1  H2  O   
H1  H2  O   H1  H2  O   H1  H2  O   H1  H2  O   H1  H2  O   H1  H2  O   H1  H2  
O   H1  H2  O   H1  H2  O   H1  H2  O   H1  H2  O   H1  H2  O   H1  H2  O   H1  
H2  O   H1  H2  O   H1  H2  O   H1  H2  O   H1  H2  O   H1  H2  O   H1  H2  O   
H1  H2  O   H1  H2  O   H1  H2  O   H1  H2  O   H1  H2  O   H1  H2  O   H1  H2  
O   H1  H2  O   H1  H2  O   H1  H2  O   H1  H2  O   H1  H2  O   H1  H2  O   H1  
H2  O   H1  H2  O   H1  H2  O   H1  H2  O   H1  H2  O   H1  H2  O   H1  H2  O   
H1  H2  O   H1  H2  O   H1  H2  O   H1  H2  O   H1  H2  O   H1  H2  O   H1  H2  
O   H1  H2  O   H1  H2  O   H1  H2  O   H1  H2  O   H1  H2  O   H1  H2  O   H1  
H2  O   H1  H2  O   H1  H2  O   H1  H2  O   H1  H2  O   H1  H2  O   H1  H2  O   
H1  H2  O   H1  H2  O   H1  H2  O   H1  H2  O   H1  H2  O   H1  H2  O   H1  H2  
O   H1  H2  O   H1  H2  O   H1  H2  O   H1  H2  O   H1  H2  O   H1  H2  O   H1  
H2  O   H1  H2  O   H1  H2  O   H1  H2  O   H1  H2  O   H1  H2  O   H1  H2  O   
H1  H2  O   H1  H2  O   H1  H2  O   H1  H2  O   H1  H2  O   H1  H2  O   H1  H2  
O   H1  H2  O   H1  H2  O   H1  H2  O   H1  H2  O   H1  H2  O   H1  H2  O   H1  
H2  O   H1  H2  O   H1  H2  O   H1  H2  O   H1  H2  O   H1  H2  O   H1  H2  O   
H1  H2  O   H1  H2  O   H1  H2  O   H1  H2  O   H1  H2  O   H1  H2  O   H1  H2  
O   H1  H2  O   H1  H2  O   H1  H2  O   H1  H2  O   H1  H2  O   H1  H2  O   H1  
H2  O   H1  H2  O   H1  H2  O   H1  H2  O   H1  H2  O   H1  H2  O   H1  H2  O   
H1  H2  O   H1  H2  O   H1  H2  O   H1  H2  O   H1  H2  O   H1  H2  O   H1  H2  
O   H1  H2  O   H1  H2  O   H1  H2  O   H1  H2  O   H1  H2  O   H1  H2  O   H1  
H2  O   H1  H2  O   H1  H2  O   H1  H2  O   H1  H2  O   H1  H2  O   H1  H2  O   
H1  H2  O   H1  H2  O   H1  H2  O   H1  H2  O   H1  H2  O   H1  H2  O   H1  H2  
O   H1  H2  O   H1  H2  O   H1  H2  O   H1  H2  O   H1  H2  O   H1  H2  O   H1  
H2  O   H1  H2  O   H1  H2  O   H1  H2  O   H1  H2  O   H1  H2  O   H1  H2  O   
H1  H2  O   H1  H2  O   H1  H2  O   H1  H2  O   H1  H2  O   H1  H2  O   H1  H2  
O   H1  H2  O   H1  H2  O   H1  H2  O   H1  H2  O   H1  H2  O   H1  H2  O   H1  
H2  O   H1  H2  O   H1  H2  O   H1  H2  O   H1  H2  O   H1  H2  O   H1  H2  O   
H1  H2  O   H1  H2  O   H1  H2  O   H1  H2  O   H1  H2  O   H1  H2  O   H1  H2  
O   H1  H2  O   H1  H2  O   H1  H2  O   H1  H2  O   H1  H2  O   H1  H2  O   H1  
H2  O   H1  H2  O   H1  H2  O   H1  H2  O   H1  H2  O   H1  H2  O   H1  H2  O   
H1  H2  O   H1  H2  O   H1  H2  O   H1  H2  O   H1  H2  O   H1  H2  O   H1  H2  
O   H1  H2  O   H1  H2  O   H1  H2  O   H1  H2  O   H1  H2  O   H1  H2  O   H1  
H2  O   H1  H2  O   H1  H2  O   H1  H2  O   H1  H2  O   H1  H2  O   H1  H2  O   
H1  H2  O   H1  H2  O   H1  H2  O   H1  H2  O   H1  H2  O   H1  H2  O   H1  H2  
O   H1  H2  O   H1  H2  O   H1  H2  O   H1  H2  O   H1  H2  O   H1  H2  O   H1  
H2  O   H1  H2  O   H1  H2  O   H1  H2  O   H1  H2  O   H1  H2  O   H1  H2  O   
H1  H2  O   H1  H2  O   H1  H2  O   H1  H2  O   H1  H2  O   H1  H2  O   H1  H2  
O   H1  H2  O   H1  H2  O   H1  H2  O   H1  H2  O   H1  H2  O   H1  H2  O   H1  
H2  O   H1  H2  O   H1  H2  O   H1  H2  O   H1  H2  O   H1  H2  O   H1  H2  O   
H1  H2  O   H1  H2  O   H1  H2  O   H1  H2  O   H1  H2  O   H1  H2  O   H1  H2  
O   H1  H2  O   H1  H2  O   H1  H2  O   H1  H2  O   H1  H2  O   H1  H2  O   H1  
H2  O   H1  H2  O   H1  H2  O   H1  H2  O   H1  H2  O   H1  H2  O   H1  H2  O   
H1  H2  O   H1  H2  O   H1  H2  O   H1  H2  O   H1  H2  O   H1  H2  O   H1  H2  
O   H1  H2  O   H1  H2  O   H1  H2  O   H1  H2  O   H1  H2  O   H1  H2  O   H1  
H2  O   H1  H2  O   H1  H2  O   H1  H2  O   H1  H2  O   H1  H2  O   H1  H2  O   
H1  H2  O   H1  H2  O   H1  H2  O   H1  H2  O   H1  H2  O   H1  H2  O   H1  H2  
O   H1  H2  O   H1  H2  O   H1  H2  O   H1  H2  O   H1  H2  O   H1  H2  O   H1  
H2  O   H1  H2  O   H1  H2  O   H1  H2  O   H1  H2  O   H1  H2  O   H1  H2  O   
H1  H2  O   H1  H2  O   H1  H2  O   H1  H2  O   H1  H2  O   H1  H2  O   H1  H2  
O   H1  H2  O   H1  H2  O   H1  H2  O   H1  H2  O   H1  H2  O   H1  H2  O   H1  
H2  O   H1  H2  O   H1  H2  O   H1  H2  O   H1  H2  O   H1  H2  O   H1  H2  O   
H1  H2  O   H1  H2  O   H1  H2  O   H1  H2  O   H1  H2  O   H1  H2  O   H1  H2  
O   H1  H2  O   H1  H2  O   H1  H2  O   H1  H2  O   H1  H2  O   H1  H2  O   H1  
H2  O   H1  H2  O   H1  H2  O   H1  H2  O   H1  H2  O   H1  H2  O   H1  H2  O   
H1  H2  O   H1  H2  O   H1  H2  O   H1  H2  O   H1  H2  O   H1  H2  O   H1  H2  
O   H1  H2  O   H1  H2  O   H1  H2  O   H1  H2  O   H1  H2  O   H1  H2  O   H1  
H2  O   H1  H2  O   H1  H2  O   H1  H2  O   H1  H2  O   H1  H2  O   H1  H2  O   
H1  H2  O   H1  H2  O   H1  H2  O   H1  H2  O   H1  H2  O   H1  H2  O   H1  H2  
O   H1  H2  O   H1  H2  O   H1  H2  O   H1  H2  O   H1  H2  O   H1  H2  O   H1  
H2  O   H1  H2  O   H1  H2  O   H1  H2  O   H1  H2  O   H1  H2  O   H1  H2  O   
H1  H2  O   H1  H2  O   H1  H2  O   H1  H2  O   H1  H2  O   H1  H2  O   H1  H2  
O   H1  H2  O   H1  H2  O   H1  H2  O   H1  H2  O   H1  H2  O   H1  H2  O   H1  
H2  O   H1  H2  O   H1  H2  O   H1  H2  O   H1  H2  O   H1  H2  O   H1  H2  O   
H1  H2  O   H1  H2  O   H1  H2  O   H1  H2  O   H1  H2  O   H1  H2  O   H1  H2  
O   H1  H2  O   H1  H2  O   H1  H2  O   H1  H2  O   H1  H2  O   H1  H2  O   H1  
H2  O   H1  H2  O   H1  H2  O   H1  H2  O   H1  H2  O   H1  H2  O   H1  H2  O   
H1  H2  O   H1  H2  O   H1  H2  O   H1  H2  O   H1  H2  O   H1  H2  O   H1  H2  
O   H1  H2  O   H1  H2  O   H1  H2  O   H1  H2  O   H1  H2  O   H1  H2  O   H1  
H2  O   H1  H2  O   H1  H2  O   H1  H2  O   H1  H2  O   H1  H2  O   H1  H2  O   
H1  H2  O   H1  H2  O   H1  H2  O   H1  H2  O   H1  H2  O   H1  H2  O   H1  H2  
O   H1  H2  O   H1  H2  O   H1  H2  O   H1  H2  O   H1  H2  O   H1  H2  O   H1  
H2  O   H1  H2  O   H1  H2  O   H1  H2  O   H1  H2  O   H1  H2  O   H1  H2  O   
H1  H2  O   H1  H2  O   H1  H2  O   H1  H2  O   H1  H2  O   H1  H2  O   H1  H2  
O   H1  H2  O   H1  H2  O   H1  H2  O   H1  H2  O   H1  H2  O   H1  H2  O   H1  
H2  O   H1  H2  O   H1  H2  O   H1  H2  O   H1  H2  O   H1  H2  O   H1  H2  O   
H1  H2  O   H1  H2  O   H1  H2  O   H1  H2  O   H1  H2  O   H1  H2  O   H1  H2  
O   H1  H2  O   H1  H2  O   H1  H2  O   H1  H2  O   H1  H2  O   H1  H2  O   H1  
H2  O   H1  H2  O   H1  H2  O   H1  H2  O   H1  H2  O   H1  H2  O   H1  H2  O   
H1  H2  O   H1  H2  O   H1  H2  O   H1  H2  O   H1  H2  O   H1  H2  O   H1  H2  
O   H1  H2  O   H1  H2  O   H1  H2  O   H1  H2  O   H1  H2  O   H1  H2  O   H1  
H2  O   H1  H2  O   H1  H2  O   H1  H2  O   H1  H2  O   H1  H2  O   H1  H2  O   
H1  H2  O   H1  H2  O   H1  H2  O   H1  H2  O   H1  H2  O   H1  H2  O   H1  H2  
O   H1  H2  O   H1  H2  O   H1  H2  O   H1  H2  O   H1  H2  O   H1  H2  O   H1  
H2  O   H1  H2  O   H1  H2  O   H1  H2  O   H1  H2  O   H1  H2  O   H1  H2  O   
H1  H2  O   H1  H2  O   H1  H2  O   H1  H2  O   H1  H2  O   H1  H2  O   H1  H2  
O   H1  H2  O   H1  H2  O   H1  H2  O   H1  H2  O   H1  H2  O   H1  H2  O   H1  
H2  O   H1  H2  O   H1  H2  O   H1  H2  O   H1  H2  O   H1  H2  O   H1  H2  O   
H1  H2  O   H1  H2  O   H1  H2  O   H1  H2  O   H1  H2  O   H1  H2  O   H1  H2  
O   H1  H2  O   H1  H2  O   H1  H2  O   H1  H2  O   H1  H2  O   H1  H2  O   H1  
H2  O   H1  H2  O   H1  H2  O   H1  H2  O   H1  H2  O   H1  H2  O   H1  H2  O   
H1  H2  O   H1  H2  O   H1  H2  O   H1  H2  O   H1  H2  O   H1  H2  O   H1  H2  
O   H1  H2  O   H1  H2  O   H1  H2  O   H1  H2  O   H1  H2  O   H1  H2  O   H1  
H2  O   H1  H2  O   H1  H2  O   H1  H2  O   H1  H2  O   H1  H2  O   H1  H2  O   
H1  H2  O   H1  H2  O   H1  H2  O   H1  H2  O   H1  H2  O   H1  H2  O   H1  H2  
O   H1  H2  O   H1  H2  O   H1  H2  O   H1  H2  O   H1  H2  O   H1  H2  O   H1  
H2  O   H1  H2  O   H1  H2  O   H1  H2  O   H1  H2  O   H1  H2  O   H1  H2  O   
H1  H2  O   H1  H2  O   H1  H2  O   H1  H2  O   H1  H2  O   H1  H2  O   H1  H2  
O   H1  H2  O   H1  H2  O   H1  H2  O   H1  H2  O   H1  H2  O   H1  H2  O   H1  
H2  O   H1  H2  O   H1  H2  O   H1  H2  O   H1  H2  O   H1  H2  O   H1  H2  O   
H1  H2  O   H1  H2  O   H1  H2  O   H1  H2  O   H1  H2  O   H1  H2  O   H1  H2  
O   H1  H2  O   H1  H2  O   H1  H2  O   H1  H2  O   H1  H2  O   H1  H2  O   H1  
H2  O   H1  H2  O   H1  H2  O   H1  H2  O   H1  H2  O   H1  H2  O   H1  H2  O   
H1  H2  O   H1  H2  O   H1  H2  O   H1  H2  O   H1  H2  O   H1  H2  O   H1  H2  
O   H1  H2  O   H1  H2  O   H1  H2  O   H1  H2  O   H1  H2  O   H1  H2  O   H1  
H2  O   H1  H2  O   H1  H2  O   H1  H2  O   H1  H2  O   H1  H2  O   H1  H2  O   
H1  H2  O   H1  H2  O   H1  H2  O   H1  H2  O   H1  H2  O   H1  H2  O   H1  H2  
O   H1  H2  O   H1  H2  O   H1  H2  O   H1  H2  O   H1  H2  O   H1  H2  O   H1  
H2  O   H1  H2  O   H1  H2  O   H1  H2  O   H1  H2  O   H1  H2  O   H1  H2  O   
H1  H2  O   H1  H2  O   H1  H2  O   H1  H2  O   H1  H2  O   H1  H2  O   H1  H2  
O   H1  H2  O   H1  H2  O   H1  H2  O   H1  H2  O   H1  H2  O   H1  H2  O   H1  
H2  O   H1  H2  O   H1  H2  O   H1  H2  O   H1  H2  O   H1  H2  O   H1  H2  O   
H1  H2  O   H1  H2  O   H1  H2  O   H1  H2  O   H1  H2  O   H1  H2  O   H1  H2  
O   H1  H2  O   H1  H2  O   H1  H2  O   H1  H2  O   H1  H2  O   H1  H2  O   H1  
H2  O   H1  H2  O   H1  H2  O   H1  H2  O   H1  H2  O   H1  H2  O   H1  H2  O   
H1  H2  O   H1  H2  O   H1  H2  O   H1  H2  O   H1  H2  O   H1  H2  O   H1  H2  
O   H1  H2  O   H1  H2  O   H1  H2  O   H1  H2  O   H1  H2  O   H1  H2  O   H1  
H2  O   H1  H2  O   H1  H2  O   H1  H2  O   H1  H2  O   H1  H2  O   H1  H2  O   
H1  H2  O   H1  H2  O   H1  H2  O   H1  H2  O   H1  H2  O   H1  H2  O   H1  H2  
O   H1  H2  O   H1  H2  O   H1  H2  O   H1  H2  O   H1  H2  O   H1  H2  O   H1  
H2  O   H1  H2  O   H1  H2  O   H1  H2  O   H1  H2  O   H1  H2  O   H1  H2  O   
H1  H2  O   H1  H2  O   H1  H2  O   H1  H2  O   H1  H2  O   H1  H2  O   H1  H2  
O   H1  H2  O   H1  H2  O   H1  H2  O   H1  H2  O   H1  H2  O   H1  H2  O   H1  
H2  O   H1  H2  O   H1  H2  O   H1  H2  O   H1  H2  O   H1  H2  O   H1  H2  O   
H1  H2  O   H1  H2  O   H1  H2  O   H1  H2  O   H1  H2  O   H1  H2  O   H1  H2  
O   H1  H2  O   H1  H2  O   H1  H2  O   H1  H2  O   H1  H2  O   H1  H2  O   H1  
H2  O   H1  H2  O   H1  H2  O   H1  H2  O   H1  H2  O   H1  H2  O   H1  H2  O   
H1  H2  O   H1  H2  O   H1  H2  O   H1  H2  O   H1  H2  O   H1  H2  O   H1  H2  
O   H1  H2  O   H1  H2  O   H1  H2  O   H1  H2  O   H1  H2  O   H1  H2  O   H1  
H2  O   H1  H2  O   H1  H2  O   H1  H2  O   H1  H2  O   H1  H2  O   H1  H2  O   
H1  H2  O   H1  H2  O   H1  H2  O   H1  H2  O   H1  H2  O   H1  H2  O   H1  H2  
O   H1  H2  O   H1  H2  O   H1  H2  O   H1  H2  O   H1  H2  O   H1  H2  O   H1  
H2  O   H1  H2  O   H1  H2  O   H1  H2  O   H1  H2  O   H1  H2  O   H1  H2  O   
H1  H2  O   H1  H2  O   H1  H2  O   H1  H2  O   H1  H2  O   H1  H2  O   H1  H2  
O   H1  H2  O   H1  H2  O   H1  H2  O   H1  H2  O   H1  H2  O   H1  H2  O   H1  
H2  O   H1  H2  O   H1  H2  O   H1  H2  O   H1  H2  O   H1  H2  O   H1  H2  O   
H1  H2  O   H1  H2  O   H1  H2  O   H1  H2  O   H1  H2  O   H1  H2  O   H1  H2  
O   H1  H2  O   H1  H2  O   H1  H2  O   H1  H2  O   H1  H2  O   H1  H2  O   H1  
H2  O   H1  H2  O   H1  H2  O   H1  H2  O   H1  H2  O   H1  H2  O   H1  H2  O   
H1  H2  O   H1  H2  O   H1  H2  O   H1  H2  O   H1  H2  O   H1  H2  O   H1  H2  
O   H1  H2  O   H1  H2  O   H1  H2  O   H1  H2  O   H1  H2  O   H1  H2  O   H1  
H2  O   H1  H2  O   H1  H2  O   H1  H2  O   H1  H2  O   H1  H2  O   H1  H2  O   
H1  H2  O   H1  H2  O   H1  H2  O   H1  H2  O   H1  H2  O   H1  H2  O   H1  H2  
O   H1  H2  O   H1  H2  O   H1  H2  O   H1  H2  O   H1  H2  O   H1  H2  O   H1  
H2  O   H1  H2  O   H1  H2  O   H1  H2  O   H1  H2  O   H1  H2  O   H1  H2  O   
H1  H2  O   H1  H2  O   H1  H2  O   H1  H2  O   H1  H2  O   H1  H2  O   H1  H2  
O   H1  H2  O   H1  H2  O   H1  H2  O   H1  H2  O   H1  H2  O   H1  H2  O   H1  
H2  O   H1  H2  O   H1  H2  O   H1  H2  O   H1  H2  O   H1  H2  O   H1  H2  O   
H1  H2  O   H1  H2  O   H1  H2  O   H1  H2  O   H1  H2  O   H1  H2  O   H1  H2  
O   H1  H2  O   H1  H2  O   H1  H2  O   H1  H2  O   H1  H2  O   H1  H2  O   H1  
H2  O   H1  H2  O   H1  H2  O   H1  H2  O   H1  H2  O   H1  H2  O   H1  H2  O   
H1  H2  O   H1  H2  O   H1  H2  O   H1  H2  O   H1  H2  O   H1  H2  O   H1  H2  
O   H1  H2  O   H1  H2  O   H1  H2  O   H1  H2  O   H1  H2  O   H1  H2  O   H1  
H2  O   H1  H2  O   H1  H2  O   H1  H2  O   H1  H2  O   H1  H2  O   H1  H2  O   
H1  H2  O   H1  H2  O   H1  H2  O   H1  H2  O   H1  H2  O   H1  H2  O   H1  H2  
O   H1  H2  O   H1  H2  O   H1  H2  O   H1  H2  O   H1  H2  O   H1  H2  O   H1  
H2  O   H1  H2  O   H1  H2  O   H1  H2  O   H1  H2  O   H1  H2  O   H1  H2  O   
H1  H2  O   H1  H2  O   H1  H2  O   H1  H2  O   H1  H2  O   H1  H2  O   H1  H2  
O   H1  H2  O   H1  H2  O   H1  H2  O   H1  H2  O   H1  H2  O   H1  H2  O   H1  
H2  O   H1  H2  O   H1  H2  O   H1  H2  O   H1  H2  O   H1  H2  O   H1  H2  O   
H1  H2  O   H1  H2  O   H1  H2  O   H1  H2  O   H1  H2  O   H1  H2  O   H1  H2  
O   H1  H2  O   H1  H2  O   H1  H2  O   H1  H2  O   H1  H2  O   H1  H2  O   H1  
H2  O   H1  H2  O   H1  H2  O   H1  H2  O   H1  H2  O   H1  H2  O   H1  H2  O   
H1  H2  O   H1  H2  O   H1  H2  O   H1  H2  O   H1  H2  O   H1  H2  O   H1  H2  
O   H1  H2  O   H1  H2  O   H1  H2  O   H1  H2  O   H1  H2  O   H1  H2  O   H1  
H2  O   H1  H2  O   H1  H2  O   H1  H2  O   H1  H2  O   H1  H2  O   H1  H2  O   
H1  H2  O   H1  H2  O   H1  H2  O   H1  H2  O   H1  H2  O   H1  H2  O   H1  H2  
O   H1  H2  O   H1  H2  O   H1  H2  O   H1  H2  O   H1  H2  O   H1  H2  O   H1  
H2  O   H1  H2  O   H1  H2  O   H1  H2  O   H1  H2  O   H1  H2  O   H1  H2  O   
H1  H2  O   H1  H2  O   H1  H2  O   H1  H2  O   H1  H2  O   H1  H2  O   H1  H2  
O   H1  H2  O   H1  H2  O   H1  H2  O   H1  H2  O   H1  H2  O   H1  H2  O   H1  
H2  O   H1  H2  O   H1  H2  O   H1  H2  O   H1  H2  O   H1  H2  O   H1  H2  O   
H1  H2  O   H1  H2  O   H1  H2  O   H1  H2  O   H1  H2  O   H1  H2  O   H1  H2  
O   H1  H2  O   H1  H2  O   H1  H2  O   H1  H2  O   H1  H2  O   H1  H2  O   H1  
H2  O   H1  H2  O   H1  H2  O   H1  H2  O   H1  H2  O   H1  H2  O   H1  H2  O   
H1  H2  O   H1  H2  O   H1  H2  O   H1  H2  O   H1  H2  O   H1  H2  O   H1  H2  
O   H1  H2  O   H1  H2  O   H1  H2  O   H1  H2  O   H1  H2  O   H1  H2  O   H1  
H2  O   H1  H2  O   H1  H2  O   H1  H2  O   H1  H2  O   H1  H2  O   H1  H2  O   
H1  H2  O   H1  H2  O   H1  H2  O   H1  H2  O   H1  H2  O   H1  H2  O   H1  H2  
O   H1  H2  O   H1  H2  O   H1  H2  O   H1  H2  O   H1  H2  O   H1  H2  O   H1  
H2  O   H1  H2  O   H1  H2  O   H1  H2  O   H1  H2  O   H1  H2  O   H1  H2  O   
H1  H2  O   H1  H2  O   H1  H2  O   H1  H2  O   H1  H2  O   H1  H2  O   H1  H2  
O   H1  H2  O   H1  H2  O   H1  H2  O   H1  H2  O   H1  H2  O   H1  H2  O   H1  
H2  O   H1  H2  O   H1  H2  O   H1  H2  O   H1  H2  O   H1  H2  O   H1  H2  O   
H1  H2  O   H1  H2  O   H1  H2  O   H1  H2  O   H1  H2  O   H1  H2  O   H1  H2  
O   H1  H2  O   H1  H2  O   H1  H2  O   H1  H2  O   H1  H2  O   H1  H2  O   H1  
H2  O   H1  H2  O   H1  H2  O   H1  H2  O   H1  H2  O   H1  H2  O   H1  H2  O   
H1  H2  O   H1  H2  O   H1  H2  O   H1  H2  O   H1  H2  O   H1  H2  O   H1  H2  
O   H1  H2  O   H1  H2  O   H1  H2  O   H1  H2  O   H1  H2  O   H1  H2  O   H1  
H2  O   H1  H2  O   H1  H2  O   H1  H2  O   H1  H2  O   H1  H2  O   H1  H2  O   
H1  H2  O   H1  H2  O   H1  H2  O   H1  H2  O   H1  H2  O   H1  H2  O   H1  H2  
O   H1  H2  O   H1  H2  O   H1  H2  O   H1  H2  O   H1  H2  O   H1  H2  O   H1  
H2  O   H1  H2  O   H1  H2  O   H1  H2  O   H1  H2  O   H1  H2  O   H1  H2  O   
H1  H2  O   H1  H2  O   H1  H2  O   H1  H2  O   H1  H2  O   H1  H2  O   H1  H2  
O   H1  H2  O   H1  H2  O   H1  H2  O   H1  H2  O   H1  H2  O   H1  H2  O   H1  
H2  O   H1  H2  O   H1  H2  O   H1  H2  O   H1  H2  O   H1  H2  O   H1  H2  O   
H1  H2  O   H1  H2  O   H1  H2  O   H1  H2  O   H1  H2  O   H1  H2  O   H1  H2  
O   H1  H2  O   H1  H2  O   H1  H2  O   H1  H2  O   H1  H2  O   H1  H2  O   H1  
H2  O   H1  H2  O   H1  H2  O   H1  H2  O   H1  H2  O   H1  H2  O   H1  H2  O   
H1  H2  O   H1  H2  O   H1  H2  O   H1  H2  O   H1  H2  O   H1  H2  O   H1  H2  
O   H1  H2  O   H1  H2  O   H1  H2  O   H1  H2  O   H1  H2  O   H1  H2  O   H1  
H2  O   H1  H2  O   H1  H2  O   H1  H2  O   H1  H2  O   H1  H2  O   H1  H2  O   
H1  H2  O   H1  H2  O   H1  H2  O   H1  H2  O   H1  H2  O   H1  H2  O   H1  H2  
O   H1  H2  O   H1  H2  O   H1  H2  O   H1  H2  O   H1  H2  O   H1  H2  O   H1  
H2  O   H1  H2  O   H1  H2  O   H1  H2  O   H1  H2  O   H1  H2  O   H1  H2  O   
H1  H2  O   H1  H2  O   H1  H2  O   H1  H2  O   H1  H2  O   H1  H2  O   H1  H2  
O   H1  H2  O   H1  H2  O   H1  H2  O   H1  H2  O   H1  H2  O   H1  H2  O   H1  
H2  O   H1  H2  O   H1  H2  O   H1  H2  O   H1  H2  O   H1  H2  O   H1  H2  O   
H1  H2  O   H1  H2  O   H1  H2  O   H1  H2  O   H1  H2  O   H1  H2  O   H1  H2  
O   H1  H2  O   H1  H2  O   H1  H2  O   H1  H2  O   H1  H2  O   H1  H2  O   H1  
H2  O   H1  H2  O   H1  H2  O   H1  H2  O   H1  H2  O   H1  H2  O   H1  H2  O   
H1  H2  O   H1  H2  O   H1  H2  O   H1  H2  O   H1  H2  O   H1  H2  O   H1  H2  
O   H1  H2  O   H1  H2  O   H1  H2  O   H1  H2  O   H1  H2  O   H1  H2  O   H1  
H2  O   H1  H2  O   H1  H2  O   H1  H2  O   H1  H2  O   H1  H2  O   H1  H2  O   
H1  H2  O   H1  H2  O   H1  H2  O   H1  H2  O   H1  H2  O   H1  H2  O   H1  H2  
O   H1  H2  O   H1  H2  O   H1  H2  O   H1  H2  O   H1  H2  O   H1  H2  O   H1  
H2  O   H1  H2  O   H1  H2  O   H1  H2  O   H1  H2  O   H1  H2  O   H1  H2  O   
H1  H2  O   H1  H2  O   H1  H2  O   H1  H2  O   H1  H2  O   H1  H2  O   H1  H2  
O   H1  H2  O   H1  H2  O   H1  H2  O   H1  H2  O   H1  H2  O   H1  H2  O   H1  
H2  O   H1  H2  O   H1  H2  O   H1  H2  O   H1  H2  O   H1  H2  O   H1  H2  O   
H1  H2  O   H1  H2  O   H1  H2  O   H1  H2  O   H1  H2  O   H1  H2  O   H1  H2  
O   H1  H2  O   H1  H2  O   H1  H2  O   H1  H2  O   H1  H2  O   H1  H2  O   H1  
H2  O   H1  H2  O   H1  H2  O   H1  H2  O   H1  H2  O   H1  H2  O   H1  H2  O   
H1  H2  O   H1  H2  O   H1  H2  O   H1  H2  O   H1  H2  O   H1  H2  O   H1  H2  
O   H1  H2  O   H1  H2  O   H1  H2  O   H1  H2  O   H1  H2  O   H1  H2  O   H1  
H2  O   H1  H2  O   H1  H2  O   H1  H2  O   H1  H2  O   H1  H2  O   H1  H2  O   
H1  H2  O   H1  H2  O   H1  H2  O   H1  H2  O   H1  H2  O   H1  H2  O   H1  H2  
O   H1  H2  O   H1  H2  O   H1  H2  O   H1  H2  O   H1  H2  O   H1  H2  O   H1  
H2  O   H1  H2  O   H1  H2  O   H1  H2  O   H1  H2  O   H1  H2  O   H1  H2  O   
H1  H2  O   H1  H2  O   H1  H2  O   H1  H2  O   H1  H2  O   H1  H2  O   H1  H2  
O   H1  H2  O   H1  H2  O   H1  H2  O   H1  H2  O   H1  H2  O   H1  H2  O   H1  
H2  O   H1  H2  O   H1  H2  O   H1  H2  O   H1  H2  O   H1  H2  O   H1  H2  O   
H1  H2  O   H1  H2  O   H1  H2  O   H1  H2  O   H1  H2  O   H1  H2  O   H1  H2  
O   H1  H2  O   H1  H2  O   H1  H2  O   H1  H2  O   H1  H2  O   H1  H2  O   H1  
H2  O   H1  H2  O   H1  H2  O   H1  H2  O   H1  H2  O   H1  H2  O   H1  H2  O   
H1  H2  O   H1  H2  O   H1  H2  O   H1  H2  O   H1  H2  O   H1  H2  O   H1  H2  
O   H1  H2  O   H1  H2  O   H1  H2  O   H1  H2  O   H1  H2  O   H1  H2  O   H1  
H2  O   H1  H2  O   H1  H2  O   H1  H2  O   H1  H2  O   H1  H2  O   H1  H2  O   
H1  H2  O   H1  H2  O   H1  H2  O   H1  H2  O   H1  H2  O   H1  H2  O   H1  H2  
O   H1  H2  O   H1  H2  O   H1  H2  O   H1  H2  O   H1  H2  O   H1  H2  O   H1  
H2  O   H1  H2  O   H1  H2  O   H1  H2  O   H1  H2  O   H1  H2  O   H1  H2  O   
H1  H2  O   H1  H2  O   H1  H2  O   H1  H2  O   H1  H2  O   H1  H2  O   H1  H2  
O   H1  H2  O   H1  H2  O   H1  H2  O   H1  H2  O   H1  H2  O   H1  H2  O   H1  
H2  O   H1  H2  O   H1  H2  O   H1  H2  O   H1  H2  O   H1  H2  O   H1  H2  O   
H1  H2  O   H1  H2  O   H1  H2  O   H1  H2  O   H1  H2  O   H1  H2  O   H1  H2  
O   H1  H2  O   H1  H2  O   H1  H2  O   H1  H2  O   H1  H2  O   H1  H2  O   H1  
H2  O   H1  H2  O   H1  H2  O   H1  H2  O   H1  H2  O   H1  H2  O   H1  H2  O   
H1  H2  O   H1  H2  O   H1  H2  O   H1  H2  O   H1  H2  O   H1  H2  O   H1  H2  
O   H1  H2  O   H1  H2  O   H1  H2  O   H1  H2  O   H1  H2  O   H1  H2  O   H1  
H2  O   H1  H2  O   H1  H2  O   H1  H2  O   H1  H2  O   H1  H2  O   H1  H2  O   
H1  H2  O   H1  H2  O   H1  H2  O   H1  H2  O   H1  H2  O   H1  H2  O   H1  H2  
O   H1  H2  O   H1  H2  O   H1  H2  O   H1  H2  O   H1  H2  O   H1  H2  O   H1  
H2  O   H1  H2  O   H1  H2  O   H1  H2  O   H1  H2  O   H1  H2  O   H1  H2  O   
H1  H2  O   H1  H2  O   H1  H2  O   H1  H2  O   H1  H2  O   H1  H2  O   H1  H2  
O   H1  H2  O   H1  H2  O   H1  H2  O   H1  H2  O   H1  H2  O   H1  H2  O   H1  
H2  O   H1  H2  O   H1  H2  O   H1  H2  O   H1  H2  O   H1  H2  O   H1  H2  O   
H1  H2  O   H1  H2  O   H1  H2  O   H1  H2  O   H1  H2  O   H1  H2  O   H1  H2  
O   H1  H2  O   H1  H2  O   H1  H2  O   H1  H2  O   H1  H2  O   H1  H2  O   H1  
H2  O   H1  H2  O   H1  H2  O   H1  H2  O   H1  H2  O   H1  H2  O   H1  H2  O   
H1  H2  O   H1  H2  O   H1  H2  O   H1  H2  O   H1  H2  O   H1  H2  O   H1  H2  
O   H1  H2  O   H1  H2  O   H1  H2  O   H1  H2  O   H1  H2  O   H1  H2  O   H1  
H2  O   H1  H2  O   H1  H2  O   H1  H2  O   H1  H2  O   H1  H2  O   H1  H2  O   
H1  H2  O   H1  H2  O   H1  H2  O   H1  H2  O   H1  H2  O   H1  H2  O   H1  H2  
O   H1  H2  O   H1  H2  O   H1  H2  O   H1  H2  O   H1  H2  O   H1  H2  O   H1  
H2  O   H1  H2  O   H1  H2  O   H1  H2  O   H1  H2  O   H1  H2  O   H1  H2  O   
H1  H2  O   H1  H2  O   H1  H2  O   H1  H2  O   H1  H2  O   H1  H2  O   H1  H2  
O   H1  H2  O   H1  H2  O   H1  H2  O   H1  H2  O   H1  H2  O   H1  H2  O   H1  
H2  O   H1  H2  O   H1  H2  O   H1  H2  O   H1  H2  O   H1  H2  O   H1  H2  O   
H1  H2  O   H1  H2  O   H1  H2  O   H1  H2  O   H1  H2  O   H1  H2  O   H1  H2  
O   H1  H2  O   H1  H2  O   H1  H2  O   H1  H2  O   H1  H2  O   H1  H2  O   H1  
H2  O   H1  H2  O   H1  H2  O   H1  H2  O   H1  H2  O   H1  H2  O   H1  H2  O   
H1  H2  O   H1  H2  O   H1  H2  O   H1  H2  O   H1  H2  O   H1  H2  O   H1  H2  
O   H1  H2  O   H1  H2  O   H1  H2  O   H1  H2  O   H1  H2  O   H1  H2  O   H1  
H2  O   H1  H2  O   H1  H2  O   H1  H2  O   H1  H2  O   H1  H2  O   H1  H2  O   
H1  H2  O   H1  H2  O   H1  H2  O   H1  H2  O   H1  H2  O   H1  H2  O   H1  H2  
O   H1  H2  O   H1  H2  O   H1  H2  O   H1  H2  O   H1  H2  O   H1  H2  O   H1  
H2  O   H1  H2  O   H1  H2  O   H1  H2  O   H1  H2  O   H1  H2  O   H1  H2  O   
H1  H2  O   H1  H2  O   H1  H2  O   H1  H2  O   H1  H2  O   H1  H2  O   H1  H2  
O   H1  H2  O   H1  H2  O   H1  H2  O   H1  H2  O   H1  H2  O   H1  H2  O   H1  
H2  O   H1  H2  O   H1  H2  O   H1  H2  O   H1  H2  O   H1  H2  O   H1  H2  O   
H1  H2  O   H1  H2  O   H1  H2  O   H1  H2  O   H1  H2  O   H1  H2  O   H1  H2  
O   H1  H2  O   H1  H2  O   H1  H2  O   H1  H2  O   H1  H2  O   H1  H2  O   H1  
H2  O   H1  H2  O   H1  H2  O   H1  H2  O   H1  H2  O   H1  H2  O   H1  H2  O   
H1  H2  O   H1  H2  O   H1  H2  O   H1  H2  O   H1  H2  O   H1  H2  O   H1  H2  
O   H1  H2  O   H1  H2  O   H1  H2  O   H1  H2  O   H1  H2  O   H1  H2  O   H1  
H2  O   H1  H2  O   H1  H2  O   H1  H2  O   H1  H2  O   H1  H2  O   H1  H2  O   
H1  H2  O   H1  H2  O   H1  H2  O   H1  H2  O   H1  H2  O   H1  H2  O   H1  H2  
O   H1  H2  O   H1  H2  O   H1  H2  O   H1  H2  O   H1  H2  O   H1  H2  O   H1  
H2  O   H1  H2  O   H1  H2  O   H1  H2  O   H1  H2  O   H1  H2  O   H1  H2  O   
H1  H2  O   H1  H2  O   H1  H2  O   H1  H2  O   H1  H2  O   H1  H2  O   H1  H2  
O   H1  H2  O   H1  H2  O   H1  H2  O   H1  H2  O   H1  H2  O   H1  H2  O   H1  
H2  O   H1  H2  O   H1  H2  O   H1  H2  O   H1  H2  O   H1  H2  O   H1  H2  O   
H1  H2  O   H1  H2  O   H1  H2  O   H1  H2  O   H1  H2  O   H1  H2  O   H1  H2  
O   H1  H2  O   H1  H2  O   H1  H2  O   H1  H2  O   H1  H2  O   H1  H2  O   H1  
H2  O   H1  H2  O   H1  H2  O   H1  H2  O   H1  H2  O   H1  H2  O   H1  H2  O   
H1  H2  O   H1  H2  O   H1  H2  O   H1  H2  O   H1  H2  O   H1  H2  O   H1  H2  
O   H1  H2  O   H1  H2  O   H1  H2  O   H1  H2  O   H1  H2  O   H1  H2  O   H1  
H2  O   H1  H2  O   H1  H2  O   H1  H2  O   H1  H2  O   H1  H2  O   H1  H2  O   
H1  H2  O   H1  H2  O   H1  H2  O   H1  H2  O   H1  H2  O   H1  H2  O   H1  H2  
O   H1  H2  O   H1  H2  O   H1  H2  O   H1  H2  O   H1  H2  O   H1  H2  O   H1  
H2  O   H1  H2  O   H1  H2  O   H1  H2  O   H1  H2  O   H1  H2  O   H1  H2  O   
H1  H2  O   H1  H2  O   H1  H2  O   H1  H2  O   H1  H2  O   H1  H2  O   H1  H2  
O   H1  H2  O   H1  H2  O   H1  H2  O   H1  H2  O   H1  H2  O   H1  H2  O   H1  
H2  O   H1  H2  O   H1  H2  O   H1  H2  O   H1  H2  O   H1  H2  O   H1  H2  O   
H1  H2  O   H1  H2  O   H1  H2  O   H1  H2  O   H1  H2  O   H1  H2  O   H1  H2  
O   H1  H2  O   H1  H2  O   H1  H2  O   H1  H2  O   H1  H2  O   H1  H2  O   H1  
H2  O   H1  H2  O   H1  H2  O   H1  H2  O   H1  H2  O   H1  H2  O   H1  H2  O   
H1  H2  O   H1  H2  O   H1  H2  O   H1  H2  O   H1  H2  O   H1  H2  O   H1  H2  
O   H1  H2  O   H1  H2  O   H1  H2  O   H1  H2  O   H1  H2  O   H1  H2  O   H1  
H2  O   H1  H2  O   H1  H2  O   H1  H2  O   H1  H2  O   H1  H2  O   H1  H2  O   
H1  H2  O   H1  H2  O   H1  H2  O   H1  H2  O   H1  H2  O   H1  H2  O   H1  H2  
O   H1  H2  O   H1  H2  O   H1  H2  O   H1  H2  O   H1  H2  O   H1  H2  O   H1  
H2  O   H1  H2  O   H1  H2  O   H1  H2  O   H1  H2  O   H1  H2  O   H1  H2  O   
H1  H2  O   H1  H2  O   H1  H2  O   H1  H2  O   H1  H2  O   H1  H2  O   H1  H2  
O   H1  H2  O   H1  H2  O   H1  H2  O   H1  H2  O   H1  H2  O   H1  H2  O   H1  
H2  O   H1  H2  O   H1  H2  O   H1  H2  O   H1  H2  O   H1  H2  O   H1  H2  O   
H1  H2  O   H1  H2  O   H1  H2  O   H1  H2  O   H1  H2  O   H1  H2  O   H1  H2  
O   H1  H2  O   H1  H2  O   H1  H2  O   H1  H2  O   H1  H2  O   H1  H2  O   H1  
H2  O   H1  H2  O   H1  H2  O   H1  H2  O   H1  H2  O   H1  H2  O   H1  H2  O   
H1  H2  O   H1  H2  O   H1  H2  O   H1  H2  O   H1  H2  O   H1  H2  O   H1  H2  
O   H1  H2  O   H1  H2  O   H1  H2  O   H1  H2  O   H1  H2  O   H1  H2  O   H1  
H2  O   H1  H2  O   H1  H2  O   H1  H2  O   H1  H2  O   H1  H2  O   H1  H2  O   
H1  H2  O   H1  H2  O   H1  H2  O   H1  H2  O   H1  H2  O   H1  H2  O   H1  H2  
O   H1  H2  O   H1  H2  O   H1  H2  O   H1  H2  O   H1  H2  O   H1  H2  O   H1  
H2  O   H1  H2  O   H1  H2  O   H1  H2  O   H1  H2  O   H1  H2  O   H1  H2  O   
H1  H2  O   H1  H2  O   H1  H2  O   H1  H2  O   H1  H2  O   H1  H2  O   H1  H2  
O   H1  H2  O   H1  H2  O   H1  H2  O   H1  H2  O   H1  H2  O   H1  H2  O   H1  
H2  O   H1  H2  O   H1  H2  O   H1  H2  O   H1  H2  O   H1  H2  O   H1  H2  O   
H1  H2  O   H1  H2  O   H1  H2  O   H1  H2  O   H1  H2  O   H1  H2  O   H1  H2  
O   H1  H2  O   H1  H2  O   H1  H2  O   H1  H2  O   H1  H2  O   H1  H2  O   H1  
H2  O   H1  H2  O   H1  H2  O   H1  H2  O   H1  H2  O   H1  H2  O   H1  H2  O   
H1  H2  O   H1  H2  O   H1  H2  O   H1  H2  O   H1  H2  O   H1  H2  O   H1  H2  
O   H1  H2  O   H1  H2  O   H1  H2  O   H1  H2  O   H1  H2  O   H1  H2  O   H1  
H2  O   H1  H2  O   H1  H2  O   H1  H2  O   H1  H2  O   H1  H2  O   H1  H2  O   
H1  H2  O   H1  H2  O   H1  H2  O   H1  H2  O   H1  H2  O   H1  H2  O   H1  H2  
O   H1  H2  O   H1  H2  O   H1  H2  O   H1  H2  O   H1  H2  O   H1  H2  O   H1  
H2  O   H1  H2  O   H1  H2  O   H1  H2  O   H1  H2  O   H1  H2  O   H1  H2  O   
H1  H2  O   H1  H2  O   H1  H2  O   H1  H2  O   H1  H2  O   H1  H2  O   H1  H2  
O   H1  H2  O   H1  H2  O   H1  H2  O   H1  H2  O   H1  H2  O   H1  H2  O   H1  
H2  O   H1  H2  O   H1  H2  O   H1  H2  O   H1  H2  O   H1  H2  O   H1  H2  O   
H1  H2  O   H1  H2  O   H1  H2  O   H1  H2  O   H1  H2  O   H1  H2  O   H1  H2  
O   H1  H2  O   H1  H2  O   H1  H2  O   H1  H2  O   H1  H2  O   H1  H2  O   H1  
H2  O   H1  H2  O   H1  H2  O   H1  H2  O   H1  H2  O   H1  H2  O   H1  H2  O   
H1  H2  O   H1  H2  O   H1  H2  O   H1  H2  O   H1  H2  O   H1  H2  O   H1  H2  
O   H1  H2  O   H1  H2  O   H1  H2  O   H1  H2  O   H1  H2  O   H1  H2  O   H1  
H2  O   H1  H2  O   H1  H2  O   H1  H2  O   H1  H2  O   H1  H2  O   H1  H2  O   
H1  H2  O   H1  H2  O   H1  H2  O   H1  H2  O   H1  H2  O   H1  H2  O   H1  H2  
O   H1  H2  O   H1  H2  O   H1  H2  O   H1  H2  O   H1  H2  O   H1  H2  O   H1  
H2  O   H1  H2  O   H1  H2  O   H1  H2  O   H1  H2  O   H1  H2  O   H1  H2  O   
H1  H2  O   H1  H2  O   H1  H2  O   H1  H2  O   H1  H2  O   H1  H2  O   H1  H2  
O   H1  H2  O   H1  H2  O   H1  H2  O   H1  H2  O   H1  H2  O   H1  H2  O   H1  
H2  O   H1  H2  O   H1  H2  O   H1  H2  O   H1  H2  O   H1  H2  O   H1  H2  O   
H1  H2  O   H1  H2  O   H1  H2  O   H1  H2  O   H1  H2  O   H1  H2  O   H1  H2  
O   H1  H2  O   H1  H2  O   H1  H2  O   H1  H2  O   H1  H2  O   H1  H2  O   H1  
H2  O   H1  H2  O   H1  H2  O   H1  H2  O   H1  H2  O   H1  H2  O   H1  H2  O   
H1  H2  O   H1  H2  O   H1  H2  O   H1  H2  O   H1  H2  O   H1  H2  O   H1  H2  
O   H1  H2  O   H1  H2  O   H1  H2  O   H1  H2  O   H1  H2  O   H1  H2  O   H1  
H2  O   H1  H2  O   H1  H2  O   H1  H2  O   H1  H2  O   H1  H2  O   H1  H2  O   
H1  H2  O   H1  H2  O   H1  H2  O   H1  H2  O   H1  H2  O   H1  H2  O   H1  H2  
O   H1  H2  O   H1  H2  O   H1  H2  O   H1  H2  O   H1  H2  O   H1  H2  O   H1  
H2  O   H1  H2  O   H1  H2  O   H1  H2  O   H1  H2  O   H1  H2  O   H1  H2  O   
H1  H2  O   H1  H2  O   H1  H2  O   H1  H2  O   H1  H2  O   H1  H2  O   H1  H2  
O   H1  H2  O   H1  H2  O   H1  H2  O   H1  H2  O   H1  H2  O   H1  H2  O   H1  
H2  O   H1  H2  O   H1  H2  O   H1  H2  O   H1  H2  O   H1  H2  O   H1  H2  O   
H1  H2  O   H1  H2  O   H1  H2  O   H1  H2  O   H1  H2  O   H1  H2  O   H1  H2  
O   H1  H2  O   H1  H2  O   H1  H2  O   H1  H2  O   H1  H2  O   H1  H2  O   H1  
H2  O   H1  H2  O   H1  H2  O   H1  H2  O   H1  H2  O   H1  H2  O   H1  H2  O   
H1  H2  O   H1  H2  O   H1  H2  O   H1  H2  O   H1  H2  O   H1  H2  O   H1  H2  
O   H1  H2  O   H1  H2  O   H1  H2  O   H1  H2  O   H1  H2  O   H1  H2  O   H1  
H2  O   H1  H2  O   H1  H2  O   H1  H2  O   H1  H2  O   H1  H2  O   H1  H2  O   
H1  H2  O   H1  H2  O   H1  H2  O   H1  H2  O   H1  H2  O   H1  H2  O   H1  H2  
O   H1  H2  O   H1  H2  O   H1  H2  O   H1  H2  O   H1  H2  O   H1  H2  O   H1  
H2  O   H1  H2  O   H1  H2  O   H1  H2  O   H1  H2  O   H1  H2  O   H1  H2  O   
H1  H2  O   H1  H2  O   H1  H2  O   H1  H2  O   H1  H2  O   H1  H2  O   H1  H2  
O   H1  H2  O   H1  H2  O   H1  H2  O   H1  H2  O   H1  H2  O   H1  H2  O   H1  
H2  O   H1  H2  O   H1  H2  O   H1  H2  O   H1  H2  O   H1  H2  O   H1  H2  O   
H1  H2  O   H1  H2  O   H1  H2  O   H1  H2  O   H1  H2  O   H1  H2  O   H1  H2  
O   H1  H2  O   H1  H2  O   H1  H2  O   H1  H2  O   H1  H2  O   H1  H2  O   H1  
H2  O   H1  H2  O   H1  H2  O   H1  H2  O   H1  H2  O   H1  H2  O   H1  H2  O   
H1  H2  O   H1  H2  O   H1  H2  O   H1  H2  O   H1  H2  O   H1  H2  O   H1  H2  
O   H1  H2  O   H1  H2  O   H1  H2  O   H1  H2  O   H1  H2  O   H1  H2  O   H1  
H2  O   H1  H2  O   H1  H2  O   H1  H2  O   H1  H2  O   H1  H2  O   H1  H2  O   
H1  H2  O   H1  H2  O   H1  H2  O   H1  H2  O   H1  H2  O   H1  H2  O   H1  H2  
O   H1  H2  O   H1  H2  O   H1  H2  O   H1  H2  O   H1  H2  O   H1  H2  O   H1  
H2  O   H1  H2  O   H1  H2  O   H1  H2  O   H1  H2  O   H1  H2  O   H1  H2  O   
H1  H2  O   H1  H2  O   H1  H2  O   H1  H2  O   H1  H2  O   H1  H2  O   H1  H2  
O   H1  H2  O   H1  H2  O   H1  H2  O   H1  H2  O   H1  H2  O   H1  H2  O   H1  
H2  O   H1  H2  O   H1  H2  O   H1  H2  O   H1  H2  O   H1  H2  O   H1  H2  O   
H1  H2  O   H1  H2  O   H1  H2  O   H1  H2  O   H1  H2  O   H1  H2  O   H1  H2  
O   H1  H2  O   H1  H2  O   H1  H2  O   H1  H2  O   H1  H2  O   H1  H2  O   H1  
H2  O   H1  H2  O   H1  H2  O   H1  H2  O   H1  H2  O   H1  H2  O   H1  H2  O   
H1  H2  O   H1  H2  O   H1  H2  O   H1  H2  O   H1  H2  O   H1  H2  O   H1  H2  
O   H1  H2  O   H1  H2  O   H1  H2  O   H1  H2  O   H1  H2  O   H1  H2  O   H1  
H2  O   H1  H2  O   H1  H2  O   H1  H2  O   H1  H2  O   H1  H2  O   H1  H2  O   
H1  H2  O   H1  H2  O   H1  H2  O   H1  H2  O   H1  H2  O   H1  H2  O   H1  H2  
O   H1  H2  O   H1  H2  O   H1  H2  O   H1  H2  O   H1  H2  O   H1  H2  O   H1  
H2  O   H1  H2  O   H1  H2  O   H1  H2  O   H1  H2  O   H1  H2  O   H1  H2  O   
H1  H2  O   H1  H2  O   H1  H2  O   H1  H2  O   H1  H2  O   H1  H2  O   H1  H2  
O   H1  H2  O   H1  H2  O   H1  H2  O   H1  H2  O   H1  H2  O   H1  H2  O   H1  
H2  O   H1  H2  O   H1  H2  O   H1  H2  O   H1  H2  O   H1  H2  O   H1  H2  O   
H1  H2  O   H1  H2  O   H1  H2  O   H1  H2  O   H1  H2  O   H1  H2  O   H1  H2  
O   H1  H2  O   H1  H2  O   H1  H2  O   H1  H2  O   H1  H2  O   H1  H2  O   H1  
H2  O   H1  H2  O   H1  H2  O   H1  H2  O   H1  H2  O   H1  H2  O   H1  H2  O   
H1  H2  O   H1  H2  O   H1  H2  O   H1  H2  O   H1  H2  O   H1  H2  O   H1  H2  
O   H1  H2  O   H1  H2  O   H1  H2  O   H1  H2  O   H1  H2  O   H1  H2  O   H1  
H2  O   H1  H2  O   H1  H2  O   H1  H2  O   H1  H2  O   H1  H2  O   H1  H2  O   
H1  H2  O   H1  H2  O   H1  H2  O   H1  H2  O   H1  H2  O   H1  H2  O   H1  H2  
O   H1  H2  O   H1  H2  O   H1  H2  O   H1  H2  O   H1  H2  O   H1  H2  O   H1  
H2  O   H1  H2  O   H1  H2  O   H1  H2  O   H1  H2  O   H1  H2  O   H1  H2  O   
H1  H2  O   H1  H2  O   H1  H2  O   H1  H2  O   H1  H2  O   H1  H2  O   H1  H2  
O   H1  H2  O   H1  H2  O   H1  H2  O   H1  H2  O   H1  H2  O   H1  H2  O   H1  
H2  O   H1  H2  O   H1  H2  O   H1  H2  O   H1  H2  O   H1  H2  O   H1  H2  O   
H1  H2  O   H1  H2  O   H1  H2  O   H1  H2  O   H1  H2  O   H1  H2  O   H1  H2  
O   H1  H2  O   H1  H2  O   H1  H2  O   H1  H2  O   H1  H2  O   H1  H2  O   H1  
H2  O   H1  H2  O   H1  H2  O   H1  H2  O   H1  H2  O   H1  H2  O   H1  H2  O   
H1  H2  O   H1  H2  O   H1  H2  O   H1  H2  O   H1  H2  O   H1  H2  O   H1  H2  
O   H1  H2  O   H1  H2  O   H1  H2  O   H1  H2  O   H1  H2  O   H1  H2  O   H1  
H2  O   H1  H2  O   H1  H2  O   H1  H2  O   H1  H2  O   H1  H2  O   H1  H2  O   
H1  H2  O   H1  H2  O   H1  H2  O   H1  H2  O   H1  H2  O   H1  H2  O   H1  H2  
O   H1  H2  O   H1  H2  O   H1  H2  O   H1  H2  O   H1  H2  O   H1  H2  O   H1  
H2  O   H1  H2  O   H1  H2  O   H1  H2  O   H1  H2  O   H1  H2  O   H1  H2  O   
H1  H2  O   H1  H2  O   H1  H2  O   H1  H2  O   H1  H2  O   H1  H2  O   H1  H2  
O   H1  H2  O   H1  H2  O   H1  H2  O   H1  H2  O   H1  H2  O   H1  H2  O   H1  
H2  O   H1  H2  O   H1  H2  O   H1  H2  O   H1  H2  O   H1  H2  O   H1  H2  O   
H1  H2  O   H1  H2  O   H1  H2  O   H1  H2  O   H1  H2  O   H1  H2  O   H1  H2  
O   H1  H2  O   H1  H2  O   H1  H2  O   H1  H2  O   H1  H2  O   H1  H2  O   H1  
H2  O   H1  H2  O   H1  H2  O   H1  H2  O   H1  H2  O   H1  H2  O   H1  H2  O   
H1  H2  O   H1  H2  O   H1  H2  O   H1  H2  O   H1  H2  O   H1  H2  O   H1  H2  
O   H1  H2  O   H1  H2  O   H1  H2  O   H1  H2  O   H1  H2  O   H1  H2  O   H1  
H2  O   H1  H2  O   H1  H2  O   H1  H2  O   H1  H2  O   H1  H2  O   H1  H2  O   
H1  H2  O   H1  H2  O   H1  H2  O   H1  H2  O   H1  H2  O   H1  H2  O   H1  H2  
O   H1  H2  O   H1  H2  O   H1  H2  O   H1  H2  O   H1  H2  O   H1  H2  O   H1  
H2  O   H1  H2  O   H1  H2  O   H1  H2  O   H1  H2  O   H1  H2  O   H1  H2  O   
H1  H2  O   H1  H2  O   H1  H2  O   H1  H2  O   H1  H2  O   H1  H2  O   H1  H2  
O   H1  H2  O   H1  H2  O   H1  H2  O   H1  H2  O   H1  H2  O   H1  H2  O   H1  
H2  O   H1  H2  O   H1  H2  O   H1  H2  O   H1  H2  O   H1  H2  O   H1  H2  O   
H1  H2  O   H1  H2  O   H1  H2  O   H1  H2  O   H1  H2  O   H1  H2  O   H1  H2  
O   H1  H2  O   H1  H2  O   H1  H2  O   H1  H2  O   H1  H2  O   H1  H2  O   H1  
H2  O   H1  H2  O   H1  H2  O   H1  H2  O   H1  H2  O   H1  H2  O   H1  H2  O   
H1  H2  O   H1  H2  O   H1  H2  O   H1  H2  O   H1  H2  O   H1  H2  O   H1  H2  
O   H1  H2  O   H1  H2  O   H1  H2  O   H1  H2  O   H1  H2  O   H1  H2  O   H1  
H2  O   H1  H2  O   H1  H2  O   H1  H2  O   H1  H2  O   H1  H2  O   H1  H2  O   
H1  H2  O   H1  H2  O   H1  H2  O   H1  H2  O   H1  H2  O   H1  H2  O   H1  H2  
O   H1  H2  O   H1  H2  O   H1  H2  O   H1  H2  O   H1  H2  O   H1  H2  O   H1  
H2  O   H1  H2  O   H1  H2  O   H1  H2  O   H1  H2  O   H1  H2  O   H1  H2  O   
H1  H2  O   H1  H2  O   H1  H2  O   H1  H2  O   H1  H2  O   H1  H2  O   H1  H2  
O   H1  H2  O   H1  H2  O   H1  H2  O   H1  H2  O   H1  H2  O   H1  H2  O   H1  
H2  O   H1  H2  O   H1  H2  O   H1  H2  O   H1  H2  O   H1  H2  O   H1  H2  O   
H1  H2  O   H1  H2  O   H1  H2  O   H1  H2  O   H1  H2  O   H1  H2  O   H1  H2  
O   H1  H2  O   H1  H2  O   H1  H2  O   H1  H2  O   H1  H2  O   H1  H2  O   H1  
H2  O   H1  H2  O   H1  H2  O   H1  H2  O   H1  H2  O   H1  H2  O   H1  H2  O   
H1  H2  O   H1  H2  O   H1  H2  O   H1  H2  O   H1  H2  O   H1  H2  O   H1  H2  
O   H1  H2  O   H1  H2  O   H1  H2  O   H1  H2  O   H1  H2  O   H1  H2  O   H1  
H2  O   H1  H2  O   H1  H2  O   H1  H2  O   H1  H2  O   H1  H2  O   H1  H2  O   
H1  H2  O   H1  H2  O   H1  H2  O   H1  H2  O   H1  H2  O   H1  H2  O   H1  H2  
O   H1  H2  O   H1  H2  O   H1  H2  O   H1  H2  O   H1  H2  O   H1  H2  O   H1  
H2  O   H1  H2  O   H1  H2  O   H1  H2  O   H1  H2  O   H1  H2  O   H1  H2  O   
H1  H2  O   H1  H2  O   H1  H2  O   H1  H2  O   H1  H2  O   H1  H2  O   H1  H2  
O   H1  H2  O   H1  H2  O   H1  H2  O   H1  H2  O   H1  H2  O   H1  H2  O   H1  
H2  O   H1  H2  O   H1  H2  O   H1  H2  O   H1  H2  O   H1  H2  O   H1  H2  O   
H1  H2  O   H1  H2  O   H1  H2  O   H1  H2  O   H1  H2  O   H1  H2  O   H1  H2  
O   H1  H2  O   H1  H2  O   H1  H2  O   H1  H2  O   H1  H2  O   H1  H2  O   H1  
H2  O   H1  H2  O   H1  H2  O   H1  H2  O   H1  H2  O   H1  H2  O   H1  H2  O   
H1  H2  O   H1  H2  O   H1  H2  O   H1  H2  O   H1  H2  O   H1  H2  O   H1  H2  
O   H1  H2  O   H1  H2  O   H1  H2  O   H1  H2  O   H1  H2  O   H1  H2  O   H1  
H2  O   H1  H2  O   H1  H2  O   H1  H2  O   H1  H2  O   H1  H2  O   H1  H2  O   
H1  H2  O   H1  H2  O   H1  H2  O   H1  H2  O   H1  H2  O   H1  H2  O   H1  H2  
O   H1  H2  O   H1  H2  O   H1  H2  O   H1  H2  O   H1  H2  O   H1  H2  O   H1  
H2  O   H1  H2  O   H1  H2  O   H1  H2  O   H1  H2  O   H1  H2  O   H1  H2  O   
H1  H2  O   H1  H2  O   H1  H2  O   H1  H2  O   H1  H2  O   H1  H2  O   H1  H2  
O   H1  H2  O   H1  H2  O   H1  H2  O   H1  H2  O   H1  H2  O   H1  H2  O   H1
[truncated: 25,264,910 more chars]
