# Supplementary material for: Voltage sensors of a Na+ channel dissociate from the pore domain and form inter-channel dimers in the resting state
Source: Nat Commun. 2023 Dec 19;14:7835. doi: 10.1038/s41467-023-43347-3 (PMC10730821; doi:10.1038/s41467-023-43347-3)
Supplement: Supplementary file 11 — Source Data [file 41467_2023_43347_MOESM11_ESM.zip › Source Data file.xlsx]

## Sheet: Fig 1d
WT					N49K					E32Q/N49K
voltage	average	SD+	SD-		voltage	average	SD+	SD-		voltage	average	SD+	SD-
-160	-0.0159	0.0334643	-0.0334643		-100	0.040635	0.0443584	-0.0443584		-50	0.0208767	0.0213272	-0.0213272
-150	0.02079	0.0331367	-0.0331367		-90	0.01902	0.0164688	-0.0164688		-40	-0.00593333	0.0148304	-0.0148304
-140	-0.0049	0.0544855	-0.0544855		-80	0.05015	0.0297063	-0.0297063		-30	0.0208733	0.00859209	-0.00859209
-130	0.00716667	0.040838	-0.040838		-70	0.0525	0.0379264	-0.0379264		-20	0.0221767	0.00921027	-0.00921027
-120	0.254667	0.205591	-0.205591		-60	0.0284	0.00677827	-0.00677827		-10	0.0678667	0.0581129	-0.0581129
-110	0.758333	0.174098	-0.174098		-50	0.06025	0.0250558	-0.0250558		0	0.291133	0.20505	-0.20505
-100	0.892667	0.130487	-0.130487		-40	0.22175	0.0699835	-0.0699835		10	0.738	0.26555	-0.26555
-90	0.966333	0.0394321	-0.0394321		-30	0.49625	0.206772	-0.206772		20	0.863333	0.136724	-0.136724
-80	0.920667	0.0898752	-0.0898752		-20	0.8215	0.15467	-0.15467		30	0.942667	0.0465427	-0.0465427
-70	0.896	0.0474412	-0.0474412		-10	0.83775	0.0486178	-0.0486178		40	0.997333	0.00377124	-0.00377124
-60	0.828	0.0582466	-0.0582466		0	0.915	0.0923336	-0.0923336		50	0.958667	0.0250377	-0.0250377
					10	0.92425	0.0729876	-0.0729876		60	0.931	0.045218	-0.045218
					20	0.8905	0.0611249	-0.0611249		70	0.872333	0.0740735	-0.0740735
					30	0.83425	0.0793485	-0.0793485

## Sheet: Fig 3d-f
WT					N49K					E32Q/N49K
3.07739	2.65919	1.82702	2.76361		2.70022	3.27991				6.51741	4.55457	10.3414	4.69514
3.14122	3.01187	2.48669	1.9369		4.18793	2.4298		2.60346		6.59598	4.87055	10.1292	4.94811
3.01341	2.24219	1.34602	2.34829		3.81782	3.00925	2.18074	3.49608		6.64815	4.45726	10.0784	4.44711
2.70254	2.68205	2.07525	2.59916		2.69917	2.97879	2.91127	3.6741			3.55609	10.1011	4.77507
2.93929	3.58119	1.73453	1.68739		4.4646	2.80089	2.67906	3.1363			4.33661		4.63334
2.80355	2.58975	1.84616	1.96196				1.89215	3.32209		6.43909	4.19821		5.08864
2.99935	3.03977	2.04859	3.23877					3.40359		6.77267	4.07728		4.21132
1.93595	2.76087	1.57863	2.0561				2.59503			6.55696	4.09374	10.4534	4.51912
2.82743	2.8018	1.89255	2.8103		2.95857	2.12462	2.77302	4.91987		7.03831	3.82642	10.1338	4.66778
2.14437	2.97988	1.85363	1.65585		3.20226	2.39312	2.70929	3.49564		7.15955	3.31724	10.1754
2.56414	3.32746	0.975328	2.41154		2.85947	2.65857	2.88803	3.06863		6.6315	3.60971	10.0458	4.48327
3.93149	3.22748	2.23478	2.55824		3.04651	2.10318	2.7113	3.95832		6.82161	3.65889		4.36128
2.99717	3.61906	1.80174	2.57875		3.18979	2.94541	2.71235			6.41819	3.51434	11.0518	4.50022
2.23842	3.02666	1.40284	2.5023		3.2895	2.74995	2.86021			6.74307	3.3424	10.6508	4.8445
2.57039	2.62015	1.98819	2.56031		3.31466	2.64181	2.58478			7.1991	3.23876	10.3145	4.55606
2.0125	2.34231	1.58847	1.43988		2.32542	2.99318	2.46386			7.36078	3.3586	10.1082	4.79478
2.33946	3.26498	1.89608	2.67747		3.32848	2.39426	2.33363			6.96221	3.62679	9.70674	5.08609
2.9124	3.70617	1.33186	1.99384		3.62619	3.64229	2.63111			5.99912	3.84015		3.31828
2.98622	3.07679	1.72561	2.4987		3.50712	2.94412	2.61386			6.36987	4.10186	10.1554	4.67739
2.05542	2.83686	1.58731	1.73097		3.35929	2.25315	2.62751			7.14144	3.84227		4.97262
2.59678	2.57215	2.0977	2.25958		2.89316	3.51304	2.5186			5.845	3.76653		4.76535
2.91906	2.90201	1.84753	2.172		3.37222	2.44251	2.68842			5.70355	4.08148		4.55737
2.786	3.04142	1.99251	2.58842		3.20363	3.54575	2.77798				3.63472		4.76233
2.80639	2.71108	1.69899	2.10587		3.58179	2.71266	2.2314			5.39078	3.94246		4.83942
2.9917	2.97553	1.49237	2.58875		3.41752	4.42708	2.36362			6.36153	4.12561	8.94312	4.84026
2.82138	2.74302	1.49182	1.93787		2.31568	1.56392	2.86666			6.92653	4.1768	10.5585	5.21732
3.53525	2.93201	1.30762	2.0032		3.29787	3.48539	3.24325			7.14647	3.38399	10.8646
1.9407	2.61118	1.49369	2.72353		3.0868	2.87503	3.07797	5.21563		7.41648	3.34593	10.3344	4.46977
2.36124	3.87897	1.98687	2.2046		3.4092		3.01983	3.16592		6.81361	4.12706	10.9109	4.30505
2.36506	2.85791	2.13507	1.77212		4.46564	2.80629	3.77418	2.91743		5.57582	4.7381	9.995	4.25333
2.42209	3.1628	1.68668	2.14478		3.89124	2.26395	3.07685	2.47407		6.20454		10.7332	4.38876
2.78492	1.77222	1.90737	2.3865		3.47174	2.85178		2.84811		5.72877	4.753	10.0395
2.30657	2.7024	2.43356	1.86257		3.06407	2.16134	2.61439	2.61107		6.34397	4.06636		4.06526
2.9018	2.48434	1.32104	1.34871		2.55405	3.5864	2.11349	3.04611			5.60076		4.86891
2.4903	2.87721	1.37833	2.6811		3.32673	3.31054	2.22204			5.65491	4.10477
3.00823	2.76986	1.69425	1.95589		3.29318	2.5423	2.36854	2.89093		6.07937	3.90348		4.95165
2.39316	2.4608	1.81015	2.5846		3.79895	3.55824	2.53861	3.94421		6.03476	4.53432		4.52602
2.38747	3.16266	0.897518	2.62973		3.55852	3.53342	2.33255				4.43853	10.1583	4.63055
2.71702	2.90687	1.86294	2.45838		2.51193	3.01725	2.90237				4.23896	10.2828	4.17674
2.98599	2.16459	2.13472	2.20079		3.72217	2.56132	2.54828				3.91105		4.442
3.21378	2.47248	1.33514	2.66348		2.99167	3.75905	2.1303					10.3184	3.743
3.43645	2.0583	0.523168	2.47266		2.90039	2.79793	2.61166				3.81559	10.2715	3.87697
3.22788	3.34938	2.08772	2.36642			3.46348	2.34411	2.8102			4.15244	9.6542	3.38251
3.65531	3.05472	1.6586	1.75013		2.85137	2.83129	2.77181	3.02124			3.81318		3.87252
1.52412	3.34727	2.214	3.32103		3.23572	3.28386	2.89988	2.74297			3.76259		4.12338
2.30158	3.44426	2.17529	2.87006		3.72234	3.40944	2.62989	3.59354					5.21943
2.04267	2.40228	1.91715	2.01395		2.78435	2.90688	2.67824	3.87671
2.61495	2.56541	2.69534	1.58345		3.43275	2.4382	2.32711	2.63912
2.85423	2.99532	2.29015	2.66654		3.41971	3.03549	2.40579	3.45817		7.10947
2.94801	3.1029	1.97636	2.97548		2.73209	2.54926	3.12947	4.11356		7.30874	4.79724
2.12406	2.83943	1.91608	2.59647		3.01566	3.34203	2.70817			7.1547	4.91596
1.76902	2.94648	1.61378	2.72749		3.12479	3.74401	2.96167			6.60964	4.56658
2.50899	3.05216	1.26989	2.65346		3.25929	2.9308	3.27783			5.95601	4.60684	10.8237	4.54072
2.55049	2.80866	2.70028	2.1173		4.30177	2.85845				6.99647	4.36124	10.5061	4.64502
2.75675	2.93411	2.31744	3.03641		3.13766	3.73705	2.49885	4.09969		6.67593		9.68574	4.66088
2.69324	3.23875	1.742	2.80707		3.00365	3.10573	2.81892	2.68662			4.09577	9.43252	4.48022
2.55667	3.32165	1.98633	2.26781		3.30119	2.56824	3.09302			6.30732	4.01047	10.723	4.81398
2.76984	2.72534	2.04325	1.96707		3.23906	3.61961				6.08162	4.38742	10.6931	4.06061
3.05613	2.85958	2.31008	1.08307		3.23574	3.66226	2.40838			5.92394	4.26958	9.26099	4.21805
2.54637	2.04649	2.00761	1.03574		2.81871	3.29107	2.84654			6.44843	4.14503		4.42421
2.61473	2.78452	2.37149	1.44898		3.337	2.76302				6.27545			4.08008
2.83813	3.37998	2.34873	2.71535		3.22534	3.49009					4.68949
2.87991	2.4682	2.02931	2.94653		3.36543	2.45755	2.31416			6.75654	4.37875	9.94476
2.1834	1.98324	2.5538	2.67556		3.86149	3.05627	2.12343				4.33559	9.85308
2.65093	2.48257	2.10665	2.6207		3.07172	3.41185	2.8842			5.97291	3.87547	9.64229
3.20539	2.19362	2.06487	2.55517		3.25638	2.81749	3.03404			6.14254	3.80457
2.72824	3.21552	1.35622	2.88679		3.42253	2.80601	3.57195			7.72719	4.53509	10.2178	4.50193
2.65476	2.65778	1.93947	2.9445		3.85459	2.22236	2.87003			6.65168	4.18911	10.0634	4.45215
2.84725	3.444	2.4596	1.38009			3.13774	2.29676			7.26751	4.13064	10.2129	3.97496
2.51858	2.99163	1.77423	1.89758		3.73605	2.42038	2.69718			7.65299	3.5909	9.6962	4.47846
2.65293	1.96293	2.21853	3.09839		2.92998	4.25845	1.92169			7.41663			4.0037
2.8928	3.12579	1.76024	3.07257		3.84218	2.69584	2.69949			6.46395	4.36987		4.27515
2.08376	3.10521	1.70564	2.95958		3.70474	3.38334	2.569			7.12312	3.97418		4.5268
2.4575	3.39088	2.20482	3.14864		3.37781	3.08838	2.53314			6.52686	4.69904	9.72836	4.51449
2.00788	2.6408	1.95089	2.82733		3.53526	3.19077				7.02903		9.78885	4.62835
2.99763	2.66968	2.70682	1.83171		4.11308	2.58391
3.41077	3.08924	1.09708	2.21504		4.00829	2.48888				5.97482			4.30976
2.80864	1.91206	1.54645	2.27503		3.59739	3.55317				6.73096	4.5061	9.4683	4.25019
3.40406	3.10734	1.8527	3.25054		3.07608	2.02047	2.59946	4.43591		6.64076	3.85891	9.73619	4.56205
2.73021	2.9766	1.91611	2.59011		3.60808	3.97466	2.5872	4.6635		7.18099	3.92248	10.416
2.62836	3.42291	1.94421	3.10287			4.94306	1.54525	4.18257		6.66345	3.62046	10.5267
2.54235	2.70529	1.96579	3.22639		3.65587	2.57009		3.62335
2.851	3.02565	2.66498	2.46748		3.46826	3.22882	3.07701	2.45758			4.44366	10.3511
2.39252	3.34678	2.38397	3.17529		3.03893	3.17076	2.86811	2.47538			3.79589		4.27605
2.18167	2.77218	2.56907	1.63754		3.66805	2.7409	2.68443	2.96758		6.73956		11.988	5.02192
2.62285	3.70725	2.43686	1.87829		4.1388	3.10745	2.43389	3.83862		6.71874	4.11325	10.9098	4.2458
2.27442	2.70638	1.21581	2.5339		3.56121	3.35406	1.91601	3.69965		6.8694	4.12944	10.6824	4.42916
2.53143	2.86812	1.05571	2.26463			3.30249	2.68221				2.98375	10.9607	4.58941
2.30201	3.02026	1.848	2.47224		2.45831	3.44086	2.59059	4.4225		6.54128		10.2458
2.59759	2.61962	1.90102	2.31165		3.66098	3.71228	2.82087	4.66549		7.38935	4.25957		3.9744
2.2443	3.22434	1.31153	2.57165			2.87326	2.74794			6.91265	3.92646	10.0836	4.70746
2.3485	2.99163	1.66983	1.8762		2.76376	3.35746	2.78305			6.5077	3.91954	11.0526	4.22274
2.64547	2.21452	1.355	2.53987		3.65698	3.12519	2.79343			7.89929	3.89843	11.5072	4.27809
3.33118	2.30672	2.18691	2.42672		3.71107	3.82411	1.98854				4.10447	9.47807	4.72059
3.50714	3.00618	2.25779	2.39859		3.61718	1.92243	3.08698	2.53429		6.19536	4.95658	10.3703	5.42299
3.2837	2.4199	2.27126	2.65272		3.87489	1.85511	2.85984	3.80625		6.98629	4.88948	10.6367	4.561
2.75352	3.50477	2.2714	2.09435		3.47391	2.79967	2.91321	3.1802		6.71337	4.91044		3.87582
2.47164	2.19021	2.24354	2.08617		3.33686	2.86385	2.87765	3.39496		7.02312	4.85155		4.16827
3.08786	2.02282	1.5214	1.86006		3.23442	1.96795	2.86299	2.74033		6.68104	3.74505	10.186	3.63411
2.90991	2.46102	1.50428	3.07046		3.64957	3.49691	2.81123	3.27906			3.99972
3.14843	2.54906	1.81046	3.00079		2.91511	3.18093	2.43263	2.77453		8.00157			4.30753
3.52558	3.43467	1.99614	2.57463		3.23895	2.17651	3.12972	3.65824		7.4709			4.26569
3.02425	3.53767	2.13213	3.20919		4.18756	2.19479	2.80412
2.62746	3.28384	2.04301	2.94836		3.74177	2.61435	2.96008	3.0538
3.33707	2.20054	2.27522	1.62837		2.84924	3.33707	2.58083	3.28304
2.77634	2.81472	1.81465	3.10377		3.45145	3.05885	3.21287	4.30668
3.2842	2.15478	1.89691	2.26037			3.32106	2.54033	4.09568
2.27438	2.0357	2.00513	2.63628		3.59977	2.9859	3.07675
2.7989	2.77162	2.42396	3.59863		3.9405	4.6606	2.4651
2.04526	2.24739	2.05651	1.8106		4.26014	2.18273	2.94444
1.23565	3.12996	1.38825	2.47946		3.11556	3.17849	2.1105
2.5005	2.52498	1.4143	2.50935		4.39454	2.26845
2.8258	3.19086	1.92288	2.98897		2.84224	2.74856	3.10411
2.62766	3.00827	2.56043	2.87232			3.17751	2.60697
4.41158	3.31522	1.32697	2.96763			3.26031	2.33336
3.74209	3.64784	1.61346	3.33995		3.73095	2.60723	2.94514
2.86283	2.55118	1.89428	2.50237		3.02558	3.02781	2.41184
2.94933	1.95075	1.71132	3.15305		3.62744	2.60867	2.82369
2.36766	1.97633	2.75723	3.66445		3.31183	2.20272	3.11689
3.07102	1.92053	1.86673	2.81327		3.15137	2.99517	2.84207
3.17724	3.36302	1.5271	3.24999		3.72686	2.41511	2.767
3.22374	1.40188	2.39038	2.98109		3.36549	3.20959	2.80326
3.77673	2.93244	0.42374	2.49246		2.2438	2.60032	2.55212
3.4345	2.2371	1.34192	2.98115			2.75836	3.01818
2.83581	2.12412	1.75449	2.05278		3.57907	3.16459	2.8425
4.20455	3.03023	1.66114	2.12061		3.0896	3.96195	3.11105	3.12168
4.08826	2.29648	1.70433	2.08031		3.61367	2.58944	2.73039	3.12227
3.41822	2.63581	2.57505	1.50037			2.87302	3.744	2.99097
3.93042	2.89227	1.90668	2.25412			3.89117		3.41518
3.60083	2.4244	1.95856	3.45898			3.21051	2.83391
3.0342	2.69843	1.89823	3.06658			2.80376	2.56634	3.81526
2.48831	3.36667	1.59645	2.77098			3.44135		3.36577
3.35528	3.12268	1.91519	2.84477			3.22435	2.44325	2.94967
2.43559	3.20366	1.74006	2.63215			3.3529	2.88134	2.5114
3.32241	2.64177	1.69918	2.39853			3.36539	2.60692	3.2217
3.62743	2.90123	1.75774	2.1314			2.90373	2.71023
3.26086	4.36187	1.54738	2.6415			3.71737	2.82334	3.68864
2.936	2.91629	1.8537	0.421447			2.73259	2.48917	3.48282
1.86831	1.98824	1.67257	2.79466			3.37882	2.93262	2.62216
3.38733	1.43832	2.11807	1.92383			2.94739	2.01998
3.10017	2.47042	2.27109	3.10509			3.29119	2.8397
3.11464	2.90558	1.47061	2.86553			3.568	2.23739	3.84681
3.44501	3.73344	2.16405	3.03211				1.97689	3.2247
2.97284	2.8015	1.64558	2.67329			4.13058	2.97142	3.71781
3.45286	2.00882	1.92361	2.80108			3.74209	2.61462	3.61864
3.18098	2.51257	2.02734	2.59395			3.49559	2.56216	3.1235
2.65733	3.34506	2.18594	2.50717			4.04109	3.18155	3.32761
2.31578	3.37174	1.68332	2.43871			2.8731	2.62464	3.31483
2.38411	2.53576	1.76158	2.22026			3.06035	2.19878
3.21605	3.19746	2.1292	2.17474			2.92391	3.25739	3.31547
1.74014	2.77749	1.65907	2.11377			3.45847	2.20732
2.33235	2.87427	2.04724	2.5189			3.4117	2.79345
3.35326	3.72087	2.67116	3.99428			3.9671	2.08079
2.75148	3.75023	2.04643	2.43714			3.79946	2.75797
2.88155	2.21708	1.57849	1.58113			3.6444	2.55644	2.80657
2.44302	2.73995	1.81423	2.08245			2.71223	2.69641	3.61853
1.75063	1.87648	1.559	2.80965			3.25871	2.6279	4.88397
1.90782	2.74362	2.0621	2.35795			3.15878	2.38693
2.91541	2.15092	1.3567	2.46157			2.48602	2.36992
2.39933	4.90065	2.15833	2.51827			2.51151	2.46371
2.71371	3.94966	1.7255	1.92201			3.69331	2.49689
1.8749	3.14674	1.51852	2.67877			3.40631	2.80345
2.82344	3.4634	1.46612	2.57868			2.77342	3.20936
3.0252	4.25993	2.97485	2.72572				2.9941
2.65604	2.14965	1.87114	2.02228			3.31913	2.64117
2.72174	3.25578	1.83027	1.9685			3.43363	2.581	2.91405
4.25931	3.44993	1.66654	1.81361			2.27364	3.79924	3.69752
3.01602	2.49639	1.44579	2.39746			3.12111	2.84836
3.31063	3.50856	1.21431	0.476501			3.59417	2.62702
3.28225	2.8942	0.831234	3.02479			2.97461	2.92644	3.15262
3.3416	3.39799	1.80649	1.99005			3.51001	2.26995	4.39118
2.573	2.85055	1.83241	2.29718			3.47204	2.64265
2.46194	1.49938	1.70641	2.11187			3.52157	2.22084
3.49931	2.25812	2.05988	2.13322			4.33703	2.71819
2.67261	1.90855	1.58694	3.40448			2.77948	2.26134
2.07368	2.4686	1.85875	2.30031			3.6052		3.59147
2.30433	1.90248	2.06834	1.30116			3.39896	2.42118	3.41051
3.34695	1.46157	2.43451	1.80965			2.63224	2.30216	4.48629
2.16123	2.79928	1.84603	2.25663			2.53319	3.04573	3.47624
1.85613	2.71807	1.59709	2.47401			3.49393	2.40604	3.71886
3.52987	2.80083	2.07065	2.97878			2.43963		3.29736
3.00769	2.96864	1.71155	3.279			3.55265	2.72429	3.48213
3.11952	3.71966	1.18888	1.96982			2.61138	2.37949	3.57978
1.83614	3.34359	2.25412	2.44773			3.056	2.0697	3.64463
2.3192	3.06524	1.18694	2.52668			3.03939	2.39974	3.15027
2.51722	2.68215	1.73588	3.36201			3.1992	2.3303
3.22071	1.13518	1.88117	1.32986			3.41096	3.05532	3.80178
2.32369	1.99698	2.63281	3.06286			3.30268	2.4672	3.36205
2.52212	1.82692	1.38993	2.57103			2.99216	2.53385	3.28939
2.87811	4.71678	1.99518	2.04878			3.92571	2.38004
3.03722	2.23651	1.53814	2.50976			2.80697	2.58669
3.53411	2.34114	1.98528	2.31947			3.18403	2.71262
3.84977	2.01491	1.8395	1.95494			3.58472	2.53716	2.93551
3.48327	3.46782	1.22702	0.845312			2.83899		2.92357
3.16579	1.93162	2.32687	2.17254			3.08614	2.53053
2.352	2.26792	2.57503	1.67289			3.45374	3.09723
3.71835	2.24041	2.22526	2.05254			2.77494	2.39086	2.89987
2.68016	3.87701	1.73929	2.24242			3.06145	2.73411	4.05053
2.068	2.75681	1.05366	2.53156			3.48501	3.08493	2.84305
2.75073	2.70298	1.15685	2.59347			3.95248	2.95161	2.81483
2.67842	2.52455	1.48944	2.10986			3.74529	3.04916	3.37985
2.35636	2.7447	1.15853				2.39294	2.67406	3.0839
3.34449	2.66653	1.46714				3.22168	2.42927	2.75203
2.733	2.23218	1.59144				3.64221	3.28395	3.11246
2.57548	3.07999	1.55098				4.21251	2.52776	3.43098
4.32288	3.1249	2.45752				2.81547		3.61246
4.2514	3.23248	1.65199				3.61409	2.52425	3.40632
3.651	2.59942	2.01638				3.24994	2.35609	2.5965
2.52088	3.65115	1.67514				4.07997	2.14219	2.89613
2.18042	2.23026	1.78994					2.894	3.29786
2.1003	3.52121	1.85178				3.18871	2.24071	3.09615
2.42928	2.34118	0.610207				3.35013	2.85909	3.28533
3.71238	2.46543	1.10472				3.77517	2.39729	4.06478
3.61778	2.80547	1.61943				2.86761	2.87598	3.83182
2.00261	2.53868	1.52628				2.60108	2.67948	3.01361
3.72981	3.0189	1.92712				3.62389	3.03804	2.7227
3.37468	2.31211	0.877728				3.23917	4.08185	3.25847
2.51113	3.17162	1.15182					2.68282	3.96309
2.6116	3.43628	1.13057				2.85554	3.20443
3.59325	2.55561	1.84697				2.72372	2.93424	3.33254
2.06712	2.2821	1.06888				2.53637	2.44805	2.69053
2.27849	1.84465	1.81872				3.3324	2.5888	3.66483
2.71732	2.58383	1.81268				3.63866	3.12057	2.84921
2.57565	3.05919	2.12606				3.96044	2.68368	3.17642
2.9463	2.76752	2.00839				3.56206	2.16869
2.05385	2.01188	2.01				3.79789	3.61525	4.28605
3.27628	2.55355	1.26471				4.55265	2.54507	2.7468
2.34907	2.05216	2.04992				3.2068	2.78316	3.34568
3.06124	2.3443	1.75039				3.38684	2.63725	3.25281
1.43198	3.51539	1.61259				3.33869	2.21372
2.50217	2.56131	2.2172				3.43079	2.19676	2.70401
1.54261	1.93597					2.85909	3.28633	3.14501
2.5992	2.8089					3.24438	2.7876
2.96214	2.28305					2.71132	2.31399
3.09355	2.74621					3.17801	2.85923
1.38508	2.31411					4.49509	3.2702
2.42659	3.03431					3.38662	2.96469
2.72854	2.38692					3.65074
1.80823	3.11803					3.47518		2.99196
2.61611	2.53183					3.03577	1.80481	3.55021
3.18499	3.24824					3.6485		3.6559
2.45119	2.53248					2.35505	2.56116
1.95992	2.8732					3.37724	3.0055
2.63619	3.14917					3.0294	2.12165	3.40898
2.95092	3.23481					4.02819	2.57315	3.48264
2.20603	2.0796					3.12053	2.44298	3.07155
2.54738	2.28888					3.53455
2.66961	2.24842					3.05155	2.52227
1.55382	3.23253					3.42815	2.8333
2.47166	3.25452						2.36979
2.09555	3.31205					2.88554	2.75474
2.05454	3.2135					2.97344	1.44509
2.34426	2.42565					3.85403	2.83083
2.88202	3.33135						2.2034
2.35953	2.73852					4.63084	2.45665
4.04075	3.79126					2.59106	3.21945
2.95357	3.24695					3.85764	2.46946
3.2613	3.163					3.68554	2.8472	2.77583
3.44426	2.50456					3.02115	2.51031	3.15832
3.60511	3.36391					3.22166	2.75367	2.87544
3.73605	3.23202					2.65281	2.63148
3.83748	3.29751					3.42978	2.22473	3.07319
2.54663	3.31861					3.21917	2.68051	3.23216
3.98947	1.72058					2.7933	1.9526
2.39602	3.61912					2.91173	3.11672	3.50522
2.81039	2.38561					2.95384	2.97554	3.06465
2.97582	2.26268					2.5548	2.79808	3.54236
3.45683	3.1776					2.99753	2.5489	5.00839
3.419	1.97063					2.79949	3.66338	4.62282
1.65304	3.26696					3.65492	3.27834
2.83206	3.22415					3.84413	3.01715
2.86305	2.42407					3.1152	3.60555
3.55015	2.36603					3.18093	2.08351	3.67447
2.98139	2.69335					3.69757	3.22312	3.23456
3.80572	2.98649					2.32422	2.42352
2.42218	3.00272					3.41598	2.57707
3.49546	3.12516					3.65878
4.23551	2.513					3.51329	2.86909
3.49856	2.36348					3.79869	2.19091
2.81915	2.68509					4.01982	2.23324	3.61796
2.72688	1.75					2.32142	3.09378	3.01343
3.61314	2.31291					3.65543	2.60827	2.74551
3.1565	3.00983					3.6735	2.24529
2.18392	1.57743					3.81382	2.3264
2.60678	2.81954					2.69949	2.6133
3.09829	2.58662					3.14219	1.76621	2.99638
4.2811	2.70096					3.70587	2.44029	3.96505
2.61587	2.26032					3.87225	2.69065	3.5145
2.72464	2.0663					3.37621	2.37523	3.075
3.70001	2.77497					3.73913	2.12649	3.0931
3.84226	3.22477					3.1131	2.73779
3.19684	2.88352					3.43596	1.98383
1.4013	0.859998					2.22973
2.24735	4.18934						2.57528
2.73643	3.08144					2.85803	2.63549
3.15744	2.40889					3.41965	2.18234
2.19973	2.13877					3.11936	2.52722	2.61916
2.47868	2.69281					3.51283		3.35733
1.81186	3.37229					3.33671	2.74904	2.36071
1.36005	2.96906					4.24642	2.55195
1.3631	4.13158					3.90903	3.10568
3.32233	2.85081					3.34863	2.1586
3.22432	3.35088					3.1678	3.10463
3.60082	2.16663					4.62131	2.62326	3.36117
2.77487	3.59273					2.90611	2.62695	3.10818
2.53848	2.5583					3.58782	2.69379	3.35306
2.94524	2.76182					3.00441	2.53101
2.25882	1.90349					3.84636	2.60455
3.85974	3.01805					2.86398	2.36372
2.93498	3.03165					3.13939	2.22971
2.52749	2.0371					3.27393	2.84998	3.11029
3.042	2.51243					2.96166	1.73137	2.79251
3.14995	3.48114					3.01573	2.87659	3.55199
3.67792	2.99106					3.48119	2.93164	3.16528
2.29481	2.15388					2.80985	3.14337	2.80598
2.72207	2.78474					3.23781	2.37884
3.09658	2.80781					3.7185	2.86019
2.7227	2.64541					3.96911	2.77313
3.70179	2.52748					2.60184	2.50115	3.0594
2.6307	2.21065					3.90856	2.52665
2.84156	2.98673					2.95096
3.38545	3.36113					3.65862	3.32312
2.85077	3.31644					3.47042	2.51363
2.34844	3.0329					3.10739	3.41868
2.78351	2.16207				3.81607	2.84784	3.52817
2.74844	2.4817				3.44266	3.73517
4.02058	3.23015					3.1104	2.98819
4.2817	3.0234					3.27083	3.80403
2.90395	2.83158					3.54462	3.21043
2.55012	2.93413					2.2645	3.50167
3.04343	2.45155					3.20242	3.3223
3.36962	2.34118					3.09147	1.70272
3.09958	2.62714					4.03418
3.30909	3.03404					2.83491	2.89878
2.85692	2.68725					3.86253	3.11655
4.33996	2.98189					3.16457
2.64083	2.68078					2.91011
2.80413	4.23154					3.23685
1.75393	2.99747					3.51068		3.54443
3.21043	3.09733					3.13109	3.52669	3.59867
2.64476	2.89438					3.35214	2.0842	2.96015
2.20126	2.70833					2.40221	2.94646	2.90014
1.53697	2.30069					3.13869	2.3522	3.23982
2.58711	3.10176					3.25167	3.08546	3.22095
2.30123	1.93461					3.21005	2.46928	3.25262
2.96266	2.70951					2.81045
2.85417	1.76053					3.44346		3.2142
2.39843	2.37759					3.40295		3.5066
2.19781	2.77724					3.76555
2.4361	2.86313					2.71965	3.71082
3.68315	2.27964					3.23835	2.64614	2.6626
2.75138	2.31623					3.84	2.98009	2.52309
2.44767	2.95092					3.0842	2.64685	2.94399
2.51748	3.00293					2.68292	3.38493	4.06343
2.3254	2.34422					3.03883	2.42852
1.85995	3.35722					3.33545	2.40663
2.94375	3.31222					3.761	2.12113
2.77197	2.37611					4.05311	1.77081	4.23171
2.54545	1.88433						2.53743	4.50235
2.69691	2.29004					3.51758	2.85555	3.57174
2.27356	2.27225					2.59534	2.96429	3.61832
1.88161	3.00922					4.00743	2.17606	3.57327
2.68817	2.67353					2.96746	2.48258
2.60345	3.15412					3.35345	2.76278
2.65552	3.23597					2.77474	2.79597
2.56103	2.17583					3.58366	2.50736
2.64569	2.20885					2.71291	2.57725
2.32609	3.15719					3.00933	2.4976	2.76181
2.19304	2.83884					2.23236	2.34605	3.62842
2.31695	2.40442					3.51167	2.31395	3.78241
1.46803	4.04043					2.98881	2.74739	3.018
2.64764	4.74966					3.05623	2.89717
2.42203	2.50967					3.57222	2.82908	4.40791
1.85652	2.29247					2.59298	2.81156	3.15339
2.54125	3.61319					3.66094	2.3033	3.97851
2.94213	2.15445					3.6214	2.58467	3.07358
2.61938	2.50592					2.93501	2.43225
2.48022	2.97407					3.04236	2.5745	2.95368
2.68181	1.9471					2.55659	2.62267	4.44097
3.25904	2.79064					2.31541	2.7409	3.34289
2.24472	3.07506					2.93763	2.38416	3.28535
2.66064	2.90349					3.16579	2.7067	3.59924
2.53429	2.95496					2.51286	1.96531	2.696
2.75086	2.69557					2.91497	3.10272
2.59289	2.71288					4.13319	2.56397
2.96302	2.23261					3.32158	2.82179
2.74461	1.77988					3.17841	2.80171	4.66555
2.04499	1.55002					2.07193	2.43076	3.68779
2.50436	2.46317					3.09972	2.51656	3.22528
2.78474	2.48056						3.13603	3.82203
2.929	2.51039						2.4823	3.72076
1.81993	2.428					2.99049	3.06274	3.48495
2.94529	1.82607					2.35598	2.73883	2.89182
2.86056	2.55873					4.09273	2.76428
2.30216	2.32027					2.73863	2.37628
2.70733	3.69169					2.81068	3.12507
2.63205	3.13717						2.91356	5.07003
2.08811	3.32257					2.66548		3.43655
3.06446	3.45813					2.28714	2.84454	2.9417
2.37602	2.02491					3.66769	2.78538	2.91942
3.1382	2.90122					3.72901	2.97664	2.21203
2.74328	2.7393						2.91342	2.24272
2.42954	2.09717					3.09236	2.59473	2.69808
2.87646	3.30084					3.50214		2.95937
2.55979	3.98479					2.97614	3.11933
2.20684	3.72617					3.21711	1.86264
3.50406	3.9516					3.11867		2.76517
2.66866	3.02195					2.99735	2.53019	3.19297
2.7251	3.00118					3.77938	2.52221	2.81949
2.51324	3.76197					2.74239	2.7329
2.87959	4.19285					3.29385	2.65002	2.75632
2.76168	4.76378					3.9308	2.71889	3.24286
2.99732	2.63762					2.51753	2.83565
2.76965	2.49962					3.53429	2.84016	4.27156
3.27609	2.66467					4.20876	2.74663	3.35793
3.02214	3.41847						2.59916	3.16487
3.30398	5.47646						2.49627	3.14983
3.23631	3.36016						2.8725	2.76674
2.94623	2.95051						3.08404	3.06859
2.72084	2.59893						2.48798	2.73527
3.24535	3.62079						2.66036	2.45979
1.33061	4.04509					3.41504	2.33732	2.42999
1.91272	3.69583					3.04226	2.86148	3.16396
2.65279	4.18622					4.19262	2.71053	3.01441
2.96209	6.00719					3.37128	3.20498	3.28088
3.12612	4.86034					3.06222	3.06243	3.76253
2.49641	3.59205					2.43584	2.62479	3.69496
2.45699	2.43154					2.61462	2.60603
2.81942	3.8462					2.59416	2.95694	3.45558
2.04637	2.26457					3.16341	2.57795	3.29686
3.31987	2.9213					3.23456	2.53169	2.25852
3.17108	3.20632					3.64262
4.89029	3.02345					3.86339	2.40353
3.54601	3.51437					3.48837	2.4148
3.27523	3.16261					3.65931	2.33954
3.77288	2.76909					3.51602	2.51354
3.69788	1.7845					3.6141	2.52541
1.78972	3.77958					2.75079
3.1814	1.68673					2.76699	1.79778
2.36795	2.71117					3.49179	3.10566
2.74883	2.73657					3.65621	2.30391
2.69034	2.67066					2.58957	2.42434
1.868	3.84185						2.34684
1.48047	2.32867					3.0069	2.67642
2.75324	4.35152					2.48372	2.40932
3.2085	3.39976					3.17854	2.90723
2.70615	3.72576					3.50552	2.73226
3.02523	4.72765					3.94133	2.77481
2.79613	5.15392					3.31415	2.83464
2.67595	2.6859					2.87814	3.01407
2.7964	4.25824					3.30824	2.28038
3.21423	3.44312					3.2199
2.81651	3.02555					2.35201	2.52666
2.74762	3.89774					2.97465	2.38529
1.99816	3.52264					3.34204	2.69165
2.96141	2.55896					3.42562	2.37658
2.57329	4.26991					3.76663	2.24415
3.03541	2.62019					3.20082	2.14447
2.63088	1.90201					3.50964	2.69246
2.44709	2.93173					2.86306	2.28018
2.87483	4.39164					3.40142	2.88762
3.24087	4.24609					3.82254	2.9295
2.17871	3.80662					3.51138	2.27536	3.52527
3.1498	3.14562					3.57631	2.64849	3.06927
2.64189	2.23718					2.95206		4.28103
2.72501	2.78802					2.39337	3.12671	4.01326
2.95255	2.1394						2.73056	3.11865
2.30388	3.43689					3.38804	2.88598	3.58695
2.36472	2.41895					3.4714	2.47664
3.14447	2.66148					2.46948	2.7748
2.83411	3.39813					3.10824	2.42389	3.11684
2.5152	1.8846					2.78305	2.94983	3.92577
3.37722	2.42808					3.1271	2.64819
3.62874	2.75897					4.36336	2.38249
3.20136	4.32285					3.58423	2.15953
3.08625	3.15871					3.9156
2.68894	3.05711					3.70219	3.91707
2.78643	2.08955					3.49296	2.70074
2.27887	3.10694					2.72896	2.68433	3.46186
3.05169	2.67326					3.34694	2.06652	3.62719
2.61007	3.73368					3.62292	2.14411	3.36842
2.92043	2.5121					3.90787	2.07012
0.804014	3.10741					2.6572	2.73973
2.83915	3.05462					4.10355	2.50531
2.37026	2.8797					3.34021	2.9408	3.58688
2.94307	1.90111					3.80169	3.10102	2.9985
2.64789	2.35968					3.28177		2.60369
3.2234	1.76158					3.38361	3.0606	3.30321
2.12775	2.81744					3.36666	2.37305	4.1332
1.64169	2.36966					4.03049	2.54906
2.8726	3.15973					3.37841	2.9927
2.51136	1.75391					2.9141	2.92647
2.74135	1.43478					3.78942	3.04132
2.67104	2.52124					3.9088	2.8795
2.42944	2.38795					3.25585	3.09918	3.73319
2.86097	3.00636					3.13282	2.84121	3.61102
2.33644	2.32154					3.43385	2.25247	2.73095
2.82634	3.21012					2.38679	2.78562	2.70148
3.13682	1.61747					2.51757	2.66995	3.21028
2.43579	3.8674					3.10989	2.37133	3.73013
2.95136	1.59548					2.90577	2.54688	2.83725
2.43537	2.07111					3.27758	2.65571
2.36241	1.6319					3.14794	2.61369
3.18442	2.53043					3.48888	2.70256
3.9872	3.54863					3.43162	3.14676
2.8263						4.44546	2.77892
2.18664						3.05281	2.5737
2.31032						2.54476	2.19133
2.89917						2.73866	2.74569
2.73587						3.72215	2.55292
4.03651						2.68896	2.80527
4.18184						2.07417	2.20546
3.15139						3.10806	2.31729
2.80274						3.24879	2.78958
2.90247						3.41541	2.45596
2.54686						3.06867	2.78636
3.44754						3.28582
						3.10767
						3.00368
						3.64524
						3.2316
						3.64268	2.43249
						3.65965	2.50181
						2.60559	2.82891
						3.07819	3.04711	2.85226
						3.33017	2.82633	3.54228
						3.01353	3.05218	2.77015
						3.92916	3.14973	3.02379
						3.45283	2.58967	3.74551
						3.62698	2.41075	3.52329
						3.5157	2.92712
						3.48441	2.58652	2.7176
						2.97998	2.8773	3.09252
						3.15565
						3.53187	2.73638
						3.76179	2.27333	3.60663
						3.35942	2.73904
						3.3677
						3.92239	2.60456	2.97725
						3.40926	2.62894	3.91803
						3.34578	1.98529	3.12908
						3.42049	2.6223	2.94623
						2.9291	2.04527	2.97864
						2.96916	2.86387	2.91368
						2.89238	2.97195
						3.2087	2.29932
						3.78869	2.92846
						2.87467	2.71626
						3.11739	2.80805
						3.21175	2.83461
						2.61887	2.64486
						2.32063	2.60739
						2.88376	2.94825
						4.03859
						3.90331	3.01536
						3.55086	2.58113
						2.30343	2.70802
						2.56139	2.31665
						3.87903	2.77115
						2.59406	2.78929
						3.30471
						3.32117	2.4002	3.7176
							2.9755	2.87207
						3.98928	2.74686	3.13799
						3.40975	2.54228	3.14293
						2.90775	3.31625	3.30915
						4.07485	3.4607	3.39492
						3.09399	2.71458	3.4965
						2.7037	2.8015	3.33517
						2.81966	2.58428	3.25614
						3.14213	2.38208
						3.67175	2.33559	3.26138
						3.97221	2.80498	2.57837
						5.06382	2.30279	3.49831
						3.02787	2.55626
						3.4216	3.26342	2.92182
						3.04596	2.63301
						3.4064	2.74148	2.79983
							3.36587	3.13555
						3.46684
						3.52809	2.5946
						2.51034	2.73544	3.01736
						3.2329	2.56012	3.81936
						2.89635	3.35598	2.61465
						2.5911	2.38204	2.65999
						3.03106	1.84745
						3.43898	2.69367	2.66685
						2.82682	3.23374	2.88135
						3.47276	2.01291	3.47916
						2.90797	2.71831
						2.65232	2.83851	3.80209
						3.19587	2.94509
						2.41382	3.71652	3.33221
						3.39947	3.20424	3.15425
						3.10342	2.78067	2.85848
						2.98966	2.54992	2.98172
							2.38404
						4.47779	3.21837
						3.35453	2.65514	2.89594
						3.23133	2.83396	3.72827
						3.20238	2.93679	3.30832
						4.19538	2.49344	3.48393
						1.96821	2.55	3.69972
						3.57134	3.16811
						4.10909	2.44382
						3.68856	2.64413
						3.61627	2.48228
						2.45379	3.72236
						2.67133	2.38445
						2.52432	2.20337
						3.30658	2.6436
						2.88977	2.48619
						3.3428	2.92971
						3.6519	2.70427
						3.75537	2.51064
						2.90598	2.28654
						2.74852	2.26444
						4.9844	2.7732
							2.7392
						2.78251	2.56264
						2.43017	3.33693
						1.23241	3.84495	3.90824
						2.7908	2.87803	3.13102
						2.46125	2.4341	2.85251
							2.76624	5.30172
							2.73272
						3.30002	3.11129	3.24565
						3.62476	2.67242	2.88688
						2.61006	2.62451	3.61985
						3.33311	2.57251	2.90047
						3.21099	2.7402
						2.69241	2.54764
						2.73857	2.33347
							2.21015
						2.86727	3.16468	3.24166
						3.12533	2.71554	2.83556
						3.72537	2.88346	3.06852
						4.05296	2.82763
						4.2808	2.40286
						2.61581		4.41107
						3.13282	2.31743	2.78431
							2.58401	2.78392
						3.7477	3.01091	3.56206
						3.03849	2.56784	3.31684
						3.90863	2.98284
						3.41633	2.72348
						3.95252	2.79096
						4.15773	2.38573
						3.49693	2.50861
						2.47691	2.55933
						3.52931	2.38816
							2.60082
						3.64605	2.47815
						3.85478	2.82374
						3.08752	2.47739
						3.9276	2.62298
						3.82446	2.5628
						4.09847	2.50969
						4.01347	2.41284

## Sheet: Fig 4f 
	10 nm	20 nm
30	0.00911667	0.0350833
100	0.030615	0.114832
200	0.05996	0.218117
500	0.143844	0.459704
1000	0.267381	0.707991
1500	0.372948	0.841359
2000	0.46335	0.913556
